# Supplementary material for: Cryo-EM structure of the mature and infective Mayaro virus at 4.4 Å resolution reveals features of arthritogenic alphaviruses
Source: Nat Commun. 2021 May 24;12:3038. doi: 10.1038/s41467-021-23400-9 (PMC8144435; doi:10.1038/s41467-021-23400-9)
Supplement: Supplementary file 4 — Supplementary Data 1 [file 41467_2021_23400_MOESM4_ESM.xlsx]

## Sheet: proteingroups_Trypsin
Supplementary table 1. List of protein groups identified in samples digested with trypsin.
Protein E1: A1A1A1
Isoform of A1A1A2, MayaroE1 OS=Homo sapiens (Human) OX=9606 GN=A1 PE=1 SV=1 - [MayaroE1_HUMAN]
Protein E2: B1B1B1
Isoform of B1B1B2, MayaroE2 OS=Homo sapiens (Human) OX=9606 GN=A1 PE=1 SV=1 - [MayaroE2_HUMAN]
Accession	Description	Score	Coverage	# Proteins	# Unique Peptides	# Peptides	# PSMs	# AAs	MW [kDa]	calc. pI
A2AB09	Isoform of O75955, Flotillin OS=Homo sapiens (Human) OX=9606 GN=FLOT1 PE=1 SV=1 - [A2AB09_HUMAN]	13.06	0.1092	1	0	2	4	238	27.3	7.06
A2AB10	Isoform of O75955, Flotillin OS=Homo sapiens (Human) OX=9606 GN=FLOT1 PE=1 SV=1 - [A2AB10_HUMAN]	7.94	0.0754	1	0	1	2	252	28.1	8.13
A2AB11	Isoform of O75955, Flotillin OS=Homo sapiens (Human) OX=9606 GN=FLOT1 PE=1 SV=1 - [A2AB11_HUMAN]	7.94	0.099	1	0	1	2	192	21.3	7.42
A2AB12	Isoform of O75955, Flotillin OS=Homo sapiens (Human) OX=9606 GN=FLOT1 PE=1 SV=1 - [A2AB12_HUMAN]	7.94	0.0809	1	0	1	2	235	26.1	8.13
A2AB13	Isoform of O75955, Flotillin OS=Homo sapiens (Human) OX=9606 GN=FLOT1 PE=1 SV=1 - [A2AB13_HUMAN]	7.94	0.1027	1	0	1	2	185	20.5	8.18
A6NNZ2	Tubulin beta 8B OS=Homo sapiens (Human) OX=9606 GN=TUBB8B PE=1 SV=1 - [TBB8B_HUMAN]	16	0.0721	1	0	3	5	444	49.5	4.86
Q13509-2	Isoform of Q13509, Isoform 2 of Tubulin beta-3 chain OS=Homo sapiens (Human) OX=9606 GN=TUBB3 PE=1 SV=2 - [TBB3-2_HUMAN]	11.65	0.0635	1	0	2	4	378	42.4	4.96
P68366-2	Isoform of P68366, Isoform 2 of Tubulin alpha-4A chain OS=Homo sapiens (Human) OX=9606 GN=TUBA4A PE=1 SV=1 - [TBA4A-2_HUMAN]	19.56	0.1201	1	0	4	6	433	48.3	5.01
A0A140T9W4	Isoform of O75955, Flotillin (Fragment) OS=Homo sapiens (Human) OX=9606 GN=FLOT1 PE=1 SV=1 - [A0A140T9W4_HUMAN]	5.13	0.0376	1	0	1	2	186	20.5	5.78
A0A140T907	Isoform of O75955, Flotillin (Fragment) OS=Homo sapiens (Human) OX=9606 GN=FLOT1 PE=1 SV=1 - [A0A140T907_HUMAN]	5.13	0.1167	1	0	1	2	60	7.1	6.76
A0A140T9R1	Isoform of O75955, Flotillin (Fragment) OS=Homo sapiens (Human) OX=9606 GN=FLOT1 PE=1 SV=1 - [A0A140T9R1_HUMAN]	13.06	0.0728	1	0	2	4	357	39.8	6.37
A0A140T959	Isoform of O75955, Flotillin (Fragment) OS=Homo sapiens (Human) OX=9606 GN=FLOT1 PE=1 SV=1 - [A0A140T959_HUMAN]	7.94	0.1044	1	0	1	2	182	20.6	6.7
A0A140T9X0	Isoform of O75955, Flotillin (Fragment) OS=Homo sapiens (Human) OX=9606 GN=FLOT1 PE=1 SV=1 - [A0A140T9X0_HUMAN]	13.06	0.1126	1	0	2	4	231	26.4	6.71
A0A140T9C3	Isoform of O75955, Flotillin (Fragment) OS=Homo sapiens (Human) OX=9606 GN=FLOT1 PE=1 SV=1 - [A0A140T9C3_HUMAN]	7.94	0.1152	1	0	1	2	165	18.6	6.7
A0A140T957	Isoform of O75955, Flotillin (Fragment) OS=Homo sapiens (Human) OX=9606 GN=FLOT1 PE=1 SV=1 - [A0A140T957_HUMAN]	7.94	0.1377	1	0	1	2	138	15.4	6.39
A0A140T9B1	Isoform of O75955, Flotillin (Fragment) OS=Homo sapiens (Human) OX=9606 GN=FLOT1 PE=1 SV=1 - [A0A140T9B1_HUMAN]	7.94	0.1652	1	0	1	2	115	12.9	6.68
A0A0G2JJQ6	Isoform of O75955, Flotillin OS=Homo sapiens (Human) OX=9606 GN=FLOT1 PE=1 SV=1 - [A0A0G2JJQ6_HUMAN]	7.94	0.0905	1	0	1	2	210	23.2	7.84
A0A140T910	Isoform of O75955, Flotillin (Fragment) OS=Homo sapiens (Human) OX=9606 GN=FLOT1 PE=1 SV=1 - [A0A140T910_HUMAN]	7.94	0.1293	1	0	1	2	147	16.6	6.7
B2RNG4	TRIM6-TRIM34 readthrough, TRIM6-TRIM34 readthrough OS=Homo sapiens (Human) OX=9606 GN=TRIM6-TRIM34 PE=2 SV=1 - [B2RNG4_HUMAN]	3.99	0.0083	1	0	1	2	842	97.7	7.65
P52209-2	Isoform of P52209, Isoform 2 of 6-phosphogluconate dehydrogenase, decarboxylating OS=Homo sapiens (Human) OX=9606 GN=PGD PE=1 SV=3 - [6PGD-2_HUMAN]	3.46	0.0234	1	0	1	1	470	51.8	7.44
O75955-2	Isoform of O75955, Isoform 2 of Flotillin-1 OS=Homo sapiens (Human) OX=9606 GN=FLOT1 PE=1 SV=3 - [FLOT1-2_HUMAN]	13.06	0.0686	1	0	2	4	379	42.1	8.16
P53396-3	Isoform of P53396, Isoform 3 of ATP-citrate synthase OS=Homo sapiens (Human) OX=9606 GN=ACLY PE=1 SV=3 - [ACLY-3_HUMAN]	8.13	0.0265	1	0	1	2	830	91	8.68
P09104-2	Isoform of P09104, Isoform 2 of Gamma-enolase OS=Homo sapiens (Human) OX=9606 GN=ENO2 PE=1 SV=3 - [ENOG-2_HUMAN]	8.01	0.046	1	0	1	2	391	42.7	5.12
C9J2C0	Isoform of Q9NY65, Tubulin alpha chain (Fragment) OS=Homo sapiens (Human) OX=9606 GN=TUBA8 PE=1 SV=1 - [C9J2C0_HUMAN]	17.3	0.0942	1	0	3	5	467	52	5.31
C9J5V9	Isoform of P67809, CSD domain-containing protein (Fragment) OS=Homo sapiens (Human) OX=9606 GN=YBX1 PE=1 SV=1 - [C9J5V9_HUMAN]	12.31	0.1389	1	0	1	2	216	23.6	10.26
A0A075B736	Isoform of Q3ZCM7, Tubulin beta chain OS=Homo sapiens (Human) OX=9606 GN=TUBB8 PE=1 SV=1 - [A0A075B736_HUMAN]	16	0.0786	1	0	3	5	407	45.7	4.86
C9JDS9	Isoform of P68366, Tubulin domain-containing protein (Fragment) OS=Homo sapiens (Human) OX=9606 GN=TUBA4A PE=1 SV=1 - [C9JDS9_HUMAN]	7.42	0.0897	1	0	1	2	156	17.7	5.49
C9JEV8	Isoform of P68366, Tubulin alpha chain (Fragment) OS=Homo sapiens (Human) OX=9606 GN=TUBA4A PE=1 SV=1 - [C9JEV8_HUMAN]	4.14	0.0784	1	0	1	1	153	16.9	5.53
C9JJQ8	Isoform of P68366, Tubulin alpha chain (Fragment) OS=Homo sapiens (Human) OX=9606 GN=TUBA4A PE=1 SV=1 - [C9JJQ8_HUMAN]	4.14	0.0606	1	0	1	1	198	21.7	6.28
C9JQ00	Isoform of P68366, Tubulin alpha chain (Fragment) OS=Homo sapiens (Human) OX=9606 GN=TUBA4A PE=1 SV=1 - [C9JQ00_HUMAN]	4.14	0.0667	1	0	1	1	180	19.8	5.52
C9K0S6	Isoform of Q9NY65, Tubulin domain-containing protein (Fragment) OS=Homo sapiens (Human) OX=9606 GN=TUBA8 PE=1 SV=1 - [C9K0S6_HUMAN]	4.14	0.2553	1	0	1	1	47	5.3	5.21
E5RG95	Isoform of P13929, Enolase_N domain-containing protein (Fragment) OS=Homo sapiens (Human) OX=9606 GN=ENO3 PE=1 SV=1 - [E5RG95_HUMAN]	8.01	0.1169	1	0	1	2	154	16.4	8.62
E5RGZ4	Isoform of P13929, Beta-enolase (Fragment) OS=Homo sapiens (Human) OX=9606 GN=ENO3 PE=1 SV=1 - [E5RGZ4_HUMAN]	8.01	0.0636	1	0	1	2	283	30.4	7.14
E5RI09	Isoform of P13929, Enolase_N domain-containing protein OS=Homo sapiens (Human) OX=9606 GN=ENO3 PE=1 SV=1 - [E5RI09_HUMAN]	8.01	0.1216	1	0	1	2	148	15.8	8.62
E7EMK3	Isoform of Q14254, Flotillin OS=Homo sapiens (Human) OX=9606 GN=FLOT2 PE=1 SV=1 - [E7EMK3_HUMAN]	3.42	0.0228	1	0	1	1	483	53.1	5.24
E7EQ64	Isoform of P07477, Peptidase S1 domain-containing protein OS=Homo sapiens (Human) OX=9606 GN=PRSS1 PE=1 SV=1 - [E7EQ64_HUMAN]	2.23	0.0383	1	0	1	1	261	28.1	7.25
E7EWP9	Isoform of Q9NQ38, Serine protease inhibitor Kazal-type 5 (Fragment) OS=Homo sapiens (Human) OX=9606 GN=SPINK5 PE=1 SV=1 - [E7EWP9_HUMAN]	3.99	0.0081	1	0	1	2	869	98.4	8.32
F5H0C8	Isoform of P09104, Gamma-enolase OS=Homo sapiens (Human) OX=9606 GN=ENO2 PE=1 SV=1 - [F5H0C8_HUMAN]	8.01	0.0571	1	0	1	2	315	34.7	4.87
F5H1C3	Isoform of P09104, Enolase_N domain-containing protein (Fragment) OS=Homo sapiens (Human) OX=9606 GN=ENO2 PE=1 SV=1 - [F5H1C3_HUMAN]	8.01	0.1748	1	0	1	2	103	11.2	5.03
F5H5D3	Isoform of Q9BQE3, Tubulin alpha chain OS=Homo sapiens (Human) OX=9606 GN=TUBA1C PE=1 SV=1 - [F5H5D3_HUMAN]	27.29	0.1368	1	0	6	9	519	57.7	5.07
F8VQQ4	Isoform of Q71U36, Tubulin alpha chain (Fragment) OS=Homo sapiens (Human) OX=9606 GN=TUBA1A PE=1 SV=1 - [F8VQQ4_HUMAN]	6.47	0.0959	1	0	2	2	219	24.2	5.29
F8VRZ4	Isoform of Q71U36, Tubulin domain-containing protein (Fragment) OS=Homo sapiens (Human) OX=9606 GN=TUBA1A PE=1 SV=1 - [F8VRZ4_HUMAN]	6.47	0.1875	1	0	2	2	112	12.2	5.77
F8VS66	Isoform of Q9BQE3, Tubulin domain-containing protein OS=Homo sapiens (Human) OX=9606 GN=TUBA1C PE=4 SV=1 - [F8VS66_HUMAN]	6.47	0.1615	1	0	2	2	130	14.4	5.47
F8VWV9	Isoform of P68363, Tubulin domain-containing protein (Fragment) OS=Homo sapiens (Human) OX=9606 GN=TUBA1B PE=1 SV=1 - [F8VWV9_HUMAN]	4.14	0.1481	1	0	1	1	81	8.9	5.12
F8VX09	Isoform of P68363, Tubulin domain-containing protein (Fragment) OS=Homo sapiens (Human) OX=9606 GN=TUBA1B PE=1 SV=1 - [F8VX09_HUMAN]	4.14	0.16	1	0	1	1	75	8.3	5.33
G3V1N2	Isoform of P69905, GLOBIN domain-containing protein OS=Homo sapiens (Human) OX=9606 GN=HBA2 PE=1 SV=1 - [G3V1N2_HUMAN]	2.28	0.0636	1	0	1	1	110	11.9	8.76
Q71U36-2	Isoform of Q71U36, Isoform 2 of Tubulin alpha-1A chain OS=Homo sapiens (Human) OX=9606 GN=TUBA1A PE=1 SV=1 - [TBA1A-2_HUMAN]	19.87	0.137	1	0	5	7	416	46.3	5.08
H0Y449	Isoform of P67809, CSP domain-containing protein (Fragment) OS=Homo sapiens (Human) OX=9606 GN=YBX1 PE=1 SV=1 - [H0Y449_HUMAN]	21.73	0.131	1	0	2	4	374	42	10.43
H0Y8D1	Isoform of P07477, Peptidase S1 domain-containing protein OS=Homo sapiens (Human) OX=9606 GN=PRSS1 PE=1 SV=1 - [H0Y8D1_HUMAN]	2.23	0.0704	1	0	1	1	142	15.4	7.27
H0YI76	Isoform of P13647, IF rod domain-containing protein (Fragment) OS=Homo sapiens (Human) OX=9606 GN=KRT5 PE=1 SV=1 - [H0YI76_HUMAN]	2.88	0.0597	1	0	1	1	201	23.1	4.97
H0YIN9	Isoform of P13647, IF rod domain-containing protein (Fragment) OS=Homo sapiens (Human) OX=9606 GN=KRT5 PE=1 SV=1 - [H0YIN9_HUMAN]	2.88	0.0612	1	0	1	1	196	22	5.16
H0YMT1	Isoform of Q9Y4G6, I/LWEQ domain-containing protein (Fragment) OS=Homo sapiens (Human) OX=9606 GN=TLN2 PE=1 SV=1 - [H0YMT1_HUMAN]	2.61	0.0177	1	0	1	1	1471	154.6	5.26
J3QLD9	Isoform of Q14254, Flotillin OS=Homo sapiens (Human) OX=9606 GN=FLOT2 PE=1 SV=1 - [J3QLD9_HUMAN]	3.42	0.0257	1	0	1	1	428	47.1	5.31
K7EKN2	Isoform of P13929, Beta-enolase (Fragment) OS=Homo sapiens (Human) OX=9606 GN=ENO3 PE=1 SV=1 - [K7EKN2_HUMAN]	8.01	0.0849	1	0	1	2	212	22.5	8.82
K7EM90	Isoform of P06733, Enolase_N domain-containing protein (Fragment) OS=Homo sapiens (Human) OX=9606 GN=ENO1 PE=1 SV=1 - [K7EM90_HUMAN]	39.07	0.3897	1	0	5	11	195	21	8.88
K7EPM1	Isoform of P13929, Enolase_N domain-containing protein (Fragment) OS=Homo sapiens (Human) OX=9606 GN=ENO3 PE=1 SV=1 - [K7EPM1_HUMAN]	8.01	0.0918	1	0	1	2	196	20.9	8.88
K7ESG8	Isoform of P53396, ATP-citrate synthase (Fragment) OS=Homo sapiens (Human) OX=9606 GN=ACLY PE=1 SV=1 - [K7ESG8_HUMAN]	8.13	0.2018	1	0	1	2	109	12.3	9.94
K7ESM5	Isoform of Q9BUF5, Tubulin beta chain (Fragment) OS=Homo sapiens (Human) OX=9606 GN=TUBB6 PE=1 SV=1 - [K7ESM5_HUMAN]	18.92	0.1124	1	0	3	6	338	37.4	5.78
M0QY85	Isoform of P04350, Tubulin domain-containing protein (Fragment) OS=Homo sapiens (Human) OX=9606 GN=TUBB4A PE=1 SV=1 - [M0QY85_HUMAN]	15.21	0.243	1	0	1	2	107	11.8	5.11
M0R1I1	Isoform of P04350, Tubulin beta chain (Fragment) OS=Homo sapiens (Human) OX=9606 GN=TUBB4A PE=1 SV=1 - [M0R1I1_HUMAN]	15.21	0.3514	1	0	1	2	74	7.8	4.94
M0R278	Isoform of P04350, Tubulin domain-containing protein (Fragment) OS=Homo sapiens (Human) OX=9606 GN=TUBB4A PE=1 SV=1 - [M0R278_HUMAN]	15.21	0.1557	1	0	1	2	167	17.6	5.3
O43150	Arf-GAP with SH3 domain, ANK repeat and PH domain-containing protein 2 OS=Homo sapiens (Human) OX=9606 GN=ASAP2 PE=1 SV=3 - [ASAP2_HUMAN]	4.22	0.008	1	0	1	2	1006	111.6	6.68
O43150-2	Isoform of O43150, Isoform 2 of Arf-GAP with SH3 domain, ANK repeat and PH domain-containing protein 2 OS=Homo sapiens (Human) OX=9606 GN=ASAP2 PE=1 SV=3 - [ASAP2-2_HUMAN]	4.22	0.0083	1	0	1	2	961	106.9	6.49
O75955	Flotillin-1 OS=Homo sapiens (Human) OX=9606 GN=FLOT1 PE=1 SV=3 - [FLOT1_HUMAN]	13.06	0.0609	1	0	2	4	427	47.3	7.49
O95678	Keratin, type II cytoskeletal 75 OS=Homo sapiens (Human) OX=9606 GN=KRT75 PE=1 SV=2 - [K2C75_HUMAN]	2.88	0.0218	1	0	1	1	551	59.5	7.74
P02008	Hemoglobin subunit zeta OS=Homo sapiens (Human) OX=9606 GN=HBZ PE=1 SV=2 - [HBAZ_HUMAN]	2.28	0.0493	1	0	1	1	142	15.6	8.21
P02533	Keratin, type I cytoskeletal 14 OS=Homo sapiens (Human) OX=9606 GN=KRT14 PE=1 SV=4 - [K1C14_HUMAN]	5.76	0.0191	1	0	1	2	472	51.5	5.16
P02538	Keratin, type II cytoskeletal 6A OS=Homo sapiens (Human) OX=9606 GN=KRT6A PE=1 SV=3 - [K2C6A_HUMAN]	2.88	0.0213	1	0	1	1	564	60	8
P04259	Keratin, type II cytoskeletal 6B OS=Homo sapiens (Human) OX=9606 GN=KRT6B PE=1 SV=5 - [K2C6B_HUMAN]	2.88	0.0213	1	0	1	1	564	60	8
P04264	Keratin, type II cytoskeletal 1 OS=Homo sapiens (Human) OX=9606 GN=KRT1 PE=1 SV=6 - [K2C1_HUMAN]	22.78	0.0792	1	3	5	7	644	66	8.12
P04350	Tubulin beta-4A chain OS=Homo sapiens (Human) OX=9606 GN=TUBB4A PE=1 SV=2 - [TBB4A_HUMAN]	34.13	0.1441	1	0	4	8	444	49.6	4.88
P05026	Sodium/potassium-transporting ATPase subunit beta-1 OS=Homo sapiens (Human) OX=9606 GN=ATP1B1 PE=1 SV=1 - [AT1B1_HUMAN]	13.03	0.0726	1	0	2	4	303	35	8.53
P05026-2	Isoform of P05026, Isoform 2 of Sodium/potassium-transporting ATPase subunit beta-1 OS=Homo sapiens (Human) OX=9606 GN=ATP1B1 PE=1 SV=1 - [AT1B1-2_HUMAN]	13.03	0.0731	1	0	2	4	301	34.9	8.65
P06733	Alpha-enolase OS=Homo sapiens (Human) OX=9606 GN=ENO1 PE=1 SV=2 - [ENOA_HUMAN]	83.38	0.3088	1	0	10	24	434	47.1	7.39
P06733-2	Isoform of P06733, Isoform MBP-1 of Alpha-enolase OS=Homo sapiens (Human) OX=9606 GN=ENO1 PE=1 SV=2 - [ENOA-2_HUMAN]	66.17	0.2874	1	0	7	19	341	36.9	6.28
P07437	Tubulin beta chain OS=Homo sapiens (Human) OX=9606 GN=TUBB PE=1 SV=2 - [TBB5_HUMAN]	51.02	0.223	1	0	7	14	444	49.6	4.89
P07477	Trypsin-1 OS=Homo sapiens (Human) OX=9606 GN=PRSS1 PE=1 SV=1 - [TRY1_HUMAN]	2.23	0.0405	1	0	1	1	247	26.5	6.51
P08779	Keratin, type I cytoskeletal 16 OS=Homo sapiens (Human) OX=9606 GN=KRT16 PE=1 SV=4 - [K1C16_HUMAN]	5.76	0.019	1	0	1	2	473	51.2	5.05
P09104	Gamma-enolase OS=Homo sapiens (Human) OX=9606 GN=ENO2 PE=1 SV=3 - [ENOG_HUMAN]	8.01	0.0415	1	0	1	2	434	47.2	5.03
P11166	Solute carrier family 2, facilitated glucose transporter member 1 OS=Homo sapiens (Human) OX=9606 GN=SLC2A1 PE=1 SV=2 - [GTR1_HUMAN]	4.54	0.0163	1	1	1	2	492	54	8.72
P12259	Coagulation factor V OS=Homo sapiens (Human) OX=9606 GN=F5 PE=1 SV=4 - [FA5_HUMAN]	5.39	0.0036	1	0	1	2	2224	251.5	6.05
P13645	Keratin, type I cytoskeletal 10 OS=Homo sapiens (Human) OX=9606 GN=KRT10 PE=1 SV=6 - [K1C10_HUMAN]	25.31	0.1267	1	5	6	9	584	58.8	5.21
P13647	Keratin, type II cytoskeletal 5 OS=Homo sapiens (Human) OX=9606 GN=KRT5 PE=1 SV=3 - [K2C5_HUMAN]	2.88	0.0203	1	0	1	1	590	62.3	7.74
P13929	Beta-enolase OS=Homo sapiens (Human) OX=9606 GN=ENO3 PE=1 SV=5 - [ENOB_HUMAN]	15.41	0.076	1	0	2	4	434	47	7.71
P13929-2	Isoform of P13929, Isoform 2 of Beta-enolase OS=Homo sapiens (Human) OX=9606 GN=ENO3 PE=1 SV=5 - [ENOB-2_HUMAN]	15.41	0.0813	1	0	2	4	406	44.1	7.69
P13929-3	Isoform of P13929, Isoform 3 of Beta-enolase OS=Homo sapiens (Human) OX=9606 GN=ENO3 PE=1 SV=5 - [ENOB-3_HUMAN]	15.41	0.0844	1	0	2	4	391	42.2	7.97
P35527	Keratin, type I cytoskeletal 9 OS=Homo sapiens (Human) OX=9606 GN=KRT9 PE=1 SV=3 - [K1C9_HUMAN]	9.67	0.0401	1	1	1	2	623	62	5.24
P35579	Myosin-9 OS=Homo sapiens (Human) OX=9606 GN=MYH9 PE=1 SV=4 - [MYH9_HUMAN]	3.18	0.0046	1	0	1	1	1960	226.4	5.6
P35579-2	Isoform of P35579, Isoform 2 of Myosin-9 OS=Homo sapiens (Human) OX=9606 GN=MYH9 PE=1 SV=4 - [MYH9-2_HUMAN]	3.18	0.0065	1	0	1	1	1382	159.8	5.97
P35908	Keratin, type II cytoskeletal 2 epidermal OS=Homo sapiens (Human) OX=9606 GN=KRT2 PE=1 SV=2 - [K22E_HUMAN]	15.17	0.0501	1	0	3	5	639	65.4	8
P48668	Keratin, type II cytoskeletal 6C OS=Homo sapiens (Human) OX=9606 GN=KRT6C PE=1 SV=3 - [K2C6C_HUMAN]	2.88	0.0213	1	0	1	1	564	60	8
P50395	Rab GDP dissociation inhibitor beta OS=Homo sapiens (Human) OX=9606 GN=GDI2 PE=1 SV=2 - [GDIB_HUMAN]	12	0.0427	1	0	1	3	445	50.6	6.47
P52209	6-phosphogluconate dehydrogenase, decarboxylating OS=Homo sapiens (Human) OX=9606 GN=PGD PE=1 SV=3 - [6PGD_HUMAN]	3.46	0.0228	1	0	1	1	483	53.1	7.23
P53396	ATP-citrate synthase OS=Homo sapiens (Human) OX=9606 GN=ACLY PE=1 SV=3 - [ACLY_HUMAN]	8.13	0.02	1	0	1	2	1101	120.8	7.33
P53396-2	Isoform of P53396, Isoform 2 of ATP-citrate synthase OS=Homo sapiens (Human) OX=9606 GN=ACLY PE=1 SV=3 - [ACLY-2_HUMAN]	8.13	0.0202	1	0	1	2	1091	119.7	7.33
P67809	Y-box-binding protein 1 OS=Homo sapiens (Human) OX=9606 GN=YBX1 PE=1 SV=3 - [YBOX1_HUMAN]	21.73	0.1512	1	0	2	4	324	35.9	9.88
P68104	Elongation factor 1-alpha 1 OS=Homo sapiens (Human) OX=9606 GN=EEF1A1 PE=1 SV=1 - [EF1A1_HUMAN]	45.15	0.1775	1	0	6	12	462	50.1	9.01
P68363	Tubulin alpha-1B chain OS=Homo sapiens (Human) OX=9606 GN=TUBA1B PE=1 SV=1 - [TBA1B_HUMAN]	27.29	0.1574	1	0	6	9	451	50.1	5.06
P68366	Tubulin alpha-4A chain OS=Homo sapiens (Human) OX=9606 GN=TUBA4A PE=1 SV=1 - [TBA4A_HUMAN]	19.56	0.1161	1	0	4	6	448	49.9	5.06
P68371	Tubulin beta-4B chain OS=Homo sapiens (Human) OX=9606 GN=TUBB4B PE=1 SV=1 - [TBB4B_HUMAN]	45.06	0.1888	1	0	6	12	445	49.8	4.89
P69905	Hemoglobin subunit alpha OS=Homo sapiens (Human) OX=9606 GN=HBA2 PE=1 SV=2 - [HBA_HUMAN]	2.28	0.0493	1	0	1	1	142	15.2	8.68
P80723	Brain acid soluble protein 1 OS=Homo sapiens (Human) OX=9606 GN=BASP1 PE=1 SV=2 - [BASP1_HUMAN]	5.82	0.1233	1	1	1	1	227	22.7	4.63
Q05639	Elongation factor 1-alpha 2 OS=Homo sapiens (Human) OX=9606 GN=EEF1A2 PE=1 SV=1 - [EF1A2_HUMAN]	17.86	0.0626	1	0	3	6	463	50.4	9.03
Q13509	Tubulin beta-3 chain OS=Homo sapiens (Human) OX=9606 GN=TUBB3 PE=1 SV=2 - [TBB3_HUMAN]	11.65	0.0533	1	0	2	4	450	50.4	4.93
P0DPH7	Tubulin alpha-3C chain OS=Homo sapiens (Human) OX=9606 GN=TUBA3C PE=1 SV=1 - [TBA3C_HUMAN]	15.28	0.0889	1	0	3	5	450	49.9	5.1
P0DPH7-2	Isoform of P0DPH7, Isoform 2 of Tubulin alpha-3C chain OS=Homo sapiens (Human) OX=9606 GN=TUBA3C PE=1 SV=1 - [TBA3C-2_HUMAN]	15.28	0.0957	1	0	3	5	418	46.1	5.15
Q13885	Tubulin beta-2A chain OS=Homo sapiens (Human) OX=9606 GN=TUBB2A PE=1 SV=1 - [TBB2A_HUMAN]	45.06	0.1888	1	0	6	12	445	49.9	4.89
Q14254	Flotillin-2 OS=Homo sapiens (Human) OX=9606 GN=FLOT2 PE=1 SV=2 - [FLOT2_HUMAN]	3.42	0.0257	1	0	1	1	428	47	5.25
Q3ZCM7	Tubulin beta-8 chain OS=Homo sapiens (Human) OX=9606 GN=TUBB8 PE=1 SV=2 - [TBB8_HUMAN]	16	0.0721	1	0	3	5	444	49.7	4.89
Q5JP53	Isoform of P07437, Tubulin beta chain OS=Homo sapiens (Human) OX=9606 GN=TUBB PE=1 SV=1 - [Q5JP53_HUMAN]	51.02	0.2324	1	0	7	14	426	47.7	4.81
Q5JR01	Isoform of P68104, Tr-type G domain-containing protein (Fragment) OS=Homo sapiens (Human) OX=9606 GN=EEF1A1 PE=1 SV=1 - [Q5JR01_HUMAN]	6.77	0.069	1	0	1	2	145	15.9	8.4
Q5SQY0	Isoform of Q3ZCM7, Tubulin beta chain OS=Homo sapiens (Human) OX=9606 GN=TUBB8 PE=1 SV=1 - [Q5SQY0_HUMAN]	16	0.078	1	0	3	5	410	45.5	5.1
Q5ST81	Isoform of P07437, Tubulin beta chain OS=Homo sapiens (Human) OX=9606 GN=TUBB PE=1 SV=1 - [Q5ST81_HUMAN]	51.02	0.2661	1	0	7	14	372	41.7	4.91
Q5SX86	Isoform of P50395, Rab GDP dissociation inhibitor (Fragment) OS=Homo sapiens (Human) OX=9606 GN=GDI2 PE=1 SV=1 - [Q5SX86_HUMAN]	12	0.1226	1	0	1	3	155	17.8	9
Q5SX87	Isoform of P50395, Rab GDP dissociation inhibitor (Fragment) OS=Homo sapiens (Human) OX=9606 GN=GDI2 PE=1 SV=1 - [Q5SX87_HUMAN]	12	0.0722	1	0	1	3	263	29.8	6.62
Q5SX90	Isoform of P50395, Rab GDP dissociation inhibitor (Fragment) OS=Homo sapiens (Human) OX=9606 GN=GDI2 PE=1 SV=1 - [Q5SX90_HUMAN]	12	0.1284	1	0	1	3	148	16.8	9.73
Q5T481	RNA-binding protein 20 OS=Homo sapiens (Human) OX=9606 GN=RBM20 PE=1 SV=3 - [RBM20_HUMAN]	2.52	0.0204	1	0	1	1	1227	134.3	5.69
Q5TID7	Coiled-coil domain-containing protein 181 OS=Homo sapiens (Human) OX=9606 GN=CCDC181 PE=2 SV=1 - [CC181_HUMAN]	4.04	0.0138	1	0	1	2	509	60.1	5.91
Q5TID7-2	Isoform of Q5TID7, Isoform 2 of Coiled-coil domain-containing protein 181 OS=Homo sapiens (Human) OX=9606 GN=CCDC181 PE=4 SV=1 - [CC181-2_HUMAN]	4.04	0.0167	1	0	1	2	418	48.4	5.17
Q5TID7-3	Isoform of Q5TID7, Isoform 3 of Coiled-coil domain-containing protein 181 OS=Homo sapiens (Human) OX=9606 GN=CCDC181 PE=2 SV=1 - [CC181-3_HUMAN]	4.04	0.0138	1	0	1	2	508	59.9	5.91
Q5VTE0	Putative elongation factor 1-alpha-like 3 OS=Homo sapiens (Human) OX=9606 GN=EEF1A1P5 PE=5 SV=1 - [EF1A3_HUMAN]	45.15	0.1775	1	0	6	12	462	50.2	9.07
Q5XKE5	Keratin, type II cytoskeletal 79 OS=Homo sapiens (Human) OX=9606 GN=KRT79 PE=1 SV=2 - [K2C79_HUMAN]	2.88	0.0224	1	0	1	1	535	57.8	7.2
Q6PEY2	Tubulin alpha-3E chain OS=Homo sapiens (Human) OX=9606 GN=TUBA3E PE=1 SV=2 - [TBA3E_HUMAN]	15.28	0.0889	1	0	3	5	450	49.8	5.14
Q6UXG2	UPF0577 protein KIAA1324 OS=Homo sapiens (Human) OX=9606 GN=KIAA1324 PE=2 SV=2 - [K1324_HUMAN]	2.49	0.0237	1	0	1	1	1013	111.3	6.55
Q6UXG2-2	Isoform of Q6UXG2, Isoform 2 of UPF0577 protein KIAA1324 OS=Homo sapiens (Human) OX=9606 GN=KIAA1324 PE=2 SV=2 - [K1324-2_HUMAN]	2.49	0.0241	1	0	1	1	995	109.5	6.68
Q6UXG2-4	Isoform of Q6UXG2, Isoform 4 of UPF0577 protein KIAA1324 OS=Homo sapiens (Human) OX=9606 GN=KIAA1324 PE=2 SV=2 - [K1324-4_HUMAN]	2.49	0.0239	1	0	1	1	1004	110.3	6.55
Q71U36	Tubulin alpha-1A chain OS=Homo sapiens (Human) OX=9606 GN=TUBA1A PE=1 SV=1 - [TBA1A_HUMAN]	19.87	0.1264	1	0	5	7	451	50.1	5.06
Q7Z3Y7	Keratin, type I cytoskeletal 28 OS=Homo sapiens (Human) OX=9606 GN=KRT28 PE=1 SV=2 - [K1C28_HUMAN]	5.76	0.0194	1	0	1	2	464	50.5	5.47
Q7Z3Y8	Keratin, type I cytoskeletal 27 OS=Homo sapiens (Human) OX=9606 GN=KRT27 PE=1 SV=2 - [K1C27_HUMAN]	5.76	0.0196	1	0	1	2	459	49.8	5.05
Q7Z3Y9	Keratin, type I cytoskeletal 26 OS=Homo sapiens (Human) OX=9606 GN=KRT26 PE=1 SV=2 - [K1C26_HUMAN]	5.76	0.0192	1	0	1	2	468	51.9	4.92
Q7Z3Z0	Keratin, type I cytoskeletal 25 OS=Homo sapiens (Human) OX=9606 GN=KRT25 PE=1 SV=1 - [K1C25_HUMAN]	5.76	0.02	1	0	1	2	450	49.3	5.08
Q7Z794	Keratin, type II cytoskeletal 1b OS=Homo sapiens (Human) OX=9606 GN=KRT77 PE=2 SV=3 - [K2C1B_HUMAN]	7.28	0.0208	1	0	1	2	578	61.9	5.99
Q8NBT0	POC1 centriolar protein homolog A OS=Homo sapiens (Human) OX=9606 GN=POC1A PE=1 SV=2 - [POC1A_HUMAN]	6.03	0.0172	1	0	1	3	407	45	7.59
Q8NBT0-2	Isoform of Q8NBT0, Isoform 2 of POC1 centriolar protein homolog A OS=Homo sapiens (Human) OX=9606 GN=POC1A PE=1 SV=2 - [POC1A-2_HUMAN]	6.03	0.0195	1	0	1	3	359	39.8	8.21
Q8NBT0-3	Isoform of Q8NBT0, Isoform 3 of POC1 centriolar protein homolog A OS=Homo sapiens (Human) OX=9606 GN=POC1A PE=1 SV=2 - [POC1A-3_HUMAN]	6.03	0.019	1	0	1	3	369	40.9	7.8
Q9BQE3	Tubulin alpha-1C chain OS=Homo sapiens (Human) OX=9606 GN=TUBA1C PE=1 SV=1 - [TBA1C_HUMAN]	27.29	0.1581	1	0	6	9	449	49.9	5.1
Q9BUF5	Tubulin beta-6 chain OS=Homo sapiens (Human) OX=9606 GN=TUBB6 PE=1 SV=1 - [TBB6_HUMAN]	18.92	0.0852	1	0	3	6	446	49.8	4.88
Q9BVA1	Tubulin beta-2B chain OS=Homo sapiens (Human) OX=9606 GN=TUBB2B PE=1 SV=1 - [TBB2B_HUMAN]	45.06	0.1888	1	0	6	12	445	49.9	4.89
Q9BYJ4	Tripartite motif-containing protein 34 OS=Homo sapiens (Human) OX=9606 GN=TRIM34 PE=1 SV=2 - [TRI34_HUMAN]	3.99	0.0143	1	0	1	2	488	56.8	7.44
Q9BYJ4-2	Isoform of Q9BYJ4, Isoform 2 of Tripartite motif-containing protein 34 OS=Homo sapiens (Human) OX=9606 GN=TRIM34 PE=1 SV=2 - [TRI34-2_HUMAN]	3.99	0.0259	1	0	1	2	270	31.3	5.31
Q9H4B7	Tubulin beta-1 chain OS=Homo sapiens (Human) OX=9606 GN=TUBB1 PE=1 SV=1 - [TBB1_HUMAN]	8.73	0.0399	1	0	2	3	451	50.3	5.17
Q9H853	Putative tubulin-like protein alpha-4B OS=Homo sapiens (Human) OX=9606 GN=TUBA4B PE=5 SV=2 - [TBA4B_HUMAN]	11.56	0.1079	1	0	2	3	241	27.5	7.83
Q9NQ38	Serine protease inhibitor Kazal-type 5 OS=Homo sapiens (Human) OX=9606 GN=SPINK5 PE=1 SV=2 - [ISK5_HUMAN]	3.99	0.0066	1	0	1	2	1064	120.6	8.06
Q9NQ38-2	Isoform of Q9NQ38, Isoform short of Serine protease inhibitor Kazal-type 5 OS=Homo sapiens (Human) OX=9606 GN=SPINK5 PE=1 SV=2 - [ISK5-2_HUMAN]	3.99	0.0076	1	0	1	2	916	103.9	8.35
Q9NQ38-3	Isoform of Q9NQ38, Isoform long of Serine protease inhibitor Kazal-type 5 OS=Homo sapiens (Human) OX=9606 GN=SPINK5 PE=1 SV=2 - [ISK5-3_HUMAN]	3.99	0.0064	1	0	1	2	1094	124	8.09
Q9NY65	Tubulin alpha-8 chain OS=Homo sapiens (Human) OX=9606 GN=TUBA8 PE=1 SV=1 - [TBA8_HUMAN]	17.3	0.098	1	0	3	5	449	50.1	5.06
Q9NY65-2	Isoform of Q9NY65, Isoform 2 of Tubulin alpha-8 chain OS=Homo sapiens (Human) OX=9606 GN=TUBA8 PE=1 SV=1 - [TBA8-2_HUMAN]	17.3	0.1149	1	0	3	5	383	42.9	5.08
Q9Y4G6	Talin-2 OS=Homo sapiens (Human) OX=9606 GN=TLN2 PE=1 SV=4 - [TLN2_HUMAN]	2.61	0.0102	1	0	1	1	2542	271.4	5.57
A0A0B4J269	ENSG00000198211 readthrough, G_PROTEIN_RECEP_F1_2 domain-containing protein OS=Homo sapiens (Human) OX=9606 GN=ENSG00000198211 PE=1 SV=1 - [A0A0B4J269_HUMAN]	11.65	0.0301	1	0	2	4	797	88.3	5.86
P68363-2	Isoform of P68363, Isoform 2 of Tubulin alpha-1B chain OS=Homo sapiens (Human) OX=9606 GN=TUBA1B PE=1 SV=1 - [TBA1B-2_HUMAN]	24.96	0.1851	1	0	5	8	335	37.2	4.98
P68104-2	Isoform of P68104, Isoform 2 of Elongation factor 1-alpha 1 OS=Homo sapiens (Human) OX=9606 GN=EEF1A1 PE=1 SV=1 - [EF1A1-2_HUMAN]	40.21	0.1678	1	0	5	10	441	47.8	9.03
A6XGL3	Isoform of P07477, Peptidase S1 domain-containing protein OS=Homo sapiens (Human) OX=9606 GN=PRSS1 PE=1 SV=1 - [A6XGL3_HUMAN]	2.23	0.0422	1	0	1	1	237	25.4	7.55
A0A087WV01	Isoform of P68104, Elongation factor 1-alpha OS=Homo sapiens (Human) OX=9606 GN=EEF1A1 PE=1 SV=1 - [A0A087WV01_HUMAN]	31.65	0.1103	1	0	4	8	426	46.3	7.66
A0A087WVQ9	Isoform of P68104, Tr-type G domain-containing protein OS=Homo sapiens (Human) OX=9606 GN=EEF1A1 PE=1 SV=1 - [A0A087WVQ9_HUMAN]	40.21	0.1678	1	0	5	10	441	47.9	9.03
A0A087WVV2	Isoform of Q9P2E9, Ribosome-binding protein 1 OS=Homo sapiens (Human) OX=9606 GN=RRBP1 PE=1 SV=1 - [A0A087WVV2_HUMAN]	4.16	0.0107	1	0	1	2	934	102.7	5.34
A0A0A0MRJ7	Isoform of P12259, Coagulation factor V OS=Homo sapiens (Human) OX=9606 GN=F5 PE=1 SV=1 - [A0A0A0MRJ7_HUMAN]	5.39	0.0036	1	0	1	2	2229	252.1	6.05
Q9P2E9	Ribosome-binding protein 1 OS=Homo sapiens (Human) OX=9606 GN=RRBP1 PE=1 SV=5 - [RRBP1_HUMAN]	4.16	0.0071	1	0	1	2	1410	152.4	8.6
V9GY78	Isoform of Q9P2E9, Ribosome-binding protein 1 (Fragment) OS=Homo sapiens (Human) OX=9606 GN=RRBP1 PE=1 SV=1 - [V9GY78_HUMAN]	4.16	0.0437	1	0	1	2	229	24.5	11.5
V9GYF8	Isoform of P50395, Rab GDP dissociation inhibitor (Fragment) OS=Homo sapiens (Human) OX=9606 GN=GDI2 PE=1 SV=1 - [V9GYF8_HUMAN]	12	0.1462	1	0	1	3	130	14.9	9.41
V9GYR2	Isoform of P05026, Sodium/potassium-transporting ATPase subunit beta (Fragment) OS=Homo sapiens (Human) OX=9606 GN=ATP1B1 PE=1 SV=1 - [V9GYR2_HUMAN]	5.8	0.0846	1	0	1	2	130	15.1	6.16
V9GZ17	Isoform of Q9NY65, Tubulin_C domain-containing protein (Fragment) OS=Homo sapiens (Human) OX=9606 GN=TUBA8 PE=1 SV=1 - [V9GZ17_HUMAN]	5.74	0.0655	1	0	1	2	275	31.1	8.29
Q8IYJ2	Uncharacterized protein C10orf67, mitochondrial OS=Homo sapiens (Human) OX=9606 GN=C10orf67 PE=1 SV=3 - [CJ067_HUMAN]	2.74	0.0163	1	0	1	1	551	63.6	8.84
A0A1B0GVU7	Isoform of Q9Y4G6, I/LWEQ domain-containing protein OS=Homo sapiens (Human) OX=9606 GN=TLN2 PE=1 SV=1 - [A0A1B0GVU7_HUMAN]	2.61	0.0166	1	0	1	1	1567	164.6	5.27
A6PW80	Isoform of P68104, Tr-type G domain-containing protein (Fragment) OS=Homo sapiens (Human) OX=9606 GN=EEF1A1 PE=4 SV=8 - [A6PW80_HUMAN]	6.77	0.0943	1	0	1	2	106	12	9.16
C9JDL2	Isoform of P68366, Tubulin domain-containing protein (Fragment) OS=Homo sapiens (Human) OX=9606 GN=TUBA4A PE=1 SV=8 - [C9JDL2_HUMAN]	4.14	0.1008	1	0	1	1	119	13.1	5.22
F8VVB9	Isoform of P68363, Tubulin domain-containing protein (Fragment) OS=Homo sapiens (Human) OX=9606 GN=TUBA1B PE=1 SV=8 - [F8VVB9_HUMAN]	13.89	0.1423	1	0	3	4	246	27.4	5.2
M0QZL7	Isoform of P04350, Tubulin domain-containing protein (Fragment) OS=Homo sapiens (Human) OX=9606 GN=TUBB4A PE=1 SV=8 - [M0QZL7_HUMAN]	15.21	0.1656	1	0	1	2	157	16.6	6.16
A0A1W2PQM2	Isoform of Q9BQE3, Tubulin alpha-1C chain OS=Homo sapiens (Human) OX=9606 GN=TUBA1C PE=1 SV=1 - [A0A1W2PQM2_HUMAN]	17.61	0.1508	1	0	4	6	325	36.6	8.21
A0A286YFG8	Isoform of O43150, Arf-GAP with SH3 domain, ANK repeat and PH domain-containing protein 2 (Fragment) OS=Homo sapiens (Human) OX=9606 GN=ASAP2 PE=1 SV=1 - [A0A286YFG8_HUMAN]	4.22	0.0252	1	0	1	2	317	36.4	7.24
A0A2R8Y488	Isoform of Q05639, Tr-type G domain-containing protein (Fragment) OS=Homo sapiens (Human) OX=9606 GN=EEF1A2 PE=1 SV=1 - [A0A2R8Y488_HUMAN]	11.71	0.104	1	0	2	4	173	19.2	7.97
A0A2R8Y660	Isoform of Q05639, Tr-type G domain-containing protein (Fragment) OS=Homo sapiens (Human) OX=9606 GN=EEF1A2 PE=1 SV=1 - [A0A2R8Y660_HUMAN]	6.77	0.0658	1	0	1	2	152	16.7	8.69
A0A2R8Y6G6	Isoform of P06733, Alpha-enolase OS=Homo sapiens (Human) OX=9606 GN=ENO1 PE=1 SV=1 - [A0A2R8Y6G6_HUMAN]	74.18	0.2673	1	0	8	21	434	47.3	6.99
A0A2R8Y6I8	Isoform of P06733, Alpha-enolase (Fragment) OS=Homo sapiens (Human) OX=9606 GN=ENO1 PE=1 SV=1 - [A0A2R8Y6I8_HUMAN]	9.2	0.5455	1	0	2	3	33	3.6	9.7
A0A2R8Y798	Isoform of P06733, Enolase_N domain-containing protein OS=Homo sapiens (Human) OX=9606 GN=ENO1 PE=1 SV=1 - [A0A2R8Y798_HUMAN]	8.01	0.2571	1	0	1	2	70	8	7.42
A0A2R8Y7C0	Isoform of P69905, GLOBIN domain-containing protein (Fragment) OS=Homo sapiens (Human) OX=9606 GN=HBA2 PE=1 SV=1 - [A0A2R8Y7C0_HUMAN]	2.28	0.0522	1	0	1	1	134	13.9	9.09
A0A2R8Y879	Isoform of P06733, Enolase_N domain-containing protein (Fragment) OS=Homo sapiens (Human) OX=9606 GN=ENO1 PE=1 SV=1 - [A0A2R8Y879_HUMAN]	17.21	0.288	1	0	3	5	125	13.5	8.63
A0A2R8YDN5	Isoform of Q05639, Tr-type G domain-containing protein (Fragment) OS=Homo sapiens (Human) OX=9606 GN=EEF1A2 PE=1 SV=1 - [A0A2R8YDN5_HUMAN]	6.77	0.0943	1	0	1	2	106	12	9.16
A0A2R8YEG5	Isoform of P06733, Enolase_N domain-containing protein OS=Homo sapiens (Human) OX=9606 GN=ENO1 PE=1 SV=1 - [A0A2R8YEG5_HUMAN]	8.01	0.1782	1	0	1	2	101	11.3	9.91
A0A2R8YEM5	Isoform of P06733, Enolase_N domain-containing protein (Fragment) OS=Homo sapiens (Human) OX=9606 GN=ENO1 PE=1 SV=1 - [A0A2R8YEM5_HUMAN]	26.35	0.386	1	0	4	7	171	18.4	8.59
A0A2U3TZH3	Isoform of Q05639, Elongation factor 1-alpha OS=Homo sapiens (Human) OX=9606 GN=EEF1A2 PE=1 SV=1 - [A0A2U3TZH3_HUMAN]	17.86	0.0585	1	0	3	6	496	54.3	9.04
K7ERS8	Isoform of P06733, Enolase_N domain-containing protein OS=Homo sapiens (Human) OX=9606 GN=ENO1 PE=1 SV=9 - [K7ERS8_HUMAN]	10.16	0.3253	1	0	2	3	83	9.1	9.63
A1A1A1	Isoform of A1A1A2, MayaroE1 OS=Homo sapiens (Human) OX=9606 GN=A1 PE=1 SV=1 - [MayaroE1_HUMAN]	1766.61	0.6904	1	24	24	446	436	47.3	7.23
B1B1B1	Isoform of B1B1B2, MayaroE2 OS=Homo sapiens (Human) OX=9606 GN=A1 PE=1 SV=1 - [MayaroE2_HUMAN]	2323.87	0.782	1	27	27	630	422	46.6	8
