# Supplementary material for: Cryo-EM structure of the mature and infective Mayaro virus at 4.4 Å resolution reveals features of arthritogenic alphaviruses
Source: Nat Commun. 2021 May 24;12:3038. doi: 10.1038/s41467-021-23400-9 (PMC8144435; doi:10.1038/s41467-021-23400-9)
Supplement: Supplementary file 5 — Supplementary Data 2 [file 41467_2021_23400_MOESM5_ESM.xlsx]

## Sheet: psms_Trypsin
Supplementary table 2. List of peptides identified in samples digested with trypsin.
Protein E1: A1A1A1
Isoform of A1A1A2, MayaroE1 OS=Homo sapiens (Human) OX=9606 GN=A1 PE=1 SV=1 - [MayaroE1_HUMAN]
Protein E2: B1B1B1
Isoform of B1B1B2, MayaroE2 OS=Homo sapiens (Human) OX=9606 GN=A1 PE=1 SV=1 - [MayaroE2_HUMAN]
Confidence Level	Search ID	Processing Node No	Sequence	Unique Sequence ID	PSM Ambiguity	Protein Descriptions	# Proteins	# Protein Groups	Protein Group Accessions	Modifications	Activation Type	DeltaScore	DeltaCn	Rank	Search Engine Rank	Decoy Peptides Matched	Peptides Matched	XCorr	Probability	SpScore	# Missed Cleavages	Isolation Interference [%]	Ion Inject Time [ms]	Intensity	Charge	m/z [Da]	MH+ [Da]	Delta Mass [Da]	Delta Mass [PPM]	RT [min]	First Scan	Last Scan	MS Order	Ions Matched	Matched Ions	Total Ions	Spectrum File	Annotation
High	A	12	WGNHKPQR	3	Unambiguous	Isoform of B1B1B2, MayaroE2 OS=Homo sapiens (Human) OX=9606 GN=A1 PE=1 SV=1 - [MayaroE2_HUMAN]	1	1	B1B1B1		HCD	1	0	1	1	208	188	2.6	0	326.81	0	5	15	2265000	3	341.513	1022.52	0	-3.57	0.02	3	3	MS2	2021-12-28	12	28	29jan_CC_Luiza_E1E2_Trypsin.raw
High	A	12	TQDKPEYK	1	Unambiguous	Isoform of A1A1A2, MayaroE1 OS=Homo sapiens (Human) OX=9606 GN=A1 PE=1 SV=1 - [MayaroE1_HUMAN]	1	1	A1A1A1		HCD	1	0	1	1	155	163	2.45	0	706.89	0	4	20	1995000	2	504.752	1008.5	0	-2.72	0.03	4	4	MS2	2021-11-14	11	14	29jan_CC_Luiza_E1E2_Trypsin.raw
High	A	12	IAYHHEQR	6	Unambiguous	Isoform of B1B1B2, MayaroE2 OS=Homo sapiens (Human) OX=9606 GN=A1 PE=1 SV=1 - [MayaroE2_HUMAN]	1	1	B1B1B1		HCD	1	0	1	1	140	163	2.51	0	432.7	0	4	23	1476000	3	351.844	1053.52	0	-4.96	0.03	5	5	MS2	2021-12-28	12	28	29jan_CC_Luiza_E1E2_Trypsin.raw
High	A	12	WGNHKPQR	3	Unambiguous	Isoform of B1B1B2, MayaroE2 OS=Homo sapiens (Human) OX=9606 GN=A1 PE=1 SV=1 - [MayaroE2_HUMAN]	1	1	B1B1B1		HCD	1	0	1	1	200	185	2.53	0	331.71	0	4	17	2012000	3	341.513	1022.52	0	-3.66	0.06	9	9	MS2	2021-12-28	12	28	29jan_CC_Luiza_E1E2_Trypsin.raw
High	A	12	TQDKPEYK	1	Unambiguous	Isoform of A1A1A2, MayaroE1 OS=Homo sapiens (Human) OX=9606 GN=A1 PE=1 SV=1 - [MayaroE1_HUMAN]	1	1	A1A1A1		HCD	1	0	1	1	157	166	2.61	0	598.48	0	4	20	1990000	2	504.752	1008.5	0	-2.72	0.06	10	10	MS2	2021-10-14	10	14	29jan_CC_Luiza_E1E2_Trypsin.raw
High	A	12	IAYHHEQR	6	Unambiguous	Isoform of B1B1B2, MayaroE2 OS=Homo sapiens (Human) OX=9606 GN=A1 PE=1 SV=1 - [MayaroE2_HUMAN]	1	1	B1B1B1		HCD	1	0	1	1	138	169	2.5	0	370.63	0	4	27	1266000	3	351.844	1053.52	0	-5.13	0.06	11	11	MS2	2021-11-28	11	28	29jan_CC_Luiza_E1E2_Trypsin.raw
High	A	12	WGNHKPQR	3	Unambiguous	Isoform of B1B1B2, MayaroE2 OS=Homo sapiens (Human) OX=9606 GN=A1 PE=1 SV=1 - [MayaroE2_HUMAN]	1	1	B1B1B1		HCD	1	0	1	1	165	146	2.84	0	699.44	0	2	91	438200	2	511.765	1022.52	0	-4.27	0.08	14	14	MS2	2021-12-14	12	14	29jan_CC_Luiza_E1E2_Trypsin.raw
High	A	12	IAYHHEQR	6	Unambiguous	Isoform of B1B1B2, MayaroE2 OS=Homo sapiens (Human) OX=9606 GN=A1 PE=1 SV=1 - [MayaroE2_HUMAN]	1	1	B1B1B1		HCD	1	0	1	1	115	136	2.62	0	624.76	0	6	175	210600	2	527.263	1053.52	0	-4.25	0.09	15	15	MS2	2021-11-14	11	14	29jan_CC_Luiza_E1E2_Trypsin.raw
High	A	12	AHTASLR	15	Unambiguous	Isoform of A1A1A2, MayaroE1 OS=Homo sapiens (Human) OX=9606 GN=A1 PE=1 SV=1 - [MayaroE1_HUMAN]	1	1	A1A1A1		HCD	1	0	1	1	86	96	2.01	0	370.71	0	3	336	137300	2	378.21	755.413	0	-4.22	0.1	17	17	MS2	2021-08-12	8	12	29jan_CC_Luiza_E1E2_Trypsin.raw
High	A	12	TDTHDHTK	17	Unambiguous	Isoform of B1B1B2, MayaroE2 OS=Homo sapiens (Human) OX=9606 GN=A1 PE=1 SV=1 - [MayaroE2_HUMAN]	1	1	B1B1B1		HCD	1	0	1	1	72	74	3.48	0	747.47	0	4	450	78190	3	318.813	954.426	0	-1.97	0.11	18	18	MS2	14/28	14	28	29jan_CC_Luiza_E1E2_Trypsin.raw
High	A	12	WGNHKPQR	3	Unambiguous	Isoform of B1B1B2, MayaroE2 OS=Homo sapiens (Human) OX=9606 GN=A1 PE=1 SV=1 - [MayaroE2_HUMAN]	1	1	B1B1B1		HCD	1	0	1	1	161	143	2.86	0	703.3	0	2	116	346800	2	511.765	1022.52	0	-4.33	0.13	20	20	MS2	2021-12-14	12	14	29jan_CC_Luiza_E1E2_Trypsin.raw
High	A	12	IAYHHEQR	6	Unambiguous	Isoform of B1B1B2, MayaroE2 OS=Homo sapiens (Human) OX=9606 GN=A1 PE=1 SV=1 - [MayaroE2_HUMAN]	1	1	B1B1B1		HCD	1	0	1	1	120	138	2.38	0	435.49	0	5	221	171400	2	527.263	1053.52	0	-4.02	0.15	22	22	MS2	2021-09-14	9	14	29jan_CC_Luiza_E1E2_Trypsin.raw
High	A	12	AHTASLR	15	Unambiguous	Isoform of A1A1A2, MayaroE1 OS=Homo sapiens (Human) OX=9606 GN=A1 PE=1 SV=1 - [MayaroE1_HUMAN]	1	1	A1A1A1		HCD	1	0	1	1	85	90	2	0	377.38	0	2	335	134300	2	378.21	755.413	0	-4.38	0.16	23	23	MS2	2021-08-12	8	12	29jan_CC_Luiza_E1E2_Trypsin.raw
High	A	12	TDTHDHTK	17	Unambiguous	Isoform of B1B1B2, MayaroE2 OS=Homo sapiens (Human) OX=9606 GN=A1 PE=1 SV=1 - [MayaroE2_HUMAN]	1	1	B1B1B1		HCD	1	0	1	1	71	72	3.48	0	768.56	0	5	428	92940	3	318.813	954.426	0	-2.16	0.19	26	26	MS2	15/28	15	28	29jan_CC_Luiza_E1E2_Trypsin.raw
High	A	12	TQDKPEYK	1	Unambiguous	Isoform of A1A1A2, MayaroE1 OS=Homo sapiens (Human) OX=9606 GN=A1 PE=1 SV=1 - [MayaroE1_HUMAN]	1	1	A1A1A1		HCD	1	0	1	1	147	160	2.52	0	546.02	0	7	49	1730000	2	504.752	1008.5	0	-2.78	0.22	28	28	MS2	2021-10-14	10	14	29jan_CC_Luiza_E1E2_Trypsin.raw
High	A	12	ccGTAEcR	26	Unambiguous	Isoform of A1A1A2, MayaroE1 OS=Homo sapiens (Human) OX=9606 GN=A1 PE=1 SV=1 - [MayaroE1_HUMAN]	1	1	A1A1A1	C1(Carbamidomethyl); C2(Carbamidomethyl); C7(Carbamidomethyl)	HCD	1	0	1	1	2	3	2.09	0	541.51	0	42	323	72000	2	507.182	1013.36	0	-3.44	0.24	31	31	MS2	2021-10-14	10	14	29jan_CC_Luiza_E1E2_Trypsin.raw
High	A	12	WGNHKPQR	3	Unambiguous	Isoform of B1B1B2, MayaroE2 OS=Homo sapiens (Human) OX=9606 GN=A1 PE=1 SV=1 - [MayaroE2_HUMAN]	1	1	B1B1B1		HCD	1	0	1	1	163	151	2.65	0	362.64	0	4	28	1214000	3	341.514	1022.53	0	-1.78	1.07	89	89	MS2	13/28	13	28	29jan_CC_Luiza_E1E2_Trypsin.raw
High	A	12	TQDKPEYK	1	Unambiguous	Isoform of A1A1A2, MayaroE1 OS=Homo sapiens (Human) OX=9606 GN=A1 PE=1 SV=1 - [MayaroE1_HUMAN]	1	1	A1A1A1		HCD	1	0	1	1	158	170	2.89	0	702.49	0	4	35	1149000	2	504.753	1008.5	0	-0.79	1.07	90	90	MS2	2021-11-14	11	14	29jan_CC_Luiza_E1E2_Trypsin.raw
High	A	12	WGNHKPQR	3	Unambiguous	Isoform of B1B1B2, MayaroE2 OS=Homo sapiens (Human) OX=9606 GN=A1 PE=1 SV=1 - [MayaroE2_HUMAN]	1	1	B1B1B1		HCD	1	0	1	1	166	155	2.51	0	334.18	0	5	30	1151000	3	341.513	1022.53	0	-2.22	1.1	95	95	MS2	2021-12-28	12	28	29jan_CC_Luiza_E1E2_Trypsin.raw
High	A	12	TQDKPEYK	1	Unambiguous	Isoform of A1A1A2, MayaroE1 OS=Homo sapiens (Human) OX=9606 GN=A1 PE=1 SV=1 - [MayaroE1_HUMAN]	1	1	A1A1A1		HCD	1	0	1	1	159	168	2.9	0	707.5	0	4	37	1062000	2	504.753	1008.5	0	-0.97	1.11	96	96	MS2	2021-11-14	11	14	29jan_CC_Luiza_E1E2_Trypsin.raw
High	A	12	IAYHHEQR	6	Unambiguous	Isoform of B1B1B2, MayaroE2 OS=Homo sapiens (Human) OX=9606 GN=A1 PE=1 SV=1 - [MayaroE2_HUMAN]	1	1	B1B1B1		HCD	1	0	1	1	131	144	2.72	0	453.01	0	5	36	952100	3	351.845	1053.52	0	-3.05	1.11	97	97	MS2	13/28	13	28	29jan_CC_Luiza_E1E2_Trypsin.raw
High	A	12	WGNHKPQR	3	Unambiguous	Isoform of B1B1B2, MayaroE2 OS=Homo sapiens (Human) OX=9606 GN=A1 PE=1 SV=1 - [MayaroE2_HUMAN]	1	1	B1B1B1		HCD	1	0	1	1	174	156	2.8	0	687.71	0	3	244	158700	2	511.766	1022.53	0	-2.36	1.14	101	101	MS2	2021-12-14	12	14	29jan_CC_Luiza_E1E2_Trypsin.raw
High	A	12	AHTASLR	15	Unambiguous	Isoform of A1A1A2, MayaroE1 OS=Homo sapiens (Human) OX=9606 GN=A1 PE=1 SV=1 - [MayaroE1_HUMAN]	1	1	A1A1A1		HCD	1	0	1	1	85	96	2	0	372.81	0	3	321	134600	2	378.211	755.414	0	-2.44	1.16	102	102	MS2	2021-08-12	8	12	29jan_CC_Luiza_E1E2_Trypsin.raw
High	A	12	IAYHHEQR	6	Unambiguous	Isoform of B1B1B2, MayaroE2 OS=Homo sapiens (Human) OX=9606 GN=A1 PE=1 SV=1 - [MayaroE2_HUMAN]	1	1	B1B1B1		HCD	1	0	1	1	121	139	2.62	0	501.44	0	5	348	108900	2	527.264	1053.52	0	-2.28	1.16	103	103	MS2	2021-10-14	10	14	29jan_CC_Luiza_E1E2_Trypsin.raw
High	A	12	WGNHKPQR	3	Unambiguous	Isoform of B1B1B2, MayaroE2 OS=Homo sapiens (Human) OX=9606 GN=A1 PE=1 SV=1 - [MayaroE2_HUMAN]	1	1	B1B1B1		HCD	1	0	1	1	181	155	2.8	0	616.54	0	2	278	147500	2	511.766	1022.53	0	-2.84	1.18	105	105	MS2	2021-11-14	11	14	29jan_CC_Luiza_E1E2_Trypsin.raw
High	A	12	AHTASLR	15	Unambiguous	Isoform of A1A1A2, MayaroE1 OS=Homo sapiens (Human) OX=9606 GN=A1 PE=1 SV=1 - [MayaroE1_HUMAN]	1	1	A1A1A1		HCD	1	0	1	1	91	100	2.1	0	371.47	0	2	337	133300	2	378.21	755.414	0	-3	1.2	106	106	MS2	2021-08-12	8	12	29jan_CC_Luiza_E1E2_Trypsin.raw
High	A	12	IAYHHEQR	6	Unambiguous	Isoform of B1B1B2, MayaroE2 OS=Homo sapiens (Human) OX=9606 GN=A1 PE=1 SV=1 - [MayaroE2_HUMAN]	1	1	B1B1B1		HCD	1	0	1	1	121	139	2.73	0	439.62	0	6	370	102700	2	527.263	1053.52	0	-2.75	1.21	107	107	MS2	2021-09-14	9	14	29jan_CC_Luiza_E1E2_Trypsin.raw
High	A	12	TDTHDHTK	17	Unambiguous	Isoform of B1B1B2, MayaroE2 OS=Homo sapiens (Human) OX=9606 GN=A1 PE=1 SV=1 - [MayaroE2_HUMAN]	1	1	B1B1B1		HCD	1	0	1	1	67	71	3.34	0	501.5	0	8	440	79150	3	318.814	954.427	0	-1.01	1.24	110	110	MS2	2021-12-28	12	28	29jan_CC_Luiza_E1E2_Trypsin.raw
High	A	12	TDTHDHTK	17	Unambiguous	Isoform of B1B1B2, MayaroE2 OS=Homo sapiens (Human) OX=9606 GN=A1 PE=1 SV=1 - [MayaroE2_HUMAN]	1	1	B1B1B1		HCD	1	0	1	1	63	68	3.36	0	659.37	0	4	412	94160	3	318.814	954.428	0	0.43	1.36	119	119	MS2	14/28	14	28	29jan_CC_Luiza_E1E2_Trypsin.raw
High	A	12	ccGTAEcR	26	Unambiguous	Isoform of A1A1A2, MayaroE1 OS=Homo sapiens (Human) OX=9606 GN=A1 PE=1 SV=1 - [MayaroE1_HUMAN]	1	1	A1A1A1	C1(Carbamidomethyl); C2(Carbamidomethyl); C7(Carbamidomethyl)	HCD	1	0	1	1	2	3	2.17	0	557.76	0	25	451	73900	2	507.182	1013.36	0	-3.26	1.51	130	130	MS2	2021-10-14	10	14	29jan_CC_Luiza_E1E2_Trypsin.raw
High	A	12	ccGTAEcR	26	Unambiguous	Isoform of A1A1A2, MayaroE1 OS=Homo sapiens (Human) OX=9606 GN=A1 PE=1 SV=1 - [MayaroE1_HUMAN]	1	1	A1A1A1	C1(Carbamidomethyl); C2(Carbamidomethyl); C7(Carbamidomethyl)	HCD	1	0	1	1	2	3	2.31	0	557.71	0	27	429	72910	2	507.182	1013.36	0	-3.08	1.55	133	133	MS2	2021-10-14	10	14	29jan_CC_Luiza_E1E2_Trypsin.raw
High	A	12	WGNHKPQR	3	Unambiguous	Isoform of B1B1B2, MayaroE2 OS=Homo sapiens (Human) OX=9606 GN=A1 PE=1 SV=1 - [MayaroE2_HUMAN]	1	1	B1B1B1		HCD	1	0	1	1	162	154	2.63	0	325.14	0	4	34	1036000	3	341.514	1022.53	0	-1.06	2.12	174	174	MS2	2021-12-28	12	28	29jan_CC_Luiza_E1E2_Trypsin.raw
High	A	12	IAYHHEQR	6	Unambiguous	Isoform of B1B1B2, MayaroE2 OS=Homo sapiens (Human) OX=9606 GN=A1 PE=1 SV=1 - [MayaroE2_HUMAN]	1	1	B1B1B1		HCD	1	0	1	1	131	145	2.75	0	367.83	0	6	33	1003000	3	351.845	1053.52	0	-2.44	2.12	175	175	MS2	2021-11-28	11	28	29jan_CC_Luiza_E1E2_Trypsin.raw
High	A	12	TQDKPEYK	1	Unambiguous	Isoform of A1A1A2, MayaroE1 OS=Homo sapiens (Human) OX=9606 GN=A1 PE=1 SV=1 - [MayaroE1_HUMAN]	1	1	A1A1A1		HCD	1	0	1	1	158	164	2.76	0	690.17	0	2	62	662700	2	504.753	1008.5	0	-0.85	2.13	177	177	MS2	2021-11-14	11	14	29jan_CC_Luiza_E1E2_Trypsin.raw
High	A	12	IAYHHEQR	6	Unambiguous	Isoform of B1B1B2, MayaroE2 OS=Homo sapiens (Human) OX=9606 GN=A1 PE=1 SV=1 - [MayaroE2_HUMAN]	1	1	B1B1B1		HCD	1	0	1	1	148	151	2.91	0	385.55	0	5	33	1039000	3	351.845	1053.52	0	-2.35	2.16	180	180	MS2	2021-11-28	11	28	29jan_CC_Luiza_E1E2_Trypsin.raw
High	A	12	WGNHKPQR	3	Unambiguous	Isoform of B1B1B2, MayaroE2 OS=Homo sapiens (Human) OX=9606 GN=A1 PE=1 SV=1 - [MayaroE2_HUMAN]	1	1	B1B1B1		HCD	1	0	1	1	213	185	2.43	0	331.79	0	6	34	1025000	3	341.514	1022.53	0	-0.88	2.16	181	181	MS2	2021-12-28	12	28	29jan_CC_Luiza_E1E2_Trypsin.raw
High	A	12	TQDKPEYK	1	Unambiguous	Isoform of A1A1A2, MayaroE1 OS=Homo sapiens (Human) OX=9606 GN=A1 PE=1 SV=1 - [MayaroE1_HUMAN]	1	1	A1A1A1		HCD	1	0	1	1	163	167	2.96	0	557.18	0	5	61	665200	2	504.753	1008.5	0	-0.61	2.17	183	183	MS2	2021-10-14	10	14	29jan_CC_Luiza_E1E2_Trypsin.raw
High	A	12	IAYHHEQR	6	Unambiguous	Isoform of B1B1B2, MayaroE2 OS=Homo sapiens (Human) OX=9606 GN=A1 PE=1 SV=1 - [MayaroE2_HUMAN]	1	1	B1B1B1		HCD	1	0	1	1	119	135	2.23	0	516.51	0	4	30	1341000	2	527.263	1053.52	0	-3.79	2.21	191	191	MS2	2021-10-14	10	14	29jan_CC_Luiza_E1E2_Trypsin.raw
High	A	12	WGNHKPQR	3	Unambiguous	Isoform of B1B1B2, MayaroE2 OS=Homo sapiens (Human) OX=9606 GN=A1 PE=1 SV=1 - [MayaroE2_HUMAN]	1	1	B1B1B1		HCD	1	0	1	1	182	158	2.98	0	689.7	0	5	123	340300	2	511.766	1022.52	0	-3.67	2.24	195	195	MS2	2021-12-14	12	14	29jan_CC_Luiza_E1E2_Trypsin.raw
High	A	12	IAYHHEQR	6	Unambiguous	Isoform of B1B1B2, MayaroE2 OS=Homo sapiens (Human) OX=9606 GN=A1 PE=1 SV=1 - [MayaroE2_HUMAN]	1	1	B1B1B1		HCD	1	0	1	1	124	139	2.66	0	619.58	0	3	78	510800	2	527.263	1053.52	0	-2.63	2.25	197	197	MS2	2021-11-14	11	14	29jan_CC_Luiza_E1E2_Trypsin.raw
High	A	12	AHTASLR	15	Unambiguous	Isoform of A1A1A2, MayaroE1 OS=Homo sapiens (Human) OX=9606 GN=A1 PE=1 SV=1 - [MayaroE1_HUMAN]	1	1	A1A1A1		HCD	1	0	1	1	90	102	2.06	0	383.54	0	4	214	203700	2	378.21	755.413	0	-3.25	2.28	200	200	MS2	2021-08-12	8	12	29jan_CC_Luiza_E1E2_Trypsin.raw
High	A	12	WGNHKPQR	3	Unambiguous	Isoform of B1B1B2, MayaroE2 OS=Homo sapiens (Human) OX=9606 GN=A1 PE=1 SV=1 - [MayaroE2_HUMAN]	1	1	B1B1B1		HCD	1	0	1	1	153	135	3.14	0	606.72	0	3	212	190200	2	511.767	1022.53	0	-2.06	2.28	201	201	MS2	2021-11-14	11	14	29jan_CC_Luiza_E1E2_Trypsin.raw
High	A	12	AHTASLR	15	Ambiguous	Isoform of A1A1A2, MayaroE1 OS=Homo sapiens (Human) OX=9606 GN=A1 PE=1 SV=1 - [MayaroE1_HUMAN]	1	1	A1A1A1		HCD	0.0566	0	1	1	86	97	2.12	0	382.66	0	5	297	150700	2	378.21	755.414	0	-3	2.31	204	204	MS2	2021-08-12	8	12	29jan_CC_Luiza_E1E2_Trypsin.raw
High	A	12	AHTATVR	16	Ambiguous	POC1 centriolar protein homolog A OS=Homo sapiens (Human) OX=9606 GN=POC1A PE=1 SV=2 - [POC1A_HUMAN]|Isoform of Q8NBT0, Isoform 2 of POC1 centriolar protein homolog A OS=Homo sapiens (Human) OX=9606 GN=POC1A PE=1 SV=2 - [POC1A-2_HUMAN]|Isoform of Q8NBT0, Isoform 3 of POC1 centriolar protein homolog A OS=Homo sapiens (Human) OX=9606 GN=POC1A PE=1 SV=2 - [POC1A-3_HUMAN]	3	3	Q8NBT0;Q8NBT0-2;Q8NBT0-3		HCD		0.0566	2	2	86	97	2	0	287.6	0	5	297	150700	2	378.21	755.414	0	-3	2.31	204	204	MS2	2021-07-12	7	12	29jan_CC_Luiza_E1E2_Trypsin.raw
High	A	12	TDTHDHTK	17	Unambiguous	Isoform of B1B1B2, MayaroE2 OS=Homo sapiens (Human) OX=9606 GN=A1 PE=1 SV=1 - [MayaroE2_HUMAN]	1	1	B1B1B1		HCD	1	0	1	1	61	62	3.01	0	428.84	0	24	386	71960	3	318.814	954.427	0	-0.62	2.41	213	213	MS2	2021-12-28	12	28	29jan_CC_Luiza_E1E2_Trypsin.raw
High	A	12	TDTHDHTK	17	Unambiguous	Isoform of B1B1B2, MayaroE2 OS=Homo sapiens (Human) OX=9606 GN=A1 PE=1 SV=1 - [MayaroE2_HUMAN]	1	1	B1B1B1		HCD	1	0	1	1	66	65	3.28	0	424.4	0	23	368	77020	3	318.814	954.427	0	-0.91	2.45	216	216	MS2	2021-12-28	12	28	29jan_CC_Luiza_E1E2_Trypsin.raw
High	A	12	WGNHKPQR	3	Unambiguous	Isoform of B1B1B2, MayaroE2 OS=Homo sapiens (Human) OX=9606 GN=A1 PE=1 SV=1 - [MayaroE2_HUMAN]	1	1	B1B1B1		HCD	1	0	1	1	171	162	2.91	0	316.78	0	4	53	672300	3	341.515	1022.53	0	1.09	3.17	267	267	MS2	2021-12-28	12	28	29jan_CC_Luiza_E1E2_Trypsin.raw
High	A	12	IAYHHEQR	6	Unambiguous	Isoform of B1B1B2, MayaroE2 OS=Homo sapiens (Human) OX=9606 GN=A1 PE=1 SV=1 - [MayaroE2_HUMAN]	1	1	B1B1B1		HCD	1	0	1	1	129	145	2.77	0	372.01	0	5	46	657600	3	351.845	1053.52	0	-1.05	3.17	268	268	MS2	2021-11-28	11	28	29jan_CC_Luiza_E1E2_Trypsin.raw
High	A	12	TQDKPEYK	1	Unambiguous	Isoform of A1A1A2, MayaroE1 OS=Homo sapiens (Human) OX=9606 GN=A1 PE=1 SV=1 - [MayaroE1_HUMAN]	1	1	A1A1A1		HCD	1	0	1	1	183	193	2.72	0	687.7	0	10	124	315000	2	504.754	1008.5	0	0.42	3.18	269	269	MS2	2021-11-14	11	14	29jan_CC_Luiza_E1E2_Trypsin.raw
High	A	12	IAYHHEQR	6	Unambiguous	Isoform of B1B1B2, MayaroE2 OS=Homo sapiens (Human) OX=9606 GN=A1 PE=1 SV=1 - [MayaroE2_HUMAN]	1	1	B1B1B1		HCD	1	0	1	1	130	144	2.82	0	369.94	0	5	51	587100	3	351.845	1053.52	0	-1.48	3.2	273	273	MS2	2021-11-28	11	28	29jan_CC_Luiza_E1E2_Trypsin.raw
High	A	12	TQDKPEYK	1	Unambiguous	Isoform of A1A1A2, MayaroE1 OS=Homo sapiens (Human) OX=9606 GN=A1 PE=1 SV=1 - [MayaroE1_HUMAN]	1	1	A1A1A1		HCD	1	0	1	1	183	190	2.69	0	581.26	0	13	136	282600	2	504.754	1008.5	0	0.24	3.21	275	275	MS2	2021-10-14	10	14	29jan_CC_Luiza_E1E2_Trypsin.raw
High	A	12	WGNHKPQR	3	Unambiguous	Isoform of B1B1B2, MayaroE2 OS=Homo sapiens (Human) OX=9606 GN=A1 PE=1 SV=1 - [MayaroE2_HUMAN]	1	1	B1B1B1		HCD	1	0	1	1	148	131	2.86	0	612.48	0	3	555	73640	2	511.767	1022.53	0	-0.63	3.29	281	281	MS2	2021-11-14	11	14	29jan_CC_Luiza_E1E2_Trypsin.raw
High	A	12	TDTHDHTK	17	Unambiguous	Isoform of B1B1B2, MayaroE2 OS=Homo sapiens (Human) OX=9606 GN=A1 PE=1 SV=1 - [MayaroE2_HUMAN]	1	1	B1B1B1		HCD	1	0	1	1	66	68	3.4	0	655.96	0	9	341	102700	3	318.814	954.429	0	1.1	3.45	295	295	MS2	13/28	13	28	29jan_CC_Luiza_E1E2_Trypsin.raw
High	A	12	TDTHDHTK	17	Unambiguous	Isoform of B1B1B2, MayaroE2 OS=Homo sapiens (Human) OX=9606 GN=A1 PE=1 SV=1 - [MayaroE2_HUMAN]	1	1	B1B1B1		HCD	1	0	1	1	65	67	3.53	0	731.15	0	10	338	99910	3	318.814	954.428	0	0.81	3.48	297	297	MS2	14/28	14	28	29jan_CC_Luiza_E1E2_Trypsin.raw
High	A	12	WGNHKPQR	3	Unambiguous	Isoform of B1B1B2, MayaroE2 OS=Homo sapiens (Human) OX=9606 GN=A1 PE=1 SV=1 - [MayaroE2_HUMAN]	1	1	B1B1B1		HCD	1	0	1	1	148	132	2.7	0	692.14	0	3	555	73620	2	511.767	1022.53	0	-0.99	3.55	302	302	MS2	2021-12-14	12	14	29jan_CC_Luiza_E1E2_Trypsin.raw
High	A	12	IAYHHEQR	6	Unambiguous	Isoform of B1B1B2, MayaroE2 OS=Homo sapiens (Human) OX=9606 GN=A1 PE=1 SV=1 - [MayaroE2_HUMAN]	1	1	B1B1B1		HCD	1	0	1	1	162	165	2.81	0	369.39	0	5	64	493400	3	351.846	1053.52	0	-0.01	4.22	350	350	MS2	2021-11-28	11	28	29jan_CC_Luiza_E1E2_Trypsin.raw
High	A	12	WGNHKPQR	3	Unambiguous	Isoform of B1B1B2, MayaroE2 OS=Homo sapiens (Human) OX=9606 GN=A1 PE=1 SV=1 - [MayaroE2_HUMAN]	1	1	B1B1B1		HCD	1	0	1	1	194	181	2.83	0	316.53	0	3	63	579200	3	341.514	1022.53	0	0.82	4.23	353	353	MS2	2021-12-28	12	28	29jan_CC_Luiza_E1E2_Trypsin.raw
High	A	12	IAYHHEQR	6	Unambiguous	Isoform of B1B1B2, MayaroE2 OS=Homo sapiens (Human) OX=9606 GN=A1 PE=1 SV=1 - [MayaroE2_HUMAN]	1	1	B1B1B1		HCD	1	0	1	1	163	168	2.82	0	372.23	0	3	66	500000	3	351.846	1053.52	0	0.25	4.25	356	356	MS2	2021-11-28	11	28	29jan_CC_Luiza_E1E2_Trypsin.raw
High	A	12	TDTHDHTK	17	Unambiguous	Isoform of B1B1B2, MayaroE2 OS=Homo sapiens (Human) OX=9606 GN=A1 PE=1 SV=1 - [MayaroE2_HUMAN]	1	1	B1B1B1		HCD	1	0	1	1	66	70	3.58	0	718.88	0	6	372	99760	3	318.814	954.428	0	0.81	4.49	375	375	MS2	14/28	14	28	29jan_CC_Luiza_E1E2_Trypsin.raw
High	A	12	TDTHDHTK	17	Unambiguous	Isoform of B1B1B2, MayaroE2 OS=Homo sapiens (Human) OX=9606 GN=A1 PE=1 SV=1 - [MayaroE2_HUMAN]	1	1	B1B1B1		HCD	1	0	1	1	77	79	3.62	0	728.98	0	5	381	98210	3	318.814	954.429	0	1.39	4.51	377	377	MS2	14/28	14	28	29jan_CC_Luiza_E1E2_Trypsin.raw
High	A	12	IAYHHEQR	6	Unambiguous	Isoform of B1B1B2, MayaroE2 OS=Homo sapiens (Human) OX=9606 GN=A1 PE=1 SV=1 - [MayaroE2_HUMAN]	1	1	B1B1B1		HCD	1	0	1	1	163	174	2.42	0	419.38	0	6	53	562400	3	351.846	1053.52	0	0.78	5.25	429	429	MS2	2021-12-28	12	28	29jan_CC_Luiza_E1E2_Trypsin.raw
High	A	12	TQDKPEYK	1	Unambiguous	Isoform of A1A1A2, MayaroE1 OS=Homo sapiens (Human) OX=9606 GN=A1 PE=1 SV=1 - [MayaroE1_HUMAN]	1	1	A1A1A1		HCD	1	0	1	1	263	283	2.41	0	574.85	0	14	255	145100	2	504.754	1008.5	0	1.51	5.28	433	433	MS2	2021-10-14	10	14	29jan_CC_Luiza_E1E2_Trypsin.raw
High	A	12	IAYHHEQR	6	Unambiguous	Isoform of B1B1B2, MayaroE2 OS=Homo sapiens (Human) OX=9606 GN=A1 PE=1 SV=1 - [MayaroE2_HUMAN]	1	1	B1B1B1		HCD	1	0	1	1	166	174	2.75	0	422.49	0	6	60	487600	3	351.846	1053.52	0	1.04	5.3	436	436	MS2	2021-12-28	12	28	29jan_CC_Luiza_E1E2_Trypsin.raw
High	A	12	TQDKPEYK	1	Unambiguous	Isoform of A1A1A2, MayaroE1 OS=Homo sapiens (Human) OX=9606 GN=A1 PE=1 SV=1 - [MayaroE1_HUMAN]	1	1	A1A1A1		HCD	1	0	1	1	241	261	2.52	0	683.35	0	11	308	129800	2	504.754	1008.5	0	1.33	5.32	439	439	MS2	2021-11-14	11	14	29jan_CC_Luiza_E1E2_Trypsin.raw
High	A	12	TDTHDHTK	17	Unambiguous	Isoform of B1B1B2, MayaroE2 OS=Homo sapiens (Human) OX=9606 GN=A1 PE=1 SV=1 - [MayaroE2_HUMAN]	1	1	B1B1B1		HCD	1	0	1	1	61	69	3.34	0	726.53	0	4	180	222100	3	318.814	954.428	0	0.81	5.52	454	454	MS2	14/28	14	28	29jan_CC_Luiza_E1E2_Trypsin.raw
High	A	12	TDTHDHTK	17	Unambiguous	Isoform of B1B1B2, MayaroE2 OS=Homo sapiens (Human) OX=9606 GN=A1 PE=1 SV=1 - [MayaroE2_HUMAN]	1	1	B1B1B1		HCD	1	0	1	1	62	70	3.53	0	734.72	0	3	204	197000	3	318.814	954.429	0	1.01	5.55	456	456	MS2	14/28	14	28	29jan_CC_Luiza_E1E2_Trypsin.raw
High	A	12	IAYHHEQR	6	Unambiguous	Isoform of B1B1B2, MayaroE2 OS=Homo sapiens (Human) OX=9606 GN=A1 PE=1 SV=1 - [MayaroE2_HUMAN]	1	1	B1B1B1		HCD	1	0	1	1	120	136	2.49	0	528.42	0	9	471	84080	2	527.264	1053.52	0	-1.59	6.05	494	494	MS2	2021-10-14	10	14	29jan_CC_Luiza_E1E2_Trypsin.raw
High	A	12	IAYHHEQR	6	Unambiguous	Isoform of B1B1B2, MayaroE2 OS=Homo sapiens (Human) OX=9606 GN=A1 PE=1 SV=1 - [MayaroE2_HUMAN]	1	1	B1B1B1		HCD	1	0	1	1	127	140	2.71	0	486.8	0	14	509	76210	2	527.264	1053.52	0	-2.28	6.13	502	502	MS2	2021-10-14	10	14	29jan_CC_Luiza_E1E2_Trypsin.raw
High	A	12	ccGTAEcR	26	Unambiguous	Isoform of A1A1A2, MayaroE1 OS=Homo sapiens (Human) OX=9606 GN=A1 PE=1 SV=1 - [MayaroE1_HUMAN]	1	1	A1A1A1	C1(Carbamidomethyl); C2(Carbamidomethyl); C7(Carbamidomethyl)	HCD	1	0	1	1	2	2	2.33	0	584.47	0	17	451	81060	2	507.184	1013.36	0	0.78	6.23	511	511	MS2	2021-10-14	10	14	29jan_CC_Luiza_E1E2_Trypsin.raw
High	A	12	WGNHKPQR	3	Unambiguous	Isoform of B1B1B2, MayaroE2 OS=Homo sapiens (Human) OX=9606 GN=A1 PE=1 SV=1 - [MayaroE2_HUMAN]	1	1	B1B1B1		HCD	1	0	1	1	222	197	3.17	0	598.2	0	14	525	59550	2	511.768	1022.53	0	1.46	6.29	516	516	MS2	2021-11-14	11	14	29jan_CC_Luiza_E1E2_Trypsin.raw
High	A	12	IAYHHEQR	6	Unambiguous	Isoform of B1B1B2, MayaroE2 OS=Homo sapiens (Human) OX=9606 GN=A1 PE=1 SV=1 - [MayaroE2_HUMAN]	1	1	B1B1B1		HCD	1	0	1	1	155	156	2.83	0	368.11	0	6	10	3248000	3	351.846	1053.52	0	-0.27	6.33	520	520	MS2	2021-11-28	11	28	29jan_CC_Luiza_E1E2_Trypsin.raw
High	A	12	WGNHKPQR	3	Unambiguous	Isoform of B1B1B2, MayaroE2 OS=Homo sapiens (Human) OX=9606 GN=A1 PE=1 SV=1 - [MayaroE2_HUMAN]	1	1	B1B1B1		HCD	1	0	1	1	192	187	2.95	0	322.28	0	5	31	1204000	3	341.514	1022.53	0	0.11	6.34	521	521	MS2	2021-12-28	12	28	29jan_CC_Luiza_E1E2_Trypsin.raw
High	A	12	TQDKPEYK	1	Unambiguous	Isoform of A1A1A2, MayaroE1 OS=Homo sapiens (Human) OX=9606 GN=A1 PE=1 SV=1 - [MayaroE1_HUMAN]	1	1	A1A1A1		HCD	1	0	1	1	149	151	2.57	0	682.55	0	8	173	236000	2	504.754	1008.5	0	0.61	6.35	523	523	MS2	2021-11-14	11	14	29jan_CC_Luiza_E1E2_Trypsin.raw
High	A	12	WGNHKPQR	3	Unambiguous	Isoform of B1B1B2, MayaroE2 OS=Homo sapiens (Human) OX=9606 GN=A1 PE=1 SV=1 - [MayaroE2_HUMAN]	1	1	B1B1B1		HCD	1	0	1	1	164	150	2.56	0	377.1	0	7	22	1636000	3	341.514	1022.53	0	-1.24	6.38	527	527	MS2	13/28	13	28	29jan_CC_Luiza_E1E2_Trypsin.raw
High	A	12	ccGTAEcR	26	Unambiguous	Isoform of A1A1A2, MayaroE1 OS=Homo sapiens (Human) OX=9606 GN=A1 PE=1 SV=1 - [MayaroE1_HUMAN]	1	1	A1A1A1	C1(Carbamidomethyl); C2(Carbamidomethyl); C7(Carbamidomethyl)	HCD	1	0	1	1	2	2	2.03	0	592.31	0	6	64	633400	2	507.183	1013.36	0	-1.45	6.38	529	529	MS2	2021-10-14	10	14	29jan_CC_Luiza_E1E2_Trypsin.raw
High	A	12	TQDKPEYK	1	Unambiguous	Isoform of A1A1A2, MayaroE1 OS=Homo sapiens (Human) OX=9606 GN=A1 PE=1 SV=1 - [MayaroE1_HUMAN]	1	1	A1A1A1		HCD	1	0	1	1	206	215	2.49	0	693.46	0	10	76	535400	2	504.753	1008.5	0	-1.33	6.39	530	530	MS2	2021-11-14	11	14	29jan_CC_Luiza_E1E2_Trypsin.raw
High	A	12	NHEEEmKDLR	170	Unambiguous	Keratin, type I cytoskeletal 10 OS=Homo sapiens (Human) OX=9606 GN=KRT10 PE=1 SV=6 - [K1C10_HUMAN]	1	1	P13645	M6(Oxidation)	HCD	1	0	1	1	49	43	2.77	0	341.78	1	50	178	175100	3	439.535	1316.59	0	-0.77	6.47	541	541	MS2	16/36	16	36	29jan_CC_Luiza_E1E2_Trypsin.raw
High	A	12	WGNHKPQR	3	Unambiguous	Isoform of B1B1B2, MayaroE2 OS=Homo sapiens (Human) OX=9606 GN=A1 PE=1 SV=1 - [MayaroE2_HUMAN]	1	1	B1B1B1		HCD	1	0	1	1	192	174	3.16	0	607.34	0	7	497	56680	2	511.769	1022.53	0	2.3	6.58	554	554	MS2	2021-11-14	11	14	29jan_CC_Luiza_E1E2_Trypsin.raw
High	A	12	TDTHDHTK	17	Unambiguous	Isoform of B1B1B2, MayaroE2 OS=Homo sapiens (Human) OX=9606 GN=A1 PE=1 SV=1 - [MayaroE2_HUMAN]	1	1	B1B1B1		HCD	1	0	1	1	59	66	3.58	0	872.42	0	2	166	241600	3	318.814	954.427	0	-0.62	6.6	556	556	MS2	15/28	15	28	29jan_CC_Luiza_E1E2_Trypsin.raw
High	A	12	TDTHDHTK	17	Unambiguous	Isoform of B1B1B2, MayaroE2 OS=Homo sapiens (Human) OX=9606 GN=A1 PE=1 SV=1 - [MayaroE2_HUMAN]	1	1	B1B1B1		HCD	1	0	1	1	61	66	3.58	0	857.94	0	4	171	232600	3	318.814	954.427	0	-0.62	6.67	563	563	MS2	15/28	15	28	29jan_CC_Luiza_E1E2_Trypsin.raw
High	A	12	ccGTAEcR	26	Unambiguous	Isoform of A1A1A2, MayaroE1 OS=Homo sapiens (Human) OX=9606 GN=A1 PE=1 SV=1 - [MayaroE1_HUMAN]	1	1	A1A1A1	C1(Carbamidomethyl); C2(Carbamidomethyl); C7(Carbamidomethyl)	HCD	1	0	1	1	1	2	2.24	0	537.57	0	4	69	1224000	2	507.183	1013.36	0	-0.55	6.73	570	570	MS2	2021-10-14	10	14	29jan_CC_Luiza_E1E2_Trypsin.raw
High	A	12	TDTHDHTK	17	Unambiguous	Isoform of B1B1B2, MayaroE2 OS=Homo sapiens (Human) OX=9606 GN=A1 PE=1 SV=1 - [MayaroE2_HUMAN]	1	1	B1B1B1		HCD	1	0	1	1	80	89	3.61	0	1247.08	0	9	582	71370	2	477.717	954.426	0	-1.44	6.75	572	572	MS2	13/14	13	14	29jan_CC_Luiza_E1E2_Trypsin.raw
High	A	12	AHTASLR	15	Ambiguous	Isoform of A1A1A2, MayaroE1 OS=Homo sapiens (Human) OX=9606 GN=A1 PE=1 SV=1 - [MayaroE1_HUMAN]	1	1	A1A1A1		HCD	0.0613	0	1	1	86	92	2.12	0	377.59	0	6	20	2202000	2	378.211	755.414	0	-1.87	6.79	576	576	MS2	2021-08-12	8	12	29jan_CC_Luiza_E1E2_Trypsin.raw
High	A	12	AHTATVR	16	Ambiguous	POC1 centriolar protein homolog A OS=Homo sapiens (Human) OX=9606 GN=POC1A PE=1 SV=2 - [POC1A_HUMAN]|Isoform of Q8NBT0, Isoform 2 of POC1 centriolar protein homolog A OS=Homo sapiens (Human) OX=9606 GN=POC1A PE=1 SV=2 - [POC1A-2_HUMAN]|Isoform of Q8NBT0, Isoform 3 of POC1 centriolar protein homolog A OS=Homo sapiens (Human) OX=9606 GN=POC1A PE=1 SV=2 - [POC1A-3_HUMAN]	3	3	Q8NBT0;Q8NBT0-2;Q8NBT0-3		HCD		0.0613	2	2	86	92	1.99	0	284.21	0	6	20	2202000	2	378.211	755.414	0	-1.87	6.79	576	576	MS2	2021-07-12	7	12	29jan_CC_Luiza_E1E2_Trypsin.raw
High	A	12	AHTASLR	15	Ambiguous	Isoform of A1A1A2, MayaroE1 OS=Homo sapiens (Human) OX=9606 GN=A1 PE=1 SV=1 - [MayaroE1_HUMAN]	1	1	A1A1A1		HCD	0.0467	0	1	1	86	92	2.14	0	375.27	0	5	22	2010000	2	378.211	755.415	0	-1.79	6.81	578	578	MS2	2021-08-12	8	12	29jan_CC_Luiza_E1E2_Trypsin.raw
High	A	12	AHTATVR	16	Ambiguous	POC1 centriolar protein homolog A OS=Homo sapiens (Human) OX=9606 GN=POC1A PE=1 SV=2 - [POC1A_HUMAN]|Isoform of Q8NBT0, Isoform 2 of POC1 centriolar protein homolog A OS=Homo sapiens (Human) OX=9606 GN=POC1A PE=1 SV=2 - [POC1A-2_HUMAN]|Isoform of Q8NBT0, Isoform 3 of POC1 centriolar protein homolog A OS=Homo sapiens (Human) OX=9606 GN=POC1A PE=1 SV=2 - [POC1A-3_HUMAN]	3	3	Q8NBT0;Q8NBT0-2;Q8NBT0-3		HCD		0.0467	2	2	86	92	2.04	0	280.93	0	5	22	2010000	2	378.211	755.415	0	-1.79	6.81	578	578	MS2	2021-07-12	7	12	29jan_CC_Luiza_E1E2_Trypsin.raw
High	A	12	ITVNGR	201	Unambiguous	Isoform of B1B1B2, MayaroE2 OS=Homo sapiens (Human) OX=9606 GN=A1 PE=1 SV=1 - [MayaroE2_HUMAN]	1	1	B1B1B1		HCD	1	0	1	1	380	385	2.01	0	321.32	0	32	435	75460	2	330.195	659.384	0	0.28	6.9	586	586	MS2	2021-06-10	6	10	29jan_CC_Luiza_E1E2_Trypsin.raw
High	A	12	ccGTAEcR	26	Unambiguous	Isoform of A1A1A2, MayaroE1 OS=Homo sapiens (Human) OX=9606 GN=A1 PE=1 SV=1 - [MayaroE1_HUMAN]	1	1	A1A1A1	C1(Carbamidomethyl); C2(Carbamidomethyl); C7(Carbamidomethyl)	HCD	1	0	1	1	2	2	2.38	0	589.97	0	7	88	923800	2	507.183	1013.36	0	-0.97	6.91	587	587	MS2	2021-10-14	10	14	29jan_CC_Luiza_E1E2_Trypsin.raw
High	A	12	ITVNGR	201	Unambiguous	Isoform of B1B1B2, MayaroE2 OS=Homo sapiens (Human) OX=9606 GN=A1 PE=1 SV=1 - [MayaroE2_HUMAN]	1	1	B1B1B1		HCD	1	0	1	1	380	385	1.99	0	332.91	0	24	493	72210	2	330.195	659.384	0	0.19	6.94	590	590	MS2	2021-06-10	6	10	29jan_CC_Luiza_E1E2_Trypsin.raw
High	A	12	TDTHDHTK	17	Unambiguous	Isoform of B1B1B2, MayaroE2 OS=Homo sapiens (Human) OX=9606 GN=A1 PE=1 SV=1 - [MayaroE2_HUMAN]	1	1	B1B1B1		HCD	1	0	1	1	59	65	3.43	0	836.68	0	18	535	73620	2	477.716	954.425	0	-3.04	7.05	600	600	MS2	2021-11-14	11	14	29jan_CC_Luiza_E1E2_Trypsin.raw
High	A	12	IAYHHEQR	6	Unambiguous	Isoform of B1B1B2, MayaroE2 OS=Homo sapiens (Human) OX=9606 GN=A1 PE=1 SV=1 - [MayaroE2_HUMAN]	1	1	B1B1B1		HCD	1	0	1	1	138	157	2.3	0	439.15	0	42	223	111500	2	527.262	1053.52	0	-4.83	7.18	611	611	MS2	2021-09-14	9	14	29jan_CC_Luiza_E1E2_Trypsin.raw
High	A	12	IAYHHEQR	6	Unambiguous	Isoform of B1B1B2, MayaroE2 OS=Homo sapiens (Human) OX=9606 GN=A1 PE=1 SV=1 - [MayaroE2_HUMAN]	1	1	B1B1B1		HCD	1	0	1	1	131	145	2.49	0	379.01	0	41	237	118600	2	527.263	1053.52	0	-4.25	7.22	615	615	MS2	2021-08-14	8	14	29jan_CC_Luiza_E1E2_Trypsin.raw
High	A	12	WGnHKPQR	3	Unambiguous	Isoform of B1B1B2, MayaroE2 OS=Homo sapiens (Human) OX=9606 GN=A1 PE=1 SV=1 - [MayaroE2_HUMAN]	1	1	B1B1B1	N3(Deamidated)	HCD	1	0	1	1	138	161	2.48	0	245.52	0	36	15	1871000	3	341.844	1023.52	0	6.18	7.41	635	635	MS2	2021-11-28	11	28	29jan_CC_Luiza_E1E2_Trypsin.raw
High	A	12	IAYHHEQR	6	Unambiguous	Isoform of B1B1B2, MayaroE2 OS=Homo sapiens (Human) OX=9606 GN=A1 PE=1 SV=1 - [MayaroE2_HUMAN]	1	1	B1B1B1		HCD	1	0	1	1	138	147	2.82	0	372.7	0	7	22	1490000	3	351.845	1053.52	0	-3.13	7.42	636	636	MS2	2021-11-28	11	28	29jan_CC_Luiza_E1E2_Trypsin.raw
High	A	12	TQDKPEYK	1	Unambiguous	Isoform of A1A1A2, MayaroE1 OS=Homo sapiens (Human) OX=9606 GN=A1 PE=1 SV=1 - [MayaroE1_HUMAN]	1	1	A1A1A1		HCD	1	0	1	1	163	174	2.66	0	696.14	0	5	188	224900	2	504.752	1008.5	0	-2.12	7.43	638	638	MS2	2021-11-14	11	14	29jan_CC_Luiza_E1E2_Trypsin.raw
High	A	12	ccGTAEcR	26	Unambiguous	Isoform of A1A1A2, MayaroE1 OS=Homo sapiens (Human) OX=9606 GN=A1 PE=1 SV=1 - [MayaroE1_HUMAN]	1	1	A1A1A1	C1(Carbamidomethyl); C2(Carbamidomethyl); C7(Carbamidomethyl)	HCD	1	0	1	1	3	2	2.36	0	589.94	0	15	215	174400	2	507.182	1013.36	0	-2.23	7.44	639	639	MS2	2021-10-14	10	14	29jan_CC_Luiza_E1E2_Trypsin.raw
High	A	12	IAYHHEQR	6	Unambiguous	Isoform of B1B1B2, MayaroE2 OS=Homo sapiens (Human) OX=9606 GN=A1 PE=1 SV=1 - [MayaroE2_HUMAN]	1	1	B1B1B1		HCD	1	0	1	1	139	149	2.71	0	333.17	0	5	20	1604000	3	351.845	1053.52	0	-2.61	7.45	641	641	MS2	2021-10-28	10	28	29jan_CC_Luiza_E1E2_Trypsin.raw
High	A	12	TQDKPEYK	1	Unambiguous	Isoform of A1A1A2, MayaroE1 OS=Homo sapiens (Human) OX=9606 GN=A1 PE=1 SV=1 - [MayaroE1_HUMAN]	1	1	A1A1A1		HCD	1	0	1	1	162	174	2.68	0	575.57	0	5	183	226800	2	504.753	1008.5	0	-1.63	7.47	644	644	MS2	2021-10-14	10	14	29jan_CC_Luiza_E1E2_Trypsin.raw
High	A	12	ccGTAEcR	26	Unambiguous	Isoform of A1A1A2, MayaroE1 OS=Homo sapiens (Human) OX=9606 GN=A1 PE=1 SV=1 - [MayaroE1_HUMAN]	1	1	A1A1A1	C1(Carbamidomethyl); C2(Carbamidomethyl); C7(Carbamidomethyl)	HCD	1	0	1	1	3	2	2.49	0	587.12	0	17	226	161500	2	507.183	1013.36	0	-1.81	7.48	645	645	MS2	2021-10-14	10	14	29jan_CC_Luiza_E1E2_Trypsin.raw
High	A	12	TDTHDHTK	17	Unambiguous	Isoform of B1B1B2, MayaroE2 OS=Homo sapiens (Human) OX=9606 GN=A1 PE=1 SV=1 - [MayaroE2_HUMAN]	1	1	B1B1B1		HCD	1	0	1	1	60	69	3.55	0	723.13	0	3	280	139700	3	318.814	954.427	0	-0.53	7.69	666	666	MS2	14/28	14	28	29jan_CC_Luiza_E1E2_Trypsin.raw
High	A	12	TDTHDHTK	17	Unambiguous	Isoform of B1B1B2, MayaroE2 OS=Homo sapiens (Human) OX=9606 GN=A1 PE=1 SV=1 - [MayaroE2_HUMAN]	1	1	B1B1B1		HCD	1	0	1	1	65	69	3.63	0	878.58	0	4	248	153900	3	318.814	954.427	0	-1.1	7.72	670	670	MS2	15/28	15	28	29jan_CC_Luiza_E1E2_Trypsin.raw
High	A	12	QQIEEQR	249	Unambiguous	Isoform of O75955, Flotillin OS=Homo sapiens (Human) OX=9606 GN=FLOT1 PE=1 SV=1 - [A2AB09_HUMAN]|Isoform of O75955, Flotillin (Fragment) OS=Homo sapiens (Human) OX=9606 GN=FLOT1 PE=1 SV=1 - [A0A140T9W4_HUMAN]|Isoform of O75955, Flotillin (Fragment) OS=Homo sapiens (Human) OX=9606 GN=FLOT1 PE=1 SV=1 - [A0A140T907_HUMAN]|Isoform of O75955, Flotillin (Fragment) OS=Homo sapiens (Human) OX=9606 GN=FLO…	7	7	A2AB09;A0A140T9W4;A0A140T907;A0A140T9R1;A0A140T9X0;O75955-2;O75955		HCD	1	0	1	1	116	115	2.48	0	538.45	0	7	532	78920	2	465.735	930.463	0	-1.5	7.79	676	676	MS2	2021-08-12	8	12	29jan_CC_Luiza_E1E2_Trypsin.raw
High	A	12	QQIEEQR	249	Unambiguous	Isoform of O75955, Flotillin OS=Homo sapiens (Human) OX=9606 GN=FLOT1 PE=1 SV=1 - [A2AB09_HUMAN]|Isoform of O75955, Flotillin (Fragment) OS=Homo sapiens (Human) OX=9606 GN=FLOT1 PE=1 SV=1 - [A0A140T9W4_HUMAN]|Isoform of O75955, Flotillin (Fragment) OS=Homo sapiens (Human) OX=9606 GN=FLOT1 PE=1 SV=1 - [A0A140T907_HUMAN]|Isoform of O75955, Flotillin (Fragment) OS=Homo sapiens (Human) OX=9606 GN=FLO…	7	7	A2AB09;A0A140T9W4;A0A140T907;A0A140T9R1;A0A140T9X0;O75955-2;O75955		HCD	1	0	1	1	169	167	2.64	0	544.99	0	6	562	72730	2	465.735	930.463	0	-1.24	7.85	681	681	MS2	2021-08-12	8	12	29jan_CC_Luiza_E1E2_Trypsin.raw
High	A	12	AHTASLR	15	Unambiguous	Isoform of A1A1A2, MayaroE1 OS=Homo sapiens (Human) OX=9606 GN=A1 PE=1 SV=1 - [MayaroE1_HUMAN]	1	1	A1A1A1		HCD	1	0	1	1	88	96	2.08	0	378.56	0	7	230	179900	2	378.211	755.415	0	-1.79	7.87	683	683	MS2	2021-08-12	8	12	29jan_CC_Luiza_E1E2_Trypsin.raw
High	A	12	WGnHKPQR	3	Unambiguous	Isoform of B1B1B2, MayaroE2 OS=Homo sapiens (Human) OX=9606 GN=A1 PE=1 SV=1 - [MayaroE2_HUMAN]	1	1	B1B1B1	N3(Deamidated)	HCD	1	0	1	1	124	132	2.81	0	459.65	0	19	138	239500	2	512.259	1023.51	0	-1.71	8.23	722	722	MS2	2021-10-14	10	14	29jan_CC_Luiza_E1E2_Trypsin.raw
High	A	12	IAYHHEQR	6	Unambiguous	Isoform of B1B1B2, MayaroE2 OS=Homo sapiens (Human) OX=9606 GN=A1 PE=1 SV=1 - [MayaroE2_HUMAN]	1	1	B1B1B1		HCD	1	0	1	1	107	114	2.71	0	300.15	0	34	297	92910	2	527.264	1053.52	0	-1.82	8.27	726	726	MS2	13/14	13	14	29jan_CC_Luiza_E1E2_Trypsin.raw
High	A	12	IAYHHEQR	6	Unambiguous	Isoform of B1B1B2, MayaroE2 OS=Homo sapiens (Human) OX=9606 GN=A1 PE=1 SV=1 - [MayaroE2_HUMAN]	1	1	B1B1B1		HCD	1	0	1	1	105	114	2.45	0	303.16	0	54	368	87880	2	527.264	1053.52	0	-1.59	8.31	732	732	MS2	13/14	13	14	29jan_CC_Luiza_E1E2_Trypsin.raw
High	A	12	IAYHHEQR	6	Unambiguous	Isoform of B1B1B2, MayaroE2 OS=Homo sapiens (Human) OX=9606 GN=A1 PE=1 SV=1 - [MayaroE2_HUMAN]	1	1	B1B1B1		HCD	1	0	1	1	139	148	2.71	0	416.28	0	12	73	494100	3	351.844	1053.52	0	-4.09	8.5	754	754	MS2	2021-12-28	12	28	29jan_CC_Luiza_E1E2_Trypsin.raw
High	A	12	TQDKPEYK	1	Unambiguous	Isoform of A1A1A2, MayaroE1 OS=Homo sapiens (Human) OX=9606 GN=A1 PE=1 SV=1 - [MayaroE1_HUMAN]	1	1	A1A1A1		HCD	1	0	1	1	220	230	2.02	0	210.77	0	18	168	195000	2	504.753	1008.5	0	-1.33	8.51	756	756	MS2	2021-07-14	7	14	29jan_CC_Luiza_E1E2_Trypsin.raw
High	A	12	IAYHHEQR	6	Unambiguous	Isoform of B1B1B2, MayaroE2 OS=Homo sapiens (Human) OX=9606 GN=A1 PE=1 SV=1 - [MayaroE2_HUMAN]	1	1	B1B1B1		HCD	1	0	1	1	151	173	2.75	0	377.89	0	16	80	457800	3	351.844	1053.52	0	-5.92	8.54	760	760	MS2	2021-11-28	11	28	29jan_CC_Luiza_E1E2_Trypsin.raw
High	A	12	WGnHKPQR	3	Unambiguous	Isoform of B1B1B2, MayaroE2 OS=Homo sapiens (Human) OX=9606 GN=A1 PE=1 SV=1 - [MayaroE2_HUMAN]	1	1	B1B1B1	N3(Deamidated)	HCD	1	0	1	1	135	149	2.42	0	401.11	0	6	15	5562000	2	512.258	1023.51	0	-2.66	8.55	761	761	MS2	2021-09-14	9	14	29jan_CC_Luiza_E1E2_Trypsin.raw
High	A	12	WGnHKPQR	3	Unambiguous	Isoform of B1B1B2, MayaroE2 OS=Homo sapiens (Human) OX=9606 GN=A1 PE=1 SV=1 - [MayaroE2_HUMAN]	1	1	B1B1B1	N3(Deamidated)	HCD	1	0	1	1	123	141	2.28	0	249.79	0	6	8	10380000	2	512.258	1023.51	0	-3.62	8.58	765	765	MS2	2021-07-14	7	14	29jan_CC_Luiza_E1E2_Trypsin.raw
High	A	12	TDTHDHTK	17	Unambiguous	Isoform of B1B1B2, MayaroE2 OS=Homo sapiens (Human) OX=9606 GN=A1 PE=1 SV=1 - [MayaroE2_HUMAN]	1	1	B1B1B1		HCD	1	0	1	1	50	48	3.1	0	685.69	0	68	149	81720	3	318.813	954.424	0	-3.31	8.85	803	803	MS2	16/28	16	28	29jan_CC_Luiza_E1E2_Trypsin.raw
High	A	12	DRDSPLNAK	315	Unambiguous	Isoform of A1A1A2, MayaroE1 OS=Homo sapiens (Human) OX=9606 GN=A1 PE=1 SV=1 - [MayaroE1_HUMAN]	1	1	A1A1A1		HCD	1	0	1	1	214	218	3.14	0	757.35	1	28	129	263600	2	508.26	1015.51	0	-4.91	8.97	819	819	MS2	2021-11-16	11	16	29jan_CC_Luiza_E1E2_Trypsin.raw
High	A	12	cQAYVTSHTK	326	Unambiguous	Isoform of B1B1B2, MayaroE2 OS=Homo sapiens (Human) OX=9606 GN=A1 PE=1 SV=1 - [MayaroE2_HUMAN]	1	1	B1B1B1	C1(Carbamidomethyl)	HCD	1	0	1	1	143	128	3.03	0	651.74	0	9	118	292700	2	597.78	1194.55	0	-4.21	9.02	827	827	MS2	2021-12-18	12	18	29jan_CC_Luiza_E1E2_Trypsin.raw
High	A	12	cQAYVTSHTK	326	Unambiguous	Isoform of B1B1B2, MayaroE2 OS=Homo sapiens (Human) OX=9606 GN=A1 PE=1 SV=1 - [MayaroE2_HUMAN]	1	1	B1B1B1	C1(Carbamidomethyl)	HCD	1	0	1	1	152	140	2.95	0	678.51	0	3	8	4665000	2	597.78	1194.55	0	-4.21	9.04	830	830	MS2	2021-12-18	12	18	29jan_CC_Luiza_E1E2_Trypsin.raw
High	A	12	cQAYVTSHTK	326	Unambiguous	Isoform of B1B1B2, MayaroE2 OS=Homo sapiens (Human) OX=9606 GN=A1 PE=1 SV=1 - [MayaroE2_HUMAN]	1	1	B1B1B1	C1(Carbamidomethyl)	HCD	1	0	1	1	143	135	3.04	0	555.47	0	3	8	4665000	2	597.78	1194.55	0	-4.21	9.06	833	833	MS2	2021-11-18	11	18	29jan_CC_Luiza_E1E2_Trypsin.raw
High	A	12	cQAYVTSHTK	326	Unambiguous	Isoform of B1B1B2, MayaroE2 OS=Homo sapiens (Human) OX=9606 GN=A1 PE=1 SV=1 - [MayaroE2_HUMAN]	1	1	B1B1B1	C1(Carbamidomethyl)	HCD	1	0	1	1	122	121	3.04	0	563.58	0	8	3	25980000	2	597.781	1194.55	0	-2.17	9.08	836	836	MS2	2021-11-18	11	18	29jan_CC_Luiza_E1E2_Trypsin.raw
High	A	12	cQAYVTSHTK	326	Unambiguous	Isoform of B1B1B2, MayaroE2 OS=Homo sapiens (Human) OX=9606 GN=A1 PE=1 SV=1 - [MayaroE2_HUMAN]	1	1	B1B1B1	C1(Carbamidomethyl)	HCD	1	0	1	1	69	85	3.98	0	843.88	0	14	1	57840000	3	398.856	1194.55	0	-3.02	9.11	842	842	MS2	18/36	18	36	29jan_CC_Luiza_E1E2_Trypsin.raw
High	A	12	DSPLNAK	101	Unambiguous	Isoform of A1A1A2, MayaroE1 OS=Homo sapiens (Human) OX=9606 GN=A1 PE=1 SV=1 - [MayaroE1_HUMAN]	1	1	A1A1A1		HCD	0.2353	0	1	1	62	76	1.19	0	65	0	15	38	9825000	1	744.386	744.386	0	-3.87	9.28	874	874	MS2	2021-08-12	8	12	29jan_CC_Luiza_E1E2_Trypsin.raw
High	A	12	nLSNPAK	5618	Unconsidered		0	0		N1(Deamidated)	HCD		0.2353	2	2	62	76	0.91	0	10.09	0	15	38	9825000	1	744.386	744.386	0	-3.86	9.28	874	874	MS2	2021-03-12	3	12	29jan_CC_Luiza_E1E2_Trypsin.raw
High	A	12	DSPLNAK	101	Unambiguous	Isoform of A1A1A2, MayaroE1 OS=Homo sapiens (Human) OX=9606 GN=A1 PE=1 SV=1 - [MayaroE1_HUMAN]	1	1	A1A1A1		HCD	1	0	1	1	65	73	1.19	0	38.24	0	14	43	8238000	1	744.386	744.386	0	-4.03	9.32	880	880	MS2	2021-06-12	6	12	29jan_CC_Luiza_E1E2_Trypsin.raw
High	A	12	WGNHKPQR	3	Unambiguous	Isoform of B1B1B2, MayaroE2 OS=Homo sapiens (Human) OX=9606 GN=A1 PE=1 SV=1 - [MayaroE2_HUMAN]	1	1	B1B1B1		HCD	1	0	1	1	238	203	2.64	0	243.33	0	33	80	428000	3	341.513	1022.52	0	-3.74	9.55	915	915	MS2	2021-11-28	11	28	29jan_CC_Luiza_E1E2_Trypsin.raw
High	A	12	IAYHHEQR	6	Unambiguous	Isoform of B1B1B2, MayaroE2 OS=Homo sapiens (Human) OX=9606 GN=A1 PE=1 SV=1 - [MayaroE2_HUMAN]	1	1	B1B1B1		HCD	1	0	1	1	90	110	2.6	0	279.69	0	40	64	411700	3	351.844	1053.52	0	-3.57	9.56	918	918	MS2	2021-11-28	11	28	29jan_CC_Luiza_E1E2_Trypsin.raw
High	A	12	WGNHKPQR	3	Unambiguous	Isoform of B1B1B2, MayaroE2 OS=Homo sapiens (Human) OX=9606 GN=A1 PE=1 SV=1 - [MayaroE2_HUMAN]	1	1	B1B1B1		HCD	1	0	1	1	195	177	2.54	0	275.54	0	32	75	495600	3	341.513	1022.52	0	-3.3	9.59	921	921	MS2	2021-11-28	11	28	29jan_CC_Luiza_E1E2_Trypsin.raw
High	A	12	KLNVTEQEK	376	Unambiguous	Isoform of P06733, Enolase_N domain-containing protein (Fragment) OS=Homo sapiens (Human) OX=9606 GN=ENO1 PE=1 SV=1 - [K7EM90_HUMAN]|Alpha-enolase OS=Homo sapiens (Human) OX=9606 GN=ENO1 PE=1 SV=2 - [ENOA_HUMAN]|Isoform of P06733, Alpha-enolase (Fragment) OS=Homo sapiens (Human) OX=9606 GN=ENO1 PE=1 SV=1 - [A0A2R8Y6I8_HUMAN]|Isoform of P06733, Enolase_N domain-containing protein (Fragment) OS=Hom…	5	5	K7EM90;P06733;A0A2R8Y6I8;A0A2R8Y879;A0A2R8YEM5		HCD	1	0	1	1	222	240	3.52	0	913.2	1	16	42	803100	2	544.798	1088.59	0	-5.17	9.83	962	962	MS2	15/16	15	16	29jan_CC_Luiza_E1E2_Trypsin.raw
High	A	12	KLNVTEQEK	376	Unambiguous	Isoform of P06733, Enolase_N domain-containing protein (Fragment) OS=Homo sapiens (Human) OX=9606 GN=ENO1 PE=1 SV=1 - [K7EM90_HUMAN]|Alpha-enolase OS=Homo sapiens (Human) OX=9606 GN=ENO1 PE=1 SV=2 - [ENOA_HUMAN]|Isoform of P06733, Alpha-enolase (Fragment) OS=Homo sapiens (Human) OX=9606 GN=ENO1 PE=1 SV=1 - [A0A2R8Y6I8_HUMAN]|Isoform of P06733, Enolase_N domain-containing protein (Fragment) OS=Hom…	5	5	K7EM90;P06733;A0A2R8Y6I8;A0A2R8Y879;A0A2R8YEM5		HCD	1	0	1	1	225	242	3.54	0	927.71	1	8	21	1863000	2	544.798	1088.59	0	-5.28	9.87	968	968	MS2	15/16	15	16	29jan_CC_Luiza_E1E2_Trypsin.raw
High	A	12	DRDSPLNAK	315	Unambiguous	Isoform of A1A1A2, MayaroE1 OS=Homo sapiens (Human) OX=9606 GN=A1 PE=1 SV=1 - [MayaroE1_HUMAN]	1	1	A1A1A1		HCD	0.2939	0	1	1	216	222	2.79	0	445.23	1	6	4	24840000	2	508.26	1015.51	0	-4.49	9.92	976	976	MS2	2021-09-16	9	16	29jan_CC_Luiza_E1E2_Trypsin.raw
High	A	12	KAEGSPNQGK	316	Unconsidered	Isoform of Q9P2E9, Ribosome-binding protein 1 OS=Homo sapiens (Human) OX=9606 GN=RRBP1 PE=1 SV=1 - [A0A087WVV2_HUMAN]|Ribosome-binding protein 1 OS=Homo sapiens (Human) OX=9606 GN=RRBP1 PE=1 SV=5 - [RRBP1_HUMAN]|Isoform of Q9P2E9, Ribosome-binding protein 1 (Fragment) OS=Homo sapiens (Human) OX=9606 GN=RRBP1 PE=1 SV=1 - [V9GY78_HUMAN]	3	3	A0A087WVV2;Q9P2E9;V9GY78		HCD		0.2939	2	2	216	222	1.97	0	179.95	1	6	4	24840000	2	508.26	1015.51	0	-4.49	9.92	976	976	MS2	2021-07-18	7	18	29jan_CC_Luiza_E1E2_Trypsin.raw
High	A	12	DRDSPLNAK	315	Unambiguous	Isoform of A1A1A2, MayaroE1 OS=Homo sapiens (Human) OX=9606 GN=A1 PE=1 SV=1 - [MayaroE1_HUMAN]	1	1	A1A1A1		HCD	1	0	1	1	205	207	2.92	0	442.1	1	7	1	69530000	2	508.26	1015.51	0	-2.99	9.96	982	982	MS2	2021-09-16	9	16	29jan_CC_Luiza_E1E2_Trypsin.raw
High	A	12	DRDSPLNAK	315	Unambiguous	Isoform of A1A1A2, MayaroE1 OS=Homo sapiens (Human) OX=9606 GN=A1 PE=1 SV=1 - [MayaroE1_HUMAN]	1	1	A1A1A1		HCD	1	0	1	1	224	226	3.01	0	1305.88	1	7	0	100800000	2	508.261	1015.51	0	-2.26	9.97	986	986	MS2	14/16	14	16	29jan_CC_Luiza_E1E2_Trypsin.raw
High	A	12	DRDSPLNAK	315	Unambiguous	Isoform of A1A1A2, MayaroE1 OS=Homo sapiens (Human) OX=9606 GN=A1 PE=1 SV=1 - [MayaroE1_HUMAN]	1	1	A1A1A1		HCD	0.2431	0	1	1	226	227	2.88	0	1141.39	1	7	0	107800000	2	508.261	1015.51	0	-2.02	10.01	992	992	MS2	13/16	13	16	29jan_CC_Luiza_E1E2_Trypsin.raw
High	A	12	KAEGSPNQGK	316	Unconsidered	Isoform of Q9P2E9, Ribosome-binding protein 1 OS=Homo sapiens (Human) OX=9606 GN=RRBP1 PE=1 SV=1 - [A0A087WVV2_HUMAN]|Ribosome-binding protein 1 OS=Homo sapiens (Human) OX=9606 GN=RRBP1 PE=1 SV=5 - [RRBP1_HUMAN]|Isoform of Q9P2E9, Ribosome-binding protein 1 (Fragment) OS=Homo sapiens (Human) OX=9606 GN=RRBP1 PE=1 SV=1 - [V9GY78_HUMAN]	3	3	A0A087WVV2;Q9P2E9;V9GY78		HCD		0.2431	2	2	226	227	2.18	0	183.15	1	7	0	107800000	2	508.261	1015.51	0	-2.02	10.01	992	992	MS2	2021-07-18	7	18	29jan_CC_Luiza_E1E2_Trypsin.raw
High	A	12	YScScGSKPSGTTTTDK	394	Unambiguous	Isoform of B1B1B2, MayaroE2 OS=Homo sapiens (Human) OX=9606 GN=A1 PE=1 SV=1 - [MayaroE2_HUMAN]	1	1	B1B1B1	C3(Carbamidomethyl); C5(Carbamidomethyl)	HCD	1	0	1	1	46	37	4.23	0	387.27	0	23	19	1105000	3	612.927	1836.77	0	-3.96	10.08	1006	1006	MS2	19/64	19	64	29jan_CC_Luiza_E1E2_Trypsin.raw
High	A	12	DRDSPLNAK	315	Unambiguous	Isoform of A1A1A2, MayaroE1 OS=Homo sapiens (Human) OX=9606 GN=A1 PE=1 SV=1 - [MayaroE1_HUMAN]	1	1	A1A1A1		HCD	1	0	1	1	160	159	3.03	0	371.81	1	17	1	56990000	3	339.176	1015.51	0	-3.09	10.1	1010	1010	MS2	13/32	13	32	29jan_CC_Luiza_E1E2_Trypsin.raw
High	A	12	DRDSPLNAK	315	Unambiguous	Isoform of A1A1A2, MayaroE1 OS=Homo sapiens (Human) OX=9606 GN=A1 PE=1 SV=1 - [MayaroE1_HUMAN]	1	1	A1A1A1		HCD	1	0	1	1	157	155	3	0	421.79	1	18	1	55890000	3	339.176	1015.51	0	-3.27	10.14	1016	1016	MS2	14/32	14	32	29jan_CC_Luiza_E1E2_Trypsin.raw
High	A	12	cQAYVTSHTK	326	Unambiguous	Isoform of B1B1B2, MayaroE2 OS=Homo sapiens (Human) OX=9606 GN=A1 PE=1 SV=1 - [MayaroE2_HUMAN]	1	1	B1B1B1	C1(Carbamidomethyl)	HCD	1	0	1	1	99	106	2.93	0	734.6	0	24	18	1788000	3	398.856	1194.55	0	-3.94	10.15	1017	1017	MS2	17/36	17	36	29jan_CC_Luiza_E1E2_Trypsin.raw
High	A	12	cQAYVTSHTK	326	Unambiguous	Isoform of B1B1B2, MayaroE2 OS=Homo sapiens (Human) OX=9606 GN=A1 PE=1 SV=1 - [MayaroE2_HUMAN]	1	1	B1B1B1	C1(Carbamidomethyl)	HCD	1	0	1	1	96	98	2.95	0	754.19	0	29	22	1355000	3	398.856	1194.55	0	-4.25	10.17	1022	1022	MS2	17/36	17	36	29jan_CC_Luiza_E1E2_Trypsin.raw
High	A	12	cQAYVTSHTK	326	Unambiguous	Isoform of B1B1B2, MayaroE2 OS=Homo sapiens (Human) OX=9606 GN=A1 PE=1 SV=1 - [MayaroE2_HUMAN]	1	1	B1B1B1	C1(Carbamidomethyl)	HCD	1	0	1	1	55	56	2.92	0	357.8	0	61	69	410300	2	597.78	1194.55	0	-3.7	10.36	1056	1056	MS2	2021-12-18	12	18	29jan_CC_Luiza_E1E2_Trypsin.raw
High	A	12	YScScGSKPSGTTTTDK	394	Unambiguous	Isoform of B1B1B2, MayaroE2 OS=Homo sapiens (Human) OX=9606 GN=A1 PE=1 SV=1 - [MayaroE2_HUMAN]	1	1	B1B1B1	C3(Carbamidomethyl); C5(Carbamidomethyl)	HCD	1	0	1	1	67	62	5.21	0	856.3	0	33	43	287100	2	918.888	1836.77	0	-3.22	10.39	1062	1062	MS2	18/32	18	32	29jan_CC_Luiza_E1E2_Trypsin.raw
High	A	12	YScScGSKPSGTTTTDK	394	Unambiguous	Isoform of B1B1B2, MayaroE2 OS=Homo sapiens (Human) OX=9606 GN=A1 PE=1 SV=1 - [MayaroE2_HUMAN]	1	1	B1B1B1	C3(Carbamidomethyl); C5(Carbamidomethyl)	HCD	1	0	1	1	68	64	5.25	0	765.19	0	7	10	2679000	2	918.888	1836.77	0	-2.56	10.42	1065	1065	MS2	17/32	17	32	29jan_CC_Luiza_E1E2_Trypsin.raw
High	A	12	YScScGSKPSGTTTTDK	394	Unambiguous	Isoform of B1B1B2, MayaroE2 OS=Homo sapiens (Human) OX=9606 GN=A1 PE=1 SV=1 - [MayaroE2_HUMAN]	1	1	B1B1B1	C3(Carbamidomethyl); C5(Carbamidomethyl)	HCD	1	0	1	1	69	63	4.7	0	661.56	0	7	10	2679000	2	918.888	1836.77	0	-2.56	10.43	1068	1068	MS2	15/32	15	32	29jan_CC_Luiza_E1E2_Trypsin.raw
High	A	12	YScScGSKPSGTTTTDK	394	Unambiguous	Isoform of B1B1B2, MayaroE2 OS=Homo sapiens (Human) OX=9606 GN=A1 PE=1 SV=1 - [MayaroE2_HUMAN]	1	1	B1B1B1	C3(Carbamidomethyl); C5(Carbamidomethyl)	HCD	1	0	1	1	72	75	3.98	0	576.85	0	11	1	22700000	2	918.89	1836.77	0	-0.1	10.44	1070	1070	MS2	14/32	14	32	29jan_CC_Luiza_E1E2_Trypsin.raw
High	A	12	TINScTVDK	419	Unambiguous	Isoform of B1B1B2, MayaroE2 OS=Homo sapiens (Human) OX=9606 GN=A1 PE=1 SV=1 - [MayaroE2_HUMAN]	1	1	B1B1B1	C5(Carbamidomethyl)	HCD	1	0	1	1	129	153	2.65	0	198.46	0	36	16	2125000	2	519.249	1037.49	0	-2.6	10.6	1100	1100	MS2	2021-09-16	9	16	29jan_CC_Luiza_E1E2_Trypsin.raw
High	A	12	IAYHHEQR	6	Unambiguous	Isoform of B1B1B2, MayaroE2 OS=Homo sapiens (Human) OX=9606 GN=A1 PE=1 SV=1 - [MayaroE2_HUMAN]	1	1	B1B1B1		HCD	1	0	1	1	126	140	2.61	0	374.34	0	51	58	519800	3	351.845	1053.52	0	-3.13	10.62	1103	1103	MS2	2021-11-28	11	28	29jan_CC_Luiza_E1E2_Trypsin.raw
High	A	12	TINScTVDK	419	Unambiguous	Isoform of B1B1B2, MayaroE2 OS=Homo sapiens (Human) OX=9606 GN=A1 PE=1 SV=1 - [MayaroE2_HUMAN]	1	1	B1B1B1	C5(Carbamidomethyl)	HCD	1	0	1	1	149	178	2.47	0	210.99	0	32	7	4370000	2	519.249	1037.49	0	-1.78	10.63	1106	1106	MS2	2021-09-16	9	16	29jan_CC_Luiza_E1E2_Trypsin.raw
High	A	12	IAYHHEQR	6	Unambiguous	Isoform of B1B1B2, MayaroE2 OS=Homo sapiens (Human) OX=9606 GN=A1 PE=1 SV=1 - [MayaroE2_HUMAN]	1	1	B1B1B1		HCD	1	0	1	1	132	144	2.75	0	424.5	0	45	52	588100	3	351.845	1053.52	0	-2.96	10.65	1108	1108	MS2	2021-12-28	12	28	29jan_CC_Luiza_E1E2_Trypsin.raw
High	A	12	YScScGSKPSGTTTTDK	394	Unambiguous	Isoform of B1B1B2, MayaroE2 OS=Homo sapiens (Human) OX=9606 GN=A1 PE=1 SV=1 - [MayaroE2_HUMAN]	1	1	B1B1B1	C3(Carbamidomethyl); C5(Carbamidomethyl)	HCD	1	0	1	1	32	47	3.2	0	162.07	0	6	4	21420000	3	612.93	1836.78	0	0.73	10.69	1115	1115	MS2	14/64	14	64	29jan_CC_Luiza_E1E2_Trypsin.raw
High	A	12	YScScGSKPSGTTTTDK	394	Unambiguous	Isoform of B1B1B2, MayaroE2 OS=Homo sapiens (Human) OX=9606 GN=A1 PE=1 SV=1 - [MayaroE2_HUMAN]	1	1	B1B1B1	C3(Carbamidomethyl); C5(Carbamidomethyl)	HCD	1	0	1	1	32	42	3.24	0	157.64	0	3	8	10080000	3	612.929	1836.77	0	-0.37	10.73	1122	1122	MS2	15/64	15	64	29jan_CC_Luiza_E1E2_Trypsin.raw
High	A	12	TINScTVDK	419	Unambiguous	Isoform of B1B1B2, MayaroE2 OS=Homo sapiens (Human) OX=9606 GN=A1 PE=1 SV=1 - [MayaroE2_HUMAN]	1	1	B1B1B1	C5(Carbamidomethyl)	HCD	1	0	1	1	139	157	2.01	0	145.73	0	4	5	18400000	2	519.249	1037.49	0	-1.54	10.82	1138	1138	MS2	2021-08-16	8	16	29jan_CC_Luiza_E1E2_Trypsin.raw
High	A	12	TINScTVDK	419	Unambiguous	Isoform of B1B1B2, MayaroE2 OS=Homo sapiens (Human) OX=9606 GN=A1 PE=1 SV=1 - [MayaroE2_HUMAN]	1	1	B1B1B1	C5(Carbamidomethyl)	HCD	1	0	1	1	136	160	2.13	0	176.31	0	9	1	81850000	2	519.25	1037.49	0	-1.19	10.85	1144	1144	MS2	2021-09-16	9	16	29jan_CC_Luiza_E1E2_Trypsin.raw
High	A	12	DRDSPLnAK	315	Unambiguous	Isoform of A1A1A2, MayaroE1 OS=Homo sapiens (Human) OX=9606 GN=A1 PE=1 SV=1 - [MayaroE1_HUMAN]	1	1	A1A1A1	N7(Deamidated)	HCD	1	0	1	1	153	130	2.57	0	470.29	1	24	8	4341000	2	508.753	1016.5	0	-1.13	11.03	1178	1178	MS2	2021-10-16	10	16	29jan_CC_Luiza_E1E2_Trypsin.raw
High	A	12	DRDSPLnAK	315	Unambiguous	Isoform of A1A1A2, MayaroE1 OS=Homo sapiens (Human) OX=9606 GN=A1 PE=1 SV=1 - [MayaroE1_HUMAN]	1	1	A1A1A1	N7(Deamidated)	HCD	1	0	1	1	137	117	2.92	0	706.29	1	32	13	2442000	2	508.753	1016.5	0	-1.55	11.06	1184	1184	MS2	2021-12-16	12	16	29jan_CC_Luiza_E1E2_Trypsin.raw
High	A	12	STANHFnAYK	451	Ambiguous	Isoform of B1B1B2, MayaroE2 OS=Homo sapiens (Human) OX=9606 GN=A1 PE=1 SV=1 - [MayaroE2_HUMAN]	1	1	B1B1B1	N7(Deamidated)	HCD	0.0326	0	1	1	173	168	3.37	0	371.59	0	25	16	1707000	3	385.18	1153.53	0	-1.14	11.32	1230	1230	MS2	1936-12-01	12	36	29jan_CC_Luiza_E1E2_Trypsin.raw
High	A	12	STAnHFNAYK	451	Ambiguous	Isoform of B1B1B2, MayaroE2 OS=Homo sapiens (Human) OX=9606 GN=A1 PE=1 SV=1 - [MayaroE2_HUMAN]	1	1	B1B1B1	N4(Deamidated)	HCD		0.0326	2	2	173	168	3.26	0	292.08	0	25	16	1707000	3	385.18	1153.53	0	-1.14	11.32	1230	1230	MS2	1936-11-01	11	36	29jan_CC_Luiza_E1E2_Trypsin.raw
High	A	12	STANHFnAYK	451	Unambiguous	Isoform of B1B1B2, MayaroE2 OS=Homo sapiens (Human) OX=9606 GN=A1 PE=1 SV=1 - [MayaroE2_HUMAN]	1	1	B1B1B1	N7(Deamidated)	HCD	0.2769	0	1	1	162	154	3.9	0	422.42	0	11	2	17770000	3	385.181	1153.53	0	0.05	11.33	1232	1232	MS2	1936-12-01	12	36	29jan_CC_Luiza_E1E2_Trypsin.raw
High	A	12	STAnHFNAYK	451	Unconsidered	Isoform of B1B1B2, MayaroE2 OS=Homo sapiens (Human) OX=9606 GN=A1 PE=1 SV=1 - [MayaroE2_HUMAN]	1	1	B1B1B1	N4(Deamidated)	HCD		0.2769	2	2	162	154	2.82	0	245.29	0	11	2	17770000	3	385.181	1153.53	0	0.05	11.33	1232	1232	MS2	1936-10-01	10	36	29jan_CC_Luiza_E1E2_Trypsin.raw
High	A	12	STANHFnAYK	451	Unambiguous	Isoform of B1B1B2, MayaroE2 OS=Homo sapiens (Human) OX=9606 GN=A1 PE=1 SV=1 - [MayaroE2_HUMAN]	1	1	B1B1B1	N7(Deamidated)	HCD	0.2696	0	1	1	135	121	4.71	0	793.12	0	8	3	12280000	2	577.268	1153.53	0	0.41	11.34	1233	1233	MS2	13/18	13	18	29jan_CC_Luiza_E1E2_Trypsin.raw
High	A	12	STAnHFNAYK	451	Unconsidered	Isoform of B1B1B2, MayaroE2 OS=Homo sapiens (Human) OX=9606 GN=A1 PE=1 SV=1 - [MayaroE2_HUMAN]	1	1	B1B1B1	N4(Deamidated)	HCD		0.2696	2	2	135	121	3.44	0	225.48	0	8	3	12280000	2	577.268	1153.53	0	0.41	11.34	1233	1233	MS2	2021-08-18	8	18	29jan_CC_Luiza_E1E2_Trypsin.raw
High	A	12	STANHFnAYK	451	Unambiguous	Isoform of B1B1B2, MayaroE2 OS=Homo sapiens (Human) OX=9606 GN=A1 PE=1 SV=1 - [MayaroE2_HUMAN]	1	1	B1B1B1	N7(Deamidated)	HCD	0.2827	0	1	1	133	124	4.21	0	917.86	0	11	1	44490000	2	577.267	1153.53	0	0.09	11.36	1238	1238	MS2	14/18	14	18	29jan_CC_Luiza_E1E2_Trypsin.raw
High	A	12	STAnHFNAYK	451	Unconsidered	Isoform of B1B1B2, MayaroE2 OS=Homo sapiens (Human) OX=9606 GN=A1 PE=1 SV=1 - [MayaroE2_HUMAN]	1	1	B1B1B1	N4(Deamidated)	HCD		0.2827	2	2	133	124	3.02	0	524.56	0	11	1	44490000	2	577.267	1153.53	0	0.09	11.36	1238	1238	MS2	2021-11-18	11	18	29jan_CC_Luiza_E1E2_Trypsin.raw
High	A	12	IREEYPDR	478	Unambiguous	Tubulin beta 8B OS=Homo sapiens (Human) OX=9606 GN=TUBB8B PE=1 SV=1 - [TBB8B_HUMAN]|Isoform of Q3ZCM7, Tubulin beta chain OS=Homo sapiens (Human) OX=9606 GN=TUBB8 PE=1 SV=1 - [A0A075B736_HUMAN]|Tubulin beta chain OS=Homo sapiens (Human) OX=9606 GN=TUBB PE=1 SV=2 - [TBB5_HUMAN]|Tubulin beta-4B chain OS=Homo sapiens (Human) OX=9606 GN=TUBB4B PE=1 SV=1 - [TBB4B_HUMAN]|Tubulin beta-2A chain OS=Homo s…	11	11	A6NNZ2;A0A075B736;P07437;P68371;Q13885;Q3ZCM7;Q5JP53;Q5SQY0;Q5ST81;Q9BVA1;Q9H4B7		HCD	1	0	1	1	213	202	2.74	0	540.74	1	54	34	773500	2	539.267	1077.53	0	-4.98	11.69	1299	1299	MS2	2021-11-14	11	14	29jan_CC_Luiza_E1E2_Trypsin.raw
High	A	12	HDYAAAYR	480	Unambiguous	Isoform of A1A1A2, MayaroE1 OS=Homo sapiens (Human) OX=9606 GN=A1 PE=1 SV=1 - [MayaroE1_HUMAN]	1	1	A1A1A1		HCD	1	0	1	1	79	80	3.14	0	563.6	0	6	0	262400000	2	483.723	966.439	0	-3.94	11.84	1328	1328	MS2	13/14	13	14	29jan_CC_Luiza_E1E2_Trypsin.raw
High	A	12	HDYAAAYR	480	Unambiguous	Isoform of A1A1A2, MayaroE1 OS=Homo sapiens (Human) OX=9606 GN=A1 PE=1 SV=1 - [MayaroE1_HUMAN]	1	1	A1A1A1		HCD	1	0	1	1	72	75	3.47	0	556.34	0	6	0	246300000	2	483.723	966.439	0	-4.13	11.87	1334	1334	MS2	13/14	13	14	29jan_CC_Luiza_E1E2_Trypsin.raw
High	A	12	IAYHHEQR	6	Unambiguous	Isoform of B1B1B2, MayaroE2 OS=Homo sapiens (Human) OX=9606 GN=A1 PE=1 SV=1 - [MayaroE2_HUMAN]	1	1	B1B1B1		HCD	1	0	1	1	144	173	2.63	0	424.92	0	17	54	741200	3	351.844	1053.52	0	-5.92	12.34	1419	1419	MS2	2021-12-28	12	28	29jan_CC_Luiza_E1E2_Trypsin.raw
High	A	12	IEEELGSK	501	Unambiguous	Alpha-enolase OS=Homo sapiens (Human) OX=9606 GN=ENO1 PE=1 SV=2 - [ENOA_HUMAN]|Isoform of P06733, Isoform MBP-1 of Alpha-enolase OS=Homo sapiens (Human) OX=9606 GN=ENO1 PE=1 SV=2 - [ENOA-2_HUMAN]|Isoform of P06733, Alpha-enolase OS=Homo sapiens (Human) OX=9606 GN=ENO1 PE=1 SV=1 - [A0A2R8Y6G6_HUMAN]	3	3	P06733;P06733-2;A0A2R8Y6G6		HCD	0.1852	0	1	1	247	241	2.43	0	673.99	0	27	58	598000	2	452.732	904.457	0	-5.58	12.34	1420	1420	MS2	2021-10-14	10	14	29jan_CC_Luiza_E1E2_Trypsin.raw
High	A	12	IEEEKEK	502	Unconsidered	Coiled-coil domain-containing protein 181 OS=Homo sapiens (Human) OX=9606 GN=CCDC181 PE=2 SV=1 - [CC181_HUMAN]|Isoform of Q5TID7, Isoform 2 of Coiled-coil domain-containing protein 181 OS=Homo sapiens (Human) OX=9606 GN=CCDC181 PE=4 SV=1 - [CC181-2_HUMAN]|Isoform of Q5TID7, Isoform 3 of Coiled-coil domain-containing protein 181 OS=Homo sapiens (Human) OX=9606 GN=CCDC181 PE=2 SV=1 - [CC181-3_HUMAN]	3	3	Q5TID7;Q5TID7-2;Q5TID7-3		HCD		0.1852	2	2	247	241	1.98	0	402.28	1	27	58	598000	2	452.732	904.457	0	-5.58	12.34	1420	1420	MS2	2021-08-12	8	12	29jan_CC_Luiza_E1E2_Trypsin.raw
High	A	12	LEEEEKK	503	Unconsidered	TRIM6-TRIM34 readthrough, TRIM6-TRIM34 readthrough OS=Homo sapiens (Human) OX=9606 GN=TRIM6-TRIM34 PE=2 SV=1 - [B2RNG4_HUMAN]|Isoform of Q9NQ38, Serine protease inhibitor Kazal-type 5 (Fragment) OS=Homo sapiens (Human) OX=9606 GN=SPINK5 PE=1 SV=1 - [E7EWP9_HUMAN]|Tripartite motif-containing protein 34 OS=Homo sapiens (Human) OX=9606 GN=TRIM34 PE=1 SV=2 - [TRI34_HUMAN]|Isoform of Q9BYJ4, Isoform 2…	7	7	B2RNG4;E7EWP9;Q9BYJ4;Q9BYJ4-2;Q9NQ38;Q9NQ38-2;Q9NQ38-3		HCD		0.1934	3	3	247	241	1.96	0	402.28	1	27	58	598000	2	452.732	904.457	0	-5.58	12.34	1420	1420	MS2	2021-08-12	8	12	29jan_CC_Luiza_E1E2_Trypsin.raw
High	A	12	STAnHFNAYK	451	Unambiguous	Isoform of B1B1B2, MayaroE2 OS=Homo sapiens (Human) OX=9606 GN=A1 PE=1 SV=1 - [MayaroE2_HUMAN]	1	1	B1B1B1	N4(Deamidated)	HCD	1	0	1	1	125	127	3.52	0	404.11	0	12	2	18300000	3	385.179	1153.52	0	-2.96	12.36	1424	1424	MS2	1936-12-01	12	36	29jan_CC_Luiza_E1E2_Trypsin.raw
High	A	12	IEEELGSK	501	Unambiguous	Alpha-enolase OS=Homo sapiens (Human) OX=9606 GN=ENO1 PE=1 SV=2 - [ENOA_HUMAN]|Isoform of P06733, Isoform MBP-1 of Alpha-enolase OS=Homo sapiens (Human) OX=9606 GN=ENO1 PE=1 SV=2 - [ENOA-2_HUMAN]|Isoform of P06733, Alpha-enolase OS=Homo sapiens (Human) OX=9606 GN=ENO1 PE=1 SV=1 - [A0A2R8Y6G6_HUMAN]	3	3	P06733;P06733-2;A0A2R8Y6G6		HCD	0.2137	0	1	1	243	246	2.62	0	666.34	0	20	28	1487000	2	452.733	904.458	0	-4.77	12.37	1426	1426	MS2	2021-10-14	10	14	29jan_CC_Luiza_E1E2_Trypsin.raw
High	A	12	IEEEKEK	502	Unconsidered	Coiled-coil domain-containing protein 181 OS=Homo sapiens (Human) OX=9606 GN=CCDC181 PE=2 SV=1 - [CC181_HUMAN]|Isoform of Q5TID7, Isoform 2 of Coiled-coil domain-containing protein 181 OS=Homo sapiens (Human) OX=9606 GN=CCDC181 PE=4 SV=1 - [CC181-2_HUMAN]|Isoform of Q5TID7, Isoform 3 of Coiled-coil domain-containing protein 181 OS=Homo sapiens (Human) OX=9606 GN=CCDC181 PE=2 SV=1 - [CC181-3_HUMAN]	3	3	Q5TID7;Q5TID7-2;Q5TID7-3		HCD		0.2137	2	2	243	246	2.06	0	397.8	1	20	28	1487000	2	452.733	904.458	0	-4.77	12.37	1426	1426	MS2	2021-08-12	8	12	29jan_CC_Luiza_E1E2_Trypsin.raw
High	A	12	LEEEEKK	503	Unconsidered	TRIM6-TRIM34 readthrough, TRIM6-TRIM34 readthrough OS=Homo sapiens (Human) OX=9606 GN=TRIM6-TRIM34 PE=2 SV=1 - [B2RNG4_HUMAN]|Isoform of Q9NQ38, Serine protease inhibitor Kazal-type 5 (Fragment) OS=Homo sapiens (Human) OX=9606 GN=SPINK5 PE=1 SV=1 - [E7EWP9_HUMAN]|Tripartite motif-containing protein 34 OS=Homo sapiens (Human) OX=9606 GN=TRIM34 PE=1 SV=2 - [TRI34_HUMAN]|Isoform of Q9BYJ4, Isoform 2…	7	7	B2RNG4;E7EWP9;Q9BYJ4;Q9BYJ4-2;Q9NQ38;Q9NQ38-2;Q9NQ38-3		HCD		0.2252	3	3	243	246	2.03	0	397.8	1	20	28	1487000	2	452.733	904.458	0	-4.77	12.37	1426	1426	MS2	2021-08-12	8	12	29jan_CC_Luiza_E1E2_Trypsin.raw
High	A	12	STAnHFNAYK	451	Unambiguous	Isoform of B1B1B2, MayaroE2 OS=Homo sapiens (Human) OX=9606 GN=A1 PE=1 SV=1 - [MayaroE2_HUMAN]	1	1	B1B1B1	N4(Deamidated)	HCD	1	0	1	1	128	126	3.28	0	408.08	0	9	1	26510000	3	385.179	1153.52	0	-2.96	12.39	1430	1430	MS2	1936-12-01	12	36	29jan_CC_Luiza_E1E2_Trypsin.raw
High	A	12	STAnHFNAYK	451	Unambiguous	Isoform of B1B1B2, MayaroE2 OS=Homo sapiens (Human) OX=9606 GN=A1 PE=1 SV=1 - [MayaroE2_HUMAN]	1	1	B1B1B1	N4(Deamidated)	HCD	0.272	0	1	1	109	99	3.75	0	828.2	0	8	2	15670000	2	577.266	1153.52	0	-2.66	12.4	1431	1431	MS2	13/18	13	18	29jan_CC_Luiza_E1E2_Trypsin.raw
High	A	12	STANHFnAYK	451	Unconsidered	Isoform of B1B1B2, MayaroE2 OS=Homo sapiens (Human) OX=9606 GN=A1 PE=1 SV=1 - [MayaroE2_HUMAN]	1	1	B1B1B1	N7(Deamidated)	HCD		0.272	2	2	109	99	2.73	0	434.92	0	8	2	15670000	2	577.266	1153.52	0	-2.66	12.4	1431	1431	MS2	2021-10-18	10	18	29jan_CC_Luiza_E1E2_Trypsin.raw
High	A	12	STAnHFNAYK	451	Unambiguous	Isoform of B1B1B2, MayaroE2 OS=Homo sapiens (Human) OX=9606 GN=A1 PE=1 SV=1 - [MayaroE2_HUMAN]	1	1	B1B1B1	N4(Deamidated)	HCD	0.3067	0	1	1	103	95	3.26	0	848.17	0	7	1	30410000	2	577.266	1153.52	0	-2.24	12.42	1436	1436	MS2	13/18	13	18	29jan_CC_Luiza_E1E2_Trypsin.raw
High	A	12	STANHFnAYK	451	Unconsidered	Isoform of B1B1B2, MayaroE2 OS=Homo sapiens (Human) OX=9606 GN=A1 PE=1 SV=1 - [MayaroE2_HUMAN]	1	1	B1B1B1	N7(Deamidated)	HCD		0.3067	2	2	103	95	2.26	0	446	0	7	1	30410000	2	577.266	1153.52	0	-2.24	12.42	1436	1436	MS2	2021-10-18	10	18	29jan_CC_Luiza_E1E2_Trypsin.raw
High	A	12	STAnHFNAYK	451	Unambiguous	Isoform of B1B1B2, MayaroE2 OS=Homo sapiens (Human) OX=9606 GN=A1 PE=1 SV=1 - [MayaroE2_HUMAN]	1	1	B1B1B1	N4(Deamidated)	HCD	1	0	1	1	112	103	3	0	265.9	0	7	1	30410000	2	577.266	1153.52	0	-2.24	12.43	1437	1437	MS2	2021-08-18	8	18	29jan_CC_Luiza_E1E2_Trypsin.raw
High	A	12	STAnHFNAYK	451	Unambiguous	Isoform of B1B1B2, MayaroE2 OS=Homo sapiens (Human) OX=9606 GN=A1 PE=1 SV=1 - [MayaroE2_HUMAN]	1	1	B1B1B1	N4(Deamidated)	HCD	1	0	1	1	108	97	2.95	0	336.91	0	8	2	41810000	2	577.266	1153.53	0	-1.71	12.47	1443	1443	MS2	2021-09-18	9	18	29jan_CC_Luiza_E1E2_Trypsin.raw
High	A	12	cQAYVTSHTK	326	Unambiguous	Isoform of B1B1B2, MayaroE2 OS=Homo sapiens (Human) OX=9606 GN=A1 PE=1 SV=1 - [MayaroE2_HUMAN]	1	1	B1B1B1	C1(Carbamidomethyl)	HCD	1	0	1	1	98	105	3.21	0	868.43	0	25	80	330400	3	398.856	1194.55	0	-3.56	12.64	1474	1474	MS2	18/36	18	36	29jan_CC_Luiza_E1E2_Trypsin.raw
High	A	12	cQAYVTSHTK	326	Unambiguous	Isoform of B1B1B2, MayaroE2 OS=Homo sapiens (Human) OX=9606 GN=A1 PE=1 SV=1 - [MayaroE2_HUMAN]	1	1	B1B1B1	C1(Carbamidomethyl)	HCD	1	0	1	1	84	80	3.05	0	833.57	0	12	54	551500	3	398.855	1194.55	0	-4.71	12.71	1486	1486	MS2	18/36	18	36	29jan_CC_Luiza_E1E2_Trypsin.raw
High	A	12	WGNHKPQR	3	Unambiguous	Isoform of B1B1B2, MayaroE2 OS=Homo sapiens (Human) OX=9606 GN=A1 PE=1 SV=1 - [MayaroE2_HUMAN]	1	1	B1B1B1		HCD	1	0	1	1	201	179	2.55	0	319.23	0	11	63	544600	3	341.513	1022.52	0	-3.39	12.71	1487	1487	MS2	2021-12-28	12	28	29jan_CC_Luiza_E1E2_Trypsin.raw
High	A	12	WGNHKPQR	3	Unambiguous	Isoform of B1B1B2, MayaroE2 OS=Homo sapiens (Human) OX=9606 GN=A1 PE=1 SV=1 - [MayaroE2_HUMAN]	1	1	B1B1B1		HCD	1	0	1	1	165	152	2.58	0	319.1	0	18	60	504400	3	341.513	1022.53	0	-2.22	12.74	1491	1491	MS2	2021-12-28	12	28	29jan_CC_Luiza_E1E2_Trypsin.raw
High	A	12	FGDIQSR	372	Unambiguous	Isoform of A1A1A2, MayaroE1 OS=Homo sapiens (Human) OX=9606 GN=A1 PE=1 SV=1 - [MayaroE1_HUMAN]	1	1	A1A1A1		HCD	1	0	1	1	165	171	2.28	0	274.05	0	4	6	7121000	2	411.708	822.408	0	-3.01	12.76	1496	1496	MS2	2021-08-12	8	12	29jan_CC_Luiza_E1E2_Trypsin.raw
High	A	12	FGDIQSR	372	Unambiguous	Isoform of A1A1A2, MayaroE1 OS=Homo sapiens (Human) OX=9606 GN=A1 PE=1 SV=1 - [MayaroE1_HUMAN]	1	1	A1A1A1		HCD	1	0	1	1	226	241	2.31	0	262.42	0	8	0	87100000	2	411.707	822.408	0	-3.6	12.8	1502	1502	MS2	2021-08-12	8	12	29jan_CC_Luiza_E1E2_Trypsin.raw
High	A	12	FGDIQSR	372	Unambiguous	Isoform of A1A1A2, MayaroE1 OS=Homo sapiens (Human) OX=9606 GN=A1 PE=1 SV=1 - [MayaroE1_HUMAN]	1	1	A1A1A1		HCD	1	0	1	1	237	250	2.59	0	217.01	0	7	1	258600000	2	411.706	822.406	0	-5.9	12.89	1520	1520	MS2	2021-08-12	8	12	29jan_CC_Luiza_E1E2_Trypsin.raw
High	A	12	FGDIQSR	372	Unambiguous	Isoform of A1A1A2, MayaroE1 OS=Homo sapiens (Human) OX=9606 GN=A1 PE=1 SV=1 - [MayaroE1_HUMAN]	1	1	A1A1A1		HCD	1	0	1	1	236	247	2.54	0	212.42	0	6	1	252600000	2	411.707	822.406	0	-5.68	12.94	1527	1527	MS2	2021-08-12	8	12	29jan_CC_Luiza_E1E2_Trypsin.raw
High	A	12	HDYAAAYR	480	Unambiguous	Isoform of A1A1A2, MayaroE1 OS=Homo sapiens (Human) OX=9606 GN=A1 PE=1 SV=1 - [MayaroE1_HUMAN]	1	1	A1A1A1		HCD	1	0	1	1	96	85	2.91	0	596.3	0	34	28	1179000	2	483.722	966.436	0	-6.78	12.94	1529	1529	MS2	13/14	13	14	29jan_CC_Luiza_E1E2_Trypsin.raw
High	A	12	HDYAAAYR	480	Unambiguous	Isoform of A1A1A2, MayaroE1 OS=Homo sapiens (Human) OX=9606 GN=A1 PE=1 SV=1 - [MayaroE1_HUMAN]	1	1	A1A1A1		HCD	1	0	1	1	105	101	3.21	0	562.8	0	41	20	1285000	2	483.722	966.437	0	-6.53	12.97	1534	1534	MS2	13/14	13	14	29jan_CC_Luiza_E1E2_Trypsin.raw
High	A	12	TKVPSPYVK	585	Unambiguous	Isoform of A1A1A2, MayaroE1 OS=Homo sapiens (Human) OX=9606 GN=A1 PE=1 SV=1 - [MayaroE1_HUMAN]	1	1	A1A1A1		HCD	1	0	1	1	122	117	1.97	0	380.65	1	23	15	2006000	2	509.797	1018.59	0	-6.18	12.98	1535	1535	MS2	2021-09-16	9	16	29jan_CC_Luiza_E1E2_Trypsin.raw
High	A	12	TKVPSPYVK	585	Unambiguous	Isoform of A1A1A2, MayaroE1 OS=Homo sapiens (Human) OX=9606 GN=A1 PE=1 SV=1 - [MayaroE1_HUMAN]	1	1	A1A1A1		HCD	1	0	1	1	120	116	1.99	0	376.9	1	19	13	2706000	2	509.797	1018.59	0	-5.88	13	1539	1539	MS2	2021-09-16	9	16	29jan_CC_Luiza_E1E2_Trypsin.raw
High	A	12	STTTGHLIYK	599	Unambiguous	Elongation factor 1-alpha 1 OS=Homo sapiens (Human) OX=9606 GN=EEF1A1 PE=1 SV=1 - [EF1A1_HUMAN]|Elongation factor 1-alpha 2 OS=Homo sapiens (Human) OX=9606 GN=EEF1A2 PE=1 SV=1 - [EF1A2_HUMAN]|Isoform of P68104, Tr-type G domain-containing protein (Fragment) OS=Homo sapiens (Human) OX=9606 GN=EEF1A1 PE=1 SV=1 - [Q5JR01_HUMAN]|Putative elongation factor 1-alpha-like 3 OS=Homo sapiens (Human) OX=960…	12	12	P68104;Q05639;Q5JR01;Q5VTE0;P68104-2;A0A087WV01;A0A087WVQ9;A6PW80;A0A2R8Y488;A0A2R8Y660;A0A2R8YDN5;A0A2U3TZH3		HCD	1	0	1	1	236	232	3.5	0	696.2	0	6	10	4003000	2	560.801	1120.59	0	-5.18	13.19	1575	1575	MS2	2021-11-18	11	18	29jan_CC_Luiza_E1E2_Trypsin.raw
High	A	12	YAEGHDIAEAAR	603	Unambiguous	Isoform of B1B1B2, MayaroE2 OS=Homo sapiens (Human) OX=9606 GN=A1 PE=1 SV=1 - [MayaroE2_HUMAN]	1	1	B1B1B1		HCD	1	0	1	1	104	120	4.06	0	1106.82	0	8	2	17530000	2	651.805	1302.6	0	-3.85	13.22	1580	1580	MS2	16/22	16	22	29jan_CC_Luiza_E1E2_Trypsin.raw
High	A	12	STTTGHLIYK	599	Unambiguous	Elongation factor 1-alpha 1 OS=Homo sapiens (Human) OX=9606 GN=EEF1A1 PE=1 SV=1 - [EF1A1_HUMAN]|Elongation factor 1-alpha 2 OS=Homo sapiens (Human) OX=9606 GN=EEF1A2 PE=1 SV=1 - [EF1A2_HUMAN]|Isoform of P68104, Tr-type G domain-containing protein (Fragment) OS=Homo sapiens (Human) OX=9606 GN=EEF1A1 PE=1 SV=1 - [Q5JR01_HUMAN]|Putative elongation factor 1-alpha-like 3 OS=Homo sapiens (Human) OX=960…	12	12	P68104;Q05639;Q5JR01;Q5VTE0;P68104-2;A0A087WV01;A0A087WVQ9;A6PW80;A0A2R8Y488;A0A2R8Y660;A0A2R8YDN5;A0A2U3TZH3		HCD	1	0	1	1	236	231	3.27	0	817.05	0	3	10	3787000	2	560.801	1120.59	0	-4.41	13.23	1582	1582	MS2	2021-12-18	12	18	29jan_CC_Luiza_E1E2_Trypsin.raw
High	A	12	YAEGHDIAEAAR	603	Unambiguous	Isoform of B1B1B2, MayaroE2 OS=Homo sapiens (Human) OX=9606 GN=A1 PE=1 SV=1 - [MayaroE2_HUMAN]	1	1	B1B1B1		HCD	1	0	1	1	94	113	3.69	0	908.34	0	7	1	44590000	2	651.806	1302.6	0	-2.54	13.25	1586	1586	MS2	15/22	15	22	29jan_CC_Luiza_E1E2_Trypsin.raw
High	A	12	YAEGHDIAEAAR	603	Unambiguous	Isoform of B1B1B2, MayaroE2 OS=Homo sapiens (Human) OX=9606 GN=A1 PE=1 SV=1 - [MayaroE2_HUMAN]	1	1	B1B1B1		HCD	1	0	1	1	98	119	3.12	0	501.28	0	7	1	44590000	2	651.806	1302.6	0	-2.54	13.26	1587	1587	MS2	2021-11-22	11	22	29jan_CC_Luiza_E1E2_Trypsin.raw
High	A	12	YAEGHDIAEAAR	603	Unambiguous	Isoform of B1B1B2, MayaroE2 OS=Homo sapiens (Human) OX=9606 GN=A1 PE=1 SV=1 - [MayaroE2_HUMAN]	1	1	B1B1B1		HCD	1	0	1	1	115	123	3.19	0	526.58	0	11	1	71370000	2	651.806	1302.6	0	-2.26	13.28	1592	1592	MS2	2021-11-22	11	22	29jan_CC_Luiza_E1E2_Trypsin.raw
High	A	12	ADVcKHDYAAAYR	627	Unambiguous	Isoform of A1A1A2, MayaroE1 OS=Homo sapiens (Human) OX=9606 GN=A1 PE=1 SV=1 - [MayaroE1_HUMAN]	1	1	A1A1A1	C4(Carbamidomethyl)	HCD	1	0	1	1	117	111	5.6	0	1245.1	1	17	17	1530000	3	513.903	1539.69	0	-4.78	13.61	1654	1654	MS2	21/48	21	48	29jan_CC_Luiza_E1E2_Trypsin.raw
High	A	12	ADVcKHDYAAAYR	627	Unambiguous	Isoform of A1A1A2, MayaroE1 OS=Homo sapiens (Human) OX=9606 GN=A1 PE=1 SV=1 - [MayaroE1_HUMAN]	1	1	A1A1A1	C4(Carbamidomethyl)	HCD	1	0	1	1	118	111	5.11	0	1221.01	1	18	10	2852000	3	513.903	1539.69	0	-5.02	13.63	1658	1658	MS2	21/48	21	48	29jan_CC_Luiza_E1E2_Trypsin.raw
High	A	12	YAEGHDIAEAAR	603	Unambiguous	Isoform of B1B1B2, MayaroE2 OS=Homo sapiens (Human) OX=9606 GN=A1 PE=1 SV=1 - [MayaroE2_HUMAN]	1	1	B1B1B1		HCD	1	0	1	1	68	83	4.26	0	420.05	0	14	0	159500000	3	434.873	1302.6	0	-3.18	13.69	1670	1670	MS2	18/44	18	44	29jan_CC_Luiza_E1E2_Trypsin.raw
High	A	12	YAEGHDIAEAAR	603	Unambiguous	Isoform of B1B1B2, MayaroE2 OS=Homo sapiens (Human) OX=9606 GN=A1 PE=1 SV=1 - [MayaroE2_HUMAN]	1	1	B1B1B1		HCD	1	0	1	1	68	83	4.33	0	422.56	0	15	0	102900000	3	434.873	1302.6	0	-3.04	13.73	1676	1676	MS2	18/44	18	44	29jan_CC_Luiza_E1E2_Trypsin.raw
High	A	12	AQYEDIAQK	638	Unambiguous	Keratin, type II cytoskeletal 1 OS=Homo sapiens (Human) OX=9606 GN=KRT1 PE=1 SV=6 - [K2C1_HUMAN]	1	1	P04264		HCD	1	0	1	1	252	269	2.47	0	441.56	0	44	42	657200	2	533.262	1065.52	0	-5.03	13.74	1679	1679	MS2	2021-09-16	9	16	29jan_CC_Luiza_E1E2_Trypsin.raw
High	A	12	FGDIQSR	372	Unambiguous	Isoform of A1A1A2, MayaroE1 OS=Homo sapiens (Human) OX=9606 GN=A1 PE=1 SV=1 - [MayaroE1_HUMAN]	1	1	A1A1A1		HCD	1	0	1	1	225	240	2.54	0	251.59	0	18	43	990300	2	411.708	822.408	0	-2.93	13.83	1694	1694	MS2	2021-08-12	8	12	29jan_CC_Luiza_E1E2_Trypsin.raw
High	A	12	STANHFNAYK	451	Unambiguous	Isoform of B1B1B2, MayaroE2 OS=Homo sapiens (Human) OX=9606 GN=A1 PE=1 SV=1 - [MayaroE2_HUMAN]	1	1	B1B1B1		HCD	1	0	1	1	174	183	3.27	0	308.14	0	51	57	367900	3	384.852	1152.54	0	-2.72	13.85	1698	1698	MS2	1936-11-01	11	36	29jan_CC_Luiza_E1E2_Trypsin.raw
High	A	12	FGDIQSR	372	Unambiguous	Isoform of A1A1A2, MayaroE1 OS=Homo sapiens (Human) OX=9606 GN=A1 PE=1 SV=1 - [MayaroE1_HUMAN]	1	1	A1A1A1		HCD	1	0	1	1	225	240	2.54	0	245.52	0	16	39	1140000	2	411.708	822.408	0	-2.86	13.86	1700	1700	MS2	2021-08-12	8	12	29jan_CC_Luiza_E1E2_Trypsin.raw
High	A	12	STANHFNAYK	451	Unambiguous	Isoform of B1B1B2, MayaroE2 OS=Homo sapiens (Human) OX=9606 GN=A1 PE=1 SV=1 - [MayaroE2_HUMAN]	1	1	B1B1B1		HCD	1	0	1	1	150	148	3.57	0	382.48	0	29	58	429500	3	384.852	1152.54	0	-2.8	13.88	1704	1704	MS2	1936-12-01	12	36	29jan_CC_Luiza_E1E2_Trypsin.raw
High	A	12	AEAESLYQSK	661	Unambiguous	Keratin, type II cytoskeletal 1 OS=Homo sapiens (Human) OX=9606 GN=KRT1 PE=1 SV=6 - [K2C1_HUMAN]	1	1	P04264		HCD	1	0	1	1	138	135	2.78	0	376.72	0	9	74	517800	2	563.273	1125.54	0	-2.6	13.91	1708	1708	MS2	2021-10-18	10	18	29jan_CC_Luiza_E1E2_Trypsin.raw
High	A	12	YAEGHDIAEAAR	603	Unambiguous	Isoform of B1B1B2, MayaroE2 OS=Homo sapiens (Human) OX=9606 GN=A1 PE=1 SV=1 - [MayaroE2_HUMAN]	1	1	B1B1B1		HCD	1	0	1	1	80	96	3.73	0	841.15	0	19	22	1247000	2	651.803	1302.6	0	-7.04	14.26	1772	1772	MS2	14/22	14	22	29jan_CC_Luiza_E1E2_Trypsin.raw
High	A	12	YAEGHDIAEAAR	603	Unambiguous	Isoform of B1B1B2, MayaroE2 OS=Homo sapiens (Human) OX=9606 GN=A1 PE=1 SV=1 - [MayaroE2_HUMAN]	1	1	B1B1B1		HCD	1	0	1	1	76	96	3.57	0	832.04	0	18	22	1295000	2	651.803	1302.6	0	-7.13	14.3	1778	1778	MS2	14/22	14	22	29jan_CC_Luiza_E1E2_Trypsin.raw
High	A	12	cQAYVTSHTK	326	Unambiguous	Isoform of B1B1B2, MayaroE2 OS=Homo sapiens (Human) OX=9606 GN=A1 PE=1 SV=1 - [MayaroE2_HUMAN]	1	1	B1B1B1	C1(Carbamidomethyl)	HCD	1	0	1	1	73	79	2.95	0	695.36	0	72	90	232100	3	398.855	1194.55	0	-5.32	14.43	1798	1798	MS2	17/36	17	36	29jan_CC_Luiza_E1E2_Trypsin.raw
High	A	12	cQAYVTSHTK	326	Unambiguous	Isoform of B1B1B2, MayaroE2 OS=Homo sapiens (Human) OX=9606 GN=A1 PE=1 SV=1 - [MayaroE2_HUMAN]	1	1	B1B1B1	C1(Carbamidomethyl)	HCD	1	0	1	1	66	68	3.16	0	702.73	0	70	74	303500	3	398.855	1194.55	0	-4.86	14.45	1802	1802	MS2	17/36	17	36	29jan_CC_Luiza_E1E2_Trypsin.raw
High	A	12	IAYHHEQR	6	Unambiguous	Isoform of B1B1B2, MayaroE2 OS=Homo sapiens (Human) OX=9606 GN=A1 PE=1 SV=1 - [MayaroE2_HUMAN]	1	1	B1B1B1		HCD	1	0	1	1	133	148	2.81	0	420.51	0	36	72	505400	3	351.845	1053.52	0	-2.7	14.65	1835	1835	MS2	2021-12-28	12	28	29jan_CC_Luiza_E1E2_Trypsin.raw
High	A	12	IAYHHEQR	6	Unambiguous	Isoform of B1B1B2, MayaroE2 OS=Homo sapiens (Human) OX=9606 GN=A1 PE=1 SV=1 - [MayaroE2_HUMAN]	1	1	B1B1B1		HCD	1	0	1	1	133	150	2.81	0	368.33	0	24	69	493900	3	351.845	1053.52	0	-2.7	14.69	1840	1840	MS2	2021-11-28	11	28	29jan_CC_Luiza_E1E2_Trypsin.raw
High	A	12	YAEGHDIAEAAR	603	Unambiguous	Isoform of B1B1B2, MayaroE2 OS=Homo sapiens (Human) OX=9606 GN=A1 PE=1 SV=1 - [MayaroE2_HUMAN]	1	1	B1B1B1		HCD	1	0	1	1	66	81	4.2	0	421.54	0	5	23	1446000	3	434.873	1302.6	0	-2.48	14.75	1850	1850	MS2	18/44	18	44	29jan_CC_Luiza_E1E2_Trypsin.raw
High	A	12	YAEGHDIAEAAR	603	Unambiguous	Isoform of B1B1B2, MayaroE2 OS=Homo sapiens (Human) OX=9606 GN=A1 PE=1 SV=1 - [MayaroE2_HUMAN]	1	1	B1B1B1		HCD	1	0	1	1	91	87	4.37	0	416.88	0	3	17	1952000	3	434.873	1302.6	0	-1.92	14.78	1856	1856	MS2	18/44	18	44	29jan_CC_Luiza_E1E2_Trypsin.raw
High	A	12	WGNHKPQR	3	Unambiguous	Isoform of B1B1B2, MayaroE2 OS=Homo sapiens (Human) OX=9606 GN=A1 PE=1 SV=1 - [MayaroE2_HUMAN]	1	1	B1B1B1		HCD	1	0	1	1	168	149	2.67	0	318.9	0	25	54	507900	3	341.513	1022.53	0	-2.13	14.83	1865	1865	MS2	2021-12-28	12	28	29jan_CC_Luiza_E1E2_Trypsin.raw
High	A	12	EDMAALEK	715	Unambiguous	Isoform of P68366, Isoform 2 of Tubulin alpha-4A chain OS=Homo sapiens (Human) OX=9606 GN=TUBA4A PE=1 SV=1 - [TBA4A-2_HUMAN]|Isoform of Q9BQE3, Tubulin alpha chain OS=Homo sapiens (Human) OX=9606 GN=TUBA1C PE=1 SV=1 - [F5H5D3_HUMAN]|Isoform of Q71U36, Isoform 2 of Tubulin alpha-1A chain OS=Homo sapiens (Human) OX=9606 GN=TUBA1A PE=1 SV=1 - [TBA1A-2_HUMAN]|Tubulin alpha-1B chain OS=Homo sapiens (H…	8	8	P68366-2;F5H5D3;Q71U36-2;P68363;P68366;Q71U36;Q9BQE3;P68363-2		HCD	1	0	1	1	151	172	2.26	0	631.43	0	5	101	430700	2	453.714	906.422	0	-2.38	14.84	1866	1866	MS2	2021-09-14	9	14	29jan_CC_Luiza_E1E2_Trypsin.raw
High	A	12	TILSQQSGNVK	717	Unambiguous	Isoform of B1B1B2, MayaroE2 OS=Homo sapiens (Human) OX=9606 GN=A1 PE=1 SV=1 - [MayaroE2_HUMAN]	1	1	B1B1B1		HCD	1	0	1	1	170	173	2.95	0	264.3	0	5	4	9937000	2	587.825	1174.64	0	-0.66	14.86	1870	1870	MS2	2021-11-20	11	20	29jan_CC_Luiza_E1E2_Trypsin.raw
High	A	12	WGNHKPQR	3	Unambiguous	Isoform of B1B1B2, MayaroE2 OS=Homo sapiens (Human) OX=9606 GN=A1 PE=1 SV=1 - [MayaroE2_HUMAN]	1	1	B1B1B1		HCD	1	0	1	1	160	143	2.54	0	313.04	0	25	56	513600	3	341.514	1022.53	0	-1.33	14.87	1872	1872	MS2	2021-12-28	12	28	29jan_CC_Luiza_E1E2_Trypsin.raw
High	A	12	TILSQQSGNVK	717	Unambiguous	Isoform of B1B1B2, MayaroE2 OS=Homo sapiens (Human) OX=9606 GN=A1 PE=1 SV=1 - [MayaroE2_HUMAN]	1	1	B1B1B1		HCD	1	0	1	1	140	138	2.98	0	253.68	0	3	6	6695000	2	587.824	1174.64	0	-0.87	14.89	1875	1875	MS2	2021-11-20	11	20	29jan_CC_Luiza_E1E2_Trypsin.raw
High	A	12	FGDIQSR	372	Unambiguous	Isoform of A1A1A2, MayaroE1 OS=Homo sapiens (Human) OX=9606 GN=A1 PE=1 SV=1 - [MayaroE1_HUMAN]	1	1	A1A1A1		HCD	1	0	1	1	225	239	2.2	0	247.38	0	5	83	550300	2	411.708	822.408	0	-2.93	14.93	1883	1883	MS2	2021-08-12	8	12	29jan_CC_Luiza_E1E2_Trypsin.raw
High	A	12	FGDIQSR	372	Unambiguous	Isoform of A1A1A2, MayaroE1 OS=Homo sapiens (Human) OX=9606 GN=A1 PE=1 SV=1 - [MayaroE1_HUMAN]	1	1	A1A1A1		HCD	1	0	1	1	160	165	2.18	0	247.08	0	7	82	522100	2	411.707	822.408	0	-3.38	14.96	1887	1887	MS2	2021-08-12	8	12	29jan_CC_Luiza_E1E2_Trypsin.raw
High	A	12	IRYAEGHDIAEAAR	740	Unambiguous	Isoform of B1B1B2, MayaroE2 OS=Homo sapiens (Human) OX=9606 GN=A1 PE=1 SV=1 - [MayaroE2_HUMAN]	1	1	B1B1B1		HCD	1	0	1	1	146	161	4.03	0	426.63	1	28	74	328200	4	393.702	1571.79	0	-3.84	15.14	1917	1917	MS2	23/78	23	78	29jan_CC_Luiza_E1E2_Trypsin.raw
High	A	12	IRYAEGHDIAEAAR	740	Unambiguous	Isoform of B1B1B2, MayaroE2 OS=Homo sapiens (Human) OX=9606 GN=A1 PE=1 SV=1 - [MayaroE2_HUMAN]	1	1	B1B1B1		HCD	1	0	1	1	171	184	4.26	0	549.68	1	9	30	827900	4	393.703	1571.79	0	-2.52	15.17	1922	1922	MS2	25/78	25	78	29jan_CC_Luiza_E1E2_Trypsin.raw
High	A	12	VTMQNLNDR	743	Unambiguous	Keratin, type I cytoskeletal 14 OS=Homo sapiens (Human) OX=9606 GN=KRT14 PE=1 SV=4 - [K1C14_HUMAN]|Keratin, type I cytoskeletal 16 OS=Homo sapiens (Human) OX=9606 GN=KRT16 PE=1 SV=4 - [K1C16_HUMAN]|Keratin, type I cytoskeletal 10 OS=Homo sapiens (Human) OX=9606 GN=KRT10 PE=1 SV=6 - [K1C10_HUMAN]|Keratin, type I cytoskeletal 28 OS=Homo sapiens (Human) OX=9606 GN=KRT28 PE=1 SV=2 - [K1C28_HUMAN]|Ker…	7	7	P02533;P08779;P13645;Q7Z3Y7;Q7Z3Y8;Q7Z3Y9;Q7Z3Z0		HCD	1	0	1	1	235	215	2.84	0	569.79	0	10	83	456400	2	545.767	1090.53	0	-3.78	15.23	1931	1931	MS2	2021-09-16	9	16	29jan_CC_Luiza_E1E2_Trypsin.raw
High	A	12	VTMQNLNDR	743	Unambiguous	Keratin, type I cytoskeletal 14 OS=Homo sapiens (Human) OX=9606 GN=KRT14 PE=1 SV=4 - [K1C14_HUMAN]|Keratin, type I cytoskeletal 16 OS=Homo sapiens (Human) OX=9606 GN=KRT16 PE=1 SV=4 - [K1C16_HUMAN]|Keratin, type I cytoskeletal 10 OS=Homo sapiens (Human) OX=9606 GN=KRT10 PE=1 SV=6 - [K1C10_HUMAN]|Keratin, type I cytoskeletal 28 OS=Homo sapiens (Human) OX=9606 GN=KRT28 PE=1 SV=2 - [K1C28_HUMAN]|Ker…	7	7	P02533;P08779;P13645;Q7Z3Y7;Q7Z3Y8;Q7Z3Y9;Q7Z3Z0		HCD	1	0	1	1	223	212	2.92	0	569.39	0	8	77	505600	2	545.768	1090.53	0	-2.43	15.24	1934	1934	MS2	2021-09-16	9	16	29jan_CC_Luiza_E1E2_Trypsin.raw
High	A	12	HDYAAAYR	480	Unambiguous	Isoform of A1A1A2, MayaroE1 OS=Homo sapiens (Human) OX=9606 GN=A1 PE=1 SV=1 - [MayaroE1_HUMAN]	1	1	A1A1A1		HCD	1	0	1	1	78	77	3.24	0	594.53	0	8	103	358700	2	483.725	966.442	0	-0.78	15.26	1937	1937	MS2	13/14	13	14	29jan_CC_Luiza_E1E2_Trypsin.raw
High	A	12	HDYAAAYR	480	Unambiguous	Isoform of A1A1A2, MayaroE1 OS=Homo sapiens (Human) OX=9606 GN=A1 PE=1 SV=1 - [MayaroE1_HUMAN]	1	1	A1A1A1		HCD	1	0	1	1	85	80	3.03	0	597.28	0	6	97	409300	2	483.725	966.442	0	-0.59	15.29	1941	1941	MS2	13/14	13	14	29jan_CC_Luiza_E1E2_Trypsin.raw
High	A	12	VPSPYVK	751	Unambiguous	Isoform of A1A1A2, MayaroE1 OS=Homo sapiens (Human) OX=9606 GN=A1 PE=1 SV=1 - [MayaroE1_HUMAN]	1	1	A1A1A1		HCD	1	0	1	1	177	195	2.1	0	319.95	0	57	120	224300	2	395.229	789.45	0	-0.3	15.3	1944	1944	MS2	2021-10-12	10	12	29jan_CC_Luiza_E1E2_Trypsin.raw
High	A	12	VPSPYVK	751	Unambiguous	Isoform of A1A1A2, MayaroE1 OS=Homo sapiens (Human) OX=9606 GN=A1 PE=1 SV=1 - [MayaroE1_HUMAN]	1	1	A1A1A1		HCD	1	0	1	1	211	231	1.99	0	498.38	0	26	164	209500	2	395.229	789.451	0	0.09	15.34	1950	1950	MS2	2021-09-12	9	12	29jan_CC_Luiza_E1E2_Trypsin.raw
High	A	12	SAVENcQDSWR	771	Unambiguous	Isoform of P52209, Isoform 2 of 6-phosphogluconate dehydrogenase, decarboxylating OS=Homo sapiens (Human) OX=9606 GN=PGD PE=1 SV=3 - [6PGD-2_HUMAN]|6-phosphogluconate dehydrogenase, decarboxylating OS=Homo sapiens (Human) OX=9606 GN=PGD PE=1 SV=3 - [6PGD_HUMAN]	2	2	P52209-2;P52209	C6(Carbamidomethyl)	HCD	1	0	1	1	49	50	3.46	0	841.14	0	15	246	107400	2	676.287	1351.57	0	-1.69	15.47	1968	1968	MS2	2021-12-20	12	20	29jan_CC_Luiza_E1E2_Trypsin.raw
High	A	12	cQAYVTSHTK	326	Unambiguous	Isoform of B1B1B2, MayaroE2 OS=Homo sapiens (Human) OX=9606 GN=A1 PE=1 SV=1 - [MayaroE2_HUMAN]	1	1	B1B1B1	C1(Carbamidomethyl)	HCD	1	0	1	1	100	123	3.4	0	963.39	0	16	182	177600	3	398.857	1194.56	0	-0.19	15.5	1971	1971	MS2	19/36	19	36	29jan_CC_Luiza_E1E2_Trypsin.raw
High	A	12	AAEAAAAPAESAAPAAGEEPSKEEGEPK	774	Unambiguous	Brain acid soluble protein 1 OS=Homo sapiens (Human) OX=9606 GN=BASP1 PE=1 SV=2 - [BASP1_HUMAN]	1	1	P80723		HCD	1	0	1	1	83	86	5.82	0	188.63	1	1	167	51250	3	879.417	2636.24	0	1.81	15.51	1973	1973	MS2	18/108	18	108	29jan_CC_Luiza_E1E2_Trypsin.raw
High	A	12	EVDEQmLNVQNK	778	Unambiguous	Tubulin beta chain OS=Homo sapiens (Human) OX=9606 GN=TUBB PE=1 SV=2 - [TBB5_HUMAN]|Tubulin beta-4B chain OS=Homo sapiens (Human) OX=9606 GN=TUBB4B PE=1 SV=1 - [TBB4B_HUMAN]|Tubulin beta-2A chain OS=Homo sapiens (Human) OX=9606 GN=TUBB2A PE=1 SV=1 - [TBB2A_HUMAN]|Isoform of P07437, Tubulin beta chain OS=Homo sapiens (Human) OX=9606 GN=TUBB PE=1 SV=1 - [Q5JP53_HUMAN]|Isoform of P07437, Tubulin bet…	6	6	P07437;P68371;Q13885;Q5JP53;Q5ST81;Q9BVA1	M6(Oxidation)	HCD	1	0	1	1	146	157	2.81	0	332.1	0	4	200	145300	2	731.846	1462.69	0	0.8	15.56	1980	1980	MS2	2021-10-22	10	22	29jan_CC_Luiza_E1E2_Trypsin.raw
High	A	12	QITASSFK	780	Unambiguous	Coagulation factor V OS=Homo sapiens (Human) OX=9606 GN=F5 PE=1 SV=4 - [FA5_HUMAN]|Isoform of P12259, Coagulation factor V OS=Homo sapiens (Human) OX=9606 GN=F5 PE=1 SV=1 - [A0A0A0MRJ7_HUMAN]	2	2	P12259;A0A0A0MRJ7		HCD	1	0	1	1	104	105	2.91	0	491.23	0	22	166	194200	2	441.24	881.472	0	-0.32	15.6	1985	1985	MS2	2021-09-14	9	14	29jan_CC_Luiza_E1E2_Trypsin.raw
High	A	12	cQAYVTSHTK	326	Unambiguous	Isoform of B1B1B2, MayaroE2 OS=Homo sapiens (Human) OX=9606 GN=A1 PE=1 SV=1 - [MayaroE2_HUMAN]	1	1	B1B1B1	C1(Carbamidomethyl)	HCD	1	0	1	1	91	120	3.44	0	863.44	0	4	214	157200	3	398.857	1194.56	0	-0.42	15.6	1986	1986	MS2	18/36	18	36	29jan_CC_Luiza_E1E2_Trypsin.raw
High	A	12	QITASSFK	780	Unambiguous	Coagulation factor V OS=Homo sapiens (Human) OX=9606 GN=F5 PE=1 SV=4 - [FA5_HUMAN]|Isoform of P12259, Coagulation factor V OS=Homo sapiens (Human) OX=9606 GN=F5 PE=1 SV=1 - [A0A0A0MRJ7_HUMAN]	2	2	P12259;A0A0A0MRJ7		HCD	1	0	1	1	105	105	2.48	0	463.61	0	14	151	263300	2	441.24	881.472	0	-1.01	15.63	1989	1989	MS2	2021-09-14	9	14	29jan_CC_Luiza_E1E2_Trypsin.raw
High	A	12	SEITELR	785	Unambiguous	Keratin, type I cytoskeletal 10 OS=Homo sapiens (Human) OX=9606 GN=KRT10 PE=1 SV=6 - [K1C10_HUMAN]	1	1	P13645		HCD	1	0	1	1	296	292	2.15	0	341.38	0	12	149	217600	2	424.229	847.451	0	-0.79	15.64	1991	1991	MS2	2021-07-12	7	12	29jan_CC_Luiza_E1E2_Trypsin.raw
High	A	12	SEITELR	785	Unambiguous	Keratin, type I cytoskeletal 10 OS=Homo sapiens (Human) OX=9606 GN=KRT10 PE=1 SV=6 - [K1C10_HUMAN]	1	1	P13645		HCD	1	0	1	1	324	316	2.06	0	468.6	0	11	145	256200	2	424.229	847.45	0	-2.66	15.68	1997	1997	MS2	2021-08-12	8	12	29jan_CC_Luiza_E1E2_Trypsin.raw
High	A	12	IAYHHEQR	6	Unambiguous	Isoform of B1B1B2, MayaroE2 OS=Homo sapiens (Human) OX=9606 GN=A1 PE=1 SV=1 - [MayaroE2_HUMAN]	1	1	B1B1B1		HCD	1	0	1	1	120	141	2.81	0	419.68	0	11	93	406100	3	351.844	1053.52	0	-3.66	15.7	2000	2000	MS2	2021-12-28	12	28	29jan_CC_Luiza_E1E2_Trypsin.raw
High	A	12	IAYHHEQR	6	Unambiguous	Isoform of B1B1B2, MayaroE2 OS=Homo sapiens (Human) OX=9606 GN=A1 PE=1 SV=1 - [MayaroE2_HUMAN]	1	1	B1B1B1		HCD	1	0	1	1	124	142	2.55	0	466.18	0	8	85	397700	3	351.844	1053.52	0	-3.4	15.74	2006	2006	MS2	13/28	13	28	29jan_CC_Luiza_E1E2_Trypsin.raw
High	A	12	YAEGHDIAEAAR	603	Unambiguous	Isoform of B1B1B2, MayaroE2 OS=Homo sapiens (Human) OX=9606 GN=A1 PE=1 SV=1 - [MayaroE2_HUMAN]	1	1	B1B1B1		HCD	1	0	1	1	74	76	4.06	0	367.06	0	5	45	738500	3	434.873	1302.61	0	-1.15	15.83	2020	2020	MS2	17/44	17	44	29jan_CC_Luiza_E1E2_Trypsin.raw
High	A	12	YAEGHDIAEAAR	603	Unambiguous	Isoform of B1B1B2, MayaroE2 OS=Homo sapiens (Human) OX=9606 GN=A1 PE=1 SV=1 - [MayaroE2_HUMAN]	1	1	B1B1B1		HCD	1	0	1	1	71	77	4.24	0	487.94	0	7	47	617300	3	434.874	1302.61	0	-0.65	15.86	2025	2025	MS2	19/44	19	44	29jan_CC_Luiza_E1E2_Trypsin.raw
High	A	12	IGAEVYHNLK	803	Unambiguous	Isoform of P06733, Enolase_N domain-containing protein (Fragment) OS=Homo sapiens (Human) OX=9606 GN=ENO1 PE=1 SV=1 - [K7EM90_HUMAN]|Alpha-enolase OS=Homo sapiens (Human) OX=9606 GN=ENO1 PE=1 SV=2 - [ENOA_HUMAN]|Isoform of P06733, Isoform MBP-1 of Alpha-enolase OS=Homo sapiens (Human) OX=9606 GN=ENO1 PE=1 SV=2 - [ENOA-2_HUMAN]|Isoform of P06733, Alpha-enolase OS=Homo sapiens (Human) OX=9606 GN=EN…	4	4	K7EM90;P06733;P06733-2;A0A2R8Y6G6		HCD	1	0	1	1	232	230	3.12	0	617.13	0	12	108	283000	3	381.877	1143.61	0	-0.69	15.87	2028	2028	MS2	15/36	15	36	29jan_CC_Luiza_E1E2_Trypsin.raw
High	A	12	IGAEVYHNLK	803	Unambiguous	Isoform of P06733, Enolase_N domain-containing protein (Fragment) OS=Homo sapiens (Human) OX=9606 GN=ENO1 PE=1 SV=1 - [K7EM90_HUMAN]|Alpha-enolase OS=Homo sapiens (Human) OX=9606 GN=ENO1 PE=1 SV=2 - [ENOA_HUMAN]|Isoform of P06733, Isoform MBP-1 of Alpha-enolase OS=Homo sapiens (Human) OX=9606 GN=ENO1 PE=1 SV=2 - [ENOA-2_HUMAN]|Isoform of P06733, Alpha-enolase OS=Homo sapiens (Human) OX=9606 GN=EN…	4	4	K7EM90;P06733;P06733-2;A0A2R8Y6G6		HCD	1	0	1	1	232	230	3.23	0	601.25	0	8	23	1455000	3	381.877	1143.62	0	-0.29	15.9	2031	2031	MS2	15/36	15	36	29jan_CC_Luiza_E1E2_Trypsin.raw
High	A	12	WGNHKPQR	3	Unambiguous	Isoform of B1B1B2, MayaroE2 OS=Homo sapiens (Human) OX=9606 GN=A1 PE=1 SV=1 - [MayaroE2_HUMAN]	1	1	B1B1B1		HCD	1	0	1	1	161	156	2.78	0	322.38	0	20	78	414600	3	341.514	1022.53	0	-0.79	15.91	2033	2033	MS2	2021-12-28	12	28	29jan_CC_Luiza_E1E2_Trypsin.raw
High	A	12	IGAEVYHNLK	803	Unambiguous	Isoform of P06733, Enolase_N domain-containing protein (Fragment) OS=Homo sapiens (Human) OX=9606 GN=ENO1 PE=1 SV=1 - [K7EM90_HUMAN]|Alpha-enolase OS=Homo sapiens (Human) OX=9606 GN=ENO1 PE=1 SV=2 - [ENOA_HUMAN]|Isoform of P06733, Isoform MBP-1 of Alpha-enolase OS=Homo sapiens (Human) OX=9606 GN=ENO1 PE=1 SV=2 - [ENOA-2_HUMAN]|Isoform of P06733, Alpha-enolase OS=Homo sapiens (Human) OX=9606 GN=EN…	4	4	K7EM90;P06733;P06733-2;A0A2R8Y6G6		HCD	1	0	1	1	215	221	3.27	0	905.86	0	5	67	583800	2	572.311	1143.61	0	-0.81	15.94	2038	2038	MS2	13/18	13	18	29jan_CC_Luiza_E1E2_Trypsin.raw
High	A	12	IGAEVYHNLK	803	Unambiguous	Isoform of P06733, Enolase_N domain-containing protein (Fragment) OS=Homo sapiens (Human) OX=9606 GN=ENO1 PE=1 SV=1 - [K7EM90_HUMAN]|Alpha-enolase OS=Homo sapiens (Human) OX=9606 GN=ENO1 PE=1 SV=2 - [ENOA_HUMAN]|Isoform of P06733, Isoform MBP-1 of Alpha-enolase OS=Homo sapiens (Human) OX=9606 GN=ENO1 PE=1 SV=2 - [ENOA-2_HUMAN]|Isoform of P06733, Alpha-enolase OS=Homo sapiens (Human) OX=9606 GN=EN…	4	4	K7EM90;P06733;P06733-2;A0A2R8Y6G6		HCD	1	0	1	1	222	224	3.1	0	947.99	0	4	37	1095000	2	572.311	1143.61	0	-1.24	15.97	2043	2043	MS2	13/18	13	18	29jan_CC_Luiza_E1E2_Trypsin.raw
High	A	12	FGDIQSR	372	Unambiguous	Isoform of A1A1A2, MayaroE1 OS=Homo sapiens (Human) OX=9606 GN=A1 PE=1 SV=1 - [MayaroE1_HUMAN]	1	1	A1A1A1		HCD	1	0	1	1	240	248	2.31	0	535.1	0	42	107	278400	2	411.709	822.41	0	-0.41	16.05	2058	2058	MS2	2021-10-12	10	12	29jan_CC_Luiza_E1E2_Trypsin.raw
High	A	12	AYGENIGYSEK	829	Unambiguous	Sodium/potassium-transporting ATPase subunit beta-1 OS=Homo sapiens (Human) OX=9606 GN=ATP1B1 PE=1 SV=1 - [AT1B1_HUMAN]|Isoform of P05026, Isoform 2 of Sodium/potassium-transporting ATPase subunit beta-1 OS=Homo sapiens (Human) OX=9606 GN=ATP1B1 PE=1 SV=1 - [AT1B1-2_HUMAN]	2	2	P05026;P05026-2		HCD	1	0	1	1	60	53	3.6	0	845.1	0	49	77	450000	2	615.785	1230.56	0	-0.28	16.07	2060	2060	MS2	16/20	16	20	29jan_CC_Luiza_E1E2_Trypsin.raw
High	A	12	FGDIQSR	372	Unambiguous	Isoform of A1A1A2, MayaroE1 OS=Homo sapiens (Human) OX=9606 GN=A1 PE=1 SV=1 - [MayaroE1_HUMAN]	1	1	A1A1A1		HCD	1	0	1	1	164	168	2.28	0	243.31	0	17	125	249600	2	411.709	822.411	0	0.7	16.09	2063	2063	MS2	2021-08-12	8	12	29jan_CC_Luiza_E1E2_Trypsin.raw
High	A	12	AYGENIGYSEK	829	Unambiguous	Sodium/potassium-transporting ATPase subunit beta-1 OS=Homo sapiens (Human) OX=9606 GN=ATP1B1 PE=1 SV=1 - [AT1B1_HUMAN]|Isoform of P05026, Isoform 2 of Sodium/potassium-transporting ATPase subunit beta-1 OS=Homo sapiens (Human) OX=9606 GN=ATP1B1 PE=1 SV=1 - [AT1B1-2_HUMAN]	2	2	P05026;P05026-2		HCD	1	0	1	1	81	64	3.63	0	986.46	0	50	65	540400	2	615.786	1230.56	0	0.42	16.11	2066	2066	MS2	17/20	17	20	29jan_CC_Luiza_E1E2_Trypsin.raw
High	A	12	HDYAAAYR	480	Unambiguous	Isoform of A1A1A2, MayaroE1 OS=Homo sapiens (Human) OX=9606 GN=A1 PE=1 SV=1 - [MayaroE1_HUMAN]	1	1	A1A1A1		HCD	1	0	1	1	78	76	2.98	0	603.84	0	26	162	208400	2	483.723	966.439	0	-4.13	16.48	2129	2129	MS2	13/14	13	14	29jan_CC_Luiza_E1E2_Trypsin.raw
High	A	12	STANHFNAYK	451	Unambiguous	Isoform of B1B1B2, MayaroE2 OS=Homo sapiens (Human) OX=9606 GN=A1 PE=1 SV=1 - [MayaroE2_HUMAN]	1	1	B1B1B1		HCD	1	0	1	1	137	121	3.26	0	278.66	0	34	163	192400	3	384.851	1152.54	0	-4.79	16.49	2130	2130	MS2	13/36	13	36	29jan_CC_Luiza_E1E2_Trypsin.raw
High	A	12	GAEAANVTGPGGVPVQGSK	845	Unambiguous	Isoform of P67809, CSP domain-containing protein (Fragment) OS=Homo sapiens (Human) OX=9606 GN=YBX1 PE=1 SV=1 - [H0Y449_HUMAN]|Y-box-binding protein 1 OS=Homo sapiens (Human) OX=9606 GN=YBX1 PE=1 SV=3 - [YBOX1_HUMAN]	2	2	H0Y449;P67809		HCD	1	0	1	1	113	108	4.82	0	718.18	0	17	93	223800	2	848.432	1695.86	0	-5.19	16.5	2132	2132	MS2	19/36	19	36	29jan_CC_Luiza_E1E2_Trypsin.raw
High	A	12	STANHFNAYK	451	Unambiguous	Isoform of B1B1B2, MayaroE2 OS=Homo sapiens (Human) OX=9606 GN=A1 PE=1 SV=1 - [MayaroE2_HUMAN]	1	1	B1B1B1		HCD	1	0	1	1	146	123	3.06	0	301.17	0	30	123	273900	3	384.851	1152.54	0	-4.47	16.51	2133	2133	MS2	13/36	13	36	29jan_CC_Luiza_E1E2_Trypsin.raw
High	A	12	HDYAAAYR	480	Unambiguous	Isoform of A1A1A2, MayaroE1 OS=Homo sapiens (Human) OX=9606 GN=A1 PE=1 SV=1 - [MayaroE1_HUMAN]	1	1	A1A1A1		HCD	1	0	1	1	82	77	3.1	0	595.81	0	37	131	231100	2	483.723	966.439	0	-4.13	16.52	2134	2134	MS2	13/14	13	14	29jan_CC_Luiza_E1E2_Trypsin.raw
High	A	12	GAEAANVTGPGGVPVQGSK	845	Unambiguous	Isoform of P67809, CSP domain-containing protein (Fragment) OS=Homo sapiens (Human) OX=9606 GN=YBX1 PE=1 SV=1 - [H0Y449_HUMAN]|Y-box-binding protein 1 OS=Homo sapiens (Human) OX=9606 GN=YBX1 PE=1 SV=3 - [YBOX1_HUMAN]	2	2	H0Y449;P67809		HCD	1	0	1	1	107	98	4.6	0	703.43	0	14	66	370700	2	848.433	1695.86	0	-4.47	16.55	2139	2139	MS2	19/36	19	36	29jan_CC_Luiza_E1E2_Trypsin.raw
High	A	12	VKPLLQVSR	851	Ambiguous	Myosin-9 OS=Homo sapiens (Human) OX=9606 GN=MYH9 PE=1 SV=4 - [MYH9_HUMAN]|Isoform of P35579, Isoform 2 of Myosin-9 OS=Homo sapiens (Human) OX=9606 GN=MYH9 PE=1 SV=4 - [MYH9-2_HUMAN]	2	2	P35579;P35579-2		HCD	0.1384	0	1	1	29	30	3.18	0	436.04	0	29	290	144100	3	347.224	1039.66	0	-4.22	16.57	2142	2142	MS2	14/32	14	32	29jan_CC_Luiza_E1E2_Trypsin.raw
High	A	12	VKPLLVQSR	852	Ambiguous	Uncharacterized protein C10orf67, mitochondrial OS=Homo sapiens (Human) OX=9606 GN=C10orf67 PE=1 SV=3 - [CJ067_HUMAN]	1	1	Q8IYJ2		HCD		0.1384	2	2	29	30	2.74	0	272.6	0	29	290	144100	3	347.224	1039.66	0	-4.22	16.57	2142	2142	MS2	1932-12-01	12	32	29jan_CC_Luiza_E1E2_Trypsin.raw
High	A	12	cQAYVTSHTK	326	Unambiguous	Isoform of B1B1B2, MayaroE2 OS=Homo sapiens (Human) OX=9606 GN=A1 PE=1 SV=1 - [MayaroE2_HUMAN]	1	1	B1B1B1	C1(Carbamidomethyl)	HCD	1	0	1	1	95	111	2.94	0	755.54	0	24	152	188300	3	398.856	1194.55	0	-3.18	16.61	2148	2148	MS2	17/36	17	36	29jan_CC_Luiza_E1E2_Trypsin.raw
High	A	12	QLIVGVNK	863	Unambiguous	Elongation factor 1-alpha 1 OS=Homo sapiens (Human) OX=9606 GN=EEF1A1 PE=1 SV=1 - [EF1A1_HUMAN]|Elongation factor 1-alpha 2 OS=Homo sapiens (Human) OX=9606 GN=EEF1A2 PE=1 SV=1 - [EF1A2_HUMAN]|Putative elongation factor 1-alpha-like 3 OS=Homo sapiens (Human) OX=9606 GN=EEF1A1P5 PE=5 SV=1 - [EF1A3_HUMAN]|Isoform of P68104, Elongation factor 1-alpha OS=Homo sapiens (Human) OX=9606 GN=EEF1A1 PE=1 SV=…	6	6	P68104;Q05639;Q5VTE0;A0A087WV01;A0A2R8Y488;A0A2U3TZH3		HCD	1	0	1	1	52	52	2.49	0	394.55	0	5	19	2197000	2	435.774	870.541	0	0.34	16.71	2165	2165	MS2	2021-08-14	8	14	29jan_CC_Luiza_E1E2_Trypsin.raw
High	A	12	VDPVNFK	867	Unambiguous	Isoform of P69905, GLOBIN domain-containing protein OS=Homo sapiens (Human) OX=9606 GN=HBA2 PE=1 SV=1 - [G3V1N2_HUMAN]|Hemoglobin subunit zeta OS=Homo sapiens (Human) OX=9606 GN=HBZ PE=1 SV=2 - [HBAZ_HUMAN]|Hemoglobin subunit alpha OS=Homo sapiens (Human) OX=9606 GN=HBA2 PE=1 SV=2 - [HBA_HUMAN]|Isoform of P69905, GLOBIN domain-containing protein (Fragment) OS=Homo sapiens (Human) OX=9606 GN=HBA2 …	4	4	G3V1N2;P02008;P69905;A0A2R8Y7C0		HCD	1	0	1	1	359	304	2.28	0	517.88	0	9	132	308000	2	409.724	818.441	0	0.07	16.75	2171	2171	MS2	2021-08-12	8	12	29jan_CC_Luiza_E1E2_Trypsin.raw
High	A	12	QLIVGVNK	863	Unambiguous	Elongation factor 1-alpha 1 OS=Homo sapiens (Human) OX=9606 GN=EEF1A1 PE=1 SV=1 - [EF1A1_HUMAN]|Elongation factor 1-alpha 2 OS=Homo sapiens (Human) OX=9606 GN=EEF1A2 PE=1 SV=1 - [EF1A2_HUMAN]|Putative elongation factor 1-alpha-like 3 OS=Homo sapiens (Human) OX=9606 GN=EEF1A1P5 PE=5 SV=1 - [EF1A3_HUMAN]|Isoform of P68104, Elongation factor 1-alpha OS=Homo sapiens (Human) OX=9606 GN=EEF1A1 PE=1 SV=…	6	6	P68104;Q05639;Q5VTE0;A0A087WV01;A0A2R8Y488;A0A2U3TZH3		HCD	1	0	1	1	52	52	2.46	0	389.7	0	5	21	2027000	2	435.774	870.541	0	0.34	16.76	2172	2172	MS2	2021-08-14	8	14	29jan_CC_Luiza_E1E2_Trypsin.raw
High	A	12	IAYHHEQR	6	Unambiguous	Isoform of B1B1B2, MayaroE2 OS=Homo sapiens (Human) OX=9606 GN=A1 PE=1 SV=1 - [MayaroE2_HUMAN]	1	1	B1B1B1		HCD	1	0	1	1	155	172	2.71	0	409.01	0	4	120	273700	3	351.846	1053.52	0	0.86	16.83	2183	2183	MS2	2021-12-28	12	28	29jan_CC_Luiza_E1E2_Trypsin.raw
High	A	12	IAYHHEQR	6	Unambiguous	Isoform of B1B1B2, MayaroE2 OS=Homo sapiens (Human) OX=9606 GN=A1 PE=1 SV=1 - [MayaroE2_HUMAN]	1	1	B1B1B1		HCD	1	0	1	1	155	163	2.57	0	369.6	0	11	141	247000	3	351.846	1053.52	0	0.6	16.87	2189	2189	MS2	2021-11-28	11	28	29jan_CC_Luiza_E1E2_Trypsin.raw
High	A	12	YAEGHDIAEAAR	603	Unambiguous	Isoform of B1B1B2, MayaroE2 OS=Homo sapiens (Human) OX=9606 GN=A1 PE=1 SV=1 - [MayaroE2_HUMAN]	1	1	B1B1B1		HCD	1	0	1	1	79	87	4.31	0	413.42	0	8	73	428600	3	434.874	1302.61	0	1.17	16.9	2193	2193	MS2	18/44	18	44	29jan_CC_Luiza_E1E2_Trypsin.raw
High	A	12	YAEGHDIAEAAR	603	Unambiguous	Isoform of B1B1B2, MayaroE2 OS=Homo sapiens (Human) OX=9606 GN=A1 PE=1 SV=1 - [MayaroE2_HUMAN]	1	1	B1B1B1		HCD	1	0	1	1	80	88	4.22	0	411.73	0	10	93	335400	3	434.875	1302.61	0	1.31	16.94	2199	2199	MS2	18/44	18	44	29jan_CC_Luiza_E1E2_Trypsin.raw
High	A	12	WGNHKPQR	3	Unambiguous	Isoform of B1B1B2, MayaroE2 OS=Homo sapiens (Human) OX=9606 GN=A1 PE=1 SV=1 - [MayaroE2_HUMAN]	1	1	B1B1B1		HCD	1	0	1	1	204	192	2.82	0	255.27	0	11	98	341700	3	341.514	1022.53	0	0.28	16.94	2200	2200	MS2	2021-11-28	11	28	29jan_CC_Luiza_E1E2_Trypsin.raw
High	A	12	WGNHKPQR	3	Unambiguous	Isoform of B1B1B2, MayaroE2 OS=Homo sapiens (Human) OX=9606 GN=A1 PE=1 SV=1 - [MayaroE2_HUMAN]	1	1	B1B1B1		HCD	1	0	1	1	194	180	2.46	0	258.51	0	13	96	357800	3	341.514	1022.53	0	-0.34	16.99	2208	2208	MS2	2021-11-28	11	28	29jan_CC_Luiza_E1E2_Trypsin.raw
High	A	12	TIAPALVSK	899	Unambiguous	Isoform of P06733, Enolase_N domain-containing protein (Fragment) OS=Homo sapiens (Human) OX=9606 GN=ENO1 PE=1 SV=1 - [K7EM90_HUMAN]|Alpha-enolase OS=Homo sapiens (Human) OX=9606 GN=ENO1 PE=1 SV=2 - [ENOA_HUMAN]|Isoform of P06733, Alpha-enolase (Fragment) OS=Homo sapiens (Human) OX=9606 GN=ENO1 PE=1 SV=1 - [A0A2R8Y6I8_HUMAN]|Isoform of P06733, Enolase_N domain-containing protein (Fragment) OS=Hom…	6	6	K7EM90;P06733;A0A2R8Y6I8;A0A2R8Y879;A0A2R8YEM5;K7ERS8		HCD	1	0	1	1	56	54	2.15	0	211.75	0	4	37	1147000	2	450.28	899.554	0	-2.86	17	2210	2210	MS2	2021-09-16	9	16	29jan_CC_Luiza_E1E2_Trypsin.raw
High	A	12	TINScTVDKcQAYVTSHTK	902	Unambiguous	Isoform of B1B1B2, MayaroE2 OS=Homo sapiens (Human) OX=9606 GN=A1 PE=1 SV=1 - [MayaroE2_HUMAN]	1	1	B1B1B1	C5(Carbamidomethyl); C10(Carbamidomethyl)	HCD	1	0	1	1	85	85	5.2	0	404.44	1	4	26	670800	4	554.013	2213.03	0	-0.43	17.01	2211	2211	MS2	26/108	26	108	29jan_CC_Luiza_E1E2_Trypsin.raw
High	A	12	TINScTVDKcQAYVTSHTK	902	Unambiguous	Isoform of B1B1B2, MayaroE2 OS=Homo sapiens (Human) OX=9606 GN=A1 PE=1 SV=1 - [MayaroE2_HUMAN]	1	1	B1B1B1	C5(Carbamidomethyl); C10(Carbamidomethyl)	HCD	1	0	1	1	84	87	4.7	0	353.51	1	4	19	1040000	4	554.013	2213.03	0	-0.32	17.05	2217	2217	MS2	25/108	25	108	29jan_CC_Luiza_E1E2_Trypsin.raw
High	A	12	TINScTVDKcQAYVTSHTK	902	Unambiguous	Isoform of B1B1B2, MayaroE2 OS=Homo sapiens (Human) OX=9606 GN=A1 PE=1 SV=1 - [MayaroE2_HUMAN]	1	1	B1B1B1	C5(Carbamidomethyl); C10(Carbamidomethyl)	HCD	1	0	1	1	77	84	5.42	0	416.17	1	1	40	481700	3	738.349	2213.03	0	-0.4	17.05	2219	2219	MS2	23/72	23	72	29jan_CC_Luiza_E1E2_Trypsin.raw
High	A	12	TInScTVDKcQAYVTSHTK	902	Unambiguous	Isoform of B1B1B2, MayaroE2 OS=Homo sapiens (Human) OX=9606 GN=A1 PE=1 SV=1 - [MayaroE2_HUMAN]	1	1	B1B1B1	N3(Deamidated); C5(Carbamidomethyl); C10(Carbamidomethyl)	HCD	1	0	1	1	90	77	3.2	0	268.03	1	66	51	398700	3	738.683	2214.03	0.01	7.46	17.1	2226	2226	MS2	17/72	17	72	29jan_CC_Luiza_E1E2_Trypsin.raw
High	A	12	TNAENEFVTIKK	945	Unambiguous	Keratin, type II cytoskeletal 1 OS=Homo sapiens (Human) OX=9606 GN=KRT1 PE=1 SV=6 - [K2C1_HUMAN]	1	1	P04264		HCD	1	0	1	1	127	140	5.26	0	1179.08	1	9	71	423700	3	465.248	1393.73	0	-2.23	17.29	2259	2259	MS2	22/44	22	44	29jan_CC_Luiza_E1E2_Trypsin.raw
High	A	12	SGKYDLDFK	984	Unambiguous	Alpha-enolase OS=Homo sapiens (Human) OX=9606 GN=ENO1 PE=1 SV=2 - [ENOA_HUMAN]|Isoform of P06733, Isoform MBP-1 of Alpha-enolase OS=Homo sapiens (Human) OX=9606 GN=ENO1 PE=1 SV=2 - [ENOA-2_HUMAN]|Isoform of P06733, Alpha-enolase OS=Homo sapiens (Human) OX=9606 GN=ENO1 PE=1 SV=1 - [A0A2R8Y6G6_HUMAN]	3	3	P06733;P06733-2;A0A2R8Y6G6		HCD	1	0	1	1	136	149	3.58	0	648.19	1	9	67	533800	3	358.181	1072.53	0	-2.89	17.78	2343	2343	MS2	17/32	17	32	29jan_CC_Luiza_E1E2_Trypsin.raw
High	A	12	SGKYDLDFK	984	Unambiguous	Alpha-enolase OS=Homo sapiens (Human) OX=9606 GN=ENO1 PE=1 SV=2 - [ENOA_HUMAN]|Isoform of P06733, Isoform MBP-1 of Alpha-enolase OS=Homo sapiens (Human) OX=9606 GN=ENO1 PE=1 SV=2 - [ENOA-2_HUMAN]|Isoform of P06733, Alpha-enolase OS=Homo sapiens (Human) OX=9606 GN=ENO1 PE=1 SV=1 - [A0A2R8Y6G6_HUMAN]	3	3	P06733;P06733-2;A0A2R8Y6G6		HCD	1	0	1	1	135	148	3.43	0	655.26	1	2	20	1845000	3	358.181	1072.53	0	-2.63	17.8	2348	2348	MS2	17/32	17	32	29jan_CC_Luiza_E1E2_Trypsin.raw
High	A	12	SGKYDLDFK	984	Unambiguous	Alpha-enolase OS=Homo sapiens (Human) OX=9606 GN=ENO1 PE=1 SV=2 - [ENOA_HUMAN]|Isoform of P06733, Isoform MBP-1 of Alpha-enolase OS=Homo sapiens (Human) OX=9606 GN=ENO1 PE=1 SV=2 - [ENOA-2_HUMAN]|Isoform of P06733, Alpha-enolase OS=Homo sapiens (Human) OX=9606 GN=ENO1 PE=1 SV=1 - [A0A2R8Y6G6_HUMAN]	3	3	P06733;P06733-2;A0A2R8Y6G6		HCD	1	0	1	1	103	111	3.59	0	526.6	1	12	60	610300	2	536.767	1072.53	0	-3.47	17.82	2351	2351	MS2	13/16	13	16	29jan_CC_Luiza_E1E2_Trypsin.raw
High	A	12	ALEESNYELEGK	991	Unambiguous	Keratin, type I cytoskeletal 10 OS=Homo sapiens (Human) OX=9606 GN=KRT10 PE=1 SV=6 - [K1C10_HUMAN]	1	1	P13645		HCD	1	0	1	1	105	125	3.09	0	407.43	0	0	60	582000	2	691.326	1381.64	0	-2.72	17.83	2352	2352	MS2	2021-12-22	12	22	29jan_CC_Luiza_E1E2_Trypsin.raw
High	A	12	SGKYDLDFK	984	Unambiguous	Alpha-enolase OS=Homo sapiens (Human) OX=9606 GN=ENO1 PE=1 SV=2 - [ENOA_HUMAN]|Isoform of P06733, Isoform MBP-1 of Alpha-enolase OS=Homo sapiens (Human) OX=9606 GN=ENO1 PE=1 SV=2 - [ENOA-2_HUMAN]|Isoform of P06733, Alpha-enolase OS=Homo sapiens (Human) OX=9606 GN=ENO1 PE=1 SV=1 - [A0A2R8Y6G6_HUMAN]	3	3	P06733;P06733-2;A0A2R8Y6G6		HCD	1	0	1	1	108	115	3.38	0	527.31	1	6	36	1125000	2	536.767	1072.53	0	-3.81	17.84	2354	2354	MS2	13/16	13	16	29jan_CC_Luiza_E1E2_Trypsin.raw
High	A	12	ALEESNYELEGK	991	Unambiguous	Keratin, type I cytoskeletal 10 OS=Homo sapiens (Human) OX=9606 GN=KRT10 PE=1 SV=6 - [K1C10_HUMAN]	1	1	P13645		HCD	1	0	1	1	116	133	3.04	0	417.32	0	3	41	863600	2	691.326	1381.64	0	-2.9	17.85	2355	2355	MS2	2021-12-22	12	22	29jan_CC_Luiza_E1E2_Trypsin.raw
High	A	12	YAEGHDIAEAARSTLK	1005	Unambiguous	Isoform of B1B1B2, MayaroE2 OS=Homo sapiens (Human) OX=9606 GN=A1 PE=1 SV=1 - [MayaroE2_HUMAN]	1	1	B1B1B1		HCD	1	0	1	1	217	229	4.99	0	573.57	1	43	57	370500	3	577.957	1731.86	0	-5.42	18.23	2426	2426	MS2	21/60	21	60	29jan_CC_Luiza_E1E2_Trypsin.raw
High	A	12	RPQYSNPPVQGEVMEGADNQGAGEQGRPVR	1013	Unambiguous	Isoform of P67809, CSD domain-containing protein (Fragment) OS=Homo sapiens (Human) OX=9606 GN=YBX1 PE=1 SV=1 - [C9J5V9_HUMAN]|Isoform of P67809, CSP domain-containing protein (Fragment) OS=Homo sapiens (Human) OX=9606 GN=YBX1 PE=1 SV=1 - [H0Y449_HUMAN]|Y-box-binding protein 1 OS=Homo sapiens (Human) OX=9606 GN=YBX1 PE=1 SV=3 - [YBOX1_HUMAN]	3	3	C9J5V9;H0Y449;P67809		HCD	1	0	1	1	104	89	6.36	0	479.87	0	15	40	240600	4	806.634	3223.52	0	-4.54	18.31	2440	2440	MS2	26/174	26	174	29jan_CC_Luiza_E1E2_Trypsin.raw
High	A	12	RPQYSNPPVQGEVMEGADNQGAGEQGRPVR	1013	Unambiguous	Isoform of P67809, CSD domain-containing protein (Fragment) OS=Homo sapiens (Human) OX=9606 GN=YBX1 PE=1 SV=1 - [C9J5V9_HUMAN]|Isoform of P67809, CSP domain-containing protein (Fragment) OS=Homo sapiens (Human) OX=9606 GN=YBX1 PE=1 SV=1 - [H0Y449_HUMAN]|Y-box-binding protein 1 OS=Homo sapiens (Human) OX=9606 GN=YBX1 PE=1 SV=3 - [YBOX1_HUMAN]	3	3	C9J5V9;H0Y449;P67809		HCD	1	0	1	1	113	99	5.94	0	467.31	0	12	27	312300	4	806.635	3223.52	0	-4.01	18.34	2444	2444	MS2	26/174	26	174	29jan_CC_Luiza_E1E2_Trypsin.raw
High	A	12	WGNHKPQR	3	Unambiguous	Isoform of B1B1B2, MayaroE2 OS=Homo sapiens (Human) OX=9606 GN=A1 PE=1 SV=1 - [MayaroE2_HUMAN]	1	1	B1B1B1		HCD	1	0	1	1	188	171	2.51	0	321.92	0	35	80	384300	3	341.513	1022.52	0	-4.55	18.35	2447	2447	MS2	2021-12-28	12	28	29jan_CC_Luiza_E1E2_Trypsin.raw
High	A	12	QVLLAQAEAEK	1027	Unambiguous	Isoform of Q14254, Flotillin OS=Homo sapiens (Human) OX=9606 GN=FLOT2 PE=1 SV=1 - [E7EMK3_HUMAN]|Isoform of Q14254, Flotillin OS=Homo sapiens (Human) OX=9606 GN=FLOT2 PE=1 SV=1 - [J3QLD9_HUMAN]|Flotillin-2 OS=Homo sapiens (Human) OX=9606 GN=FLOT2 PE=1 SV=2 - [FLOT2_HUMAN]	3	3	E7EMK3;J3QLD9;Q14254		HCD	1	0	1	1	220	227	3.42	0	630.34	0	13	143	230400	2	600.332	1199.66	0	-4.65	18.51	2472	2472	MS2	2021-12-20	12	20	29jan_CC_Luiza_E1E2_Trypsin.raw
High	A	12	VHSSSEcAVTGTmGHFILAK	1030	Unambiguous	Isoform of B1B1B2, MayaroE2 OS=Homo sapiens (Human) OX=9606 GN=A1 PE=1 SV=1 - [MayaroE2_HUMAN]	1	1	B1B1B1	C7(Carbamidomethyl); M13(Oxidation)	HCD	1	0	1	1	131	139	5.35	0	326.94	0	3	12	1577000	4	537.759	2148.01	0	-3.04	18.6	2487	2487	MS2	21/114	21	114	29jan_CC_Luiza_E1E2_Trypsin.raw
High	A	12	LAQAnGWGVmVSHR	1035	Unambiguous	Alpha-enolase OS=Homo sapiens (Human) OX=9606 GN=ENO1 PE=1 SV=2 - [ENOA_HUMAN]|Isoform of P06733, Isoform MBP-1 of Alpha-enolase OS=Homo sapiens (Human) OX=9606 GN=ENO1 PE=1 SV=2 - [ENOA-2_HUMAN]|Isoform of P06733, Alpha-enolase OS=Homo sapiens (Human) OX=9606 GN=ENO1 PE=1 SV=1 - [A0A2R8Y6G6_HUMAN]	3	3	P06733;P06733-2;A0A2R8Y6G6	N5(Deamidated); M10(Oxidation)	HCD	1	0	1	1	169	156	4.43	0	1083.38	0	61	62	377200	3	514.918	1542.74	0	-4.94	18.61	2489	2489	MS2	26/52	26	52	29jan_CC_Luiza_E1E2_Trypsin.raw
High	A	12	VHSSSEcAVTGTmGHFILAK	1030	Unambiguous	Isoform of B1B1B2, MayaroE2 OS=Homo sapiens (Human) OX=9606 GN=A1 PE=1 SV=1 - [MayaroE2_HUMAN]	1	1	B1B1B1	C7(Carbamidomethyl); M13(Oxidation)	HCD	1	0	1	1	146	140	5.02	0	295.91	0	9	2	9315000	4	537.761	2148.02	0	0.59	18.63	2492	2492	MS2	20/114	20	114	29jan_CC_Luiza_E1E2_Trypsin.raw
High	A	12	LAQAnGWGVmVSHR	1035	Unambiguous	Alpha-enolase OS=Homo sapiens (Human) OX=9606 GN=ENO1 PE=1 SV=2 - [ENOA_HUMAN]|Isoform of P06733, Isoform MBP-1 of Alpha-enolase OS=Homo sapiens (Human) OX=9606 GN=ENO1 PE=1 SV=2 - [ENOA-2_HUMAN]|Isoform of P06733, Alpha-enolase OS=Homo sapiens (Human) OX=9606 GN=ENO1 PE=1 SV=1 - [A0A2R8Y6G6_HUMAN]	3	3	P06733;P06733-2;A0A2R8Y6G6	N5(Deamidated); M10(Oxidation)	HCD	1	0	1	1	157	145	4.27	0	739.36	0	12	57	399500	3	514.92	1542.74	0	-2.33	18.64	2493	2493	MS2	24/52	24	52	29jan_CC_Luiza_E1E2_Trypsin.raw
High	A	12	VHSSSEcAVTGTmGHFILAK	1030	Unambiguous	Isoform of B1B1B2, MayaroE2 OS=Homo sapiens (Human) OX=9606 GN=A1 PE=1 SV=1 - [MayaroE2_HUMAN]	1	1	B1B1B1	C7(Carbamidomethyl); M13(Oxidation)	HCD	1	0	1	1	45	53	4.74	0	581.96	0	3	24	455000	2	1074.51	2148.02	0	-1.38	18.67	2499	2499	MS2	18/38	18	38	29jan_CC_Luiza_E1E2_Trypsin.raw
High	A	12	VHSSSEcAVTGTmGHFILAK	1030	Unambiguous	Isoform of B1B1B2, MayaroE2 OS=Homo sapiens (Human) OX=9606 GN=A1 PE=1 SV=1 - [MayaroE2_HUMAN]	1	1	B1B1B1	C7(Carbamidomethyl); M13(Oxidation)	HCD	1	0	1	1	41	52	4.44	0	550.15	0	7	15	936100	2	1074.51	2148.02	0	-2.86	18.7	2504	2504	MS2	18/38	18	38	29jan_CC_Luiza_E1E2_Trypsin.raw
High	A	12	EVDEQMLNVQNK	778	Unambiguous	Tubulin beta chain OS=Homo sapiens (Human) OX=9606 GN=TUBB PE=1 SV=2 - [TBB5_HUMAN]|Tubulin beta-4B chain OS=Homo sapiens (Human) OX=9606 GN=TUBB4B PE=1 SV=1 - [TBB4B_HUMAN]|Tubulin beta-2A chain OS=Homo sapiens (Human) OX=9606 GN=TUBB2A PE=1 SV=1 - [TBB2A_HUMAN]|Isoform of P07437, Tubulin beta chain OS=Homo sapiens (Human) OX=9606 GN=TUBB PE=1 SV=1 - [Q5JP53_HUMAN]|Isoform of P07437, Tubulin bet…	6	6	P07437;P68371;Q13885;Q5JP53;Q5ST81;Q9BVA1		HCD	1	0	1	1	153	189	2.79	0	489.13	0	27	58	397500	2	723.845	1446.68	0	-4.65	18.97	2554	2554	MS2	2021-12-22	12	22	29jan_CC_Luiza_E1E2_Trypsin.raw
High	A	12	EVDEQMLNVQNK	778	Unambiguous	Tubulin beta chain OS=Homo sapiens (Human) OX=9606 GN=TUBB PE=1 SV=2 - [TBB5_HUMAN]|Tubulin beta-4B chain OS=Homo sapiens (Human) OX=9606 GN=TUBB4B PE=1 SV=1 - [TBB4B_HUMAN]|Tubulin beta-2A chain OS=Homo sapiens (Human) OX=9606 GN=TUBB2A PE=1 SV=1 - [TBB2A_HUMAN]|Isoform of P07437, Tubulin beta chain OS=Homo sapiens (Human) OX=9606 GN=TUBB PE=1 SV=1 - [Q5JP53_HUMAN]|Isoform of P07437, Tubulin bet…	6	6	P07437;P68371;Q13885;Q5JP53;Q5ST81;Q9BVA1		HCD	1	0	1	1	162	200	2.6	0	607.66	0	25	43	509000	2	723.845	1446.68	0	-4.82	19.01	2559	2559	MS2	13/22	13	22	29jan_CC_Luiza_E1E2_Trypsin.raw
High	A	12	VHSSSEcAVTGTmGHFILAK	1030	Unambiguous	Isoform of B1B1B2, MayaroE2 OS=Homo sapiens (Human) OX=9606 GN=A1 PE=1 SV=1 - [MayaroE2_HUMAN]	1	1	B1B1B1	C7(Carbamidomethyl); M13(Oxidation)	HCD	1	0	1	1	84	72	6.63	0	1119.19	0	4	8	2596000	3	716.677	2148.02	0	-2.87	19.08	2570	2570	MS2	29/76	29	76	29jan_CC_Luiza_E1E2_Trypsin.raw
High	A	12	VHSSSEcAVTGTmGHFILAK	1030	Unambiguous	Isoform of B1B1B2, MayaroE2 OS=Homo sapiens (Human) OX=9606 GN=A1 PE=1 SV=1 - [MayaroE2_HUMAN]	1	1	B1B1B1	C7(Carbamidomethyl); M13(Oxidation)	HCD	1	0	1	1	81	79	6.55	0	1147.5	0	3	11	1776000	3	716.677	2148.02	0	-2.78	19.11	2576	2576	MS2	29/76	29	76	29jan_CC_Luiza_E1E2_Trypsin.raw
High	A	12	IGGIGTVPVGR	1075	Unambiguous	Elongation factor 1-alpha 1 OS=Homo sapiens (Human) OX=9606 GN=EEF1A1 PE=1 SV=1 - [EF1A1_HUMAN]|Elongation factor 1-alpha 2 OS=Homo sapiens (Human) OX=9606 GN=EEF1A2 PE=1 SV=1 - [EF1A2_HUMAN]|Putative elongation factor 1-alpha-like 3 OS=Homo sapiens (Human) OX=9606 GN=EEF1A1P5 PE=5 SV=1 - [EF1A3_HUMAN]|Isoform of P68104, Isoform 2 of Elongation factor 1-alpha 1 OS=Homo sapiens (Human) OX=9606 GN=…	6	6	P68104;Q05639;Q5VTE0;P68104-2;A0A087WVQ9;A0A2U3TZH3		HCD	1	0	1	1	63	58	3.02	0	617.85	0	71	40	399800	2	513.306	1025.6	0	-6.3	19.13	2580	2580	MS2	13/20	13	20	29jan_CC_Luiza_E1E2_Trypsin.raw
High	A	12	IGGIGTVPVGR	1075	Unambiguous	Elongation factor 1-alpha 1 OS=Homo sapiens (Human) OX=9606 GN=EEF1A1 PE=1 SV=1 - [EF1A1_HUMAN]|Elongation factor 1-alpha 2 OS=Homo sapiens (Human) OX=9606 GN=EEF1A2 PE=1 SV=1 - [EF1A2_HUMAN]|Putative elongation factor 1-alpha-like 3 OS=Homo sapiens (Human) OX=9606 GN=EEF1A1P5 PE=5 SV=1 - [EF1A3_HUMAN]|Isoform of P68104, Isoform 2 of Elongation factor 1-alpha 1 OS=Homo sapiens (Human) OX=9606 GN=…	6	6	P68104;Q05639;Q5VTE0;P68104-2;A0A087WVQ9;A0A2U3TZH3		HCD	1	0	1	1	74	67	3.12	0	609.41	0	66	27	730200	2	513.306	1025.6	0	-5.47	19.16	2584	2584	MS2	13/20	13	20	29jan_CC_Luiza_E1E2_Trypsin.raw
High	A	12	IEISELNR	1086	Unambiguous	Keratin, type II cytoskeletal 1 OS=Homo sapiens (Human) OX=9606 GN=KRT1 PE=1 SV=6 - [K2C1_HUMAN]|Keratin, type II cytoskeletal 2 epidermal OS=Homo sapiens (Human) OX=9606 GN=KRT2 PE=1 SV=2 - [K22E_HUMAN]	2	2	P04264;P35908		HCD	0.1647	0	1	1	300	301	2.49	0	595.97	0	31	87	243400	2	487.27	973.533	0	1.78	19.17	2586	2586	MS2	2021-10-14	10	14	29jan_CC_Luiza_E1E2_Trypsin.raw
High	A	12	EIISEVQR	1087	Unconsidered	Arf-GAP with SH3 domain, ANK repeat and PH domain-containing protein 2 OS=Homo sapiens (Human) OX=9606 GN=ASAP2 PE=1 SV=3 - [ASAP2_HUMAN]|Isoform of O43150, Isoform 2 of Arf-GAP with SH3 domain, ANK repeat and PH domain-containing protein 2 OS=Homo sapiens (Human) OX=9606 GN=ASAP2 PE=1 SV=3 - [ASAP2-2_HUMAN]|Isoform of O43150, Arf-GAP with SH3 domain, ANK repeat and PH domain-containing protein 2…	3	3	O43150;O43150-2;A0A286YFG8		HCD		0.1647	2	2	300	301	2.08	0	338.74	0	31	87	243400	2	487.27	973.533	0	1.78	19.17	2586	2586	MS2	2021-08-14	8	14	29jan_CC_Luiza_E1E2_Trypsin.raw
High	A	12	IEISELNR	1086	Unambiguous	Keratin, type II cytoskeletal 1 OS=Homo sapiens (Human) OX=9606 GN=KRT1 PE=1 SV=6 - [K2C1_HUMAN]|Keratin, type II cytoskeletal 2 epidermal OS=Homo sapiens (Human) OX=9606 GN=KRT2 PE=1 SV=2 - [K22E_HUMAN]	2	2	P04264;P35908		HCD	0.1581	0	1	1	212	199	2.53	0	572.58	0	19	90	335200	2	487.27	973.532	0	0.91	19.19	2590	2590	MS2	2021-10-14	10	14	29jan_CC_Luiza_E1E2_Trypsin.raw
High	A	12	EIISEVQR	1087	Unconsidered	Arf-GAP with SH3 domain, ANK repeat and PH domain-containing protein 2 OS=Homo sapiens (Human) OX=9606 GN=ASAP2 PE=1 SV=3 - [ASAP2_HUMAN]|Isoform of O43150, Isoform 2 of Arf-GAP with SH3 domain, ANK repeat and PH domain-containing protein 2 OS=Homo sapiens (Human) OX=9606 GN=ASAP2 PE=1 SV=3 - [ASAP2-2_HUMAN]|Isoform of O43150, Arf-GAP with SH3 domain, ANK repeat and PH domain-containing protein 2…	3	3	O43150;O43150-2;A0A286YFG8		HCD		0.1581	2	2	212	199	2.13	0	323.79	0	19	90	335200	2	487.27	973.532	0	0.91	19.19	2590	2590	MS2	2021-08-14	8	14	29jan_CC_Luiza_E1E2_Trypsin.raw
High	A	12	FLEQQNQVLQTK	1100	Unambiguous	Keratin, type II cytoskeletal 1 OS=Homo sapiens (Human) OX=9606 GN=KRT1 PE=1 SV=6 - [K2C1_HUMAN]|Keratin, type II cytoskeletal 2 epidermal OS=Homo sapiens (Human) OX=9606 GN=KRT2 PE=1 SV=2 - [K22E_HUMAN]|Keratin, type II cytoskeletal 1b OS=Homo sapiens (Human) OX=9606 GN=KRT77 PE=2 SV=3 - [K2C1B_HUMAN]	3	3	P04264;P35908;Q7Z794		HCD	1	0	1	1	196	206	3.64	0	522.97	0	16	66	405700	2	738.395	1475.78	0	-1.57	19.23	2595	2595	MS2	13/22	13	22	29jan_CC_Luiza_E1E2_Trypsin.raw
High	A	12	IQFASQIGLTKTDTHDHTK	1101	Unambiguous	Isoform of B1B1B2, MayaroE2 OS=Homo sapiens (Human) OX=9606 GN=A1 PE=1 SV=1 - [MayaroE2_HUMAN]	1	1	B1B1B1		HCD	1	0	1	1	161	156	3.94	0	288.65	1	8	66	285200	5	429.025	2141.09	0	-2.15	19.24	2598	2598	MS2	22/144	22	144	29jan_CC_Luiza_E1E2_Trypsin.raw
High	A	12	FLEQQNQVLQTK	1100	Unambiguous	Keratin, type II cytoskeletal 1 OS=Homo sapiens (Human) OX=9606 GN=KRT1 PE=1 SV=6 - [K2C1_HUMAN]|Keratin, type II cytoskeletal 2 epidermal OS=Homo sapiens (Human) OX=9606 GN=KRT2 PE=1 SV=2 - [K22E_HUMAN]|Keratin, type II cytoskeletal 1b OS=Homo sapiens (Human) OX=9606 GN=KRT77 PE=2 SV=3 - [K2C1B_HUMAN]	3	3	P04264;P35908;Q7Z794		HCD	1	0	1	1	195	207	3.64	0	415.93	0	8	33	892400	2	738.395	1475.78	0	-1.49	19.25	2600	2600	MS2	2021-12-22	12	22	29jan_CC_Luiza_E1E2_Trypsin.raw
High	A	12	APFGcTIQTNPVR	1160	Unambiguous	Isoform of A1A1A2, MayaroE1 OS=Homo sapiens (Human) OX=9606 GN=A1 PE=1 SV=1 - [MayaroE1_HUMAN]	1	1	A1A1A1	C5(Carbamidomethyl)	HCD	1	0	1	1	189	180	4.13	0	1022.42	0	4	2	17340000	2	730.871	1460.73	0	1.98	19.84	2708	2708	MS2	15/24	15	24	29jan_CC_Luiza_E1E2_Trypsin.raw
High	A	12	APFGcTIQTNPVR	1160	Unambiguous	Isoform of A1A1A2, MayaroE1 OS=Homo sapiens (Human) OX=9606 GN=A1 PE=1 SV=1 - [MayaroE1_HUMAN]	1	1	A1A1A1	C5(Carbamidomethyl)	HCD	1	0	1	1	185	175	3.37	0	736.43	0	4	2	17340000	2	730.871	1460.73	0	1.98	19.85	2709	2709	MS2	13/24	13	24	29jan_CC_Luiza_E1E2_Trypsin.raw
High	A	12	APFGcTIQTNPVR	1160	Unambiguous	Isoform of A1A1A2, MayaroE1 OS=Homo sapiens (Human) OX=9606 GN=A1 PE=1 SV=1 - [MayaroE1_HUMAN]	1	1	A1A1A1	C5(Carbamidomethyl)	HCD	1	0	1	1	187	178	4.03	0	1223.93	0	7	0	96380000	2	730.871	1460.73	0	1.82	19.87	2714	2714	MS2	16/24	16	24	29jan_CC_Luiza_E1E2_Trypsin.raw
High	A	12	APFGcTIQTNPVR	1160	Unambiguous	Isoform of A1A1A2, MayaroE1 OS=Homo sapiens (Human) OX=9606 GN=A1 PE=1 SV=1 - [MayaroE1_HUMAN]	1	1	A1A1A1	C5(Carbamidomethyl)	HCD	1	0	1	1	186	184	3.08	0	447.72	0	7	0	96380000	2	730.871	1460.73	0	1.82	19.89	2718	2718	MS2	2021-11-24	11	24	29jan_CC_Luiza_E1E2_Trypsin.raw
High	A	12	TLDSKDLYANTGLK	1173	Unambiguous	Isoform of A1A1A2, MayaroE1 OS=Homo sapiens (Human) OX=9606 GN=A1 PE=1 SV=1 - [MayaroE1_HUMAN]	1	1	A1A1A1		HCD	1	0	1	1	140	137	3.79	0	375.91	1	33	11	1884000	3	513.604	1538.8	0	-4.68	20.17	2768	2768	MS2	18/52	18	52	29jan_CC_Luiza_E1E2_Trypsin.raw
High	A	12	TLDSKDLYANTGLK	1173	Unambiguous	Isoform of A1A1A2, MayaroE1 OS=Homo sapiens (Human) OX=9606 GN=A1 PE=1 SV=1 - [MayaroE1_HUMAN]	1	1	A1A1A1		HCD	1	0	1	1	179	169	4.31	0	936.03	1	41	49	371100	2	769.901	1538.8	-0.01	-7.17	20.18	2770	2770	MS2	19/26	19	26	29jan_CC_Luiza_E1E2_Trypsin.raw
High	A	12	TLDSKDLYANTGLK	1173	Unambiguous	Isoform of A1A1A2, MayaroE1 OS=Homo sapiens (Human) OX=9606 GN=A1 PE=1 SV=1 - [MayaroE1_HUMAN]	1	1	A1A1A1		HCD	1	0	1	1	138	138	3.84	0	427.2	1	33	7	3095000	3	513.605	1538.8	0	-4.2	20.2	2774	2774	MS2	19/52	19	52	29jan_CC_Luiza_E1E2_Trypsin.raw
High	A	12	TLDSKDLYANTGLK	1173	Unambiguous	Isoform of A1A1A2, MayaroE1 OS=Homo sapiens (Human) OX=9606 GN=A1 PE=1 SV=1 - [MayaroE1_HUMAN]	1	1	A1A1A1		HCD	1	0	1	1	179	169	4.29	0	1134.41	1	40	25	1039000	2	769.902	1538.8	-0.01	-6.61	20.21	2775	2775	MS2	20/26	20	26	29jan_CC_Luiza_E1E2_Trypsin.raw
High	A	12	DVNAAIATIK	1179	Unambiguous	Isoform of Q9BQE3, Tubulin alpha chain OS=Homo sapiens (Human) OX=9606 GN=TUBA1C PE=1 SV=1 - [F5H5D3_HUMAN]|Isoform of Q71U36, Isoform 2 of Tubulin alpha-1A chain OS=Homo sapiens (Human) OX=9606 GN=TUBA1A PE=1 SV=1 - [TBA1A-2_HUMAN]|Tubulin alpha-1B chain OS=Homo sapiens (Human) OX=9606 GN=TUBA1B PE=1 SV=1 - [TBA1B_HUMAN]|Tubulin alpha-3C chain OS=Homo sapiens (Human) OX=9606 GN=TUBA3C PE=1 SV=1 …	10	10	F5H5D3;Q71U36-2;P68363;P0DPH7;P0DPH7-2;Q6PEY2;Q71U36;Q9BQE3;P68363-2;A0A1W2PQM2		HCD	1	0	1	1	186	180	2.7	0	674.55	0	57	59	541700	2	508.291	1015.57	0	-3.9	20.21	2776	2776	MS2	13/18	13	18	29jan_CC_Luiza_E1E2_Trypsin.raw
High	A	12	DVNAAIATIK	1179	Unambiguous	Isoform of Q9BQE3, Tubulin alpha chain OS=Homo sapiens (Human) OX=9606 GN=TUBA1C PE=1 SV=1 - [F5H5D3_HUMAN]|Isoform of Q71U36, Isoform 2 of Tubulin alpha-1A chain OS=Homo sapiens (Human) OX=9606 GN=TUBA1A PE=1 SV=1 - [TBA1A-2_HUMAN]|Tubulin alpha-1B chain OS=Homo sapiens (Human) OX=9606 GN=TUBA1B PE=1 SV=1 - [TBA1B_HUMAN]|Tubulin alpha-3C chain OS=Homo sapiens (Human) OX=9606 GN=TUBA3C PE=1 SV=1 …	10	10	F5H5D3;Q71U36-2;P68363;P0DPH7;P0DPH7-2;Q6PEY2;Q71U36;Q9BQE3;P68363-2;A0A1W2PQM2		HCD	1	0	1	1	212	196	2.7	0	343.9	0	41	59	420800	2	508.291	1015.57	0	-3.6	20.25	2782	2782	MS2	2021-11-18	11	18	29jan_CC_Luiza_E1E2_Trypsin.raw
High	A	12	YEHTAVIPNQVGFPYKAHVAR	1218	Unambiguous	Isoform of A1A1A2, MayaroE1 OS=Homo sapiens (Human) OX=9606 GN=A1 PE=1 SV=1 - [MayaroE1_HUMAN]	1	1	A1A1A1		HCD	1	0	1	1	87	110	5.52	0	601.3	1	25	13	848100	5	480.255	2397.24	0	-0.99	20.61	2847	2847	MS2	31/160	31	160	29jan_CC_Luiza_E1E2_Trypsin.raw
High	A	12	YEHTAVIPNQVGFPYKAHVAR	1218	Unambiguous	Isoform of A1A1A2, MayaroE1 OS=Homo sapiens (Human) OX=9606 GN=A1 PE=1 SV=1 - [MayaroE1_HUMAN]	1	1	A1A1A1		HCD	1	0	1	1	84	116	5.08	0	580.67	1	24	4	3336000	5	480.254	2397.24	0	-3.15	20.65	2853	2853	MS2	31/160	31	160	29jan_CC_Luiza_E1E2_Trypsin.raw
High	A	12	YEHTAVIPNQVGFPYKAHVAR	1218	Unambiguous	Isoform of A1A1A2, MayaroE1 OS=Homo sapiens (Human) OX=9606 GN=A1 PE=1 SV=1 - [MayaroE1_HUMAN]	1	1	A1A1A1		HCD	1	0	1	1	81	94	4.94	0	597.5	1	26	11	873000	4	600.062	2397.23	-0.01	-8.38	20.68	2860	2860	MS2	26/120	26	120	29jan_CC_Luiza_E1E2_Trypsin.raw
High	A	12	YEHTAVIPNQVGFPYKAHVAR	1218	Unambiguous	Isoform of A1A1A2, MayaroE1 OS=Homo sapiens (Human) OX=9606 GN=A1 PE=1 SV=1 - [MayaroE1_HUMAN]	1	1	A1A1A1		HCD	1	0	1	1	94	108	4.37	0	417.18	1	23	10	1122000	4	600.062	2397.23	-0.01	-8.58	20.7	2864	2864	MS2	23/120	23	120	29jan_CC_Luiza_E1E2_Trypsin.raw
High	A	12	LWSQLTTEGR	1234	Unambiguous	Isoform of B1B1B2, MayaroE2 OS=Homo sapiens (Human) OX=9606 GN=A1 PE=1 SV=1 - [MayaroE2_HUMAN]	1	1	B1B1B1		HCD	1	0	1	1	186	200	3.2	0	481.14	0	9	0	235400000	2	595.81	1190.61	0	-2.63	20.79	2882	2882	MS2	2021-11-18	11	18	29jan_CC_Luiza_E1E2_Trypsin.raw
High	A	12	LWSQLTTEGR	1234	Unambiguous	Isoform of B1B1B2, MayaroE2 OS=Homo sapiens (Human) OX=9606 GN=A1 PE=1 SV=1 - [MayaroE2_HUMAN]	1	1	B1B1B1		HCD	1	0	1	1	224	227	3.01	0	485.44	0	9	0	233000000	2	595.81	1190.61	0	-3.04	20.83	2888	2888	MS2	2021-11-18	11	18	29jan_CC_Luiza_E1E2_Trypsin.raw
High	A	12	LARPAAGNIHVPYTQTPSGFK	1242	Unambiguous	Isoform of A1A1A2, MayaroE1 OS=Homo sapiens (Human) OX=9606 GN=A1 PE=1 SV=1 - [MayaroE1_HUMAN]	1	1	A1A1A1		HCD	1	0	1	1	42	45	2.87	0	269.83	0	37	8	1269000	3	742.396	2225.17	0	-4.31	20.94	2909	2909	MS2	25/80	25	80	29jan_CC_Luiza_E1E2_Trypsin.raw
High	A	12	LARPAAGNIHVPYTQTPSGFK	1242	Unambiguous	Isoform of A1A1A2, MayaroE1 OS=Homo sapiens (Human) OX=9606 GN=A1 PE=1 SV=1 - [MayaroE1_HUMAN]	1	1	A1A1A1		HCD	1	0	1	1	58	61	3.52	0	424.45	0	24	6	2831000	3	742.396	2225.17	0	-3.98	20.96	2912	2912	MS2	23/80	23	80	29jan_CC_Luiza_E1E2_Trypsin.raw
High	A	12	GEVYNQDFPPYGAGQPGR	1263	Unambiguous	Isoform of A1A1A2, MayaroE1 OS=Homo sapiens (Human) OX=9606 GN=A1 PE=1 SV=1 - [MayaroE1_HUMAN]	1	1	A1A1A1		HCD	1	0	1	1	51	49	3.65	0	471.72	0	15	17	880700	2	976.443	1951.88	-0.01	-7.08	21.13	2944	2944	MS2	15/34	15	34	29jan_CC_Luiza_E1E2_Trypsin.raw
High	A	12	APFGcTIQTnPVR	1160	Unambiguous	Isoform of A1A1A2, MayaroE1 OS=Homo sapiens (Human) OX=9606 GN=A1 PE=1 SV=1 - [MayaroE1_HUMAN]	1	1	A1A1A1	C5(Carbamidomethyl); N10(Deamidated)	HCD	1	0	1	1	156	182	2.09	0	883.86	0	38	42	376400	2	731.356	1461.7	-0.01	-7.21	21.13	2945	2945	MS2	14/24	14	24	29jan_CC_Luiza_E1E2_Trypsin.raw
High	A	12	LAQAnGWGVMVSHR	1035	Unambiguous	Alpha-enolase OS=Homo sapiens (Human) OX=9606 GN=ENO1 PE=1 SV=2 - [ENOA_HUMAN]|Isoform of P06733, Isoform MBP-1 of Alpha-enolase OS=Homo sapiens (Human) OX=9606 GN=ENO1 PE=1 SV=2 - [ENOA-2_HUMAN]|Isoform of P06733, Alpha-enolase OS=Homo sapiens (Human) OX=9606 GN=ENO1 PE=1 SV=1 - [A0A2R8Y6G6_HUMAN]	3	3	P06733;P06733-2;A0A2R8Y6G6	N5(Deamidated)	HCD	1	0	1	1	118	104	3	0	1120.52	0	23	30	858000	3	509.587	1526.75	0	-5.04	21.13	2946	2946	MS2	24/52	24	52	29jan_CC_Luiza_E1E2_Trypsin.raw
High	A	12	GEVYNQDFPPYGAGQPGR	1263	Unambiguous	Isoform of A1A1A2, MayaroE1 OS=Homo sapiens (Human) OX=9606 GN=A1 PE=1 SV=1 - [MayaroE1_HUMAN]	1	1	A1A1A1		HCD	1	0	1	1	54	51	3.74	0	554.41	0	15	10	1360000	2	976.444	1951.88	-0.01	-6.21	21.15	2948	2948	MS2	16/34	16	34	29jan_CC_Luiza_E1E2_Trypsin.raw
High	A	12	APFGcTIQTnPVR	1160	Unambiguous	Isoform of A1A1A2, MayaroE1 OS=Homo sapiens (Human) OX=9606 GN=A1 PE=1 SV=1 - [MayaroE1_HUMAN]	1	1	A1A1A1	C5(Carbamidomethyl); N10(Deamidated)	HCD	1	0	1	1	158	180	2.41	0	762.9	0	46	47	302200	2	731.356	1461.7	-0.01	-7.21	21.16	2949	2949	MS2	13/24	13	24	29jan_CC_Luiza_E1E2_Trypsin.raw
High	A	12	GEVYNQDFPPYGAGQPGR	1263	Unambiguous	Isoform of A1A1A2, MayaroE1 OS=Homo sapiens (Human) OX=9606 GN=A1 PE=1 SV=1 - [MayaroE1_HUMAN]	1	1	A1A1A1		HCD	1	0	1	1	99	108	2.81	0	307.83	0	40	6	7129000	2	976.445	1951.88	-0.01	-5.71	21.26	2969	2969	MS2	1934-12-01	12	34	29jan_CC_Luiza_E1E2_Trypsin.raw
High	A	12	GEVYNQDFPPYGAGQPGR	1263	Unambiguous	Isoform of A1A1A2, MayaroE1 OS=Homo sapiens (Human) OX=9606 GN=A1 PE=1 SV=1 - [MayaroE1_HUMAN]	1	1	A1A1A1		HCD	1	0	1	1	96	90	2.66	0	193.87	0	38	4	11950000	2	976.445	1951.88	-0.01	-5.77	21.28	2972	2972	MS2	1934-10-01	10	34	29jan_CC_Luiza_E1E2_Trypsin.raw
High	A	12	VNQIGSVTESIQAcK	1271	Unambiguous	Alpha-enolase OS=Homo sapiens (Human) OX=9606 GN=ENO1 PE=1 SV=2 - [ENOA_HUMAN]|Isoform of P06733, Isoform MBP-1 of Alpha-enolase OS=Homo sapiens (Human) OX=9606 GN=ENO1 PE=1 SV=2 - [ENOA-2_HUMAN]|Isoform of P06733, Alpha-enolase OS=Homo sapiens (Human) OX=9606 GN=ENO1 PE=1 SV=1 - [A0A2R8Y6G6_HUMAN]|Beta-enolase OS=Homo sapiens (Human) OX=9606 GN=ENO3 PE=1 SV=5 - [ENOB_HUMAN]|Isoform of P13929, Is…	6	6	P06733;P06733-2;A0A2R8Y6G6;P13929;P13929-2;P13929-3	C14(Carbamidomethyl)	HCD	1	0	1	1	201	190	3.9	0	873.61	0	23	52	533700	2	817.41	1633.81	0	-4.86	21.32	2979	2979	MS2	15/28	15	28	29jan_CC_Luiza_E1E2_Trypsin.raw
High	A	12	VNQIGSVTESLQAcK	1271	Unambiguous	Alpha-enolase OS=Homo sapiens (Human) OX=9606 GN=ENO1 PE=1 SV=2 - [ENOA_HUMAN]|Isoform of P06733, Isoform MBP-1 of Alpha-enolase OS=Homo sapiens (Human) OX=9606 GN=ENO1 PE=1 SV=2 - [ENOA-2_HUMAN]|Isoform of P06733, Alpha-enolase OS=Homo sapiens (Human) OX=9606 GN=ENO1 PE=1 SV=1 - [A0A2R8Y6G6_HUMAN]|Beta-enolase OS=Homo sapiens (Human) OX=9606 GN=ENO3 PE=1 SV=5 - [ENOB_HUMAN]|Isoform of P13929, Is…	6	6	P06733;P06733-2;A0A2R8Y6G6;P13929;P13929-2;P13929-3	C14(Carbamidomethyl)	HCD	1	0	1	2	201	190	3.9	0	873.61	0	23	52	533700	2	817.41	1633.81	0	-4.86	21.32	2979	2979	MS2	15/28	15	28	29jan_CC_Luiza_E1E2_Trypsin.raw
High	A	12	LARPAAGNIHVPYTQTPSGFK	1242	Unambiguous	Isoform of A1A1A2, MayaroE1 OS=Homo sapiens (Human) OX=9606 GN=A1 PE=1 SV=1 - [MayaroE1_HUMAN]	1	1	A1A1A1		HCD	1	0	1	1	36	65	3.84	0	469.16	0	4	44	208800	2	1113.09	2225.18	0	-1.09	21.33	2982	2982	MS2	15/40	15	40	29jan_CC_Luiza_E1E2_Trypsin.raw
High	A	12	LARPAAGNIHVPYTQTPSGFK	1242	Unambiguous	Isoform of A1A1A2, MayaroE1 OS=Homo sapiens (Human) OX=9606 GN=A1 PE=1 SV=1 - [MayaroE1_HUMAN]	1	1	A1A1A1		HCD	1	0	1	1	42	61	4.15	0	511.64	0	3	39	300200	2	1113.09	2225.17	-0.01	-4.6	21.35	2985	2985	MS2	16/40	16	40	29jan_CC_Luiza_E1E2_Trypsin.raw
High	A	12	VNQIGSVTESIQAcK	1271	Unambiguous	Alpha-enolase OS=Homo sapiens (Human) OX=9606 GN=ENO1 PE=1 SV=2 - [ENOA_HUMAN]|Isoform of P06733, Isoform MBP-1 of Alpha-enolase OS=Homo sapiens (Human) OX=9606 GN=ENO1 PE=1 SV=2 - [ENOA-2_HUMAN]|Isoform of P06733, Alpha-enolase OS=Homo sapiens (Human) OX=9606 GN=ENO1 PE=1 SV=1 - [A0A2R8Y6G6_HUMAN]|Beta-enolase OS=Homo sapiens (Human) OX=9606 GN=ENO3 PE=1 SV=5 - [ENOB_HUMAN]|Isoform of P13929, Is…	6	6	P06733;P06733-2;A0A2R8Y6G6;P13929;P13929-2;P13929-3	C14(Carbamidomethyl)	HCD	1	0	1	1	203	192	3.5	0	863.5	0	23	73	444900	2	817.41	1633.81	0	-5.23	21.36	2986	2986	MS2	15/28	15	28	29jan_CC_Luiza_E1E2_Trypsin.raw
High	A	12	VNQIGSVTESLQAcK	1271	Unambiguous	Alpha-enolase OS=Homo sapiens (Human) OX=9606 GN=ENO1 PE=1 SV=2 - [ENOA_HUMAN]|Isoform of P06733, Isoform MBP-1 of Alpha-enolase OS=Homo sapiens (Human) OX=9606 GN=ENO1 PE=1 SV=2 - [ENOA-2_HUMAN]|Isoform of P06733, Alpha-enolase OS=Homo sapiens (Human) OX=9606 GN=ENO1 PE=1 SV=1 - [A0A2R8Y6G6_HUMAN]|Beta-enolase OS=Homo sapiens (Human) OX=9606 GN=ENO3 PE=1 SV=5 - [ENOB_HUMAN]|Isoform of P13929, Is…	6	6	P06733;P06733-2;A0A2R8Y6G6;P13929;P13929-2;P13929-3	C14(Carbamidomethyl)	HCD	1	0	1	2	203	192	3.5	0	863.5	0	23	73	444900	2	817.41	1633.81	0	-5.23	21.36	2986	2986	MS2	15/28	15	28	29jan_CC_Luiza_E1E2_Trypsin.raw
High	A	12	LTRPYVAYcADcGmGHScHSPAmIENVQADATDGTLK	1284	Unambiguous	Isoform of B1B1B2, MayaroE2 OS=Homo sapiens (Human) OX=9606 GN=A1 PE=1 SV=1 - [MayaroE2_HUMAN]	1	1	B1B1B1	C9(Carbamidomethyl); C12(Carbamidomethyl); M14(Oxidation); C18(Carbamidomethyl); M23(Oxidation)	HCD	1	0	1	1	22	22	2.94	0	66.49	0	8	12	400800	5	826.566	4128.8	0	0.57	21.54	3020	3020	MS2	14/288	14	288	29jan_CC_Luiza_E1E2_Trypsin.raw
High	A	12	LTRPYVAYcADcGmGHScHSPAmIENVQADATDGTLK	1284	Unambiguous	Isoform of B1B1B2, MayaroE2 OS=Homo sapiens (Human) OX=9606 GN=A1 PE=1 SV=1 - [MayaroE2_HUMAN]	1	1	B1B1B1	C9(Carbamidomethyl); C12(Carbamidomethyl); M14(Oxidation); C18(Carbamidomethyl); M23(Oxidation)	HCD	1	0	1	1	8	2	5.74	0	54.81	0	15	9	476200	4	1032.95	4128.8	0	-0.67	21.58	3026	3026	MS2	17/216	17	216	29jan_CC_Luiza_E1E2_Trypsin.raw
High	A	12	VLDELTLTK	1289	Unambiguous	Keratin, type I cytoskeletal 10 OS=Homo sapiens (Human) OX=9606 GN=KRT10 PE=1 SV=6 - [K1C10_HUMAN]	1	1	P13645		HCD	1	0	1	1	116	112	2.13	0	437.81	0	45	69	461800	2	516.302	1031.6	0	-0.98	21.66	3042	3042	MS2	2021-10-16	10	16	29jan_CC_Luiza_E1E2_Trypsin.raw
High	A	12	LWSQLTTEGR	1234	Unambiguous	Isoform of B1B1B2, MayaroE2 OS=Homo sapiens (Human) OX=9606 GN=A1 PE=1 SV=1 - [MayaroE2_HUMAN]	1	1	B1B1B1		HCD	1	0	1	1	201	213	2.95	0	462.81	0	21	15	2261000	2	595.812	1190.62	0	0.75	21.84	3074	3074	MS2	2021-11-18	11	18	29jan_CC_Luiza_E1E2_Trypsin.raw
High	A	12	LWSQLTTEGR	1234	Unambiguous	Isoform of B1B1B2, MayaroE2 OS=Homo sapiens (Human) OX=9606 GN=A1 PE=1 SV=1 - [MayaroE2_HUMAN]	1	1	B1B1B1		HCD	1	0	1	1	203	212	2.9	0	475.24	0	18	20	1786000	2	595.812	1190.62	0	0.96	21.88	3081	3081	MS2	2021-11-18	11	18	29jan_CC_Luiza_E1E2_Trypsin.raw
High	A	12	VPLAPEALVR	1303	Unambiguous	Isoform of B1B1B2, MayaroE2 OS=Homo sapiens (Human) OX=9606 GN=A1 PE=1 SV=1 - [MayaroE2_HUMAN]	1	1	B1B1B1		HCD	1	0	1	1	26	18	2.54	0	624.81	0	8	8	4786000	2	532.827	1064.65	0	0.54	21.97	3098	3098	MS2	2021-12-18	12	18	29jan_CC_Luiza_E1E2_Trypsin.raw
High	A	12	LARPAAGnIHVPYTQTPSGFK	1242	Unambiguous	Isoform of A1A1A2, MayaroE1 OS=Homo sapiens (Human) OX=9606 GN=A1 PE=1 SV=1 - [MayaroE1_HUMAN]	1	1	A1A1A1	N8(Deamidated)	HCD	1	0	1	1	71	63	3.07	0	218.9	0	10	51	199000	4	557.297	2226.17	0	0.21	21.99	3102	3102	MS2	18/120	18	120	29jan_CC_Luiza_E1E2_Trypsin.raw
High	A	12	VPLAPEALVR	1303	Unambiguous	Isoform of B1B1B2, MayaroE2 OS=Homo sapiens (Human) OX=9606 GN=A1 PE=1 SV=1 - [MayaroE2_HUMAN]	1	1	B1B1B1		HCD	1	0	1	1	27	15	2.72	0	627.69	0	9	1	50090000	2	532.828	1064.65	0	1.46	22.01	3104	3104	MS2	2021-12-18	12	18	29jan_CC_Luiza_E1E2_Trypsin.raw
High	A	12	VPLAPEALVR	1303	Unambiguous	Isoform of B1B1B2, MayaroE2 OS=Homo sapiens (Human) OX=9606 GN=A1 PE=1 SV=1 - [MayaroE2_HUMAN]	1	1	B1B1B1		HCD	1	0	1	1	24	17	2.08	0	361.69	0	9	1	50090000	2	532.828	1064.65	0	1.46	22.02	3105	3105	MS2	2021-09-18	9	18	29jan_CC_Luiza_E1E2_Trypsin.raw
High	A	12	VPLAPEALVR	1303	Unambiguous	Isoform of B1B1B2, MayaroE2 OS=Homo sapiens (Human) OX=9606 GN=A1 PE=1 SV=1 - [MayaroE2_HUMAN]	1	1	B1B1B1		HCD	1	0	1	1	20	19	2.06	0	439.45	0	7	0	189700000	2	532.826	1064.65	0	-0.83	22.04	3110	3110	MS2	2021-10-18	10	18	29jan_CC_Luiza_E1E2_Trypsin.raw
High	A	12	GEVYNQDFPPYGAGQPGR	1263	Unambiguous	Isoform of A1A1A2, MayaroE1 OS=Homo sapiens (Human) OX=9606 GN=A1 PE=1 SV=1 - [MayaroE1_HUMAN]	1	1	A1A1A1		HCD	1	0	1	1	66	55	3.81	0	560.27	0	69	1	24000000	2	976.447	1951.89	0	-3.52	22.17	3134	3134	MS2	16/34	16	34	29jan_CC_Luiza_E1E2_Trypsin.raw
High	A	12	GEVYNQDFPPYGAGQPGR	1263	Unambiguous	Isoform of A1A1A2, MayaroE1 OS=Homo sapiens (Human) OX=9606 GN=A1 PE=1 SV=1 - [MayaroE1_HUMAN]	1	1	A1A1A1		HCD	1	0	1	1	64	54	3.89	0	563.6	0	69	1	23880000	2	976.447	1951.89	0	-3.46	22.2	3140	3140	MS2	16/34	16	34	29jan_CC_Luiza_E1E2_Trypsin.raw
High	A	12	GEVYNQDFPPYGAGQPGR	1263	Unambiguous	Isoform of A1A1A2, MayaroE1 OS=Homo sapiens (Human) OX=9606 GN=A1 PE=1 SV=1 - [MayaroE1_HUMAN]	1	1	A1A1A1		HCD	1	0	1	1	72	75	2.86	0	319.06	0	10	9	2497000	3	651.299	1951.88	0	-5.31	22.34	3165	3165	MS2	16/68	16	68	29jan_CC_Luiza_E1E2_Trypsin.raw
High	A	12	GEVYNQDFPPYGAGQPGR	1263	Unambiguous	Isoform of A1A1A2, MayaroE1 OS=Homo sapiens (Human) OX=9606 GN=A1 PE=1 SV=1 - [MayaroE1_HUMAN]	1	1	A1A1A1		HCD	1	0	1	1	69	59	2.57	0	193.4	0	9	10	2345000	3	651.299	1951.88	0	-4.84	22.36	3170	3170	MS2	13/68	13	68	29jan_CC_Luiza_E1E2_Trypsin.raw
High	A	12	LTRPYVAYcADcGMGHScHSPAmIENVQADATDGTLK	1284	Ambiguous	Isoform of B1B1B2, MayaroE2 OS=Homo sapiens (Human) OX=9606 GN=A1 PE=1 SV=1 - [MayaroE2_HUMAN]	1	1	B1B1B1	C9(Carbamidomethyl); C12(Carbamidomethyl); C18(Carbamidomethyl); M23(Oxidation)	HCD	0.0896	0	1	1	8	7	5.69	0	75.24	0	5	22	208300	4	1028.95	4112.78	0	-4.52	22.52	3198	3198	MS2	18/216	18	216	29jan_CC_Luiza_E1E2_Trypsin.raw
High	A	12	LTRPYVAYcADcGmGHScHSPAMIENVQADATDGTLK	1284	Ambiguous	Isoform of B1B1B2, MayaroE2 OS=Homo sapiens (Human) OX=9606 GN=A1 PE=1 SV=1 - [MayaroE2_HUMAN]	1	1	B1B1B1	C9(Carbamidomethyl); C12(Carbamidomethyl); M14(Oxidation); C18(Carbamidomethyl)	HCD		0.0896	2	2	8	7	5.18	0	62.6	0	5	22	208300	4	1028.95	4112.78	0	-4.52	22.52	3198	3198	MS2	16/216	16	216	29jan_CC_Luiza_E1E2_Trypsin.raw
High	A	12	LTRPYVAYcADcGMGHScHSPAmIENVQADATDGTLK	1284	Ambiguous	Isoform of B1B1B2, MayaroE2 OS=Homo sapiens (Human) OX=9606 GN=A1 PE=1 SV=1 - [MayaroE2_HUMAN]	1	1	B1B1B1	C9(Carbamidomethyl); C12(Carbamidomethyl); C18(Carbamidomethyl); M23(Oxidation)	HCD	0.1192	0	1	1	13	9	6.21	0	66.25	0	49	15	0	4	1028.95	4112.8	0	-1.44	22.54	3202	3202	MS2	18/216	18	216	29jan_CC_Luiza_E1E2_Trypsin.raw
High	A	12	LTRPYVAYcADcGmGHScHSPAMIENVQADATDGTLK	1284	Ambiguous	Isoform of B1B1B2, MayaroE2 OS=Homo sapiens (Human) OX=9606 GN=A1 PE=1 SV=1 - [MayaroE2_HUMAN]	1	1	B1B1B1	C9(Carbamidomethyl); C12(Carbamidomethyl); M14(Oxidation); C18(Carbamidomethyl)	HCD		0.1192	2	2	13	9	5.47	0	54.66	0	49	15	0	4	1028.95	4112.8	0	-1.44	22.54	3202	3202	MS2	16/216	16	216	29jan_CC_Luiza_E1E2_Trypsin.raw
High	A	12	VHSSSEcAVTGTMGHFILAK	1030	Unambiguous	Isoform of B1B1B2, MayaroE2 OS=Homo sapiens (Human) OX=9606 GN=A1 PE=1 SV=1 - [MayaroE2_HUMAN]	1	1	B1B1B1	C7(Carbamidomethyl)	HCD	1	0	1	1	105	84	7.72	0	1648.69	0	12	27	656000	3	711.347	2132.03	0	0.59	22.78	3244	3244	MS2	32/76	32	76	29jan_CC_Luiza_E1E2_Trypsin.raw
High	A	12	VHSSSEcAVTGTMGHFILAK	1030	Unambiguous	Isoform of B1B1B2, MayaroE2 OS=Homo sapiens (Human) OX=9606 GN=A1 PE=1 SV=1 - [MayaroE2_HUMAN]	1	1	B1B1B1	C7(Carbamidomethyl)	HCD	1	0	1	1	110	86	7.3	0	1263.39	0	4	4	4914000	3	711.348	2132.03	0	1.11	22.8	3248	3248	MS2	29/76	29	76	29jan_CC_Luiza_E1E2_Trypsin.raw
High	A	12	REATLSLHPIHPTLLSYR	1364	Unambiguous	Isoform of B1B1B2, MayaroE2 OS=Homo sapiens (Human) OX=9606 GN=A1 PE=1 SV=1 - [MayaroE2_HUMAN]	1	1	B1B1B1		HCD	1	0	1	1	26	14	3.19	0	401.36	1	8	10	1717000	4	526.798	2104.17	0	2.16	22.84	3257	3257	MS2	23/102	23	102	29jan_CC_Luiza_E1E2_Trypsin.raw
High	A	12	VHSSSEcAVTGTmGHFILAK	1030	Unambiguous	Isoform of B1B1B2, MayaroE2 OS=Homo sapiens (Human) OX=9606 GN=A1 PE=1 SV=1 - [MayaroE2_HUMAN]	1	1	B1B1B1	C7(Carbamidomethyl); M13(Oxidation)	HCD	1	0	1	1	95	106	3.34	0	199.09	0	29	10	684100	3	716.677	2148.02	0	-2.87	22.85	3258	3258	MS2	15/76	15	76	29jan_CC_Luiza_E1E2_Trypsin.raw
High	A	12	REATLSLHPIHPTLLSYR	1364	Unambiguous	Isoform of B1B1B2, MayaroE2 OS=Homo sapiens (Human) OX=9606 GN=A1 PE=1 SV=1 - [MayaroE2_HUMAN]	1	1	B1B1B1		HCD	1	0	1	1	23	15	3.23	0	433.8	1	38	4	3794000	4	526.797	2104.17	0	-0.28	22.87	3262	3262	MS2	23/102	23	102	29jan_CC_Luiza_E1E2_Trypsin.raw
High	A	12	VHSSSEcAVTGTMGHFILAK	1030	Unambiguous	Isoform of B1B1B2, MayaroE2 OS=Homo sapiens (Human) OX=9606 GN=A1 PE=1 SV=1 - [MayaroE2_HUMAN]	1	1	B1B1B1	C7(Carbamidomethyl)	HCD	1	0	1	1	64	51	3.65	0	302.58	0	21	4	9928000	2	1066.52	2132.02	0	-1.49	22.94	3276	3276	MS2	14/38	14	38	29jan_CC_Luiza_E1E2_Trypsin.raw
High	A	12	YEHTAVIPNQVGFPYK	1372	Unambiguous	Isoform of A1A1A2, MayaroE1 OS=Homo sapiens (Human) OX=9606 GN=A1 PE=1 SV=1 - [MayaroE1_HUMAN]	1	1	A1A1A1		HCD	1	0	1	1	179	175	4.54	0	560.26	0	11	8	2783000	2	931.974	1862.94	0	-1.09	22.95	3278	3278	MS2	13/30	13	30	29jan_CC_Luiza_E1E2_Trypsin.raw
High	A	12	VHSSSEcAVTGTMGHFILAK	1030	Unambiguous	Isoform of B1B1B2, MayaroE2 OS=Homo sapiens (Human) OX=9606 GN=A1 PE=1 SV=1 - [MayaroE2_HUMAN]	1	1	B1B1B1	C7(Carbamidomethyl)	HCD	1	0	1	1	51	45	4.03	0	369.96	0	21	4	10650000	2	1066.51	2132.02	0	-1.95	22.97	3282	3282	MS2	15/38	15	38	29jan_CC_Luiza_E1E2_Trypsin.raw
High	A	12	YEHTAVIPNQVGFPYK	1372	Unambiguous	Isoform of A1A1A2, MayaroE1 OS=Homo sapiens (Human) OX=9606 GN=A1 PE=1 SV=1 - [MayaroE1_HUMAN]	1	1	A1A1A1		HCD	1	0	1	1	179	175	4.73	0	628.3	0	6	3	7205000	2	931.974	1862.94	0	-1.49	22.99	3284	3284	MS2	14/30	14	30	29jan_CC_Luiza_E1E2_Trypsin.raw
High	A	12	REATLSLHPIHPTLLSYR	1364	Unambiguous	Isoform of B1B1B2, MayaroE2 OS=Homo sapiens (Human) OX=9606 GN=A1 PE=1 SV=1 - [MayaroE2_HUMAN]	1	1	B1B1B1		HCD	1	0	1	1	43	31	5.81	0	470.71	1	43	15	1075000	5	421.638	2104.16	0	-1.53	23	3287	3287	MS2	27/136	27	136	29jan_CC_Luiza_E1E2_Trypsin.raw
High	A	12	REATLSLHPIHPTLLSYR	1364	Unambiguous	Isoform of B1B1B2, MayaroE2 OS=Homo sapiens (Human) OX=9606 GN=A1 PE=1 SV=1 - [MayaroE2_HUMAN]	1	1	B1B1B1		HCD	1	0	1	1	46	35	6.2	0	531.47	1	35	16	931800	5	421.638	2104.16	0	-1.89	23.03	3292	3292	MS2	26/136	26	136	29jan_CC_Luiza_E1E2_Trypsin.raw
High	A	12	REATLSLHPIHPTLLSYR	1364	Unambiguous	Isoform of B1B1B2, MayaroE2 OS=Homo sapiens (Human) OX=9606 GN=A1 PE=1 SV=1 - [MayaroE2_HUMAN]	1	1	B1B1B1		HCD	1	0	1	1	13	16	3.21	0	365.22	1	29	18	797400	3	702.063	2104.17	0	3.7	23.03	3293	3293	MS2	21/68	21	68	29jan_CC_Luiza_E1E2_Trypsin.raw
High	A	12	VHSSSEcAVTGTMGHFILAK	1030	Unambiguous	Isoform of B1B1B2, MayaroE2 OS=Homo sapiens (Human) OX=9606 GN=A1 PE=1 SV=1 - [MayaroE2_HUMAN]	1	1	B1B1B1	C7(Carbamidomethyl)	HCD	1	0	1	1	159	129	5.63	0	668	0	17	0	37970000	4	533.763	2132.03	0	1.07	23.05	3296	3296	MS2	28/114	28	114	29jan_CC_Luiza_E1E2_Trypsin.raw
High	A	12	YEHTAVIPNQVGFPYK	1372	Unambiguous	Isoform of A1A1A2, MayaroE1 OS=Homo sapiens (Human) OX=9606 GN=A1 PE=1 SV=1 - [MayaroE1_HUMAN]	1	1	A1A1A1		HCD	1	0	1	1	175	175	2.87	0	328.54	0	21	2	42000000	2	931.976	1862.95	0	1.14	23.06	3298	3298	MS2	2021-11-30	11	30	29jan_CC_Luiza_E1E2_Trypsin.raw
High	A	12	YEHTAVIPNQVGFPYK	1372	Unambiguous	Isoform of A1A1A2, MayaroE1 OS=Homo sapiens (Human) OX=9606 GN=A1 PE=1 SV=1 - [MayaroE1_HUMAN]	1	1	A1A1A1		HCD	1	0	1	1	172	174	2.9	0	325.34	0	24	1	61300000	2	931.977	1862.95	0	1.4	23.09	3303	3303	MS2	2021-11-30	11	30	29jan_CC_Luiza_E1E2_Trypsin.raw
High	A	12	YEHTAVIPNQVGFPYK	1372	Unambiguous	Isoform of A1A1A2, MayaroE1 OS=Homo sapiens (Human) OX=9606 GN=A1 PE=1 SV=1 - [MayaroE1_HUMAN]	1	1	A1A1A1		HCD	1	0	1	1	152	146	2.62	0	287.36	0	29	5	3509000	4	466.49	1862.94	0	-2.42	23.13	3310	3310	MS2	18/90	18	90	29jan_CC_Luiza_E1E2_Trypsin.raw
High	A	12	IQFASQIGLTK	1390	Unambiguous	Isoform of B1B1B2, MayaroE2 OS=Homo sapiens (Human) OX=9606 GN=A1 PE=1 SV=1 - [MayaroE2_HUMAN]	1	1	B1B1B1		HCD	1	0	1	1	80	79	2.26	0	702.02	0	20	5	5797000	2	603.347	1205.69	0	-1.02	23.14	3314	3314	MS2	2021-12-20	12	20	29jan_CC_Luiza_E1E2_Trypsin.raw
High	A	12	IQFASQIGLTK	1390	Unambiguous	Isoform of B1B1B2, MayaroE2 OS=Homo sapiens (Human) OX=9606 GN=A1 PE=1 SV=1 - [MayaroE2_HUMAN]	1	1	B1B1B1		HCD	1	0	1	1	97	93	2.71	0	817.7	0	22	2	19910000	2	603.348	1205.69	0	-0.31	23.17	3320	3320	MS2	13/20	13	20	29jan_CC_Luiza_E1E2_Trypsin.raw
High	A	12	GEVYNQDFPPYGAGQPGR	1263	Unambiguous	Isoform of A1A1A2, MayaroE1 OS=Homo sapiens (Human) OX=9606 GN=A1 PE=1 SV=1 - [MayaroE1_HUMAN]	1	1	A1A1A1		HCD	1	0	1	1	72	57	3.5	0	559.81	0	13	1	23850000	2	976.448	1951.89	0	-2.83	23.21	3326	3326	MS2	16/34	16	34	29jan_CC_Luiza_E1E2_Trypsin.raw
High	A	12	IQFASQIGLTK	1390	Unambiguous	Isoform of B1B1B2, MayaroE2 OS=Homo sapiens (Human) OX=9606 GN=A1 PE=1 SV=1 - [MayaroE2_HUMAN]	1	1	B1B1B1		HCD	1	0	1	1	95	93	2.53	0	428.63	0	21	1	42300000	2	603.348	1205.69	0	-0.01	23.22	3328	3328	MS2	2021-11-20	11	20	29jan_CC_Luiza_E1E2_Trypsin.raw
High	A	12	GEVYNQDFPPYGAGQPGR	1263	Unambiguous	Isoform of A1A1A2, MayaroE1 OS=Homo sapiens (Human) OX=9606 GN=A1 PE=1 SV=1 - [MayaroE1_HUMAN]	1	1	A1A1A1		HCD	1	0	1	1	65	52	3.97	0	630.28	0	13	1	20350000	2	976.448	1951.89	0	-2.64	23.24	3332	3332	MS2	17/34	17	34	29jan_CC_Luiza_E1E2_Trypsin.raw
High	A	12	IQFASQIGLTK	1390	Unambiguous	Isoform of B1B1B2, MayaroE2 OS=Homo sapiens (Human) OX=9606 GN=A1 PE=1 SV=1 - [MayaroE2_HUMAN]	1	1	B1B1B1		HCD	1	0	1	1	96	94	2.57	0	496.52	0	20	1	49080000	2	603.348	1205.69	0	0.29	23.25	3333	3333	MS2	2021-11-20	11	20	29jan_CC_Luiza_E1E2_Trypsin.raw
High	A	12	GEVYNQDFPPYGAGQPGR	1263	Unambiguous	Isoform of A1A1A2, MayaroE1 OS=Homo sapiens (Human) OX=9606 GN=A1 PE=1 SV=1 - [MayaroE1_HUMAN]	1	1	A1A1A1		HCD	1	0	1	1	114	115	2.76	0	197.02	0	23	3	16640000	2	976.448	1951.89	0	-2.46	23.33	3350	3350	MS2	1934-10-01	10	34	29jan_CC_Luiza_E1E2_Trypsin.raw
High	A	12	GEVYNQDFPPYGAGQPGR	1263	Unambiguous	Isoform of A1A1A2, MayaroE1 OS=Homo sapiens (Human) OX=9606 GN=A1 PE=1 SV=1 - [MayaroE1_HUMAN]	1	1	A1A1A1		HCD	1	0	1	1	115	111	2.72	0	151.96	0	24	3	17980000	2	976.448	1951.89	0	-2.39	23.37	3356	3356	MS2	1934-09-01	9	34	29jan_CC_Luiza_E1E2_Trypsin.raw
High	A	12	LTRPYVAYcADcGmGHScHSPAMIENVQADATDGTLK	1284	Unambiguous	Isoform of B1B1B2, MayaroE2 OS=Homo sapiens (Human) OX=9606 GN=A1 PE=1 SV=1 - [MayaroE2_HUMAN]	1	1	B1B1B1	C9(Carbamidomethyl); C12(Carbamidomethyl); M14(Oxidation); C18(Carbamidomethyl)	HCD	1	0	1	1	2	6	2.88	0	27.26	0	0	20	116900	3	1371.61	4112.8	0	0.45	23.47	3375	3375	MS2	12/144	12	144	29jan_CC_Luiza_E1E2_Trypsin.raw
High	A	12	LTRPYVAYcADcGmGHScHSPAMIENVQADATDGTLK	1284	Unambiguous	Isoform of B1B1B2, MayaroE2 OS=Homo sapiens (Human) OX=9606 GN=A1 PE=1 SV=1 - [MayaroE2_HUMAN]	1	1	B1B1B1	C9(Carbamidomethyl); C12(Carbamidomethyl); M14(Oxidation); C18(Carbamidomethyl)	HCD	1	0	1	1	2	9	2.8	0	28.51	0	34	15	115200	3	1371.61	4112.83	0.01	5.88	23.5	3380	3380	MS2	12/144	12	144	29jan_CC_Luiza_E1E2_Trypsin.raw
High	A	12	LTRPYVAYcADcGmGHScHSPAMIENVQADATDGTLK	1284	Unambiguous	Isoform of B1B1B2, MayaroE2 OS=Homo sapiens (Human) OX=9606 GN=A1 PE=1 SV=1 - [MayaroE2_HUMAN]	1	1	B1B1B1	C9(Carbamidomethyl); C12(Carbamidomethyl); M14(Oxidation); C18(Carbamidomethyl)	HCD	1	0	1	1	37	18	2.9	0	103.68	0	7	1	6080000	5	823.368	4112.81	0	1.69	23.56	3392	3392	MS2	19/288	19	288	29jan_CC_Luiza_E1E2_Trypsin.raw
High	A	12	LTRPYVAYcADcGmGHScHSPAMIENVQADATDGTLK	1284	Ambiguous	Isoform of B1B1B2, MayaroE2 OS=Homo sapiens (Human) OX=9606 GN=A1 PE=1 SV=1 - [MayaroE2_HUMAN]	1	1	B1B1B1	C9(Carbamidomethyl); C12(Carbamidomethyl); M14(Oxidation); C18(Carbamidomethyl)	HCD	0.097	0	1	1	26	11	7.11	0	154.63	0	7	1	3332000	4	1028.96	4112.8	0	0.11	23.57	3393	3393	MS2	21/216	21	216	29jan_CC_Luiza_E1E2_Trypsin.raw
High	A	12	LTRPYVAYcADcGMGHScHSPAmIENVQADATDGTLK	1284	Ambiguous	Isoform of B1B1B2, MayaroE2 OS=Homo sapiens (Human) OX=9606 GN=A1 PE=1 SV=1 - [MayaroE2_HUMAN]	1	1	B1B1B1	C9(Carbamidomethyl); C12(Carbamidomethyl); C18(Carbamidomethyl); M23(Oxidation)	HCD		0.097	2	2	26	11	6.42	0	114.87	0	7	1	3332000	4	1028.96	4112.8	0	0.11	23.57	3393	3393	MS2	18/216	18	216	29jan_CC_Luiza_E1E2_Trypsin.raw
High	A	12	LTRPYVAYcADcGMGHScHSPAMIENVQADATDGTLK	1284	Unambiguous	Isoform of B1B1B2, MayaroE2 OS=Homo sapiens (Human) OX=9606 GN=A1 PE=1 SV=1 - [MayaroE2_HUMAN]	1	1	B1B1B1	C9(Carbamidomethyl); C12(Carbamidomethyl); C18(Carbamidomethyl)	HCD	1	0	1	1	12	17	6.83	0	134.77	0	35	39	47600	4	1024.95	4096.8	0	-2.8	23.58	3396	3396	MS2	20/216	20	216	29jan_CC_Luiza_E1E2_Trypsin.raw
High	A	12	LTRPYVAYcADcGmGHScHSPAMIENVQADATDGTLK	1284	Ambiguous	Isoform of B1B1B2, MayaroE2 OS=Homo sapiens (Human) OX=9606 GN=A1 PE=1 SV=1 - [MayaroE2_HUMAN]	1	1	B1B1B1	C9(Carbamidomethyl); C12(Carbamidomethyl); M14(Oxidation); C18(Carbamidomethyl)	HCD	0.0991	0	1	1	27	15	3.33	0	74.87	0	10	1	5843000	5	823.368	4112.81	0	2.28	23.6	3398	3398	MS2	17/288	17	288	29jan_CC_Luiza_E1E2_Trypsin.raw
High	A	12	LTRPYVAYcADcGMGHScHSPAmIENVQADATDGTLK	1284	Ambiguous	Isoform of B1B1B2, MayaroE2 OS=Homo sapiens (Human) OX=9606 GN=A1 PE=1 SV=1 - [MayaroE2_HUMAN]	1	1	B1B1B1	C9(Carbamidomethyl); C12(Carbamidomethyl); C18(Carbamidomethyl); M23(Oxidation)	HCD		0.0991	2	2	27	15	3	0	67.97	0	10	1	5843000	5	823.368	4112.81	0	2.28	23.6	3398	3398	MS2	16/288	16	288	29jan_CC_Luiza_E1E2_Trypsin.raw
High	A	12	LTRPYVAYcADcGmGHScHSPAMIENVQADATDGTLK	1284	Ambiguous	Isoform of B1B1B2, MayaroE2 OS=Homo sapiens (Human) OX=9606 GN=A1 PE=1 SV=1 - [MayaroE2_HUMAN]	1	1	B1B1B1	C9(Carbamidomethyl); C12(Carbamidomethyl); M14(Oxidation); C18(Carbamidomethyl)	HCD	0.1252	0	1	1	22	14	7.11	0	140.03	0	7	2	3367000	4	1028.96	4112.8	0	0.34	23.61	3399	3399	MS2	20/216	20	216	29jan_CC_Luiza_E1E2_Trypsin.raw
High	A	12	LTRPYVAYcADcGMGHScHSPAmIENVQADATDGTLK	1284	Ambiguous	Isoform of B1B1B2, MayaroE2 OS=Homo sapiens (Human) OX=9606 GN=A1 PE=1 SV=1 - [MayaroE2_HUMAN]	1	1	B1B1B1	C9(Carbamidomethyl); C12(Carbamidomethyl); C18(Carbamidomethyl); M23(Oxidation)	HCD		0.1252	2	2	22	14	6.22	0	93.68	0	7	2	3367000	4	1028.96	4112.8	0	0.34	23.61	3399	3399	MS2	16/216	16	216	29jan_CC_Luiza_E1E2_Trypsin.raw
High	A	12	LTRPYVAYcADcGMGHScHSPAMIENVQADATDGTLK	1284	Unambiguous	Isoform of B1B1B2, MayaroE2 OS=Homo sapiens (Human) OX=9606 GN=A1 PE=1 SV=1 - [MayaroE2_HUMAN]	1	1	B1B1B1	C9(Carbamidomethyl); C12(Carbamidomethyl); C18(Carbamidomethyl)	HCD	1	0	1	1	9	9	3.41	0	44.23	0	34	25	65670	5	820.173	4096.84	0.01	7.22	23.61	3400	3400	MS2	19/288	19	288	29jan_CC_Luiza_E1E2_Trypsin.raw
High	A	12	VHSSSEcAVTGTMGHFILAK	1030	Unambiguous	Isoform of B1B1B2, MayaroE2 OS=Homo sapiens (Human) OX=9606 GN=A1 PE=1 SV=1 - [MayaroE2_HUMAN]	1	1	B1B1B1	C7(Carbamidomethyl)	HCD	1	0	1	1	58	50	4.67	0	650.63	0	8	61	195900	2	1066.52	2132.02	0	-0.69	23.72	3420	3420	MS2	19/38	19	38	29jan_CC_Luiza_E1E2_Trypsin.raw
High	A	12	cDVHSHSNVAVLQEVSIEAEGR	1455	Unambiguous	Isoform of A1A1A2, MayaroE1 OS=Homo sapiens (Human) OX=9606 GN=A1 PE=1 SV=1 - [MayaroE1_HUMAN]	1	1	A1A1A1	C1(Carbamidomethyl)	HCD	1	0	1	1	91	75	5.99	0	710.95	0	21	52	188100	3	812.724	2436.16	0	0.05	23.75	3424	3424	MS2	23/84	23	84	29jan_CC_Luiza_E1E2_Trypsin.raw
High	A	12	YEHTAVIPNQVGFPYK	1372	Unambiguous	Isoform of A1A1A2, MayaroE1 OS=Homo sapiens (Human) OX=9606 GN=A1 PE=1 SV=1 - [MayaroE1_HUMAN]	1	1	A1A1A1		HCD	1	0	1	1	155	147	4.26	0	481.22	0	11	1	30300000	3	621.652	1862.94	0	-1.79	23.77	3428	3428	MS2	17/60	17	60	29jan_CC_Luiza_E1E2_Trypsin.raw
High	A	12	cDVHSHSNVAVLQEVSIEAEGR	1455	Unambiguous	Isoform of A1A1A2, MayaroE1 OS=Homo sapiens (Human) OX=9606 GN=A1 PE=1 SV=1 - [MayaroE1_HUMAN]	1	1	A1A1A1	C1(Carbamidomethyl)	HCD	1	0	1	1	90	73	5.49	0	813.51	0	8	27	381600	3	812.724	2436.16	0	-0.32	23.78	3429	3429	MS2	25/84	25	84	29jan_CC_Luiza_E1E2_Trypsin.raw
High	A	12	cDVHSHSNVAVLQEVSIEAEGR	1455	Unambiguous	Isoform of A1A1A2, MayaroE1 OS=Homo sapiens (Human) OX=9606 GN=A1 PE=1 SV=1 - [MayaroE1_HUMAN]	1	1	A1A1A1	C1(Carbamidomethyl)	HCD	1	0	1	1	97	91	4.26	0	527.34	0	16	33	288300	4	609.795	2436.16	0	0.12	23.78	3430	3430	MS2	25/126	25	126	29jan_CC_Luiza_E1E2_Trypsin.raw
High	A	12	YEHTAVIPNQVGFPYK	1372	Unambiguous	Isoform of A1A1A2, MayaroE1 OS=Homo sapiens (Human) OX=9606 GN=A1 PE=1 SV=1 - [MayaroE1_HUMAN]	1	1	A1A1A1		HCD	1	0	1	1	148	147	3.79	0	480.68	0	12	1	24040000	3	621.652	1862.94	0	-1.39	23.8	3434	3434	MS2	17/60	17	60	29jan_CC_Luiza_E1E2_Trypsin.raw
High	A	12	VHSSSEcAVTGTMGHFILAK	1030	Unambiguous	Isoform of B1B1B2, MayaroE2 OS=Homo sapiens (Human) OX=9606 GN=A1 PE=1 SV=1 - [MayaroE2_HUMAN]	1	1	B1B1B1	C7(Carbamidomethyl)	HCD	1	0	1	1	105	82	7.06	0	2016.72	0	9	2	9204000	3	711.347	2132.03	0	0.17	23.81	3435	3435	MS2	34/76	34	76	29jan_CC_Luiza_E1E2_Trypsin.raw
High	A	12	VHSSSEcAVTGTMGHFILAK	1030	Unambiguous	Isoform of B1B1B2, MayaroE2 OS=Homo sapiens (Human) OX=9606 GN=A1 PE=1 SV=1 - [MayaroE2_HUMAN]	1	1	B1B1B1	C7(Carbamidomethyl)	HCD	1	0	1	1	59	58	4.56	0	607.77	0	10	55	190100	2	1066.52	2132.02	0	-1.03	23.82	3437	3437	MS2	19/38	19	38	29jan_CC_Luiza_E1E2_Trypsin.raw
High	A	12	VHSSSEcAVTGTMGHFILAK	1030	Unambiguous	Isoform of B1B1B2, MayaroE2 OS=Homo sapiens (Human) OX=9606 GN=A1 PE=1 SV=1 - [MayaroE2_HUMAN]	1	1	B1B1B1	C7(Carbamidomethyl)	HCD	1	0	1	1	108	92	6.94	0	1572.56	0	9	2	9348000	3	711.347	2132.03	0	-0.01	23.83	3440	3440	MS2	31/76	31	76	29jan_CC_Luiza_E1E2_Trypsin.raw
High	A	12	IVVYKGEVYNQDFPPYGAGQPGR	1474	Unambiguous	Isoform of A1A1A2, MayaroE1 OS=Homo sapiens (Human) OX=9606 GN=A1 PE=1 SV=1 - [MayaroE1_HUMAN]	1	1	A1A1A1		HCD	1	0	1	1	60	84	4	0	349.28	1	14	41	287700	3	852.096	2554.27	0	0.2	23.84	3441	3441	MS2	22/88	22	88	29jan_CC_Luiza_E1E2_Trypsin.raw
High	A	12	IVVYKGEVYNQDFPPYGAGQPGR	1474	Unambiguous	Isoform of A1A1A2, MayaroE1 OS=Homo sapiens (Human) OX=9606 GN=A1 PE=1 SV=1 - [MayaroE1_HUMAN]	1	1	A1A1A1		HCD	1	0	1	1	68	94	4	0	505.5	1	10	30	412300	3	852.096	2554.27	0	0.7	23.87	3446	3446	MS2	26/88	26	88	29jan_CC_Luiza_E1E2_Trypsin.raw
High	A	12	cDVHSHSNVAVLQEVSIEAEGR	1455	Unambiguous	Isoform of A1A1A2, MayaroE1 OS=Homo sapiens (Human) OX=9606 GN=A1 PE=1 SV=1 - [MayaroE1_HUMAN]	1	1	A1A1A1	C1(Carbamidomethyl)	HCD	1	0	1	1	136	120	5.5	0	1980.17	0	20	40	174700	2	1218.58	2436.16	0	-0.32	23.92	3456	3456	MS2	23/42	23	42	29jan_CC_Luiza_E1E2_Trypsin.raw
High	A	12	cDVHSHSNVAVLQEVSIEAEGR	1455	Unambiguous	Isoform of A1A1A2, MayaroE1 OS=Homo sapiens (Human) OX=9606 GN=A1 PE=1 SV=1 - [MayaroE1_HUMAN]	1	1	A1A1A1	C1(Carbamidomethyl)	HCD	1	0	1	1	130	108	6.14	0	2545.36	0	5	40	212700	2	1218.58	2436.16	0	1.79	23.95	3460	3460	MS2	26/42	26	42	29jan_CC_Luiza_E1E2_Trypsin.raw
High	A	12	YEHTAVIPnQVGFPYK	1372	Unambiguous	Isoform of A1A1A2, MayaroE1 OS=Homo sapiens (Human) OX=9606 GN=A1 PE=1 SV=1 - [MayaroE1_HUMAN]	1	1	A1A1A1	N9(Deamidated)	HCD	1	0	1	1	178	183	4.29	0	783.17	0	22	5	4114000	2	932.471	1863.93	0	3.68	24.01	3470	3470	MS2	15/30	15	30	29jan_CC_Luiza_E1E2_Trypsin.raw
High	A	12	LWSQLTTEGR	1234	Unambiguous	Isoform of B1B1B2, MayaroE2 OS=Homo sapiens (Human) OX=9606 GN=A1 PE=1 SV=1 - [MayaroE2_HUMAN]	1	1	B1B1B1		HCD	1	0	1	1	151	156	2.13	0	553.43	0	54	77	212600	2	595.814	1190.62	0	3.62	24.03	3474	3474	MS2	2021-12-18	12	18	29jan_CC_Luiza_E1E2_Trypsin.raw
High	A	12	YEHTAVIPnQVGFPYK	1372	Unambiguous	Isoform of A1A1A2, MayaroE1 OS=Homo sapiens (Human) OX=9606 GN=A1 PE=1 SV=1 - [MayaroE1_HUMAN]	1	1	A1A1A1	N9(Deamidated)	HCD	1	0	1	1	188	195	4.43	0	912.72	0	13	6	4073000	2	932.47	1863.93	0	2.24	24.04	3476	3476	MS2	16/30	16	30	29jan_CC_Luiza_E1E2_Trypsin.raw
High	A	12	VHSSSEcAVTGTMGHFILAK	1030	Unambiguous	Isoform of B1B1B2, MayaroE2 OS=Homo sapiens (Human) OX=9606 GN=A1 PE=1 SV=1 - [MayaroE2_HUMAN]	1	1	B1B1B1	C7(Carbamidomethyl)	HCD	1	0	1	1	153	109	5.49	0	475.7	0	7	7	2553000	4	533.762	2132.03	0	-0.53	24.08	3482	3482	MS2	25/114	25	114	29jan_CC_Luiza_E1E2_Trypsin.raw
High	A	12	VHSSSEcAVTGTMGHFILAK	1030	Unambiguous	Isoform of B1B1B2, MayaroE2 OS=Homo sapiens (Human) OX=9606 GN=A1 PE=1 SV=1 - [MayaroE2_HUMAN]	1	1	B1B1B1	C7(Carbamidomethyl)	HCD	1	0	1	1	150	112	5.74	0	581.14	0	6	7	2756000	4	533.762	2132.03	0	0.04	24.11	3488	3488	MS2	26/114	26	114	29jan_CC_Luiza_E1E2_Trypsin.raw
High	A	12	YEHTAVIPnQVGFPYK	1372	Unambiguous	Isoform of A1A1A2, MayaroE1 OS=Homo sapiens (Human) OX=9606 GN=A1 PE=1 SV=1 - [MayaroE1_HUMAN]	1	1	A1A1A1	N9(Deamidated)	HCD	1	0	1	1	196	211	3.81	0	650.16	0	4	9	3957000	2	932.469	1863.93	0	1.39	24.12	3489	3489	MS2	14/30	14	30	29jan_CC_Luiza_E1E2_Trypsin.raw
High	A	12	YEHTAVIPnQVGFPYK	1372	Unambiguous	Isoform of A1A1A2, MayaroE1 OS=Homo sapiens (Human) OX=9606 GN=A1 PE=1 SV=1 - [MayaroE1_HUMAN]	1	1	A1A1A1	N9(Deamidated)	HCD	1	0	1	1	189	200	3.91	0	769.81	0	4	9	3781000	2	932.469	1863.93	0	1.33	24.14	3494	3494	MS2	15/30	15	30	29jan_CC_Luiza_E1E2_Trypsin.raw
High	A	12	IQFASQIGLTK	1390	Unambiguous	Isoform of B1B1B2, MayaroE2 OS=Homo sapiens (Human) OX=9606 GN=A1 PE=1 SV=1 - [MayaroE2_HUMAN]	1	1	B1B1B1		HCD	1	0	1	1	80	70	3.15	0	616.65	0	5	2	18260000	2	603.349	1205.69	0	1.61	24.21	3506	3506	MS2	2021-12-20	12	20	29jan_CC_Luiza_E1E2_Trypsin.raw
High	A	12	QIFHPEQLITGK	1516	Unambiguous	Isoform of P68366, Isoform 2 of Tubulin alpha-4A chain OS=Homo sapiens (Human) OX=9606 GN=TUBA4A PE=1 SV=1 - [TBA4A-2_HUMAN]|Isoform of Q9NY65, Tubulin alpha chain (Fragment) OS=Homo sapiens (Human) OX=9606 GN=TUBA8 PE=1 SV=1 - [C9J2C0_HUMAN]|Isoform of P68366, Tubulin alpha chain (Fragment) OS=Homo sapiens (Human) OX=9606 GN=TUBA4A PE=1 SV=1 - [C9JEV8_HUMAN]|Isoform of P68366, Tubulin alpha chai…	27	27	P68366-2;C9J2C0;C9JEV8;C9JJQ8;C9JQ00;C9K0S6;F5H5D3;F8VQQ4;F8VRZ4;F8VS66;F8VWV9;F8VX09;Q71U36-2;P68363;P68366;P0DPH7;P0DPH7-2;Q6PEY2;Q71U36;Q9BQE3;Q9NY65;Q9NY65-2;P68363-2;C9JDL2;F8VVB9;A0A1W2PQM2;Q9H853		HCD	1	0	1	1	91	94	4.14	0	453.18	0	1	103	238400	3	470.93	1410.77	0	-0.05	24.23	3510	3510	MS2	14/44	14	44	29jan_CC_Luiza_E1E2_Trypsin.raw
High	A	12	QLFHPEQLITGK	1516	Unambiguous	Isoform of P68366, Isoform 2 of Tubulin alpha-4A chain OS=Homo sapiens (Human) OX=9606 GN=TUBA4A PE=1 SV=1 - [TBA4A-2_HUMAN]|Isoform of Q9NY65, Tubulin alpha chain (Fragment) OS=Homo sapiens (Human) OX=9606 GN=TUBA8 PE=1 SV=1 - [C9J2C0_HUMAN]|Isoform of P68366, Tubulin alpha chain (Fragment) OS=Homo sapiens (Human) OX=9606 GN=TUBA4A PE=1 SV=1 - [C9JEV8_HUMAN]|Isoform of P68366, Tubulin alpha chai…	27	27	P68366-2;C9J2C0;C9JEV8;C9JJQ8;C9JQ00;C9K0S6;F5H5D3;F8VQQ4;F8VRZ4;F8VS66;F8VWV9;F8VX09;Q71U36-2;P68363;P68366;P0DPH7;P0DPH7-2;Q6PEY2;Q71U36;Q9BQE3;Q9NY65;Q9NY65-2;P68363-2;C9JDL2;F8VVB9;A0A1W2PQM2;Q9H853		HCD	1	0	1	2	91	94	4.14	0	453.18	0	1	103	238400	3	470.93	1410.77	0	-0.05	24.23	3510	3510	MS2	14/44	14	44	29jan_CC_Luiza_E1E2_Trypsin.raw
High	A	12	IQFASQIGLTK	1390	Unambiguous	Isoform of B1B1B2, MayaroE2 OS=Homo sapiens (Human) OX=9606 GN=A1 PE=1 SV=1 - [MayaroE2_HUMAN]	1	1	B1B1B1		HCD	1	0	1	1	82	71	3.07	0	681.54	0	6	2	18880000	2	603.349	1205.69	0	1.31	24.25	3512	3512	MS2	2021-12-20	12	20	29jan_CC_Luiza_E1E2_Trypsin.raw
High	A	12	IQFASQIGLTK	1390	Unambiguous	Isoform of B1B1B2, MayaroE2 OS=Homo sapiens (Human) OX=9606 GN=A1 PE=1 SV=1 - [MayaroE2_HUMAN]	1	1	B1B1B1		HCD	1	0	1	1	79	72	2.64	0	384.4	0	6	2	18880000	2	603.349	1205.69	0	1.31	24.26	3515	3515	MS2	2021-10-20	10	20	29jan_CC_Luiza_E1E2_Trypsin.raw
High	A	12	GEVYNQDFPPYGAGQPGR	1263	Unambiguous	Isoform of A1A1A2, MayaroE1 OS=Homo sapiens (Human) OX=9606 GN=A1 PE=1 SV=1 - [MayaroE1_HUMAN]	1	1	A1A1A1		HCD	1	0	1	1	73	52	3.64	0	561.85	0	5	11	1320000	2	976.451	1951.89	0	0.55	24.29	3519	3519	MS2	16/34	16	34	29jan_CC_Luiza_E1E2_Trypsin.raw
High	A	12	IQFASQIGLTK	1390	Unambiguous	Isoform of B1B1B2, MayaroE2 OS=Homo sapiens (Human) OX=9606 GN=A1 PE=1 SV=1 - [MayaroE2_HUMAN]	1	1	B1B1B1		HCD	1	0	1	1	73	69	2.28	0	503.12	0	3	4	17350000	2	603.349	1205.69	0	1.81	24.29	3520	3520	MS2	2021-11-20	11	20	29jan_CC_Luiza_E1E2_Trypsin.raw
High	A	12	LTRPYVAYcADcGMGHScHSPAMIENVQADATDGTLK	1284	Unambiguous	Isoform of B1B1B2, MayaroE2 OS=Homo sapiens (Human) OX=9606 GN=A1 PE=1 SV=1 - [MayaroE2_HUMAN]	1	1	B1B1B1	C9(Carbamidomethyl); C12(Carbamidomethyl); C18(Carbamidomethyl)	HCD	1	0	1	1	7	3	3.57	0	48.53	0	4	12	208300	3	1366.28	4096.81	0	1.68	24.32	3525	3525	MS2	16/144	16	144	29jan_CC_Luiza_E1E2_Trypsin.raw
High	A	12	LTRPYVAYcADcGMGHScHSPAMIENVQADATDGTLK	1284	Unambiguous	Isoform of B1B1B2, MayaroE2 OS=Homo sapiens (Human) OX=9606 GN=A1 PE=1 SV=1 - [MayaroE2_HUMAN]	1	1	B1B1B1	C9(Carbamidomethyl); C12(Carbamidomethyl); C18(Carbamidomethyl)	HCD	1	0	1	1	35	31	2.83	0	4.17	0	4	5	3884000	4	1024.96	4096.83	0	4.59	24.33	3528	3528	MS2	4/216	4	216	29jan_CC_Luiza_E1E2_Trypsin.raw
High	A	12	LTRPYVAYcADcGMGHScHSPAMIENVQADATDGTLK	1284	Unambiguous	Isoform of B1B1B2, MayaroE2 OS=Homo sapiens (Human) OX=9606 GN=A1 PE=1 SV=1 - [MayaroE2_HUMAN]	1	1	B1B1B1	C9(Carbamidomethyl); C12(Carbamidomethyl); C18(Carbamidomethyl)	HCD	1	0	1	1	3	5	3.6	0	43.88	0	3	5	368600	3	1366.28	4096.83	0.01	4.99	24.34	3530	3530	MS2	16/144	16	144	29jan_CC_Luiza_E1E2_Trypsin.raw
High	A	12	LTRPYVAYcADcGMGHScHSPAMIENVQADATDGTLK	1284	Unambiguous	Isoform of B1B1B2, MayaroE2 OS=Homo sapiens (Human) OX=9606 GN=A1 PE=1 SV=1 - [MayaroE2_HUMAN]	1	1	B1B1B1	C9(Carbamidomethyl); C12(Carbamidomethyl); C18(Carbamidomethyl)	HCD	1	0	1	1	26	40	3.26	0	3.34	0	100	2	7162000	4	1024.96	4096.84	0.01	6.85	24.36	3533	3533	MS2	4/216	4	216	29jan_CC_Luiza_E1E2_Trypsin.raw
High	A	12	LTRPYVAYcADcGMGHScHSPAMIENVQADATDGTLK	1284	Unambiguous	Isoform of B1B1B2, MayaroE2 OS=Homo sapiens (Human) OX=9606 GN=A1 PE=1 SV=1 - [MayaroE2_HUMAN]	1	1	B1B1B1	C9(Carbamidomethyl); C12(Carbamidomethyl); C18(Carbamidomethyl)	HCD	1	0	1	1	14	9	4.3	0	123.3	0	5	18	220000	6	683.641	4096.81	0	1.09	24.42	3544	3544	MS2	19/360	19	360	29jan_CC_Luiza_E1E2_Trypsin.raw
High	A	12	LTRPYVAYcADcGMGHScHSPAMIENVQADATDGTLK	1284	Unambiguous	Isoform of B1B1B2, MayaroE2 OS=Homo sapiens (Human) OX=9606 GN=A1 PE=1 SV=1 - [MayaroE2_HUMAN]	1	1	B1B1B1	C9(Carbamidomethyl); C12(Carbamidomethyl); C18(Carbamidomethyl)	HCD	1	0	1	1	17	13	4.31	0	144.66	0	7	23	140700	6	683.642	4096.82	0	2.08	24.44	3548	3548	MS2	20/360	20	360	29jan_CC_Luiza_E1E2_Trypsin.raw
High	A	12	GEVYNQDFPPYGAGQPGR	1263	Unambiguous	Isoform of A1A1A2, MayaroE1 OS=Homo sapiens (Human) OX=9606 GN=A1 PE=1 SV=1 - [MayaroE1_HUMAN]	1	1	A1A1A1		HCD	1	0	1	1	99	74	4.14	0	652.17	0	15	52	160800	2	976.453	1951.9	0	3.11	24.45	3549	3549	MS2	17/34	17	34	29jan_CC_Luiza_E1E2_Trypsin.raw
High	A	12	LTRPYVAYcADcGMGHScHSPAMIENVQADATDGTLK	1284	Unambiguous	Isoform of B1B1B2, MayaroE2 OS=Homo sapiens (Human) OX=9606 GN=A1 PE=1 SV=1 - [MayaroE2_HUMAN]	1	1	B1B1B1	C9(Carbamidomethyl); C12(Carbamidomethyl); C18(Carbamidomethyl)	HCD	1	0	1	1	21	25	6.47	0	193.06	0	3	6	776800	4	1024.96	4096.82	0	2.8	24.63	3580	3580	MS2	22/216	22	216	29jan_CC_Luiza_E1E2_Trypsin.raw
High	A	12	LTRPYVAYcADcGMGHScHSPAMIENVQADATDGTLK	1284	Unambiguous	Isoform of B1B1B2, MayaroE2 OS=Homo sapiens (Human) OX=9606 GN=A1 PE=1 SV=1 - [MayaroE2_HUMAN]	1	1	B1B1B1	C9(Carbamidomethyl); C12(Carbamidomethyl); C18(Carbamidomethyl)	HCD	1	0	1	1	19	24	7.06	0	151.33	0	2	10	406400	4	1024.96	4096.82	0	2.2	24.66	3585	3585	MS2	20/216	20	216	29jan_CC_Luiza_E1E2_Trypsin.raw
High	A	12	AVGSSMAQLLTcAAQGNEHYTGVAAR	1579	Ambiguous	Isoform of Q9Y4G6, I/LWEQ domain-containing protein (Fragment) OS=Homo sapiens (Human) OX=9606 GN=TLN2 PE=1 SV=1 - [H0YMT1_HUMAN]|Talin-2 OS=Homo sapiens (Human) OX=9606 GN=TLN2 PE=1 SV=4 - [TLN2_HUMAN]|Isoform of Q9Y4G6, I/LWEQ domain-containing protein OS=Homo sapiens (Human) OX=9606 GN=TLN2 PE=1 SV=1 - [A0A1B0GVU7_HUMAN]	3	3	H0YMT1;Q9Y4G6;A0A1B0GVU7	C12(Carbamidomethyl)	HCD	0.0345	0	1	1	164	165	2.61	0	8.43	0	8	30	359000	4	666.572	2663.27	0	-0.21	24.76	3606	3606	MS2	5/150	5	150	29jan_CC_Luiza_E1E2_Trypsin.raw
High	A	12	GVESSDVHPAPTVQQMSSPKPAEER	1580	Ambiguous	RNA-binding protein 20 OS=Homo sapiens (Human) OX=9606 GN=RBM20 PE=1 SV=3 - [RBM20_HUMAN]	1	1	Q5T481		HCD		0.0345	2	2	164	165	2.52	0	4.28	0	8	30	359000	4	666.572	2663.27	0	-2.66	24.76	3606	3606	MS2	4/144	4	144	29jan_CC_Luiza_E1E2_Trypsin.raw
High	A	12	NIAITGVAYTSEcFPcKPGTYADK	1581	Ambiguous	UPF0577 protein KIAA1324 OS=Homo sapiens (Human) OX=9606 GN=KIAA1324 PE=2 SV=2 - [K1324_HUMAN]|Isoform of Q6UXG2, Isoform 2 of UPF0577 protein KIAA1324 OS=Homo sapiens (Human) OX=9606 GN=KIAA1324 PE=2 SV=2 - [K1324-2_HUMAN]|Isoform of Q6UXG2, Isoform 4 of UPF0577 protein KIAA1324 OS=Homo sapiens (Human) OX=9606 GN=KIAA1324 PE=2 SV=2 - [K1324-4_HUMAN]	3	3	Q6UXG2;Q6UXG2-2;Q6UXG2-4	C13(Carbamidomethyl); C16(Carbamidomethyl)	HCD		0.046	3	3	164	165	2.49	0	1.13	0	8	30	359000	4	666.572	2663.27	0	6.73	24.76	3606	3606	MS2	2/138	2	138	29jan_CC_Luiza_E1E2_Trypsin.raw
High	A	12	cDVHSHSNVAVLQEVSIEAEGR	1455	Unambiguous	Isoform of A1A1A2, MayaroE1 OS=Homo sapiens (Human) OX=9606 GN=A1 PE=1 SV=1 - [MayaroE1_HUMAN]	1	1	A1A1A1	C1(Carbamidomethyl)	HCD	1	0	1	1	137	98	5.57	0	470.03	0	4	5	3382000	4	609.796	2436.16	0	2.43	24.78	3608	3608	MS2	24/126	24	126	29jan_CC_Luiza_E1E2_Trypsin.raw
High	A	12	cDVHSHSNVAVLQEVSIEAEGR	1455	Unambiguous	Isoform of A1A1A2, MayaroE1 OS=Homo sapiens (Human) OX=9606 GN=A1 PE=1 SV=1 - [MayaroE1_HUMAN]	1	1	A1A1A1	C1(Carbamidomethyl)	HCD	1	0	1	1	93	81	5.82	0	760.96	0	5	16	876400	3	812.726	2436.16	0	2.16	24.8	3612	3612	MS2	23/84	23	84	29jan_CC_Luiza_E1E2_Trypsin.raw
High	A	12	cDVHSHSNVAVLQEVSIEAEGR	1455	Unambiguous	Isoform of A1A1A2, MayaroE1 OS=Homo sapiens (Human) OX=9606 GN=A1 PE=1 SV=1 - [MayaroE1_HUMAN]	1	1	A1A1A1	C1(Carbamidomethyl)	HCD	1	0	1	1	136	99	5.45	0	511.04	0	3	5	3127000	4	609.796	2436.16	0	2.63	24.81	3614	3614	MS2	25/126	25	126	29jan_CC_Luiza_E1E2_Trypsin.raw
High	A	12	cDVHSHSNVAVLQEVSIEAEGR	1455	Unambiguous	Isoform of A1A1A2, MayaroE1 OS=Homo sapiens (Human) OX=9606 GN=A1 PE=1 SV=1 - [MayaroE1_HUMAN]	1	1	A1A1A1	C1(Carbamidomethyl)	HCD	1	0	1	1	99	76	5.95	0	694.45	0	5	14	1173000	3	812.726	2436.16	0	2.38	24.82	3616	3616	MS2	22/84	22	84	29jan_CC_Luiza_E1E2_Trypsin.raw
High	A	12	YEHTAVIPNQVGFPYK	1372	Unambiguous	Isoform of A1A1A2, MayaroE1 OS=Homo sapiens (Human) OX=9606 GN=A1 PE=1 SV=1 - [MayaroE1_HUMAN]	1	1	A1A1A1		HCD	1	0	1	1	136	140	4	0	434.85	0	9	20	367500	3	621.654	1862.95	0	1.65	24.83	3617	3617	MS2	16/60	16	60	29jan_CC_Luiza_E1E2_Trypsin.raw
High	A	12	EATLSLHPIHPTLLSYR	1611	Unambiguous	Isoform of B1B1B2, MayaroE2 OS=Homo sapiens (Human) OX=9606 GN=A1 PE=1 SV=1 - [MayaroE2_HUMAN]	1	1	B1B1B1		HCD	1	0	1	1	67	72	4.59	0	795.02	0	4	27	714900	4	487.773	1948.07	0	2.17	24.83	3618	3618	MS2	25/96	25	96	29jan_CC_Luiza_E1E2_Trypsin.raw
High	A	12	VHSSSEcAVTGTMGHFILAK	1030	Unambiguous	Isoform of B1B1B2, MayaroE2 OS=Homo sapiens (Human) OX=9606 GN=A1 PE=1 SV=1 - [MayaroE2_HUMAN]	1	1	B1B1B1	C7(Carbamidomethyl)	HCD	1	0	1	1	89	84	7.28	0	1349.94	0	4	22	810500	3	711.35	2132.03	0	3.69	24.85	3621	3621	MS2	30/76	30	76	29jan_CC_Luiza_E1E2_Trypsin.raw
High	A	12	EATLSLHPIHPTLLSYR	1611	Unambiguous	Isoform of B1B1B2, MayaroE2 OS=Homo sapiens (Human) OX=9606 GN=A1 PE=1 SV=1 - [MayaroE2_HUMAN]	1	1	B1B1B1		HCD	1	0	1	1	71	72	4.61	0	778.2	0	9	29	674800	4	487.773	1948.07	0	2.29	24.86	3624	3624	MS2	25/96	25	96	29jan_CC_Luiza_E1E2_Trypsin.raw
High	A	12	VHSSSEcAVTGTMGHFILAK	1030	Unambiguous	Isoform of B1B1B2, MayaroE2 OS=Homo sapiens (Human) OX=9606 GN=A1 PE=1 SV=1 - [MayaroE2_HUMAN]	1	1	B1B1B1	C7(Carbamidomethyl)	HCD	1	0	1	1	87	87	6.71	0	1326.77	0	3	15	1040000	3	711.349	2132.03	0	2.91	24.89	3628	3628	MS2	30/76	30	76	29jan_CC_Luiza_E1E2_Trypsin.raw
High	A	12	EATLSLHPIHPTLLSYR	1611	Unambiguous	Isoform of B1B1B2, MayaroE2 OS=Homo sapiens (Human) OX=9606 GN=A1 PE=1 SV=1 - [MayaroE2_HUMAN]	1	1	B1B1B1		HCD	1	0	1	1	66	57	5.37	0	1193.9	0	4	2	10220000	3	650.028	1948.07	0	1.77	24.91	3632	3632	MS2	23/64	23	64	29jan_CC_Luiza_E1E2_Trypsin.raw
High	A	12	EATLSLHPIHPTLLSYR	1611	Unambiguous	Isoform of B1B1B2, MayaroE2 OS=Homo sapiens (Human) OX=9606 GN=A1 PE=1 SV=1 - [MayaroE2_HUMAN]	1	1	B1B1B1		HCD	1	0	1	1	45	39	4.02	0	657.37	0	8	0	96260000	3	650.027	1948.07	0	0.36	24.94	3638	3638	MS2	23/64	23	64	29jan_CC_Luiza_E1E2_Trypsin.raw
High	A	12	EATLSLHPIHPTLLSYR	1611	Unambiguous	Isoform of B1B1B2, MayaroE2 OS=Homo sapiens (Human) OX=9606 GN=A1 PE=1 SV=1 - [MayaroE2_HUMAN]	1	1	B1B1B1		HCD	1	0	1	1	39	32	4.19	0	869.62	0	7	1	15240000	2	974.534	1948.06	0	-1.89	24.95	3639	3639	MS2	19/32	19	32	29jan_CC_Luiza_E1E2_Trypsin.raw
High	A	12	EATLSLHPIHPTLLSYR	1611	Unambiguous	Isoform of B1B1B2, MayaroE2 OS=Homo sapiens (Human) OX=9606 GN=A1 PE=1 SV=1 - [MayaroE2_HUMAN]	1	1	B1B1B1		HCD	1	0	1	1	38	32	4.53	0	1124.68	0	11	1	22010000	2	974.534	1948.06	0	-2.2	24.97	3644	3644	MS2	21/32	21	32	29jan_CC_Luiza_E1E2_Trypsin.raw
High	A	12	VHSSSEcAVTGTMGHFILAK	1030	Unambiguous	Isoform of B1B1B2, MayaroE2 OS=Homo sapiens (Human) OX=9606 GN=A1 PE=1 SV=1 - [MayaroE2_HUMAN]	1	1	B1B1B1	C7(Carbamidomethyl)	HCD	1	0	1	1	112	87	4.03	0	443.25	0	24	19	565000	4	533.76	2132.02	0	-3.51	25.16	3680	3680	MS2	24/114	24	114	29jan_CC_Luiza_E1E2_Trypsin.raw
High	A	12	YEHTAVIPNQVGFPYK	1372	Unambiguous	Isoform of A1A1A2, MayaroE1 OS=Homo sapiens (Human) OX=9606 GN=A1 PE=1 SV=1 - [MayaroE1_HUMAN]	1	1	A1A1A1		HCD	1	0	1	1	130	131	3.65	0	516.38	0	3	31	576000	3	621.651	1862.94	0	-2.57	25.17	3682	3682	MS2	18/60	18	60	29jan_CC_Luiza_E1E2_Trypsin.raw
High	A	12	VHSSSEcAVTGTMGHFILAK	1030	Unambiguous	Isoform of B1B1B2, MayaroE2 OS=Homo sapiens (Human) OX=9606 GN=A1 PE=1 SV=1 - [MayaroE2_HUMAN]	1	1	B1B1B1	C7(Carbamidomethyl)	HCD	1	0	1	1	84	80	3.83	0	156.04	0	10	37	400000	4	533.76	2132.02	0	-4.19	25.21	3688	3688	MS2	18/114	18	114	29jan_CC_Luiza_E1E2_Trypsin.raw
High	A	12	IQFASQIGLTK	1390	Unambiguous	Isoform of B1B1B2, MayaroE2 OS=Homo sapiens (Human) OX=9606 GN=A1 PE=1 SV=1 - [MayaroE2_HUMAN]	1	1	B1B1B1		HCD	1	0	1	1	91	94	2.94	0	704.19	0	14	13	2737000	2	603.347	1205.69	0	-2.44	25.26	3698	3698	MS2	2021-12-20	12	20	29jan_CC_Luiza_E1E2_Trypsin.raw
High	A	12	IQFASQIGLTK	1390	Unambiguous	Isoform of B1B1B2, MayaroE2 OS=Homo sapiens (Human) OX=9606 GN=A1 PE=1 SV=1 - [MayaroE2_HUMAN]	1	1	B1B1B1		HCD	1	0	1	1	94	98	2.87	0	707.97	0	14	11	3195000	2	603.347	1205.69	0	-2.34	25.29	3704	3704	MS2	2021-12-20	12	20	29jan_CC_Luiza_E1E2_Trypsin.raw
High	A	12	IVVYKGEVYNQDFPPYGAGQPGR	1474	Unambiguous	Isoform of A1A1A2, MayaroE1 OS=Homo sapiens (Human) OX=9606 GN=A1 PE=1 SV=1 - [MayaroE1_HUMAN]	1	1	A1A1A1		HCD	1	0	1	1	61	71	3.41	0	312.39	1	4	37	309600	3	852.094	2554.27	0	-1.88	25.37	3717	3717	MS2	22/88	22	88	29jan_CC_Luiza_E1E2_Trypsin.raw
High	A	12	VGINYQPPTVVPGGDLAK	1654	Unambiguous	Isoform of P68366, Isoform 2 of Tubulin alpha-4A chain OS=Homo sapiens (Human) OX=9606 GN=TUBA4A PE=1 SV=1 - [TBA4A-2_HUMAN]|Isoform of Q9NY65, Tubulin alpha chain (Fragment) OS=Homo sapiens (Human) OX=9606 GN=TUBA8 PE=1 SV=1 - [C9J2C0_HUMAN]|Isoform of Q9BQE3, Tubulin alpha chain OS=Homo sapiens (Human) OX=9606 GN=TUBA1C PE=1 SV=1 - [F5H5D3_HUMAN]|Isoform of Q71U36, Isoform 2 of Tubulin alpha-1A…	16	16	P68366-2;C9J2C0;F5H5D3;Q71U36-2;P68363;P68366;P0DPH7;P0DPH7-2;Q6PEY2;Q71U36;Q9BQE3;Q9NY65;Q9NY65-2;P68363-2;V9GZ17;A0A1W2PQM2		HCD	1	0	1	1	36	47	2.84	0	473.81	0	49	39	304900	2	912.994	1824.98	0	-2.4	25.41	3726	3726	MS2	16/34	16	34	29jan_CC_Luiza_E1E2_Trypsin.raw
High	A	12	IVVYKGEVYNQDFPPYGAGQPGR	1474	Unambiguous	Isoform of A1A1A2, MayaroE1 OS=Homo sapiens (Human) OX=9606 GN=A1 PE=1 SV=1 - [MayaroE1_HUMAN]	1	1	A1A1A1		HCD	1	0	1	1	80	95	3.74	0	354.79	1	20	43	247400	3	852.093	2554.26	0	-3.53	25.44	3730	3730	MS2	22/88	22	88	29jan_CC_Luiza_E1E2_Trypsin.raw
High	A	12	VGINYQPPTVVPGGDLAK	1654	Unambiguous	Isoform of P68366, Isoform 2 of Tubulin alpha-4A chain OS=Homo sapiens (Human) OX=9606 GN=TUBA4A PE=1 SV=1 - [TBA4A-2_HUMAN]|Isoform of Q9NY65, Tubulin alpha chain (Fragment) OS=Homo sapiens (Human) OX=9606 GN=TUBA8 PE=1 SV=1 - [C9J2C0_HUMAN]|Isoform of Q9BQE3, Tubulin alpha chain OS=Homo sapiens (Human) OX=9606 GN=TUBA1C PE=1 SV=1 - [F5H5D3_HUMAN]|Isoform of Q71U36, Isoform 2 of Tubulin alpha-1A…	16	16	P68366-2;C9J2C0;F5H5D3;Q71U36-2;P68363;P68366;P0DPH7;P0DPH7-2;Q6PEY2;Q71U36;Q9BQE3;Q9NY65;Q9NY65-2;P68363-2;V9GZ17;A0A1W2PQM2		HCD	1	0	1	1	40	38	2.9	0	364.19	0	42	34	440000	2	912.994	1824.98	0	-2.54	25.44	3731	3731	MS2	14/34	14	34	29jan_CC_Luiza_E1E2_Trypsin.raw
High	A	12	cPPGEVISVSFVDSK	1664	Unambiguous	Isoform of B1B1B2, MayaroE2 OS=Homo sapiens (Human) OX=9606 GN=A1 PE=1 SV=1 - [MayaroE2_HUMAN]	1	1	B1B1B1	C1(Carbamidomethyl)	HCD	1	0	1	1	74	64	4.02	0	715.96	0	60	61	406200	2	810.9	1620.79	0	-1.28	25.5	3741	3741	MS2	23/28	23	28	29jan_CC_Luiza_E1E2_Trypsin.raw
High	A	12	LWSQLTTEGR	1234	Unambiguous	Isoform of B1B1B2, MayaroE2 OS=Homo sapiens (Human) OX=9606 GN=A1 PE=1 SV=1 - [MayaroE2_HUMAN]	1	1	B1B1B1		HCD	1	0	1	1	201	206	2.76	0	475.2	0	29	90	249500	2	595.811	1190.61	0	-1.4	25.51	3743	3743	MS2	2021-11-18	11	18	29jan_CC_Luiza_E1E2_Trypsin.raw
High	A	12	EATLSLHPIHPTLLSYR	1611	Unambiguous	Isoform of B1B1B2, MayaroE2 OS=Homo sapiens (Human) OX=9606 GN=A1 PE=1 SV=1 - [MayaroE2_HUMAN]	1	1	B1B1B1		HCD	1	0	1	1	64	62	3.07	0	207.13	0	16	10	5565000	2	974.535	1948.06	0	-1.45	25.53	3746	3746	MS2	1932-11-01	11	32	29jan_CC_Luiza_E1E2_Trypsin.raw
High	A	12	cDVHSHSNVAVLQEVSIEAEGR	1455	Unambiguous	Isoform of A1A1A2, MayaroE1 OS=Homo sapiens (Human) OX=9606 GN=A1 PE=1 SV=1 - [MayaroE1_HUMAN]	1	1	A1A1A1	C1(Carbamidomethyl)	HCD	1	0	1	1	81	69	5.58	0	2416.32	0	0	86	92100	2	1218.58	2436.16	0	0.99	25.54	3748	3748	MS2	25/42	25	42	29jan_CC_Luiza_E1E2_Trypsin.raw
High	A	12	EATLSLHPIHPTLLSYR	1611	Unambiguous	Isoform of B1B1B2, MayaroE2 OS=Homo sapiens (Human) OX=9606 GN=A1 PE=1 SV=1 - [MayaroE2_HUMAN]	1	1	B1B1B1		HCD	1	0	1	1	62	58	2.25	0	159.37	0	14	7	8762000	2	974.535	1948.06	0	-0.76	25.56	3752	3752	MS2	1932-10-01	10	32	29jan_CC_Luiza_E1E2_Trypsin.raw
High	A	12	cDVHSHSNVAVLQEVSIEAEGR	1455	Unambiguous	Isoform of A1A1A2, MayaroE1 OS=Homo sapiens (Human) OX=9606 GN=A1 PE=1 SV=1 - [MayaroE1_HUMAN]	1	1	A1A1A1	C1(Carbamidomethyl)	HCD	1	0	1	1	111	103	5.72	0	2306.07	0	6	49	150100	2	1218.58	2436.16	0	0.89	25.58	3754	3754	MS2	25/42	25	42	29jan_CC_Luiza_E1E2_Trypsin.raw
High	A	12	LWSQLTTEGR	1234	Unambiguous	Isoform of B1B1B2, MayaroE2 OS=Homo sapiens (Human) OX=9606 GN=A1 PE=1 SV=1 - [MayaroE2_HUMAN]	1	1	B1B1B1		HCD	1	0	1	1	202	212	2.89	0	476.08	0	33	126	184800	2	595.811	1190.62	0	-0.89	25.59	3756	3756	MS2	2021-11-18	11	18	29jan_CC_Luiza_E1E2_Trypsin.raw
High	A	12	TLnNDIMLIK	718	Unambiguous	Isoform of P07477, Peptidase S1 domain-containing protein OS=Homo sapiens (Human) OX=9606 GN=PRSS1 PE=1 SV=1 - [E7EQ64_HUMAN]|Isoform of P07477, Peptidase S1 domain-containing protein OS=Homo sapiens (Human) OX=9606 GN=PRSS1 PE=1 SV=1 - [H0Y8D1_HUMAN]|Trypsin-1 OS=Homo sapiens (Human) OX=9606 GN=PRSS1 PE=1 SV=1 - [TRY1_HUMAN]|Isoform of P07477, Peptidase S1 domain-containing protein OS=Homo sapie…	4	4	E7EQ64;H0Y8D1;P07477;A6XGL3	N3(Deamidated)	HCD	1	0	1	1	193	191	2.23	0	196.36	0	17	106	250100	2	588.322	1175.64	0	2.69	25.82	3795	3795	MS2	2021-10-18	10	18	29jan_CC_Luiza_E1E2_Trypsin.raw
High	A	12	VHSSSEcAVTGTmGHFILAK	1030	Unambiguous	Isoform of B1B1B2, MayaroE2 OS=Homo sapiens (Human) OX=9606 GN=A1 PE=1 SV=1 - [MayaroE2_HUMAN]	1	1	B1B1B1	C7(Carbamidomethyl); M13(Oxidation)	HCD	1	0	1	1	96	89	5.75	0	605.01	0	50	45	105100	3	716.681	2148.03	0	3.61	25.83	3798	3798	MS2	22/76	22	76	29jan_CC_Luiza_E1E2_Trypsin.raw
High	A	12	cDVHSHSNVAVLQEVSIEAEGR	1455	Unambiguous	Isoform of A1A1A2, MayaroE1 OS=Homo sapiens (Human) OX=9606 GN=A1 PE=1 SV=1 - [MayaroE1_HUMAN]	1	1	A1A1A1	C1(Carbamidomethyl)	HCD	1	0	1	1	136	97	5.02	0	475.17	0	3	5	3251000	4	609.796	2436.16	0	2.73	25.84	3800	3800	MS2	24/126	24	126	29jan_CC_Luiza_E1E2_Trypsin.raw
High	A	12	cDVHSHSNVAVLQEVSIEAEGR	1455	Unambiguous	Isoform of A1A1A2, MayaroE1 OS=Homo sapiens (Human) OX=9606 GN=A1 PE=1 SV=1 - [MayaroE1_HUMAN]	1	1	A1A1A1	C1(Carbamidomethyl)	HCD	1	0	1	1	59	76	2.58	0	170.43	0	26	10	1244000	3	812.724	2436.16	0	0.5	25.85	3801	3801	MS2	15/84	15	84	29jan_CC_Luiza_E1E2_Trypsin.raw
High	A	12	cPPGEVISVSFVDSK	1664	Unambiguous	Isoform of B1B1B2, MayaroE2 OS=Homo sapiens (Human) OX=9606 GN=A1 PE=1 SV=1 - [MayaroE2_HUMAN]	1	1	B1B1B1	C1(Carbamidomethyl)	HCD	1	0	1	1	160	174	3.8	0	537.86	0	4	28	982500	3	540.937	1620.8	0	1.95	25.86	3803	3803	MS2	18/56	18	56	29jan_CC_Luiza_E1E2_Trypsin.raw
High	A	12	cPPGEVISVSFVDSK	1664	Unambiguous	Isoform of B1B1B2, MayaroE2 OS=Homo sapiens (Human) OX=9606 GN=A1 PE=1 SV=1 - [MayaroE2_HUMAN]	1	1	B1B1B1	C1(Carbamidomethyl)	HCD	1	0	1	1	214	199	3.58	0	350.27	0	7	2	22580000	2	810.903	1620.8	0	3.54	25.89	3808	3808	MS2	2021-11-28	11	28	29jan_CC_Luiza_E1E2_Trypsin.raw
High	A	12	cDVHSHSNVAVLQEVSIEAEGR	1455	Unambiguous	Isoform of A1A1A2, MayaroE1 OS=Homo sapiens (Human) OX=9606 GN=A1 PE=1 SV=1 - [MayaroE1_HUMAN]	1	1	A1A1A1	C1(Carbamidomethyl)	HCD	1	0	1	1	133	105	5.82	0	571.45	0	4	7	2258000	4	609.796	2436.16	0	2.63	25.89	3809	3809	MS2	26/126	26	126	29jan_CC_Luiza_E1E2_Trypsin.raw
High	A	12	cPPGEVISVSFVDSK	1664	Unambiguous	Isoform of B1B1B2, MayaroE2 OS=Homo sapiens (Human) OX=9606 GN=A1 PE=1 SV=1 - [MayaroE2_HUMAN]	1	1	B1B1B1	C1(Carbamidomethyl)	HCD	1	0	1	1	164	187	3.74	0	599.04	0	3	9	3077000	3	540.937	1620.8	0	2.41	25.9	3810	3810	MS2	18/56	18	56	29jan_CC_Luiza_E1E2_Trypsin.raw
High	A	12	EATLSLHPIHPTLLSYR	1611	Unambiguous	Isoform of B1B1B2, MayaroE2 OS=Homo sapiens (Human) OX=9606 GN=A1 PE=1 SV=1 - [MayaroE2_HUMAN]	1	1	B1B1B1		HCD	1	0	1	1	74	77	4.43	0	965.56	0	11	8	2431000	4	487.772	1948.07	0	1.23	25.92	3814	3814	MS2	26/96	26	96	29jan_CC_Luiza_E1E2_Trypsin.raw
High	A	12	EATLSLHPIHPTLLSYR	1611	Unambiguous	Isoform of B1B1B2, MayaroE2 OS=Homo sapiens (Human) OX=9606 GN=A1 PE=1 SV=1 - [MayaroE2_HUMAN]	1	1	B1B1B1		HCD	1	0	1	1	75	77	4.03	0	906.24	0	11	9	2096000	4	487.773	1948.07	0	1.73	25.95	3820	3820	MS2	26/96	26	96	29jan_CC_Luiza_E1E2_Trypsin.raw
High	A	12	EATLSLHPIHPTLLSYR	1611	Unambiguous	Isoform of B1B1B2, MayaroE2 OS=Homo sapiens (Human) OX=9606 GN=A1 PE=1 SV=1 - [MayaroE2_HUMAN]	1	1	B1B1B1		HCD	1	0	1	1	64	56	4.51	0	1511.31	0	12	21	1131000	3	650.027	1948.07	0	1.2	25.98	3826	3826	MS2	26/64	26	64	29jan_CC_Luiza_E1E2_Trypsin.raw
High	A	12	VHSSSEcAVTGTMGHFILAK	1030	Unambiguous	Isoform of B1B1B2, MayaroE2 OS=Homo sapiens (Human) OX=9606 GN=A1 PE=1 SV=1 - [MayaroE2_HUMAN]	1	1	B1B1B1	C7(Carbamidomethyl)	HCD	1	0	1	1	99	81	7.14	0	1953.38	0	8	22	878700	3	711.349	2132.03	0	2.48	26.02	3833	3833	MS2	34/76	34	76	29jan_CC_Luiza_E1E2_Trypsin.raw
High	A	12	VHSSSEcAVTGTMGHFILAK	1030	Unambiguous	Isoform of B1B1B2, MayaroE2 OS=Homo sapiens (Human) OX=9606 GN=A1 PE=1 SV=1 - [MayaroE2_HUMAN]	1	1	B1B1B1	C7(Carbamidomethyl)	HCD	1	0	1	1	107	78	6.84	0	1658.74	0	10	20	875100	3	711.348	2132.03	0	1.71	26.05	3838	3838	MS2	32/76	32	76	29jan_CC_Luiza_E1E2_Trypsin.raw
High	A	12	EATLSLHPIHPTLLSYR	1611	Unambiguous	Isoform of B1B1B2, MayaroE2 OS=Homo sapiens (Human) OX=9606 GN=A1 PE=1 SV=1 - [MayaroE2_HUMAN]	1	1	B1B1B1		HCD	1	0	1	1	67	54	4.91	0	1222.5	0	20	24	912400	3	650.027	1948.07	0	1.11	26.05	3839	3839	MS2	24/64	24	64	29jan_CC_Luiza_E1E2_Trypsin.raw
High	A	12	VHSSSEcAVTGTMGHFILAK	1030	Unambiguous	Isoform of B1B1B2, MayaroE2 OS=Homo sapiens (Human) OX=9606 GN=A1 PE=1 SV=1 - [MayaroE2_HUMAN]	1	1	B1B1B1	C7(Carbamidomethyl)	HCD	1	0	1	1	148	121	4.64	0	549.96	0	8	26	548600	4	533.763	2132.03	0	2.45	26.21	3867	3867	MS2	25/114	25	114	29jan_CC_Luiza_E1E2_Trypsin.raw
High	A	12	VHSSSEcAVTGTMGHFILAK	1030	Unambiguous	Isoform of B1B1B2, MayaroE2 OS=Homo sapiens (Human) OX=9606 GN=A1 PE=1 SV=1 - [MayaroE2_HUMAN]	1	1	B1B1B1	C7(Carbamidomethyl)	HCD	1	0	1	1	149	119	4.95	0	419.71	0	8	29	592100	4	533.763	2132.03	0	2.22	26.25	3874	3874	MS2	23/114	23	114	29jan_CC_Luiza_E1E2_Trypsin.raw
High	A	12	IQFASQIGLTK	1390	Unambiguous	Isoform of B1B1B2, MayaroE2 OS=Homo sapiens (Human) OX=9606 GN=A1 PE=1 SV=1 - [MayaroE2_HUMAN]	1	1	B1B1B1		HCD	1	0	1	1	75	75	2.4	0	692.52	0	6	17	2089000	2	603.35	1205.69	0	2.93	26.3	3884	3884	MS2	2021-12-20	12	20	29jan_CC_Luiza_E1E2_Trypsin.raw
High	A	12	IQFASQIGLTK	1390	Unambiguous	Isoform of B1B1B2, MayaroE2 OS=Homo sapiens (Human) OX=9606 GN=A1 PE=1 SV=1 - [MayaroE2_HUMAN]	1	1	B1B1B1		HCD	1	0	1	1	69	70	2.66	0	689.4	0	6	17	1857000	2	603.35	1205.69	0	2.42	26.34	3891	3891	MS2	2021-12-20	12	20	29jan_CC_Luiza_E1E2_Trypsin.raw
High	A	12	FTVRPHHGIELPcTTYQLTTAETSEEIDmHmPPDIPDR	1769	Unambiguous	Isoform of B1B1B2, MayaroE2 OS=Homo sapiens (Human) OX=9606 GN=A1 PE=1 SV=1 - [MayaroE2_HUMAN]	1	1	B1B1B1	C13(Carbamidomethyl); M29(Oxidation); M31(Oxidation)	HCD	1	0	1	1	67	52	5.46	0	149.59	0	6	20	105500	5	894.224	4467.09	0	4.45	26.48	3916	3916	MS2	19/296	19	296	29jan_CC_Luiza_E1E2_Trypsin.raw
High	A	12	FTVRPHHGIELPcTTYQLTTAETSEEIDmHmPPDIPDR	1769	Unambiguous	Isoform of B1B1B2, MayaroE2 OS=Homo sapiens (Human) OX=9606 GN=A1 PE=1 SV=1 - [MayaroE2_HUMAN]	1	1	B1B1B1	C13(Carbamidomethyl); M29(Oxidation); M31(Oxidation)	HCD	1	0	1	1	71	57	5.41	0	228.68	0	4	12	227800	5	894.223	4467.08	0	3.36	26.51	3922	3922	MS2	22/296	22	296	29jan_CC_Luiza_E1E2_Trypsin.raw
High	A	12	FTVRPHHGIELPcTTYQLTTAETSEEIDmHmPPDIPDR	1769	Unambiguous	Isoform of B1B1B2, MayaroE2 OS=Homo sapiens (Human) OX=9606 GN=A1 PE=1 SV=1 - [MayaroE2_HUMAN]	1	1	B1B1B1	C13(Carbamidomethyl); M29(Oxidation); M31(Oxidation)	HCD	1	0	1	1	62	41	4.63	0	43.35	0	10	14	124600	6	745.35	4467.06	0	-1.2	26.54	3927	3927	MS2	19/370	19	370	29jan_CC_Luiza_E1E2_Trypsin.raw
High	A	12	FTVRPHHGIELPcTTYQLTTAETSEEIDmHmPPDIPDR	1769	Unambiguous	Isoform of B1B1B2, MayaroE2 OS=Homo sapiens (Human) OX=9606 GN=A1 PE=1 SV=1 - [MayaroE2_HUMAN]	1	1	B1B1B1	C13(Carbamidomethyl); M29(Oxidation); M31(Oxidation)	HCD	1	0	1	1	60	32	5.32	0	97.67	0	3	9	305600	6	745.351	4467.07	0	0.11	26.56	3932	3932	MS2	23/370	23	370	29jan_CC_Luiza_E1E2_Trypsin.raw
High	A	12	cPPGEVISVSFVDSK	1664	Unambiguous	Isoform of B1B1B2, MayaroE2 OS=Homo sapiens (Human) OX=9606 GN=A1 PE=1 SV=1 - [MayaroE2_HUMAN]	1	1	B1B1B1	C1(Carbamidomethyl)	HCD	1	0	1	1	213	208	4.44	0	1172.01	0	4	9	3459000	2	810.903	1620.8	0	3.02	26.69	3956	3956	MS2	18/28	18	28	29jan_CC_Luiza_E1E2_Trypsin.raw
High	A	12	cPPGEVISVSFVDSK	1664	Unambiguous	Isoform of B1B1B2, MayaroE2 OS=Homo sapiens (Human) OX=9606 GN=A1 PE=1 SV=1 - [MayaroE2_HUMAN]	1	1	B1B1B1	C1(Carbamidomethyl)	HCD	1	0	1	1	206	200	4.67	0	1176.78	0	3	9	3237000	2	810.902	1620.8	0	2.04	26.76	3968	3968	MS2	18/28	18	28	29jan_CC_Luiza_E1E2_Trypsin.raw
High	A	12	WQFNSPFVPR	1860	Unambiguous	Isoform of B1B1B2, MayaroE2 OS=Homo sapiens (Human) OX=9606 GN=A1 PE=1 SV=1 - [MayaroE2_HUMAN]	1	1	B1B1B1		HCD	1	0	1	1	99	109	3.44	0	832.87	0	80	38	275000	2	639.326	1277.65	0	2.3	26.84	3983	3983	MS2	14/18	14	18	29jan_CC_Luiza_E1E2_Trypsin.raw
High	A	12	cDVHSHSNVAVLQEVSIEAEGR	1455	Unambiguous	Isoform of A1A1A2, MayaroE1 OS=Homo sapiens (Human) OX=9606 GN=A1 PE=1 SV=1 - [MayaroE1_HUMAN]	1	1	A1A1A1	C1(Carbamidomethyl)	HCD	1	0	1	1	134	100	5.07	0	450.71	0	2	8	2105000	4	609.796	2436.16	0	2.43	26.89	3992	3992	MS2	23/126	23	126	29jan_CC_Luiza_E1E2_Trypsin.raw
High	A	12	cDVHSHSNVAVLQEVSIEAEGR	1455	Unambiguous	Isoform of A1A1A2, MayaroE1 OS=Homo sapiens (Human) OX=9606 GN=A1 PE=1 SV=1 - [MayaroE1_HUMAN]	1	1	A1A1A1	C1(Carbamidomethyl)	HCD	1	0	1	1	74	72	3.83	0	436.41	0	11	20	652400	3	812.726	2436.16	0	1.93	26.9	3993	3993	MS2	19/84	19	84	29jan_CC_Luiza_E1E2_Trypsin.raw
High	A	12	cPPGEVISVSFVDSK	1664	Unambiguous	Isoform of B1B1B2, MayaroE2 OS=Homo sapiens (Human) OX=9606 GN=A1 PE=1 SV=1 - [MayaroE2_HUMAN]	1	1	B1B1B1	C1(Carbamidomethyl)	HCD	1	0	1	1	162	166	3.54	0	510.23	0	13	70	289100	3	540.937	1620.8	0	2.07	26.91	3996	3996	MS2	17/56	17	56	29jan_CC_Luiza_E1E2_Trypsin.raw
High	A	12	cDVHSHSNVAVLQEVSIEAEGR	1455	Unambiguous	Isoform of A1A1A2, MayaroE1 OS=Homo sapiens (Human) OX=9606 GN=A1 PE=1 SV=1 - [MayaroE1_HUMAN]	1	1	A1A1A1	C1(Carbamidomethyl)	HCD	1	0	1	1	147	103	5.81	0	546.08	0	2	7	2330000	4	609.796	2436.16	0	2.43	26.93	3998	3998	MS2	25/126	25	126	29jan_CC_Luiza_E1E2_Trypsin.raw
High	A	12	cDVHSHSNVAVLQEVSIEAEGR	1455	Unambiguous	Isoform of A1A1A2, MayaroE1 OS=Homo sapiens (Human) OX=9606 GN=A1 PE=1 SV=1 - [MayaroE1_HUMAN]	1	1	A1A1A1	C1(Carbamidomethyl)	HCD	1	0	1	1	91	78	4.24	0	486.82	0	10	20	590000	3	812.726	2436.16	0	2.31	26.93	3999	3999	MS2	19/84	19	84	29jan_CC_Luiza_E1E2_Trypsin.raw
High	A	12	EATLSLHPIHPTLLSYR	1611	Unambiguous	Isoform of B1B1B2, MayaroE2 OS=Homo sapiens (Human) OX=9606 GN=A1 PE=1 SV=1 - [MayaroE2_HUMAN]	1	1	B1B1B1		HCD	1	0	1	1	60	73	4.3	0	776.59	0	5	33	665000	4	487.773	1948.07	0	2.61	26.97	4005	4005	MS2	24/96	24	96	29jan_CC_Luiza_E1E2_Trypsin.raw
High	A	12	LAVNMVPFPR	1881	Unambiguous	Tubulin beta 8B OS=Homo sapiens (Human) OX=9606 GN=TUBB8B PE=1 SV=1 - [TBB8B_HUMAN]|Isoform of Q13509, Isoform 2 of Tubulin beta-3 chain OS=Homo sapiens (Human) OX=9606 GN=TUBB3 PE=1 SV=2 - [TBB3-2_HUMAN]|Isoform of Q3ZCM7, Tubulin beta chain OS=Homo sapiens (Human) OX=9606 GN=TUBB8 PE=1 SV=1 - [A0A075B736_HUMAN]|Isoform of Q9BUF5, Tubulin beta chain (Fragment) OS=Homo sapiens (Human) OX=9606 GN=…	17	17	A6NNZ2;Q13509-2;A0A075B736;K7ESM5;P04350;P07437;P68371;Q13509;Q13885;Q3ZCM7;Q5JP53;Q5SQY0;Q5ST81;Q9BUF5;Q9BVA1;Q9H4B7;A0A0B4J269		HCD	1	0	1	1	161	168	2.89	0	771.95	0	6	76	442000	2	572.322	1143.64	0	1.55	26.98	4007	4007	MS2	13/18	13	18	29jan_CC_Luiza_E1E2_Trypsin.raw
High	A	12	EATLSLHPIHPTLLSYR	1611	Unambiguous	Isoform of B1B1B2, MayaroE2 OS=Homo sapiens (Human) OX=9606 GN=A1 PE=1 SV=1 - [MayaroE2_HUMAN]	1	1	B1B1B1		HCD	1	0	1	1	58	56	4.61	0	755.7	0	5	42	475400	4	487.773	1948.07	0	2.17	27	4011	4011	MS2	24/96	24	96	29jan_CC_Luiza_E1E2_Trypsin.raw
High	A	12	LAVNMVPFPR	1881	Unambiguous	Tubulin beta 8B OS=Homo sapiens (Human) OX=9606 GN=TUBB8B PE=1 SV=1 - [TBB8B_HUMAN]|Isoform of Q13509, Isoform 2 of Tubulin beta-3 chain OS=Homo sapiens (Human) OX=9606 GN=TUBB3 PE=1 SV=2 - [TBB3-2_HUMAN]|Isoform of Q3ZCM7, Tubulin beta chain OS=Homo sapiens (Human) OX=9606 GN=TUBB8 PE=1 SV=1 - [A0A075B736_HUMAN]|Isoform of Q9BUF5, Tubulin beta chain (Fragment) OS=Homo sapiens (Human) OX=9606 GN=…	17	17	A6NNZ2;Q13509-2;A0A075B736;K7ESM5;P04350;P07437;P68371;Q13509;Q13885;Q3ZCM7;Q5JP53;Q5SQY0;Q5ST81;Q9BUF5;Q9BVA1;Q9H4B7;A0A0B4J269		HCD	1	0	1	1	161	168	3.1	0	771.94	0	2	86	371000	2	572.322	1143.64	0	1.45	27.01	4012	4012	MS2	13/18	13	18	29jan_CC_Luiza_E1E2_Trypsin.raw
High	A	12	VHSSSEcAVTGTMGHFILAK	1030	Unambiguous	Isoform of B1B1B2, MayaroE2 OS=Homo sapiens (Human) OX=9606 GN=A1 PE=1 SV=1 - [MayaroE2_HUMAN]	1	1	B1B1B1	C7(Carbamidomethyl)	HCD	1	0	1	1	98	93	7.83	0	1369.82	0	5	32	545900	3	711.349	2132.03	0	2.57	27.07	4022	4022	MS2	30/76	30	76	29jan_CC_Luiza_E1E2_Trypsin.raw
High	A	12	VHSSSEcAVTGTMGHFILAK	1030	Unambiguous	Isoform of B1B1B2, MayaroE2 OS=Homo sapiens (Human) OX=9606 GN=A1 PE=1 SV=1 - [MayaroE2_HUMAN]	1	1	B1B1B1	C7(Carbamidomethyl)	HCD	1	0	1	1	113	86	7.16	0	1783.22	0	6	29	644800	3	711.348	2132.03	0	1.97	27.1	4028	4028	MS2	33/76	33	76	29jan_CC_Luiza_E1E2_Trypsin.raw
High	A	12	YEHTAVIPNQVGFPYK	1372	Unambiguous	Isoform of A1A1A2, MayaroE1 OS=Homo sapiens (Human) OX=9606 GN=A1 PE=1 SV=1 - [MayaroE1_HUMAN]	1	1	A1A1A1		HCD	1	0	1	1	143	144	4.19	0	486	0	12	88	156800	3	621.652	1862.94	0	-1.2	27.15	4037	4037	MS2	17/60	17	60	29jan_CC_Luiza_E1E2_Trypsin.raw
High	A	12	VHSSSEcAVTGTMGHFILAK	1030	Unambiguous	Isoform of B1B1B2, MayaroE2 OS=Homo sapiens (Human) OX=9606 GN=A1 PE=1 SV=1 - [MayaroE2_HUMAN]	1	1	B1B1B1	C7(Carbamidomethyl)	HCD	1	0	1	1	152	119	5.28	0	571.19	0	7	60	283400	4	533.763	2132.03	0	1.88	27.33	4068	4068	MS2	26/114	26	114	29jan_CC_Luiza_E1E2_Trypsin.raw
High	A	12	IQFASQIGLTK	1390	Unambiguous	Isoform of B1B1B2, MayaroE2 OS=Homo sapiens (Human) OX=9606 GN=A1 PE=1 SV=1 - [MayaroE2_HUMAN]	1	1	B1B1B1		HCD	1	0	1	1	76	73	3.31	0	669.13	0	5	37	931300	2	603.35	1205.69	0	2.93	27.34	4070	4070	MS2	2021-12-20	12	20	29jan_CC_Luiza_E1E2_Trypsin.raw
High	A	12	IQFASQIGLTK	1390	Unambiguous	Isoform of B1B1B2, MayaroE2 OS=Homo sapiens (Human) OX=9606 GN=A1 PE=1 SV=1 - [MayaroE2_HUMAN]	1	1	B1B1B1		HCD	1	0	1	1	76	73	3.09	0	700.62	0	6	34	1027000	2	603.35	1205.69	0	3.23	27.37	4076	4076	MS2	2021-12-20	12	20	29jan_CC_Luiza_E1E2_Trypsin.raw
High	A	12	FTVRPHHGIELPcTTYQLTTAETSEEIDMHmPPDIPDR	1769	Ambiguous	Isoform of B1B1B2, MayaroE2 OS=Homo sapiens (Human) OX=9606 GN=A1 PE=1 SV=1 - [MayaroE2_HUMAN]	1	1	B1B1B1	C13(Carbamidomethyl); M31(Oxidation)	HCD	0.0106	0	1	1	68	93	5.64	0	165.79	0	5	24	130400	5	891.024	4451.09	0	3.51	27.38	4077	4077	MS2	20/296	20	296	29jan_CC_Luiza_E1E2_Trypsin.raw
High	A	12	FTVRPHHGIELPcTTYQLTTAETSEEIDmHMPPDIPDR	1769	Ambiguous	Isoform of B1B1B2, MayaroE2 OS=Homo sapiens (Human) OX=9606 GN=A1 PE=1 SV=1 - [MayaroE2_HUMAN]	1	1	B1B1B1	C13(Carbamidomethyl); M29(Oxidation)	HCD		0.0106	2	2	68	93	5.58	0	144.94	0	5	24	130400	5	891.024	4451.09	0	3.51	27.38	4077	4077	MS2	19/296	19	296	29jan_CC_Luiza_E1E2_Trypsin.raw
High	A	12	VHSSSEcAVTGTMGHFILAK	1030	Unambiguous	Isoform of B1B1B2, MayaroE2 OS=Homo sapiens (Human) OX=9606 GN=A1 PE=1 SV=1 - [MayaroE2_HUMAN]	1	1	B1B1B1	C7(Carbamidomethyl)	HCD	1	0	1	1	145	137	5.77	0	556.77	0	9	50	354600	4	533.763	2132.03	0	2.68	27.39	4078	4078	MS2	25/114	25	114	29jan_CC_Luiza_E1E2_Trypsin.raw
High	A	12	FTVRPHHGIELPcTTYQLTTAETSEEIDMHmPPDIPDR	1769	Ambiguous	Isoform of B1B1B2, MayaroE2 OS=Homo sapiens (Human) OX=9606 GN=A1 PE=1 SV=1 - [MayaroE2_HUMAN]	1	1	B1B1B1	C13(Carbamidomethyl); M31(Oxidation)	HCD	0.0236	0	1	1	74	102	6.35	0	149.24	0	5	8	430100	5	891.025	4451.09	0	4.61	27.41	4082	4082	MS2	19/296	19	296	29jan_CC_Luiza_E1E2_Trypsin.raw
High	A	12	FTVRPHHGIELPcTTYQLTTAETSEEIDmHMPPDIPDR	1769	Ambiguous	Isoform of B1B1B2, MayaroE2 OS=Homo sapiens (Human) OX=9606 GN=A1 PE=1 SV=1 - [MayaroE2_HUMAN]	1	1	B1B1B1	C13(Carbamidomethyl); M29(Oxidation)	HCD		0.0236	2	2	74	102	6.2	0	128.95	0	5	8	430100	5	891.025	4451.09	0	4.61	27.41	4082	4082	MS2	18/296	18	296	29jan_CC_Luiza_E1E2_Trypsin.raw
High	A	12	AmNcAVGNIPVSmDIADSAFTR	1947	Unambiguous	Isoform of A1A1A2, MayaroE1 OS=Homo sapiens (Human) OX=9606 GN=A1 PE=1 SV=1 - [MayaroE1_HUMAN]	1	1	A1A1A1	M2(Oxidation); C4(Carbamidomethyl); M13(Oxidation)	HCD	1	0	1	1	101	100	5.6	0	903.23	0	7	28	492200	3	791.362	2372.07	0	0.88	27.56	4108	4108	MS2	25/84	25	84	29jan_CC_Luiza_E1E2_Trypsin.raw
High	A	12	AmNcAVGNIPVSmDIADSAFTR	1947	Unambiguous	Isoform of A1A1A2, MayaroE1 OS=Homo sapiens (Human) OX=9606 GN=A1 PE=1 SV=1 - [MayaroE1_HUMAN]	1	1	A1A1A1	M2(Oxidation); C4(Carbamidomethyl); M13(Oxidation)	HCD	1	0	1	1	102	95	5.28	0	847.88	0	4	13	1278000	3	791.362	2372.07	0	1.58	27.58	4112	4112	MS2	25/84	25	84	29jan_CC_Luiza_E1E2_Trypsin.raw
High	A	12	AmNcAVGNIPVSmDIADSAFTR	1947	Unambiguous	Isoform of A1A1A2, MayaroE1 OS=Homo sapiens (Human) OX=9606 GN=A1 PE=1 SV=1 - [MayaroE1_HUMAN]	1	1	A1A1A1	M2(Oxidation); C4(Carbamidomethyl); M13(Oxidation)	HCD	1	0	1	1	84	118	3.02	0	507.02	0	1	22	456600	2	1186.54	2372.08	0	3.23	27.59	4115	4115	MS2	16/42	16	42	29jan_CC_Luiza_E1E2_Trypsin.raw
High	A	12	AmNcAVGNIPVSmDIADSAFTR	1947	Unambiguous	Isoform of A1A1A2, MayaroE1 OS=Homo sapiens (Human) OX=9606 GN=A1 PE=1 SV=1 - [MayaroE1_HUMAN]	1	1	A1A1A1	M2(Oxidation); C4(Carbamidomethyl); M13(Oxidation)	HCD	1	0	1	1	36	51	2.94	0	430.39	0	2	9	1553000	2	1186.54	2372.07	0	2.82	27.61	4118	4118	MS2	16/42	16	42	29jan_CC_Luiza_E1E2_Trypsin.raw
High	A	12	FTVRPHHGIELPcTTYQLTTAETSEEIDMHmPPDIPDR	1769	Ambiguous	Isoform of B1B1B2, MayaroE2 OS=Homo sapiens (Human) OX=9606 GN=A1 PE=1 SV=1 - [MayaroE2_HUMAN]	1	1	B1B1B1	C13(Carbamidomethyl); M31(Oxidation)	HCD	0.0082	0	1	1	103	136	6.09	0	242.53	0	4	5	734100	6	742.689	4451.1	0	4.95	27.68	4130	4130	MS2	26/370	26	370	29jan_CC_Luiza_E1E2_Trypsin.raw
High	A	12	FTVRPHHGIELPcTTYQLTTAETSEEIDmHMPPDIPDR	1769	Ambiguous	Isoform of B1B1B2, MayaroE2 OS=Homo sapiens (Human) OX=9606 GN=A1 PE=1 SV=1 - [MayaroE2_HUMAN]	1	1	B1B1B1	C13(Carbamidomethyl); M29(Oxidation)	HCD		0.0082	2	2	103	136	6.04	0	219	0	4	5	734100	6	742.689	4451.1	0	4.95	27.68	4130	4130	MS2	25/370	25	370	29jan_CC_Luiza_E1E2_Trypsin.raw
High	A	12	FTVRPHHGIELPcTTYQLTTAETSEEIDMHmPPDIPDR	1769	Ambiguous	Isoform of B1B1B2, MayaroE2 OS=Homo sapiens (Human) OX=9606 GN=A1 PE=1 SV=1 - [MayaroE2_HUMAN]	1	1	B1B1B1	C13(Carbamidomethyl); M31(Oxidation)	HCD	0.0327	0	1	1	99	128	6.72	0	190.55	0	3	8	415200	6	742.689	4451.1	0	4.87	27.71	4136	4136	MS2	26/370	26	370	29jan_CC_Luiza_E1E2_Trypsin.raw
High	A	12	FTVRPHHGIELPcTTYQLTTAETSEEIDmHMPPDIPDR	1769	Ambiguous	Isoform of B1B1B2, MayaroE2 OS=Homo sapiens (Human) OX=9606 GN=A1 PE=1 SV=1 - [MayaroE2_HUMAN]	1	1	B1B1B1	C13(Carbamidomethyl); M29(Oxidation)	HCD		0.0327	2	2	99	128	6.5	0	170.28	0	3	8	415200	6	742.689	4451.1	0	4.87	27.71	4136	4136	MS2	25/370	25	370	29jan_CC_Luiza_E1E2_Trypsin.raw
High	A	12	cDVHSHSNVAVLQEVSIEAEGR	1455	Unambiguous	Isoform of A1A1A2, MayaroE1 OS=Homo sapiens (Human) OX=9606 GN=A1 PE=1 SV=1 - [MayaroE1_HUMAN]	1	1	A1A1A1	C1(Carbamidomethyl)	HCD	1	0	1	1	149	115	5.49	0	601.74	0	3	10	1662000	4	609.796	2436.16	0	2.23	27.94	4178	4178	MS2	26/126	26	126	29jan_CC_Luiza_E1E2_Trypsin.raw
High	A	12	cDVHSHSNVAVLQEVSIEAEGR	1455	Unambiguous	Isoform of A1A1A2, MayaroE1 OS=Homo sapiens (Human) OX=9606 GN=A1 PE=1 SV=1 - [MayaroE1_HUMAN]	1	1	A1A1A1	C1(Carbamidomethyl)	HCD	1	0	1	1	85	70	5.11	0	657.57	0	8	32	391800	3	812.724	2436.16	0	-0.02	27.96	4182	4182	MS2	22/84	22	84	29jan_CC_Luiza_E1E2_Trypsin.raw
High	A	12	cDVHSHSNVAVLQEVSIEAEGR	1455	Unambiguous	Isoform of A1A1A2, MayaroE1 OS=Homo sapiens (Human) OX=9606 GN=A1 PE=1 SV=1 - [MayaroE1_HUMAN]	1	1	A1A1A1	C1(Carbamidomethyl)	HCD	1	0	1	1	147	109	5.81	0	587.14	0	3	13	1300000	4	609.797	2436.16	0	2.83	27.98	4184	4184	MS2	26/126	26	126	29jan_CC_Luiza_E1E2_Trypsin.raw
High	A	12	cDVHSHSNVAVLQEVSIEAEGR	1455	Unambiguous	Isoform of A1A1A2, MayaroE1 OS=Homo sapiens (Human) OX=9606 GN=A1 PE=1 SV=1 - [MayaroE1_HUMAN]	1	1	A1A1A1	C1(Carbamidomethyl)	HCD	1	0	1	1	82	74	5.07	0	699.45	0	11	30	400700	3	812.725	2436.16	0	1.63	28	4188	4188	MS2	22/84	22	84	29jan_CC_Luiza_E1E2_Trypsin.raw
High	A	12	EATLSLHPIHPTLLSYR	1611	Unambiguous	Isoform of B1B1B2, MayaroE2 OS=Homo sapiens (Human) OX=9606 GN=A1 PE=1 SV=1 - [MayaroE2_HUMAN]	1	1	B1B1B1		HCD	1	0	1	1	73	78	4.63	0	845.61	0	4	65	296300	4	487.773	1948.07	0	1.86	28.09	4203	4203	MS2	25/96	25	96	29jan_CC_Luiza_E1E2_Trypsin.raw
High	A	12	EATLSLHPIHPTLLSYR	1611	Unambiguous	Isoform of B1B1B2, MayaroE2 OS=Homo sapiens (Human) OX=9606 GN=A1 PE=1 SV=1 - [MayaroE2_HUMAN]	1	1	B1B1B1		HCD	1	0	1	1	72	76	4.93	0	849.86	0	3	68	304200	4	487.772	1948.07	0	1.29	28.13	4211	4211	MS2	25/96	25	96	29jan_CC_Luiza_E1E2_Trypsin.raw
High	A	12	YISPDQLADLYK	2119	Unambiguous	Alpha-enolase OS=Homo sapiens (Human) OX=9606 GN=ENO1 PE=1 SV=2 - [ENOA_HUMAN]|Isoform of P06733, Isoform MBP-1 of Alpha-enolase OS=Homo sapiens (Human) OX=9606 GN=ENO1 PE=1 SV=2 - [ENOA-2_HUMAN]|Isoform of P06733, Alpha-enolase OS=Homo sapiens (Human) OX=9606 GN=ENO1 PE=1 SV=1 - [A0A2R8Y6G6_HUMAN]	3	3	P06733;P06733-2;A0A2R8Y6G6		HCD	1	0	1	1	177	186	2.83	0	391.01	0	15	43	536500	2	713.368	1425.73	0	2.18	28.16	4215	4215	MS2	2021-12-22	12	22	29jan_CC_Luiza_E1E2_Trypsin.raw
High	A	12	YISPDQLADLYK	2119	Unambiguous	Alpha-enolase OS=Homo sapiens (Human) OX=9606 GN=ENO1 PE=1 SV=2 - [ENOA_HUMAN]|Isoform of P06733, Isoform MBP-1 of Alpha-enolase OS=Homo sapiens (Human) OX=9606 GN=ENO1 PE=1 SV=2 - [ENOA-2_HUMAN]|Isoform of P06733, Alpha-enolase OS=Homo sapiens (Human) OX=9606 GN=ENO1 PE=1 SV=1 - [A0A2R8Y6G6_HUMAN]	3	3	P06733;P06733-2;A0A2R8Y6G6		HCD	1	0	1	1	107	91	3.35	0	642.37	0	10	33	894600	2	713.368	1425.73	0	2.44	28.18	4220	4220	MS2	15/22	15	22	29jan_CC_Luiza_E1E2_Trypsin.raw
High	A	12	YEHTAVIPNQVGFPYK	1372	Unambiguous	Isoform of A1A1A2, MayaroE1 OS=Homo sapiens (Human) OX=9606 GN=A1 PE=1 SV=1 - [MayaroE1_HUMAN]	1	1	A1A1A1		HCD	1	0	1	1	140	142	3.88	0	478.13	0	27	90	125200	3	621.653	1862.95	0	1.16	28.35	4248	4248	MS2	17/60	17	60	29jan_CC_Luiza_E1E2_Trypsin.raw
High	A	12	IQFASQIGLTK	1390	Unambiguous	Isoform of B1B1B2, MayaroE2 OS=Homo sapiens (Human) OX=9606 GN=A1 PE=1 SV=1 - [MayaroE2_HUMAN]	1	1	B1B1B1		HCD	1	0	1	1	49	51	3.12	0	1028.98	0	44	54	611000	2	603.35	1205.69	0	3.23	28.41	4257	4257	MS2	18/20	18	20	29jan_CC_Luiza_E1E2_Trypsin.raw
High	A	12	WQFnSPFVPR	1860	Unambiguous	Isoform of B1B1B2, MayaroE2 OS=Homo sapiens (Human) OX=9606 GN=A1 PE=1 SV=1 - [MayaroE2_HUMAN]	1	1	B1B1B1	N4(Deamidated)	HCD	1	0	1	1	220	200	2.76	0	475.09	0	23	79	301200	2	639.818	1278.63	0	1.81	28.42	4260	4260	MS2	2021-11-18	11	18	29jan_CC_Luiza_E1E2_Trypsin.raw
High	A	12	FTVRPHHGIELPcTTYQLTTAETSEEIDMHmPPDIPDR	1769	Ambiguous	Isoform of B1B1B2, MayaroE2 OS=Homo sapiens (Human) OX=9606 GN=A1 PE=1 SV=1 - [MayaroE2_HUMAN]	1	1	B1B1B1	C13(Carbamidomethyl); M31(Oxidation)	HCD	0.0122	0	1	1	51	98	4.91	0	138.32	0	5	19	195000	5	891.025	4451.1	0	5.02	28.43	4262	4262	MS2	20/296	20	296	29jan_CC_Luiza_E1E2_Trypsin.raw
High	A	12	FTVRPHHGIELPcTTYQLTTAETSEEIDmHMPPDIPDR	1769	Ambiguous	Isoform of B1B1B2, MayaroE2 OS=Homo sapiens (Human) OX=9606 GN=A1 PE=1 SV=1 - [MayaroE2_HUMAN]	1	1	B1B1B1	C13(Carbamidomethyl); M29(Oxidation)	HCD		0.0122	2	2	51	98	4.85	0	120.21	0	5	19	195000	5	891.025	4451.1	0	5.02	28.43	4262	4262	MS2	19/296	19	296	29jan_CC_Luiza_E1E2_Trypsin.raw
High	A	12	IQFASQIGLTK	1390	Unambiguous	Isoform of B1B1B2, MayaroE2 OS=Homo sapiens (Human) OX=9606 GN=A1 PE=1 SV=1 - [MayaroE2_HUMAN]	1	1	B1B1B1		HCD	1	0	1	1	61	53	3.14	0	1136.03	0	48	51	590800	2	603.35	1205.69	0	3.53	28.44	4263	4263	MS2	19/20	19	20	29jan_CC_Luiza_E1E2_Trypsin.raw
High	A	12	WQFnSPFVPR	1860	Unambiguous	Isoform of B1B1B2, MayaroE2 OS=Homo sapiens (Human) OX=9606 GN=A1 PE=1 SV=1 - [MayaroE2_HUMAN]	1	1	B1B1B1	N4(Deamidated)	HCD	1	0	1	1	220	200	3.09	0	463.24	0	20	55	485500	2	639.818	1278.63	0	2	28.45	4265	4265	MS2	2021-11-18	11	18	29jan_CC_Luiza_E1E2_Trypsin.raw
High	A	12	FTVRPHHGIELPcTTYQLTTAETSEEIDmHMPPDIPDR	1769	Ambiguous	Isoform of B1B1B2, MayaroE2 OS=Homo sapiens (Human) OX=9606 GN=A1 PE=1 SV=1 - [MayaroE2_HUMAN]	1	1	B1B1B1	C13(Carbamidomethyl); M29(Oxidation)	HCD	0.002	0	1	1	80	85	5.12	0	131.42	0	4	18	186100	5	891.024	4451.09	0	3.86	28.47	4268	4268	MS2	18/296	18	296	29jan_CC_Luiza_E1E2_Trypsin.raw
High	A	12	FTVRPHHGIELPcTTYQLTTAETSEEIDMHmPPDIPDR	1769	Ambiguous	Isoform of B1B1B2, MayaroE2 OS=Homo sapiens (Human) OX=9606 GN=A1 PE=1 SV=1 - [MayaroE2_HUMAN]	1	1	B1B1B1	C13(Carbamidomethyl); M31(Oxidation)	HCD		0.002	2	2	80	85	5.11	0	131.42	0	4	18	186100	5	891.024	4451.09	0	3.86	28.47	4268	4268	MS2	18/296	18	296	29jan_CC_Luiza_E1E2_Trypsin.raw
High	A	12	AMNcAVGNIPVSmDIADSAFTR	1947	Unambiguous	Isoform of A1A1A2, MayaroE1 OS=Homo sapiens (Human) OX=9606 GN=A1 PE=1 SV=1 - [MayaroE1_HUMAN]	1	1	A1A1A1	C4(Carbamidomethyl); M13(Oxidation)	HCD	0.4101	0	1	1	115	112	4.56	0	698.16	0	13	40	300500	3	786.03	2356.08	0	1.25	28.5	4274	4274	MS2	23/84	23	84	29jan_CC_Luiza_E1E2_Trypsin.raw
High	A	12	AmNcAVGNIPVSMDIADSAFTR	1947	Unconsidered	Isoform of A1A1A2, MayaroE1 OS=Homo sapiens (Human) OX=9606 GN=A1 PE=1 SV=1 - [MayaroE1_HUMAN]	1	1	A1A1A1	M2(Oxidation); C4(Carbamidomethyl)	HCD		0.4101	2	2	115	112	2.69	0	119.67	0	13	40	300500	3	786.03	2356.08	0	1.25	28.5	4274	4274	MS2	1984-11-01	11	84	29jan_CC_Luiza_E1E2_Trypsin.raw
High	A	12	VHSSSEcAVTGTmGHFILAK	1030	Unambiguous	Isoform of B1B1B2, MayaroE2 OS=Homo sapiens (Human) OX=9606 GN=A1 PE=1 SV=1 - [MayaroE2_HUMAN]	1	1	B1B1B1	C7(Carbamidomethyl); M13(Oxidation)	HCD	1	0	1	1	98	74	4.59	0	333.28	0	21	60	228400	3	716.678	2148.02	0	-1.42	28.52	4278	4278	MS2	21/76	21	76	29jan_CC_Luiza_E1E2_Trypsin.raw
High	A	12	AMNcAVGNIPVSmDIADSAFTR	1947	Unambiguous	Isoform of A1A1A2, MayaroE1 OS=Homo sapiens (Human) OX=9606 GN=A1 PE=1 SV=1 - [MayaroE1_HUMAN]	1	1	A1A1A1	C4(Carbamidomethyl); M13(Oxidation)	HCD	0.4315	0	1	1	113	109	4.89	0	710.95	0	6	10	1679000	3	786.031	2356.08	0	2.02	28.54	4280	4280	MS2	23/84	23	84	29jan_CC_Luiza_E1E2_Trypsin.raw
High	A	12	AmNcAVGNIPVSMDIADSAFTR	1947	Unconsidered	Isoform of A1A1A2, MayaroE1 OS=Homo sapiens (Human) OX=9606 GN=A1 PE=1 SV=1 - [MayaroE1_HUMAN]	1	1	A1A1A1	M2(Oxidation); C4(Carbamidomethyl)	HCD		0.4315	2	2	113	109	2.78	0	137.19	0	6	10	1679000	3	786.031	2356.08	0	2.02	28.54	4280	4280	MS2	1984-12-01	12	84	29jan_CC_Luiza_E1E2_Trypsin.raw
High	A	12	AMNcAVGNIPVSmDIADSAFTR	1947	Unambiguous	Isoform of A1A1A2, MayaroE1 OS=Homo sapiens (Human) OX=9606 GN=A1 PE=1 SV=1 - [MayaroE1_HUMAN]	1	1	A1A1A1	C4(Carbamidomethyl); M13(Oxidation)	HCD	1	0	1	1	107	132	3.15	0	503.75	0	4	24	512500	2	1178.54	2356.08	0	1.72	28.55	4281	4281	MS2	17/42	17	42	29jan_CC_Luiza_E1E2_Trypsin.raw
High	A	12	FTVRPHHGIELPcTTYQLTTAETSEEIDmHMPPDIPDR	1769	Ambiguous	Isoform of B1B1B2, MayaroE2 OS=Homo sapiens (Human) OX=9606 GN=A1 PE=1 SV=1 - [MayaroE2_HUMAN]	1	1	B1B1B1	C13(Carbamidomethyl); M29(Oxidation)	HCD	0.0052	0	1	1	13	12	3.82	0	19.18	0	3	27	86740	4	1113.53	4451.1	0.01	5.07	28.55	4282	4282	MS2	15/222	15	222	29jan_CC_Luiza_E1E2_Trypsin.raw
High	A	12	FTVRPHHGIELPcTTYQLTTAETSEEIDMHmPPDIPDR	1769	Ambiguous	Isoform of B1B1B2, MayaroE2 OS=Homo sapiens (Human) OX=9606 GN=A1 PE=1 SV=1 - [MayaroE2_HUMAN]	1	1	B1B1B1	C13(Carbamidomethyl); M31(Oxidation)	HCD		0.0052	2	2	13	12	3.8	0	19.18	0	3	27	86740	4	1113.53	4451.1	0.01	5.07	28.55	4282	4282	MS2	15/222	15	222	29jan_CC_Luiza_E1E2_Trypsin.raw
High	A	12	AMNcAVGNIPVSmDIADSAFTR	1947	Unambiguous	Isoform of A1A1A2, MayaroE1 OS=Homo sapiens (Human) OX=9606 GN=A1 PE=1 SV=1 - [MayaroE1_HUMAN]	1	1	A1A1A1	C4(Carbamidomethyl); M13(Oxidation)	HCD	1	0	1	1	111	125	2.65	0	467.24	0	4	6	2473000	2	1178.54	2356.08	0	1.72	28.57	4286	4286	MS2	16/42	16	42	29jan_CC_Luiza_E1E2_Trypsin.raw
High	A	12	FTVRPHHGIELPcTTYQLTTAETSEEIDMHmPPDIPDR	1769	Ambiguous	Isoform of B1B1B2, MayaroE2 OS=Homo sapiens (Human) OX=9606 GN=A1 PE=1 SV=1 - [MayaroE2_HUMAN]	1	1	B1B1B1	C13(Carbamidomethyl); M31(Oxidation)	HCD	0.0104	0	1	1	16	13	3.86	0	29.73	0	2	13	230800	4	1113.53	4451.09	0	3.53	28.58	4287	4287	MS2	17/222	17	222	29jan_CC_Luiza_E1E2_Trypsin.raw
High	A	12	FTVRPHHGIELPcTTYQLTTAETSEEIDmHMPPDIPDR	1769	Ambiguous	Isoform of B1B1B2, MayaroE2 OS=Homo sapiens (Human) OX=9606 GN=A1 PE=1 SV=1 - [MayaroE2_HUMAN]	1	1	B1B1B1	C13(Carbamidomethyl); M29(Oxidation)	HCD		0.0104	2	2	16	13	3.82	0	29.73	0	2	13	230800	4	1113.53	4451.09	0	3.53	28.58	4287	4287	MS2	17/222	17	222	29jan_CC_Luiza_E1E2_Trypsin.raw
High	A	12	WQFNSPFVPR	1860	Unambiguous	Isoform of B1B1B2, MayaroE2 OS=Homo sapiens (Human) OX=9606 GN=A1 PE=1 SV=1 - [MayaroE2_HUMAN]	1	1	B1B1B1		HCD	1	0	1	1	209	216	2.35	0	282.92	0	17	5	17660000	2	639.325	1277.64	0	0.48	28.79	4326	4326	MS2	2021-09-18	9	18	29jan_CC_Luiza_E1E2_Trypsin.raw
High	A	12	WQFNSPFVPR	1860	Unambiguous	Isoform of B1B1B2, MayaroE2 OS=Homo sapiens (Human) OX=9606 GN=A1 PE=1 SV=1 - [MayaroE2_HUMAN]	1	1	B1B1B1		HCD	1	0	1	1	185	201	2.17	0	293.18	0	20	2	51330000	2	639.326	1277.64	0	1.15	28.81	4330	4330	MS2	2021-09-18	9	18	29jan_CC_Luiza_E1E2_Trypsin.raw
High	A	12	WQFNSPFVPR	1860	Unambiguous	Isoform of B1B1B2, MayaroE2 OS=Homo sapiens (Human) OX=9606 GN=A1 PE=1 SV=1 - [MayaroE2_HUMAN]	1	1	B1B1B1		HCD	1	0	1	1	208	209	2.89	0	480.78	0	22	12	2236000	3	426.552	1277.64	0	-1.42	28.84	4335	4335	MS2	14/36	14	36	29jan_CC_Luiza_E1E2_Trypsin.raw
High	A	12	WQFNSPFVPR	1860	Unambiguous	Isoform of B1B1B2, MayaroE2 OS=Homo sapiens (Human) OX=9606 GN=A1 PE=1 SV=1 - [MayaroE2_HUMAN]	1	1	B1B1B1		HCD	1	0	1	1	186	196	3.1	0	470.62	0	23	9	2575000	3	426.551	1277.64	0	-3.06	28.87	4341	4341	MS2	14/36	14	36	29jan_CC_Luiza_E1E2_Trypsin.raw
High	A	12	SVIHFSTASAAPSFIVSVcSSR	2227	Unambiguous	Isoform of A1A1A2, MayaroE1 OS=Homo sapiens (Human) OX=9606 GN=A1 PE=1 SV=1 - [MayaroE1_HUMAN]	1	1	A1A1A1	C19(Carbamidomethyl)	HCD	1	0	1	1	130	132	5.18	0	766.79	0	24	19	964400	3	770.721	2310.15	0	-2.89	28.97	4360	4360	MS2	25/84	25	84	29jan_CC_Luiza_E1E2_Trypsin.raw
High	A	12	cDVHSHSNVAVLQEVSIEAEGR	1455	Unambiguous	Isoform of A1A1A2, MayaroE1 OS=Homo sapiens (Human) OX=9606 GN=A1 PE=1 SV=1 - [MayaroE1_HUMAN]	1	1	A1A1A1	C1(Carbamidomethyl)	HCD	1	0	1	1	66	53	3.13	0	272.65	0	40	10	1164000	4	609.794	2436.15	0	-1.88	28.99	4364	4364	MS2	18/126	18	126	29jan_CC_Luiza_E1E2_Trypsin.raw
High	A	12	SVIHFSTASAAPSFIVSVcSSR	2227	Unambiguous	Isoform of A1A1A2, MayaroE1 OS=Homo sapiens (Human) OX=9606 GN=A1 PE=1 SV=1 - [MayaroE1_HUMAN]	1	1	A1A1A1	C19(Carbamidomethyl)	HCD	1	0	1	1	149	143	5.88	0	810.02	0	17	15	1200000	3	770.721	2310.15	0	-3.13	29	4365	4365	MS2	26/84	26	84	29jan_CC_Luiza_E1E2_Trypsin.raw
High	A	12	cDVHSHSNVAVLQEVSIEAEGR	1455	Unambiguous	Isoform of A1A1A2, MayaroE1 OS=Homo sapiens (Human) OX=9606 GN=A1 PE=1 SV=1 - [MayaroE1_HUMAN]	1	1	A1A1A1	C1(Carbamidomethyl)	HCD	1	0	1	1	78	63	4.53	0	668.07	0	16	18	819500	3	812.721	2436.15	0	-3.48	29	4366	4366	MS2	22/84	22	84	29jan_CC_Luiza_E1E2_Trypsin.raw
High	A	12	cDVHSHSNVAVLQEVSIEAEGR	1455	Unambiguous	Isoform of A1A1A2, MayaroE1 OS=Homo sapiens (Human) OX=9606 GN=A1 PE=1 SV=1 - [MayaroE1_HUMAN]	1	1	A1A1A1	C1(Carbamidomethyl)	HCD	1	0	1	1	61	70	3.08	0	242.69	0	33	10	1045000	4	609.794	2436.15	0	-1.28	29.03	4371	4371	MS2	17/126	17	126	29jan_CC_Luiza_E1E2_Trypsin.raw
High	A	12	cDVHSHSNVAVLQEVSIEAEGR	1455	Unambiguous	Isoform of A1A1A2, MayaroE1 OS=Homo sapiens (Human) OX=9606 GN=A1 PE=1 SV=1 - [MayaroE1_HUMAN]	1	1	A1A1A1	C1(Carbamidomethyl)	HCD	1	0	1	1	78	54	4.73	0	676.41	0	15	18	870500	3	812.721	2436.15	0	-3.25	29.03	4372	4372	MS2	23/84	23	84	29jan_CC_Luiza_E1E2_Trypsin.raw
High	A	12	SVIHFSTASAAPSFIVSVcSSR	2227	Unambiguous	Isoform of A1A1A2, MayaroE1 OS=Homo sapiens (Human) OX=9606 GN=A1 PE=1 SV=1 - [MayaroE1_HUMAN]	1	1	A1A1A1	C19(Carbamidomethyl)	HCD	1	0	1	1	89	70	5.02	0	626.24	0	14	54	208100	2	1155.58	2310.15	0	-3.68	29.07	4380	4380	MS2	20/42	20	42	29jan_CC_Luiza_E1E2_Trypsin.raw
High	A	12	SVIHFSTASAAPSFIVSVcSSR	2227	Unambiguous	Isoform of A1A1A2, MayaroE1 OS=Homo sapiens (Human) OX=9606 GN=A1 PE=1 SV=1 - [MayaroE1_HUMAN]	1	1	A1A1A1	C19(Carbamidomethyl)	HCD	1	0	1	1	82	65	4.86	0	1100.99	0	6	9	1157000	2	1155.58	2310.15	0	-2.62	29.09	4382	4382	MS2	24/42	24	42	29jan_CC_Luiza_E1E2_Trypsin.raw
High	A	12	SVIHFSTASAAPSFIVSVcSSR	2227	Unambiguous	Isoform of A1A1A2, MayaroE1 OS=Homo sapiens (Human) OX=9606 GN=A1 PE=1 SV=1 - [MayaroE1_HUMAN]	1	1	A1A1A1	C19(Carbamidomethyl)	HCD	1	0	1	1	94	88	2.48	0	97.74	0	21	8	10700000	3	770.721	2310.15	0	-2.34	29.1	4384	4384	MS2	1984-10-01	10	84	29jan_CC_Luiza_E1E2_Trypsin.raw
High	A	12	SVIHFSTASAAPSFIVSVcSSR	2227	Unambiguous	Isoform of A1A1A2, MayaroE1 OS=Homo sapiens (Human) OX=9606 GN=A1 PE=1 SV=1 - [MayaroE1_HUMAN]	1	1	A1A1A1	C19(Carbamidomethyl)	HCD	1	0	1	1	100	90	2.53	0	60.07	0	49	4	28890000	3	770.723	2310.16	0	0.28	29.13	4389	4389	MS2	1984-08-01	8	84	29jan_CC_Luiza_E1E2_Trypsin.raw
High	A	12	SVIHFSTASAAPSFIVSVcSSR	2227	Unambiguous	Isoform of A1A1A2, MayaroE1 OS=Homo sapiens (Human) OX=9606 GN=A1 PE=1 SV=1 - [MayaroE1_HUMAN]	1	1	A1A1A1	C19(Carbamidomethyl)	HCD	1	0	1	1	54	75	3.3	0	215.4	0	19	15	890900	4	578.294	2310.15	0	-0.78	29.17	4398	4398	MS2	18/126	18	126	29jan_CC_Luiza_E1E2_Trypsin.raw
High	A	12	SVIHFSTASAAPSFIVSVcSSR	2227	Unambiguous	Isoform of A1A1A2, MayaroE1 OS=Homo sapiens (Human) OX=9606 GN=A1 PE=1 SV=1 - [MayaroE1_HUMAN]	1	1	A1A1A1	C19(Carbamidomethyl)	HCD	1	0	1	1	62	78	3.44	0	266.4	0	22	6	2696000	4	578.294	2310.15	0	-0.68	29.18	4400	4400	MS2	21/126	21	126	29jan_CC_Luiza_E1E2_Trypsin.raw
High	A	12	FTVRPHHGIELPcTTYQLTTAETSEEIDMHMPPDIPDR	1769	Unambiguous	Isoform of B1B1B2, MayaroE2 OS=Homo sapiens (Human) OX=9606 GN=A1 PE=1 SV=1 - [MayaroE2_HUMAN]	1	1	B1B1B1	C13(Carbamidomethyl)	HCD	1	0	1	1	48	69	4.37	0	87.49	0	6	11	336700	5	887.819	4435.07	0	-2.93	29.26	4414	4414	MS2	16/296	16	296	29jan_CC_Luiza_E1E2_Trypsin.raw
High	A	12	FTVRPHHGIELPcTTYQLTTAETSEEIDMHMPPDIPDR	1769	Unambiguous	Isoform of B1B1B2, MayaroE2 OS=Homo sapiens (Human) OX=9606 GN=A1 PE=1 SV=1 - [MayaroE2_HUMAN]	1	1	B1B1B1	C13(Carbamidomethyl)	HCD	1	0	1	1	42	64	4.2	0	66.26	0	7	4	998100	5	887.821	4435.08	0	-0.87	29.28	4418	4418	MS2	15/296	15	296	29jan_CC_Luiza_E1E2_Trypsin.raw
High	A	12	FTVRPHHGIELPcTTYQLTTAETSEEIDMHMPPDIPDR	1769	Unambiguous	Isoform of B1B1B2, MayaroE2 OS=Homo sapiens (Human) OX=9606 GN=A1 PE=1 SV=1 - [MayaroE2_HUMAN]	1	1	B1B1B1	C13(Carbamidomethyl)	HCD	1	0	1	1	6	15	3.86	0	42.72	0	20	9	319400	4	1109.52	4435.07	0	-2.34	29.29	4419	4419	MS2	19/222	19	222	29jan_CC_Luiza_E1E2_Trypsin.raw
High	A	12	FTVRPHHGIELPcTTYQLTTAETSEEIDMHMPPDIPDR	1769	Unambiguous	Isoform of B1B1B2, MayaroE2 OS=Homo sapiens (Human) OX=9606 GN=A1 PE=1 SV=1 - [MayaroE2_HUMAN]	1	1	B1B1B1	C13(Carbamidomethyl)	HCD	1	0	1	1	6	17	3.9	0	52.55	0	21	4	730900	4	1109.52	4435.08	0	-0.36	29.31	4424	4424	MS2	21/222	21	222	29jan_CC_Luiza_E1E2_Trypsin.raw
High	A	12	FTVRPHHGIELPcTTYQLTTAETSEEIDMHMPPDIPDR	1769	Unambiguous	Isoform of B1B1B2, MayaroE2 OS=Homo sapiens (Human) OX=9606 GN=A1 PE=1 SV=1 - [MayaroE2_HUMAN]	1	1	B1B1B1	C13(Carbamidomethyl)	HCD	1	0	1	1	100	128	5.95	0	210.57	0	8	1	3899000	6	740.022	4435.1	0	4.29	29.41	4442	4442	MS2	26/370	26	370	29jan_CC_Luiza_E1E2_Trypsin.raw
High	A	12	FTVRPHHGIELPcTTYQLTTAETSEEIDMHMPPDIPDR	1769	Unambiguous	Isoform of B1B1B2, MayaroE2 OS=Homo sapiens (Human) OX=9606 GN=A1 PE=1 SV=1 - [MayaroE2_HUMAN]	1	1	B1B1B1	C13(Carbamidomethyl)	HCD	1	0	1	1	26	29	3.86	0	125.29	0	8	10	119200	3	1479.04	4435.1	0.01	5.41	29.41	4443	4443	MS2	17/148	17	148	29jan_CC_Luiza_E1E2_Trypsin.raw
High	A	12	FTVRPHHGIELPcTTYQLTTAETSEEIDMHMPPDIPDR	1769	Unambiguous	Isoform of B1B1B2, MayaroE2 OS=Homo sapiens (Human) OX=9606 GN=A1 PE=1 SV=1 - [MayaroE2_HUMAN]	1	1	B1B1B1	C13(Carbamidomethyl)	HCD	1	0	1	1	101	121	5.65	0	202.99	0	7	1	4416000	6	740.023	4435.1	0	4.62	29.44	4448	4448	MS2	25/370	25	370	29jan_CC_Luiza_E1E2_Trypsin.raw
High	A	12	WQFNSPFVPR	1860	Unambiguous	Isoform of B1B1B2, MayaroE2 OS=Homo sapiens (Human) OX=9606 GN=A1 PE=1 SV=1 - [MayaroE2_HUMAN]	1	1	B1B1B1		HCD	1	0	1	1	100	114	3.21	0	945.23	0	12	1	60270000	2	639.326	1277.64	0	1.53	29.45	4449	4449	MS2	15/18	15	18	29jan_CC_Luiza_E1E2_Trypsin.raw
High	A	12	WQFNSPFVPR	1860	Unambiguous	Isoform of B1B1B2, MayaroE2 OS=Homo sapiens (Human) OX=9606 GN=A1 PE=1 SV=1 - [MayaroE2_HUMAN]	1	1	B1B1B1		HCD	1	0	1	1	109	121	3.32	0	770.46	0	10	1	51010000	2	639.326	1277.64	0	1.44	29.47	4454	4454	MS2	14/18	14	18	29jan_CC_Luiza_E1E2_Trypsin.raw
High	A	12	IQFASQIGLTK	1390	Unambiguous	Isoform of B1B1B2, MayaroE2 OS=Homo sapiens (Human) OX=9606 GN=A1 PE=1 SV=1 - [MayaroE2_HUMAN]	1	1	B1B1B1		HCD	1	0	1	1	47	54	2.46	0	532.32	0	45	76	326200	2	603.348	1205.69	0	0.19	29.48	4455	4455	MS2	14/20	14	20	29jan_CC_Luiza_E1E2_Trypsin.raw
High	A	12	IQFASQIGLTK	1390	Unambiguous	Isoform of B1B1B2, MayaroE2 OS=Homo sapiens (Human) OX=9606 GN=A1 PE=1 SV=1 - [MayaroE2_HUMAN]	1	1	B1B1B1		HCD	1	0	1	1	52	60	2.86	0	937.95	0	48	78	275200	2	603.348	1205.69	0	0.4	29.51	4461	4461	MS2	18/20	18	20	29jan_CC_Luiza_E1E2_Trypsin.raw
High	A	12	EATLSLHPIHPTLLSYR	1611	Unambiguous	Isoform of B1B1B2, MayaroE2 OS=Homo sapiens (Human) OX=9606 GN=A1 PE=1 SV=1 - [MayaroE2_HUMAN]	1	1	B1B1B1		HCD	1	0	1	1	68	62	4.57	0	835.82	0	4	99	167000	4	487.771	1948.06	0	-0.96	29.57	4472	4472	MS2	25/96	25	96	29jan_CC_Luiza_E1E2_Trypsin.raw
High	A	12	VHSSSEcAVTGTMGHFILAK	1030	Unambiguous	Isoform of B1B1B2, MayaroE2 OS=Homo sapiens (Human) OX=9606 GN=A1 PE=1 SV=1 - [MayaroE2_HUMAN]	1	1	B1B1B1	C7(Carbamidomethyl)	HCD	1	0	1	1	131	110	5.04	0	415.94	0	8	85	145500	4	533.763	2132.03	0	1.19	29.59	4474	4474	MS2	23/114	23	114	29jan_CC_Luiza_E1E2_Trypsin.raw
High	A	12	VHSSSEcAVTGTMGHFILAK	1030	Unambiguous	Isoform of B1B1B2, MayaroE2 OS=Homo sapiens (Human) OX=9606 GN=A1 PE=1 SV=1 - [MayaroE2_HUMAN]	1	1	B1B1B1	C7(Carbamidomethyl)	HCD	1	0	1	1	95	83	6.64	0	1555.64	0	38	99	89350	3	711.345	2132.02	0	-2.58	29.6	4476	4476	MS2	32/76	32	76	29jan_CC_Luiza_E1E2_Trypsin.raw
High	A	12	VHSSSEcAVTGTMGHFILAK	1030	Unambiguous	Isoform of B1B1B2, MayaroE2 OS=Homo sapiens (Human) OX=9606 GN=A1 PE=1 SV=1 - [MayaroE2_HUMAN]	1	1	B1B1B1	C7(Carbamidomethyl)	HCD	1	0	1	1	145	116	4.91	0	525.7	0	6	70	185500	4	533.762	2132.03	0	0.39	29.62	4479	4479	MS2	26/114	26	114	29jan_CC_Luiza_E1E2_Trypsin.raw
High	A	12	EATLSLHPIHPTLLSYR	1611	Unambiguous	Isoform of B1B1B2, MayaroE2 OS=Homo sapiens (Human) OX=9606 GN=A1 PE=1 SV=1 - [MayaroE2_HUMAN]	1	1	B1B1B1		HCD	1	0	1	1	74	81	4.5	0	815.97	0	3	101	154500	4	487.772	1948.06	0	-0.46	29.63	4481	4481	MS2	25/96	25	96	29jan_CC_Luiza_E1E2_Trypsin.raw
High	A	12	VHSSSEcAVTGTMGHFILAK	1030	Unambiguous	Isoform of B1B1B2, MayaroE2 OS=Homo sapiens (Human) OX=9606 GN=A1 PE=1 SV=1 - [MayaroE2_HUMAN]	1	1	B1B1B1	C7(Carbamidomethyl)	HCD	1	0	1	1	104	84	6.32	0	1714.49	0	14	77	140300	3	711.348	2132.03	0	1.45	29.67	4488	4488	MS2	32/76	32	76	29jan_CC_Luiza_E1E2_Trypsin.raw
High	A	12	EIIDLVLDR	2334	Unambiguous	Isoform of Q9BQE3, Tubulin alpha chain OS=Homo sapiens (Human) OX=9606 GN=TUBA1C PE=1 SV=1 - [F5H5D3_HUMAN]|Isoform of Q71U36, Tubulin alpha chain (Fragment) OS=Homo sapiens (Human) OX=9606 GN=TUBA1A PE=1 SV=1 - [F8VQQ4_HUMAN]|Isoform of Q71U36, Tubulin domain-containing protein (Fragment) OS=Homo sapiens (Human) OX=9606 GN=TUBA1A PE=1 SV=1 - [F8VRZ4_HUMAN]|Isoform of Q9BQE3, Tubulin domain-conta…	10	10	F5H5D3;F8VQQ4;F8VRZ4;F8VS66;Q71U36-2;P68363;Q71U36;Q9BQE3;F8VVB9;A0A1W2PQM2		HCD	1	0	1	1	161	173	2.33	0	480.21	0	10	137	211300	2	543.314	1085.62	0	0.68	29.74	4500	4500	MS2	2021-10-16	10	16	29jan_CC_Luiza_E1E2_Trypsin.raw
High	A	12	cPPGEVISVSFVDSK	1664	Unambiguous	Isoform of B1B1B2, MayaroE2 OS=Homo sapiens (Human) OX=9606 GN=A1 PE=1 SV=1 - [MayaroE2_HUMAN]	1	1	B1B1B1	C1(Carbamidomethyl)	HCD	1	0	1	1	52	40	3.65	0	742.81	0	63	99	133200	2	810.9	1620.79	0	-0.83	29.81	4512	4512	MS2	24/28	24	28	29jan_CC_Luiza_E1E2_Trypsin.raw
High	A	12	cPPGEVISVSFVDSK	1664	Unambiguous	Isoform of B1B1B2, MayaroE2 OS=Homo sapiens (Human) OX=9606 GN=A1 PE=1 SV=1 - [MayaroE2_HUMAN]	1	1	B1B1B1	C1(Carbamidomethyl)	HCD	1	0	1	1	86	71	3.45	0	717.23	0	76	131	63400	2	810.901	1620.8	0	0.91	29.85	4518	4518	MS2	23/28	23	28	29jan_CC_Luiza_E1E2_Trypsin.raw
High	A	12	YEHTAVIPNQVGFPYK	1372	Unambiguous	Isoform of A1A1A2, MayaroE1 OS=Homo sapiens (Human) OX=9606 GN=A1 PE=1 SV=1 - [MayaroE1_HUMAN]	1	1	A1A1A1		HCD	1	0	1	1	147	144	3.64	0	438.4	0	12	132	109300	3	621.654	1862.95	0	1.36	29.99	4541	4541	MS2	16/60	16	60	29jan_CC_Luiza_E1E2_Trypsin.raw
High	A	12	SVIHFSTASAAPSFIVSVcSSR	2227	Unambiguous	Isoform of A1A1A2, MayaroE1 OS=Homo sapiens (Human) OX=9606 GN=A1 PE=1 SV=1 - [MayaroE1_HUMAN]	1	1	A1A1A1	C19(Carbamidomethyl)	HCD	1	0	1	1	152	145	6.09	0	802.76	0	3	4	5176000	3	770.724	2310.16	0	0.99	30.01	4544	4544	MS2	25/84	25	84	29jan_CC_Luiza_E1E2_Trypsin.raw
High	A	12	cDVHSHSNVAVLQEVSIEAEGR	1455	Unambiguous	Isoform of A1A1A2, MayaroE1 OS=Homo sapiens (Human) OX=9606 GN=A1 PE=1 SV=1 - [MayaroE1_HUMAN]	1	1	A1A1A1	C1(Carbamidomethyl)	HCD	1	0	1	1	142	125	4.87	0	2017.57	0	6	99	70010	2	1218.58	2436.16	0	0.48	30.02	4547	4547	MS2	23/42	23	42	29jan_CC_Luiza_E1E2_Trypsin.raw
High	A	12	SVIHFSTASAAPSFIVSVcSSR	2227	Unambiguous	Isoform of A1A1A2, MayaroE1 OS=Homo sapiens (Human) OX=9606 GN=A1 PE=1 SV=1 - [MayaroE1_HUMAN]	1	1	A1A1A1	C19(Carbamidomethyl)	HCD	1	0	1	1	167	150	5.9	0	596.65	0	3	4	4456000	3	770.723	2310.15	0	0.04	30.04	4550	4550	MS2	22/84	22	84	29jan_CC_Luiza_E1E2_Trypsin.raw
High	A	12	cDVHSHSNVAVLQEVSIEAEGR	1455	Unambiguous	Isoform of A1A1A2, MayaroE1 OS=Homo sapiens (Human) OX=9606 GN=A1 PE=1 SV=1 - [MayaroE1_HUMAN]	1	1	A1A1A1	C1(Carbamidomethyl)	HCD	1	0	1	1	141	107	5.63	0	655.24	0	3	9	1879000	4	609.796	2436.16	0	1.22	30.05	4551	4551	MS2	27/126	27	126	29jan_CC_Luiza_E1E2_Trypsin.raw
High	A	12	cDVHSHSNVAVLQEVSIEAEGR	1455	Unambiguous	Isoform of A1A1A2, MayaroE1 OS=Homo sapiens (Human) OX=9606 GN=A1 PE=1 SV=1 - [MayaroE1_HUMAN]	1	1	A1A1A1	C1(Carbamidomethyl)	HCD	1	0	1	1	86	66	5.19	0	536.55	0	4	27	432300	3	812.724	2436.16	0	-0.55	30.06	4553	4553	MS2	20/84	20	84	29jan_CC_Luiza_E1E2_Trypsin.raw
High	A	12	cDVHSHSNVAVLQEVSIEAEGR	1455	Unambiguous	Isoform of A1A1A2, MayaroE1 OS=Homo sapiens (Human) OX=9606 GN=A1 PE=1 SV=1 - [MayaroE1_HUMAN]	1	1	A1A1A1	C1(Carbamidomethyl)	HCD	1	0	1	1	139	113	5.78	0	522.8	0	2	9	1819000	4	609.795	2436.16	0	0.62	30.07	4556	4556	MS2	25/126	25	126	29jan_CC_Luiza_E1E2_Trypsin.raw
High	A	12	cDVHSHSNVAVLQEVSIEAEGR	1455	Unambiguous	Isoform of A1A1A2, MayaroE1 OS=Homo sapiens (Human) OX=9606 GN=A1 PE=1 SV=1 - [MayaroE1_HUMAN]	1	1	A1A1A1	C1(Carbamidomethyl)	HCD	1	0	1	1	88	60	5	0	543.92	0	6	25	462700	3	812.723	2436.15	0	-1.45	30.08	4557	4557	MS2	20/84	20	84	29jan_CC_Luiza_E1E2_Trypsin.raw
High	A	12	AAVPSGASTGIYEALELR	2461	Unambiguous	Isoform of P09104, Isoform 2 of Gamma-enolase OS=Homo sapiens (Human) OX=9606 GN=ENO2 PE=1 SV=3 - [ENOG-2_HUMAN]|Isoform of P13929, Enolase_N domain-containing protein (Fragment) OS=Homo sapiens (Human) OX=9606 GN=ENO3 PE=1 SV=1 - [E5RG95_HUMAN]|Isoform of P13929, Beta-enolase (Fragment) OS=Homo sapiens (Human) OX=9606 GN=ENO3 PE=1 SV=1 - [E5RGZ4_HUMAN]|Isoform of P13929, Enolase_N domain-contain…	20	20	P09104-2;E5RG95;E5RGZ4;E5RI09;F5H0C8;F5H1C3;K7EKN2;K7EM90;K7EPM1;P06733;P09104;P13929;P13929-2;P13929-3;A0A2R8Y6G6;A0A2R8Y798;A0A2R8Y879;A0A2R8YEG5;A0A2R8YEM5;K7ERS8		HCD	1	0	1	1	152	149	4.04	0	1158.98	0	19	47	330700	2	902.974	1804.94	0	-1.97	30.15	4569	4569	MS2	17/34	17	34	29jan_CC_Luiza_E1E2_Trypsin.raw
High	A	12	SYEAYVLNIVR	2463	Unambiguous	Sodium/potassium-transporting ATPase subunit beta-1 OS=Homo sapiens (Human) OX=9606 GN=ATP1B1 PE=1 SV=1 - [AT1B1_HUMAN]|Isoform of P05026, Isoform 2 of Sodium/potassium-transporting ATPase subunit beta-1 OS=Homo sapiens (Human) OX=9606 GN=ATP1B1 PE=1 SV=1 - [AT1B1-2_HUMAN]|Isoform of P05026, Sodium/potassium-transporting ATPase subunit beta (Fragment) OS=Homo sapiens (Human) OX=9606 GN=ATP1B1 PE=…	3	3	P05026;P05026-2;V9GYR2		HCD	1	0	1	1	111	110	3.19	0	661.58	0	12	119	198500	2	663.857	1326.71	0	1.55	30.16	4572	4572	MS2	14/20	14	20	29jan_CC_Luiza_E1E2_Trypsin.raw
High	A	12	AAVPSGASTGIYEALELR	2461	Unambiguous	Isoform of P09104, Isoform 2 of Gamma-enolase OS=Homo sapiens (Human) OX=9606 GN=ENO2 PE=1 SV=3 - [ENOG-2_HUMAN]|Isoform of P13929, Enolase_N domain-containing protein (Fragment) OS=Homo sapiens (Human) OX=9606 GN=ENO3 PE=1 SV=1 - [E5RG95_HUMAN]|Isoform of P13929, Beta-enolase (Fragment) OS=Homo sapiens (Human) OX=9606 GN=ENO3 PE=1 SV=1 - [E5RGZ4_HUMAN]|Isoform of P13929, Enolase_N domain-contain…	20	20	P09104-2;E5RG95;E5RGZ4;E5RI09;F5H0C8;F5H1C3;K7EKN2;K7EM90;K7EPM1;P06733;P09104;P13929;P13929-2;P13929-3;A0A2R8Y6G6;A0A2R8Y798;A0A2R8Y879;A0A2R8YEG5;A0A2R8YEM5;K7ERS8		HCD	1	0	1	1	143	144	3.96	0	1160.91	0	10	35	560400	2	902.974	1804.94	0	-2.11	30.18	4574	4574	MS2	17/34	17	34	29jan_CC_Luiza_E1E2_Trypsin.raw
High	A	12	SYEAYVLNIVR	2463	Unambiguous	Sodium/potassium-transporting ATPase subunit beta-1 OS=Homo sapiens (Human) OX=9606 GN=ATP1B1 PE=1 SV=1 - [AT1B1_HUMAN]|Isoform of P05026, Isoform 2 of Sodium/potassium-transporting ATPase subunit beta-1 OS=Homo sapiens (Human) OX=9606 GN=ATP1B1 PE=1 SV=1 - [AT1B1-2_HUMAN]|Isoform of P05026, Sodium/potassium-transporting ATPase subunit beta (Fragment) OS=Homo sapiens (Human) OX=9606 GN=ATP1B1 PE=…	3	3	P05026;P05026-2;V9GYR2		HCD	1	0	1	1	109	101	2.62	0	511.35	0	8	107	207800	2	663.858	1326.71	0	2.01	30.19	4575	4575	MS2	2021-12-20	12	20	29jan_CC_Luiza_E1E2_Trypsin.raw
High	A	12	WQFnSPFVPR	1860	Unambiguous	Isoform of B1B1B2, MayaroE2 OS=Homo sapiens (Human) OX=9606 GN=A1 PE=1 SV=1 - [MayaroE2_HUMAN]	1	1	B1B1B1	N4(Deamidated)	HCD	1	0	1	1	222	217	2.09	0	292.19	0	4	16	5058000	2	639.821	1278.64	0	6.87	30.19	4576	4576	MS2	2021-09-18	9	18	29jan_CC_Luiza_E1E2_Trypsin.raw
High	A	12	SVIHFSTASAAPSFIVSVcSSR	2227	Unambiguous	Isoform of A1A1A2, MayaroE1 OS=Homo sapiens (Human) OX=9606 GN=A1 PE=1 SV=1 - [MayaroE1_HUMAN]	1	1	A1A1A1	C19(Carbamidomethyl)	HCD	1	0	1	1	71	63	4.67	0	915.57	0	12	31	326400	2	1155.58	2310.16	0	0.65	30.21	4580	4580	MS2	22/42	22	42	29jan_CC_Luiza_E1E2_Trypsin.raw
High	A	12	SVIHFSTASAAPSFIVSVcSSR	2227	Unambiguous	Isoform of A1A1A2, MayaroE1 OS=Homo sapiens (Human) OX=9606 GN=A1 PE=1 SV=1 - [MayaroE1_HUMAN]	1	1	A1A1A1	C19(Carbamidomethyl)	HCD	1	0	1	1	52	63	3.43	0	405.04	0	5	16	791400	2	1155.58	2310.16	0	1.92	30.25	4586	4586	MS2	16/42	16	42	29jan_CC_Luiza_E1E2_Trypsin.raw
High	A	12	FTVRPHHGIELPcTTYQLTTAETSEEIDMHMPPDIPDR	1769	Unambiguous	Isoform of B1B1B2, MayaroE2 OS=Homo sapiens (Human) OX=9606 GN=A1 PE=1 SV=1 - [MayaroE2_HUMAN]	1	1	B1B1B1	C13(Carbamidomethyl)	HCD	1	0	1	1	43	84	4.39	0	73.22	0	19	1	3243000	5	887.829	4435.11	0.01	8.01	30.28	4592	4592	MS2	14/296	14	296	29jan_CC_Luiza_E1E2_Trypsin.raw
High	A	12	AMNcAVGNIPVSMDIADSAFTR	1947	Unambiguous	Isoform of A1A1A2, MayaroE1 OS=Homo sapiens (Human) OX=9606 GN=A1 PE=1 SV=1 - [MayaroE1_HUMAN]	1	1	A1A1A1	C4(Carbamidomethyl)	HCD	1	0	1	1	80	96	3.34	0	271.33	0	6	22	675300	3	780.698	2340.08	0	0.98	30.31	4596	4596	MS2	17/84	17	84	29jan_CC_Luiza_E1E2_Trypsin.raw
High	A	12	FTVRPHHGIELPcTTYQLTTAETSEEIDMHMPPDIPDR	1769	Unambiguous	Isoform of B1B1B2, MayaroE2 OS=Homo sapiens (Human) OX=9606 GN=A1 PE=1 SV=1 - [MayaroE2_HUMAN]	1	1	B1B1B1	C13(Carbamidomethyl)	HCD	1	0	1	1	37	69	3.37	0	80.17	0	18	1	3208000	5	887.829	4435.11	0.01	7.73	30.32	4598	4598	MS2	15/296	15	296	29jan_CC_Luiza_E1E2_Trypsin.raw
High	A	12	FTVRPHHGIELPcTTYQLTTAETSEEIDMHMPPDIPDR	1769	Unambiguous	Isoform of B1B1B2, MayaroE2 OS=Homo sapiens (Human) OX=9606 GN=A1 PE=1 SV=1 - [MayaroE2_HUMAN]	1	1	B1B1B1	C13(Carbamidomethyl)	HCD	1	0	1	1	8	15	3.81	0	34.9	0	3	5	818100	4	1109.53	4435.1	0	3.94	30.33	4599	4599	MS2	18/222	18	222	29jan_CC_Luiza_E1E2_Trypsin.raw
High	A	12	AMNcAVGNIPVSMDIADSAFTR	1947	Unambiguous	Isoform of A1A1A2, MayaroE1 OS=Homo sapiens (Human) OX=9606 GN=A1 PE=1 SV=1 - [MayaroE1_HUMAN]	1	1	A1A1A1	C4(Carbamidomethyl)	HCD	1	0	1	1	86	103	3.1	0	280.05	0	5	23	581200	3	780.698	2340.08	0	1.06	30.33	4600	4600	MS2	17/84	17	84	29jan_CC_Luiza_E1E2_Trypsin.raw
High	A	12	FTVRPHHGIELPcTTYQLTTAETSEEIDMHMPPDIPDR	1769	Unambiguous	Isoform of B1B1B2, MayaroE2 OS=Homo sapiens (Human) OX=9606 GN=A1 PE=1 SV=1 - [MayaroE2_HUMAN]	1	1	B1B1B1	C13(Carbamidomethyl)	HCD	1	0	1	1	5	11	3.01	0	38.72	0	3	5	832500	4	1109.53	4435.1	0	3.83	30.35	4604	4604	MS2	18/222	18	222	29jan_CC_Luiza_E1E2_Trypsin.raw
High	A	12	VETGVLKPGMVVTFAPVNVTTEVK	2504	Unambiguous	Elongation factor 1-alpha 1 OS=Homo sapiens (Human) OX=9606 GN=EEF1A1 PE=1 SV=1 - [EF1A1_HUMAN]|Putative elongation factor 1-alpha-like 3 OS=Homo sapiens (Human) OX=9606 GN=EEF1A1P5 PE=5 SV=1 - [EF1A3_HUMAN]|Isoform of P68104, Isoform 2 of Elongation factor 1-alpha 1 OS=Homo sapiens (Human) OX=9606 GN=EEF1A1 PE=1 SV=1 - [EF1A1-2_HUMAN]|Isoform of P68104, Tr-type G domain-containing protein OS=Hom…	4	4	P68104;Q5VTE0;P68104-2;A0A087WVQ9		HCD	1	0	1	1	18	11	3.79	0	174.12	0	7	41	264900	3	839.135	2515.39	0	2	30.36	4606	4606	MS2	16/92	16	92	29jan_CC_Luiza_E1E2_Trypsin.raw
High	A	12	VETGVLKPGMVVTFAPVNVTTEVK	2504	Unambiguous	Elongation factor 1-alpha 1 OS=Homo sapiens (Human) OX=9606 GN=EEF1A1 PE=1 SV=1 - [EF1A1_HUMAN]|Putative elongation factor 1-alpha-like 3 OS=Homo sapiens (Human) OX=9606 GN=EEF1A1P5 PE=5 SV=1 - [EF1A3_HUMAN]|Isoform of P68104, Isoform 2 of Elongation factor 1-alpha 1 OS=Homo sapiens (Human) OX=9606 GN=EEF1A1 PE=1 SV=1 - [EF1A1-2_HUMAN]|Isoform of P68104, Tr-type G domain-containing protein OS=Hom…	4	4	P68104;Q5VTE0;P68104-2;A0A087WVQ9		HCD	1	0	1	1	14	9	3.57	0	197.8	0	4	23	537500	3	839.134	2515.39	0	1.27	30.39	4610	4610	MS2	17/92	17	92	29jan_CC_Luiza_E1E2_Trypsin.raw
High	A	12	YEHTAVIPNQVGFPYK	1372	Unambiguous	Isoform of A1A1A2, MayaroE1 OS=Homo sapiens (Human) OX=9606 GN=A1 PE=1 SV=1 - [MayaroE1_HUMAN]	1	1	A1A1A1		HCD	1	0	1	1	139	138	4.11	0	495.08	0	23	145	70050	3	621.654	1862.95	0	2.34	30.41	4614	4614	MS2	17/60	17	60	29jan_CC_Luiza_E1E2_Trypsin.raw
High	A	12	FTVRPHHGIELPcTTYQLTTAETSEEIDMHMPPDIPDR	1769	Unambiguous	Isoform of B1B1B2, MayaroE2 OS=Homo sapiens (Human) OX=9606 GN=A1 PE=1 SV=1 - [MayaroE2_HUMAN]	1	1	B1B1B1	C13(Carbamidomethyl)	HCD	1	0	1	1	109	125	6.24	0	167.57	0	5	5	752000	6	740.023	4435.1	0	5.12	30.46	4622	4622	MS2	23/370	23	370	29jan_CC_Luiza_E1E2_Trypsin.raw
High	A	12	FTVRPHHGIELPcTTYQLTTAETSEEIDMHMPPDIPDR	1769	Unambiguous	Isoform of B1B1B2, MayaroE2 OS=Homo sapiens (Human) OX=9606 GN=A1 PE=1 SV=1 - [MayaroE2_HUMAN]	1	1	B1B1B1	C13(Carbamidomethyl)	HCD	1	0	1	1	101	127	5.76	0	170.87	0	4	7	478800	6	740.023	4435.1	0	4.46	30.5	4628	4628	MS2	23/370	23	370	29jan_CC_Luiza_E1E2_Trypsin.raw
High	A	12	WQFNSPFVPR	1860	Unambiguous	Isoform of B1B1B2, MayaroE2 OS=Homo sapiens (Human) OX=9606 GN=A1 PE=1 SV=1 - [MayaroE2_HUMAN]	1	1	B1B1B1		HCD	1	0	1	1	181	205	3.38	0	598.56	0	4	21	1580000	2	639.325	1277.64	0	-0.57	30.5	4629	4629	MS2	2021-12-18	12	18	29jan_CC_Luiza_E1E2_Trypsin.raw
High	A	12	WQFNSPFVPR	1860	Unambiguous	Isoform of B1B1B2, MayaroE2 OS=Homo sapiens (Human) OX=9606 GN=A1 PE=1 SV=1 - [MayaroE2_HUMAN]	1	1	B1B1B1		HCD	1	0	1	1	178	196	3.52	0	536.58	0	4	25	1329000	2	639.325	1277.64	0	0.1	30.53	4634	4634	MS2	2021-12-18	12	18	29jan_CC_Luiza_E1E2_Trypsin.raw
High	A	12	IQFASQIGLTK	1390	Unambiguous	Isoform of B1B1B2, MayaroE2 OS=Homo sapiens (Human) OX=9606 GN=A1 PE=1 SV=1 - [MayaroE2_HUMAN]	1	1	B1B1B1		HCD	1	0	1	1	47	44	3.06	0	1013.58	0	51	70	343200	2	603.349	1205.69	0	1.91	30.54	4636	4636	MS2	18/20	18	20	29jan_CC_Luiza_E1E2_Trypsin.raw
High	A	12	IQFASQIGLTK	1390	Unambiguous	Isoform of B1B1B2, MayaroE2 OS=Homo sapiens (Human) OX=9606 GN=A1 PE=1 SV=1 - [MayaroE2_HUMAN]	1	1	B1B1B1		HCD	1	0	1	1	44	44	3.22	0	1040.3	0	59	85	213200	2	603.35	1205.69	0	3.64	30.58	4643	4643	MS2	18/20	18	20	29jan_CC_Luiza_E1E2_Trypsin.raw
High	A	12	VHSSSEcAVTGTMGHFILAK	1030	Unambiguous	Isoform of B1B1B2, MayaroE2 OS=Homo sapiens (Human) OX=9606 GN=A1 PE=1 SV=1 - [MayaroE2_HUMAN]	1	1	B1B1B1	C7(Carbamidomethyl)	HCD	1	0	1	1	153	118	5.2	0	417.48	0	6	76	180500	4	533.763	2132.03	0	1.07	30.65	4654	4654	MS2	23/114	23	114	29jan_CC_Luiza_E1E2_Trypsin.raw
High	A	12	EATLSLHPIHPTLLSYR	1611	Unambiguous	Isoform of B1B1B2, MayaroE2 OS=Homo sapiens (Human) OX=9606 GN=A1 PE=1 SV=1 - [MayaroE2_HUMAN]	1	1	B1B1B1		HCD	1	0	1	1	72	75	4.51	0	999.57	0	5	89	224600	4	487.772	1948.07	0	1.17	30.65	4655	4655	MS2	26/96	26	96	29jan_CC_Luiza_E1E2_Trypsin.raw
High	A	12	VHSSSEcAVTGTMGHFILAK	1030	Unambiguous	Isoform of B1B1B2, MayaroE2 OS=Homo sapiens (Human) OX=9606 GN=A1 PE=1 SV=1 - [MayaroE2_HUMAN]	1	1	B1B1B1	C7(Carbamidomethyl)	HCD	1	0	1	1	161	123	6.13	0	617.66	0	4	82	215300	4	533.763	2132.03	0	1.07	30.68	4659	4659	MS2	27/114	27	114	29jan_CC_Luiza_E1E2_Trypsin.raw
High	A	12	VHSSSEcAVTGTMGHFILAK	1030	Unambiguous	Isoform of B1B1B2, MayaroE2 OS=Homo sapiens (Human) OX=9606 GN=A1 PE=1 SV=1 - [MayaroE2_HUMAN]	1	1	B1B1B1	C7(Carbamidomethyl)	HCD	1	0	1	1	110	81	7.37	0	1270.68	0	11	86	122500	3	711.348	2132.03	0	1.63	30.68	4660	4660	MS2	29/76	29	76	29jan_CC_Luiza_E1E2_Trypsin.raw
High	A	12	EATLSLHPIHPTLLSYR	1611	Unambiguous	Isoform of B1B1B2, MayaroE2 OS=Homo sapiens (Human) OX=9606 GN=A1 PE=1 SV=1 - [MayaroE2_HUMAN]	1	1	B1B1B1		HCD	1	0	1	1	72	76	4.16	0	972.81	0	1	99	220400	4	487.772	1948.07	0	1.29	30.69	4661	4661	MS2	27/96	27	96	29jan_CC_Luiza_E1E2_Trypsin.raw
High	A	12	VHSSSEcAVTGTMGHFILAK	1030	Unambiguous	Isoform of B1B1B2, MayaroE2 OS=Homo sapiens (Human) OX=9606 GN=A1 PE=1 SV=1 - [MayaroE2_HUMAN]	1	1	B1B1B1	C7(Carbamidomethyl)	HCD	1	0	1	1	103	87	7.5	0	1382.25	0	12	83	150700	3	711.348	2132.03	0	1.97	30.72	4665	4665	MS2	30/76	30	76	29jan_CC_Luiza_E1E2_Trypsin.raw
High	A	12	AmNcAVGNIPVSMDIADSAFTR	1947	Unambiguous	Isoform of A1A1A2, MayaroE1 OS=Homo sapiens (Human) OX=9606 GN=A1 PE=1 SV=1 - [MayaroE1_HUMAN]	1	1	A1A1A1	M2(Oxidation); C4(Carbamidomethyl)	HCD	0.3137	0	1	1	37	41	3.22	0	464.5	0	5	16	780800	2	1178.54	2356.07	0	-0.77	30.78	4676	4676	MS2	16/42	16	42	29jan_CC_Luiza_E1E2_Trypsin.raw
High	A	12	AMNcAVGNIPVSmDIADSAFTR	1947	Unconsidered	Isoform of A1A1A2, MayaroE1 OS=Homo sapiens (Human) OX=9606 GN=A1 PE=1 SV=1 - [MayaroE1_HUMAN]	1	1	A1A1A1	C4(Carbamidomethyl); M13(Oxidation)	HCD		0.3137	2	2	37	41	2.21	0	182.52	0	5	16	780800	2	1178.54	2356.07	0	-0.77	30.78	4676	4676	MS2	1942-11-01	11	42	29jan_CC_Luiza_E1E2_Trypsin.raw
High	A	12	NSSYFVEWIPNNVK	2583	Unambiguous	Isoform of Q13509, Isoform 2 of Tubulin beta-3 chain OS=Homo sapiens (Human) OX=9606 GN=TUBB3 PE=1 SV=2 - [TBB3-2_HUMAN]|Isoform of Q9BUF5, Tubulin beta chain (Fragment) OS=Homo sapiens (Human) OX=9606 GN=TUBB6 PE=1 SV=1 - [K7ESM5_HUMAN]|Tubulin beta-4A chain OS=Homo sapiens (Human) OX=9606 GN=TUBB4A PE=1 SV=2 - [TBB4A_HUMAN]|Tubulin beta chain OS=Homo sapiens (Human) OX=9606 GN=TUBB PE=1 SV=2 - …	12	12	Q13509-2;K7ESM5;P04350;P07437;P68371;Q13509;Q13885;Q5JP53;Q5ST81;Q9BUF5;Q9BVA1;A0A0B4J269		HCD	1	0	1	1	151	146	3.05	0	310.85	0	7	71	270900	2	848.92	1696.83	0	-0.33	30.79	4678	4678	MS2	2021-12-26	12	26	29jan_CC_Luiza_E1E2_Trypsin.raw
High	A	12	AmNcAVGNIPVSMDIADSAFTR	1947	Unambiguous	Isoform of A1A1A2, MayaroE1 OS=Homo sapiens (Human) OX=9606 GN=A1 PE=1 SV=1 - [MayaroE1_HUMAN]	1	1	A1A1A1	M2(Oxidation); C4(Carbamidomethyl)	HCD	0.2484	0	1	1	100	136	3.1	0	307.85	0	5	16	780800	2	1178.54	2356.07	0	-0.77	30.8	4680	4680	MS2	13/42	13	42	29jan_CC_Luiza_E1E2_Trypsin.raw
High	A	12	AMNcAVGNIPVSmDIADSAFTR	1947	Unconsidered	Isoform of A1A1A2, MayaroE1 OS=Homo sapiens (Human) OX=9606 GN=A1 PE=1 SV=1 - [MayaroE1_HUMAN]	1	1	A1A1A1	C4(Carbamidomethyl); M13(Oxidation)	HCD		0.2484	2	2	100	136	2.33	0	125.77	0	5	16	780800	2	1178.54	2356.07	0	-0.77	30.8	4680	4680	MS2	1942-09-01	9	42	29jan_CC_Luiza_E1E2_Trypsin.raw
High	A	12	NSSYFVEWIPNNVK	2583	Unambiguous	Isoform of Q13509, Isoform 2 of Tubulin beta-3 chain OS=Homo sapiens (Human) OX=9606 GN=TUBB3 PE=1 SV=2 - [TBB3-2_HUMAN]|Isoform of Q9BUF5, Tubulin beta chain (Fragment) OS=Homo sapiens (Human) OX=9606 GN=TUBB6 PE=1 SV=1 - [K7ESM5_HUMAN]|Tubulin beta-4A chain OS=Homo sapiens (Human) OX=9606 GN=TUBB4A PE=1 SV=2 - [TBB4A_HUMAN]|Tubulin beta chain OS=Homo sapiens (Human) OX=9606 GN=TUBB PE=1 SV=2 - …	12	12	Q13509-2;K7ESM5;P04350;P07437;P68371;Q13509;Q13885;Q5JP53;Q5ST81;Q9BUF5;Q9BVA1;A0A0B4J269		HCD	1	0	1	1	132	119	2.61	0	412.5	0	8	51	411200	2	848.921	1696.83	0	0.46	30.83	4684	4684	MS2	14/26	14	26	29jan_CC_Luiza_E1E2_Trypsin.raw
High	A	12	AmNcAVGNIPVSMDIADSAFTR	1947	Unambiguous	Isoform of A1A1A2, MayaroE1 OS=Homo sapiens (Human) OX=9606 GN=A1 PE=1 SV=1 - [MayaroE1_HUMAN]	1	1	A1A1A1	M2(Oxidation); C4(Carbamidomethyl)	HCD	1	0	1	1	91	112	3.87	0	291.38	0	9	2	11510000	3	786.03	2356.08	0	1.25	30.85	4688	4688	MS2	16/84	16	84	29jan_CC_Luiza_E1E2_Trypsin.raw
High	A	12	SVIHFSTASAAPSFIVSVcSSR	2227	Unambiguous	Isoform of A1A1A2, MayaroE1 OS=Homo sapiens (Human) OX=9606 GN=A1 PE=1 SV=1 - [MayaroE1_HUMAN]	1	1	A1A1A1	C19(Carbamidomethyl)	HCD	1	0	1	1	162	144	5.87	0	701.96	0	3	9	1978000	3	770.726	2310.16	0	3.45	31.08	4730	4730	MS2	24/84	24	84	29jan_CC_Luiza_E1E2_Trypsin.raw
High	A	12	cDVHSHSNVAVLQEVSIEAEGR	1455	Unambiguous	Isoform of A1A1A2, MayaroE1 OS=Homo sapiens (Human) OX=9606 GN=A1 PE=1 SV=1 - [MayaroE1_HUMAN]	1	1	A1A1A1	C1(Carbamidomethyl)	HCD	1	0	1	1	139	99	5.28	0	556.57	0	4	5	3635000	4	609.797	2436.17	0	3.33	31.11	4736	4736	MS2	25/126	25	126	29jan_CC_Luiza_E1E2_Trypsin.raw
High	A	12	SVIHFSTASAAPSFIVSVcSSR	2227	Unambiguous	Isoform of A1A1A2, MayaroE1 OS=Homo sapiens (Human) OX=9606 GN=A1 PE=1 SV=1 - [MayaroE1_HUMAN]	1	1	A1A1A1	C19(Carbamidomethyl)	HCD	1	0	1	1	159	147	5.89	0	791.36	0	3	7	2377000	3	770.725	2310.16	0	2.97	31.12	4737	4737	MS2	25/84	25	84	29jan_CC_Luiza_E1E2_Trypsin.raw
High	A	12	cDVHSHSNVAVLQEVSIEAEGR	1455	Unambiguous	Isoform of A1A1A2, MayaroE1 OS=Homo sapiens (Human) OX=9606 GN=A1 PE=1 SV=1 - [MayaroE1_HUMAN]	1	1	A1A1A1	C1(Carbamidomethyl)	HCD	1	0	1	1	84	66	5.38	0	700.95	0	3	15	1081000	3	812.724	2436.16	0	-0.17	31.12	4738	4738	MS2	23/84	23	84	29jan_CC_Luiza_E1E2_Trypsin.raw
High	A	12	cDVHSHSNVAVLQEVSIEAEGR	1455	Unambiguous	Isoform of A1A1A2, MayaroE1 OS=Homo sapiens (Human) OX=9606 GN=A1 PE=1 SV=1 - [MayaroE1_HUMAN]	1	1	A1A1A1	C1(Carbamidomethyl)	HCD	1	0	1	1	145	119	5.3	0	535.38	0	4	6	3070000	4	609.797	2436.17	0	3.53	31.14	4742	4742	MS2	25/126	25	126	29jan_CC_Luiza_E1E2_Trypsin.raw
High	A	12	cDVHSHSNVAVLQEVSIEAEGR	1455	Unambiguous	Isoform of A1A1A2, MayaroE1 OS=Homo sapiens (Human) OX=9606 GN=A1 PE=1 SV=1 - [MayaroE1_HUMAN]	1	1	A1A1A1	C1(Carbamidomethyl)	HCD	1	0	1	1	76	70	5.19	0	866.66	0	4	16	999100	3	812.724	2436.16	0	0.43	31.16	4744	4744	MS2	26/84	26	84	29jan_CC_Luiza_E1E2_Trypsin.raw
High	A	12	cPPGEVISVSFVDSK	1664	Unambiguous	Isoform of B1B1B2, MayaroE2 OS=Homo sapiens (Human) OX=9606 GN=A1 PE=1 SV=1 - [MayaroE2_HUMAN]	1	1	B1B1B1	C1(Carbamidomethyl)	HCD	1	0	1	1	61	52	3.38	0	597.48	0	65	107	100100	2	810.9	1620.79	0	-0.22	31.27	4763	4763	MS2	22/28	22	28	29jan_CC_Luiza_E1E2_Trypsin.raw
High	A	12	SVIHFSTASAAPSFIVSVcSSR	2227	Unambiguous	Isoform of A1A1A2, MayaroE1 OS=Homo sapiens (Human) OX=9606 GN=A1 PE=1 SV=1 - [MayaroE1_HUMAN]	1	1	A1A1A1	C19(Carbamidomethyl)	HCD	1	0	1	1	77	70	4.75	0	806.93	0	23	52	139600	2	1155.58	2310.16	0	2.87	31.3	4768	4768	MS2	21/42	21	42	29jan_CC_Luiza_E1E2_Trypsin.raw
High	A	12	SVIHFSTASAAPSFIVSVcSSR	2227	Unambiguous	Isoform of A1A1A2, MayaroE1 OS=Homo sapiens (Human) OX=9606 GN=A1 PE=1 SV=1 - [MayaroE1_HUMAN]	1	1	A1A1A1	C19(Carbamidomethyl)	HCD	1	0	1	1	73	58	3.87	0	477.43	0	29	55	137900	2	1155.58	2310.16	0	2.24	31.33	4774	4774	MS2	18/42	18	42	29jan_CC_Luiza_E1E2_Trypsin.raw
High	A	12	FTVRPHHGIELPcTTYQLTTAETSEEIDMHMPPDIPDR	1769	Unambiguous	Isoform of B1B1B2, MayaroE2 OS=Homo sapiens (Human) OX=9606 GN=A1 PE=1 SV=1 - [MayaroE2_HUMAN]	1	1	B1B1B1	C13(Carbamidomethyl)	HCD	1	0	1	1	48	44	3.54	0	111.95	0	4	6	663300	5	887.825	4435.1	0	3.61	31.36	4778	4778	MS2	17/296	17	296	29jan_CC_Luiza_E1E2_Trypsin.raw
High	A	12	FTVRPHHGIELPcTTYQLTTAETSEEIDMHMPPDIPDR	1769	Unambiguous	Isoform of B1B1B2, MayaroE2 OS=Homo sapiens (Human) OX=9606 GN=A1 PE=1 SV=1 - [MayaroE2_HUMAN]	1	1	B1B1B1	C13(Carbamidomethyl)	HCD	1	0	1	1	52	68	4.07	0	139.92	0	3	8	439500	5	887.827	4435.1	0.01	5.67	31.39	4784	4784	MS2	19/296	19	296	29jan_CC_Luiza_E1E2_Trypsin.raw
High	A	12	FTVRPHHGIELPcTTYQLTTAETSEEIDMHMPPDIPDR	1769	Unambiguous	Isoform of B1B1B2, MayaroE2 OS=Homo sapiens (Human) OX=9606 GN=A1 PE=1 SV=1 - [MayaroE2_HUMAN]	1	1	B1B1B1	C13(Carbamidomethyl)	HCD	1	0	1	1	7	14	2.86	0	21.38	0	2	26	109500	4	1109.53	4435.1	0	4.38	31.4	4786	4786	MS2	15/222	15	222	29jan_CC_Luiza_E1E2_Trypsin.raw
High	A	12	FTVRPHHGIELPcTTYQLTTAETSEEIDMHMPPDIPDR	1769	Unambiguous	Isoform of B1B1B2, MayaroE2 OS=Homo sapiens (Human) OX=9606 GN=A1 PE=1 SV=1 - [MayaroE2_HUMAN]	1	1	B1B1B1	C13(Carbamidomethyl)	HCD	1	0	1	1	12	15	3.37	0	56.79	0	4	38	81770	4	1109.52	4435.08	0	-0.69	31.43	4792	4792	MS2	22/222	22	222	29jan_CC_Luiza_E1E2_Trypsin.raw
High	A	12	cPPGEVISVSFVDSK	1664	Unambiguous	Isoform of B1B1B2, MayaroE2 OS=Homo sapiens (Human) OX=9606 GN=A1 PE=1 SV=1 - [MayaroE2_HUMAN]	1	1	B1B1B1	C1(Carbamidomethyl)	HCD	1	0	1	1	54	41	3.53	0	721.96	0	60	94	135800	2	810.9	1620.79	0	-0.75	31.47	4797	4797	MS2	24/28	24	28	29jan_CC_Luiza_E1E2_Trypsin.raw
High	A	12	FTVRPHHGIELPcTTYQLTTAETSEEIDMHMPPDIPDR	1769	Unambiguous	Isoform of B1B1B2, MayaroE2 OS=Homo sapiens (Human) OX=9606 GN=A1 PE=1 SV=1 - [MayaroE2_HUMAN]	1	1	B1B1B1	C13(Carbamidomethyl)	HCD	1	0	1	1	70	99	4.71	0	118.12	0	12	17	219400	6	740.022	4435.09	0	3.38	31.53	4808	4808	MS2	20/370	20	370	29jan_CC_Luiza_E1E2_Trypsin.raw
High	A	12	HIADLAGNSEVILPVPAFNVINGGSHAGNK	2714	Unambiguous	Isoform of P06733, Enolase_N domain-containing protein (Fragment) OS=Homo sapiens (Human) OX=9606 GN=ENO1 PE=1 SV=1 - [K7EM90_HUMAN]|Alpha-enolase OS=Homo sapiens (Human) OX=9606 GN=ENO1 PE=1 SV=2 - [ENOA_HUMAN]|Isoform of P06733, Isoform MBP-1 of Alpha-enolase OS=Homo sapiens (Human) OX=9606 GN=ENO1 PE=1 SV=2 - [ENOA-2_HUMAN]|Isoform of P06733, Alpha-enolase OS=Homo sapiens (Human) OX=9606 GN=EN…	5	5	K7EM90;P06733;P06733-2;A0A2R8Y6G6;A0A2R8YEM5		HCD	1	0	1	1	48	44	4.38	0	115.67	0	20	49	46120	4	753.649	3011.58	0	1.89	31.55	4812	4812	MS2	17/174	17	174	29jan_CC_Luiza_E1E2_Trypsin.raw
High	A	12	HIADLAGNSEVILPVPAFNVINGGSHAGNK	2714	Unambiguous	Isoform of P06733, Enolase_N domain-containing protein (Fragment) OS=Homo sapiens (Human) OX=9606 GN=ENO1 PE=1 SV=1 - [K7EM90_HUMAN]|Alpha-enolase OS=Homo sapiens (Human) OX=9606 GN=ENO1 PE=1 SV=2 - [ENOA_HUMAN]|Isoform of P06733, Isoform MBP-1 of Alpha-enolase OS=Homo sapiens (Human) OX=9606 GN=ENO1 PE=1 SV=2 - [ENOA-2_HUMAN]|Isoform of P06733, Alpha-enolase OS=Homo sapiens (Human) OX=9606 GN=EN…	5	5	K7EM90;P06733;P06733-2;A0A2R8Y6G6;A0A2R8YEM5		HCD	1	0	1	1	46	41	4.76	0	152.61	0	10	26	80390	4	753.649	3011.57	0	1.57	31.56	4814	4814	MS2	18/174	18	174	29jan_CC_Luiza_E1E2_Trypsin.raw
High	A	12	FTVRPHHGIELPcTTYQLTTAETSEEIDMHMPPDIPDR	1769	Unambiguous	Isoform of B1B1B2, MayaroE2 OS=Homo sapiens (Human) OX=9606 GN=A1 PE=1 SV=1 - [MayaroE2_HUMAN]	1	1	B1B1B1	C13(Carbamidomethyl)	HCD	1	0	1	1	92	118	5.62	0	178.37	0	13	19	164500	6	740.022	4435.09	0	3.22	31.57	4815	4815	MS2	24/370	24	370	29jan_CC_Luiza_E1E2_Trypsin.raw
High	A	12	WQFNSPFVPR	1860	Unambiguous	Isoform of B1B1B2, MayaroE2 OS=Homo sapiens (Human) OX=9606 GN=A1 PE=1 SV=1 - [MayaroE2_HUMAN]	1	1	B1B1B1		HCD	1	0	1	1	187	200	3.28	0	608.99	0	5	51	653800	2	639.325	1277.64	0	0	31.58	4817	4817	MS2	2021-12-18	12	18	29jan_CC_Luiza_E1E2_Trypsin.raw
High	A	12	AMNcAVGNIPVSMDIADSAFTR	1947	Unambiguous	Isoform of A1A1A2, MayaroE1 OS=Homo sapiens (Human) OX=9606 GN=A1 PE=1 SV=1 - [MayaroE1_HUMAN]	1	1	A1A1A1	C4(Carbamidomethyl)	HCD	1	0	1	1	83	104	4.54	0	288.86	0	13	37	274400	3	780.7	2340.08	0	2.55	31.58	4818	4818	MS2	21/84	21	84	29jan_CC_Luiza_E1E2_Trypsin.raw
High	A	12	AMNcAVGNIPVSMDIADSAFTR	1947	Unambiguous	Isoform of A1A1A2, MayaroE1 OS=Homo sapiens (Human) OX=9606 GN=A1 PE=1 SV=1 - [MayaroE1_HUMAN]	1	1	A1A1A1	C4(Carbamidomethyl)	HCD	1	0	1	1	99	117	4.97	0	708.61	0	7	5	3026000	3	780.7	2340.08	0	2.86	31.6	4820	4820	MS2	23/84	23	84	29jan_CC_Luiza_E1E2_Trypsin.raw
High	A	12	WQFNSPFVPR	1860	Unambiguous	Isoform of B1B1B2, MayaroE2 OS=Homo sapiens (Human) OX=9606 GN=A1 PE=1 SV=1 - [MayaroE2_HUMAN]	1	1	B1B1B1		HCD	1	0	1	1	175	197	2.98	0	573.76	0	5	58	533700	2	639.326	1277.64	0	0.86	31.61	4822	4822	MS2	2021-12-18	12	18	29jan_CC_Luiza_E1E2_Trypsin.raw
High	A	12	IQFASQIGLTK	1390	Unambiguous	Isoform of B1B1B2, MayaroE2 OS=Homo sapiens (Human) OX=9606 GN=A1 PE=1 SV=1 - [MayaroE2_HUMAN]	1	1	B1B1B1		HCD	1	0	1	1	49	45	2.96	0	874.1	0	51	66	378300	2	603.349	1205.69	0	2.12	31.62	4824	4824	MS2	17/20	17	20	29jan_CC_Luiza_E1E2_Trypsin.raw
High	A	12	FTVRPHHGIELPcTTYQLTTAETSEEIDMHmPPDIPDR	1769	Ambiguous	Isoform of B1B1B2, MayaroE2 OS=Homo sapiens (Human) OX=9606 GN=A1 PE=1 SV=1 - [MayaroE2_HUMAN]	1	1	B1B1B1	C13(Carbamidomethyl); M31(Oxidation)	HCD	0.0231	0	1	1	40	50	3.47	0	53.02	0	10	19	237800	5	891.025	4451.09	0	4.61	31.65	4829	4829	MS2	17/296	17	296	29jan_CC_Luiza_E1E2_Trypsin.raw
High	A	12	FTVRPHHGIELPcTTYQLTTAETSEEIDmHMPPDIPDR	1769	Ambiguous	Isoform of B1B1B2, MayaroE2 OS=Homo sapiens (Human) OX=9606 GN=A1 PE=1 SV=1 - [MayaroE2_HUMAN]	1	1	B1B1B1	C13(Carbamidomethyl); M29(Oxidation)	HCD		0.0231	2	2	40	50	3.39	0	45.56	0	10	19	237800	5	891.025	4451.09	0	4.61	31.65	4829	4829	MS2	16/296	16	296	29jan_CC_Luiza_E1E2_Trypsin.raw
High	A	12	IQFASQIGLTK	1390	Unambiguous	Isoform of B1B1B2, MayaroE2 OS=Homo sapiens (Human) OX=9606 GN=A1 PE=1 SV=1 - [MayaroE2_HUMAN]	1	1	B1B1B1		HCD	1	0	1	1	60	64	3.06	0	988.84	0	57	90	289700	2	603.348	1205.69	0	-0.72	31.77	4853	4853	MS2	18/20	18	20	29jan_CC_Luiza_E1E2_Trypsin.raw
High	A	12	VHSSSEcAVTGTMGHFILAK	1030	Unambiguous	Isoform of B1B1B2, MayaroE2 OS=Homo sapiens (Human) OX=9606 GN=A1 PE=1 SV=1 - [MayaroE2_HUMAN]	1	1	B1B1B1	C7(Carbamidomethyl)	HCD	1	0	1	1	104	80	7.3	0	1807.52	0	29	66	235400	3	711.348	2132.03	0	1.02	31.81	4859	4859	MS2	33/76	33	76	29jan_CC_Luiza_E1E2_Trypsin.raw
High	A	12	VHSSSEcAVTGTMGHFILAK	1030	Unambiguous	Isoform of B1B1B2, MayaroE2 OS=Homo sapiens (Human) OX=9606 GN=A1 PE=1 SV=1 - [MayaroE2_HUMAN]	1	1	B1B1B1	C7(Carbamidomethyl)	HCD	1	0	1	1	115	82	7.27	0	2017.32	0	16	65	234500	3	711.348	2132.03	0	1.02	31.84	4865	4865	MS2	34/76	34	76	29jan_CC_Luiza_E1E2_Trypsin.raw
High	A	12	VHSSSEcAVTGTMGHFILAK	1030	Unambiguous	Isoform of B1B1B2, MayaroE2 OS=Homo sapiens (Human) OX=9606 GN=A1 PE=1 SV=1 - [MayaroE2_HUMAN]	1	1	B1B1B1	C7(Carbamidomethyl)	HCD	1	0	1	1	141	109	5.09	0	571.47	0	20	79	238100	4	533.762	2132.03	0	-0.41	31.85	4866	4866	MS2	26/114	26	114	29jan_CC_Luiza_E1E2_Trypsin.raw
High	A	12	VHSSSEcAVTGTMGHFILAK	1030	Unambiguous	Isoform of B1B1B2, MayaroE2 OS=Homo sapiens (Human) OX=9606 GN=A1 PE=1 SV=1 - [MayaroE2_HUMAN]	1	1	B1B1B1	C7(Carbamidomethyl)	HCD	1	0	1	1	174	140	5.75	0	599.63	0	19	98	107900	4	533.762	2132.03	0	0.5	31.88	4872	4872	MS2	26/114	26	114	29jan_CC_Luiza_E1E2_Trypsin.raw
High	A	12	EATLSLHPIHPTLLSYR	1611	Unambiguous	Isoform of B1B1B2, MayaroE2 OS=Homo sapiens (Human) OX=9606 GN=A1 PE=1 SV=1 - [MayaroE2_HUMAN]	1	1	B1B1B1		HCD	1	0	1	1	78	79	4.57	0	855.54	0	12	115	186000	4	487.771	1948.06	0	-0.84	32.05	4901	4901	MS2	25/96	25	96	29jan_CC_Luiza_E1E2_Trypsin.raw
High	A	12	ALTVPELTQQVFDAK	2797	Unambiguous	Tubulin beta chain OS=Homo sapiens (Human) OX=9606 GN=TUBB PE=1 SV=2 - [TBB5_HUMAN]|Isoform of P07437, Tubulin beta chain OS=Homo sapiens (Human) OX=9606 GN=TUBB PE=1 SV=1 - [Q5JP53_HUMAN]|Isoform of P07437, Tubulin beta chain OS=Homo sapiens (Human) OX=9606 GN=TUBB PE=1 SV=1 - [Q5ST81_HUMAN]	3	3	P07437;Q5JP53;Q5ST81		HCD	1	0	1	1	95	89	3.47	0	368.23	0	32	132	97420	2	830.451	1659.9	0	0.01	32.09	4907	4907	MS2	13/28	13	28	29jan_CC_Luiza_E1E2_Trypsin.raw
High	A	12	EATLSLHPIHPTLLSYR	1611	Unambiguous	Isoform of B1B1B2, MayaroE2 OS=Homo sapiens (Human) OX=9606 GN=A1 PE=1 SV=1 - [MayaroE2_HUMAN]	1	1	B1B1B1		HCD	1	0	1	1	71	79	4.37	0	817.3	0	8	137	144800	4	487.772	1948.07	0	0.41	32.1	4908	4908	MS2	25/96	25	96	29jan_CC_Luiza_E1E2_Trypsin.raw
High	A	12	ALTVPELTQQVFDAK	2797	Unambiguous	Tubulin beta chain OS=Homo sapiens (Human) OX=9606 GN=TUBB PE=1 SV=2 - [TBB5_HUMAN]|Isoform of P07437, Tubulin beta chain OS=Homo sapiens (Human) OX=9606 GN=TUBB PE=1 SV=1 - [Q5JP53_HUMAN]|Isoform of P07437, Tubulin beta chain OS=Homo sapiens (Human) OX=9606 GN=TUBB PE=1 SV=1 - [Q5ST81_HUMAN]	3	3	P07437;Q5JP53;Q5ST81		HCD	1	0	1	1	38	43	2.49	0	388.89	0	69	82	179900	2	830.451	1659.9	0	0.16	32.13	4914	4914	MS2	15/28	15	28	29jan_CC_Luiza_E1E2_Trypsin.raw
High	A	12	SVIHFSTASAAPSFIVSVcSSR	2227	Unambiguous	Isoform of A1A1A2, MayaroE1 OS=Homo sapiens (Human) OX=9606 GN=A1 PE=1 SV=1 - [MayaroE1_HUMAN]	1	1	A1A1A1	C19(Carbamidomethyl)	HCD	1	0	1	1	127	105	6.12	0	709.05	0	5	20	789800	3	770.727	2310.17	0	5.11	32.16	4917	4917	MS2	24/84	24	84	29jan_CC_Luiza_E1E2_Trypsin.raw
High	A	12	cDVHSHSNVAVLQEVSIEAEGR	1455	Unambiguous	Isoform of A1A1A2, MayaroE1 OS=Homo sapiens (Human) OX=9606 GN=A1 PE=1 SV=1 - [MayaroE1_HUMAN]	1	1	A1A1A1	C1(Carbamidomethyl)	HCD	1	0	1	1	149	113	5.11	0	532.33	0	3	13	1440000	4	609.796	2436.16	0	1.53	32.18	4922	4922	MS2	25/126	25	126	29jan_CC_Luiza_E1E2_Trypsin.raw
High	A	12	SVIHFSTASAAPSFIVSVcSSR	2227	Unambiguous	Isoform of A1A1A2, MayaroE1 OS=Homo sapiens (Human) OX=9606 GN=A1 PE=1 SV=1 - [MayaroE1_HUMAN]	1	1	A1A1A1	C19(Carbamidomethyl)	HCD	1	0	1	1	168	156	6.07	0	709.17	0	6	21	744000	3	770.727	2310.17	0	4.48	32.19	4923	4923	MS2	24/84	24	84	29jan_CC_Luiza_E1E2_Trypsin.raw
High	A	12	cDVHSHSNVAVLQEVSIEAEGR	1455	Unambiguous	Isoform of A1A1A2, MayaroE1 OS=Homo sapiens (Human) OX=9606 GN=A1 PE=1 SV=1 - [MayaroE1_HUMAN]	1	1	A1A1A1	C1(Carbamidomethyl)	HCD	1	0	1	1	46	41	3.05	0	145.15	0	14	44	181800	3	812.723	2436.15	0	-1.75	32.2	4926	4926	MS2	21/84	21	84	29jan_CC_Luiza_E1E2_Trypsin.raw
High	A	12	cDVHSHSNVAVLQEVSIEAEGR	1455	Unambiguous	Isoform of A1A1A2, MayaroE1 OS=Homo sapiens (Human) OX=9606 GN=A1 PE=1 SV=1 - [MayaroE1_HUMAN]	1	1	A1A1A1	C1(Carbamidomethyl)	HCD	1	0	1	1	138	109	5.47	0	540.33	0	3	12	1435000	4	609.796	2436.16	0	1.63	32.22	4929	4929	MS2	25/126	25	126	29jan_CC_Luiza_E1E2_Trypsin.raw
High	A	12	cDVHSHSNVAVLQEVSIEAEGR	1455	Unambiguous	Isoform of A1A1A2, MayaroE1 OS=Homo sapiens (Human) OX=9606 GN=A1 PE=1 SV=1 - [MayaroE1_HUMAN]	1	1	A1A1A1	C1(Carbamidomethyl)	HCD	1	0	1	1	50	36	2.81	0	101.94	0	18	39	253500	3	812.722	2436.15	0	-2.35	32.23	4932	4932	MS2	19/84	19	84	29jan_CC_Luiza_E1E2_Trypsin.raw
High	A	12	AMNcAVGnIPVSMDIADSAFTR	1947	Ambiguous	Isoform of A1A1A2, MayaroE1 OS=Homo sapiens (Human) OX=9606 GN=A1 PE=1 SV=1 - [MayaroE1_HUMAN]	1	1	A1A1A1	C4(Carbamidomethyl); N8(Deamidated)	HCD	0.0221	0	1	1	19	35	3.17	0	373.14	0	15	3	6360000	2	1171.04	2341.08	0.01	6.28	32.26	4937	4937	MS2	19/42	19	42	29jan_CC_Luiza_E1E2_Trypsin.raw
High	A	12	AMncAVGNIPVSMDIADSAFTR	1947	Ambiguous	Isoform of A1A1A2, MayaroE1 OS=Homo sapiens (Human) OX=9606 GN=A1 PE=1 SV=1 - [MayaroE1_HUMAN]	1	1	A1A1A1	N3(Deamidated); C4(Carbamidomethyl)	HCD		0.0221	2	2	19	35	3.1	0	420.93	0	15	3	6360000	2	1171.04	2341.08	0.01	6.28	32.26	4937	4937	MS2	20/42	20	42	29jan_CC_Luiza_E1E2_Trypsin.raw
High	A	12	AMncAVGNIPVSMDIADSAFTR	1947	Ambiguous	Isoform of A1A1A2, MayaroE1 OS=Homo sapiens (Human) OX=9606 GN=A1 PE=1 SV=1 - [MayaroE1_HUMAN]	1	1	A1A1A1	N3(Deamidated); C4(Carbamidomethyl)	HCD	0.0792	0	1	1	22	34	3.03	0	375.89	0	14	4	5155000	2	1171.04	2341.08	0.01	6.07	32.29	4941	4941	MS2	19/42	19	42	29jan_CC_Luiza_E1E2_Trypsin.raw
High	A	12	AMNcAVGnIPVSMDIADSAFTR	1947	Ambiguous	Isoform of A1A1A2, MayaroE1 OS=Homo sapiens (Human) OX=9606 GN=A1 PE=1 SV=1 - [MayaroE1_HUMAN]	1	1	A1A1A1	C4(Carbamidomethyl); N8(Deamidated)	HCD		0.0792	2	2	22	34	2.79	0	317.25	0	14	4	5155000	2	1171.04	2341.08	0.01	6.07	32.29	4941	4941	MS2	18/42	18	42	29jan_CC_Luiza_E1E2_Trypsin.raw
High	A	12	LLQDHPWLLSQNLVVKPDQLIK	2823	Unambiguous	Isoform of P53396, Isoform 3 of ATP-citrate synthase OS=Homo sapiens (Human) OX=9606 GN=ACLY PE=1 SV=3 - [ACLY-3_HUMAN]|Isoform of P53396, ATP-citrate synthase (Fragment) OS=Homo sapiens (Human) OX=9606 GN=ACLY PE=1 SV=1 - [K7ESG8_HUMAN]|ATP-citrate synthase OS=Homo sapiens (Human) OX=9606 GN=ACLY PE=1 SV=3 - [ACLY_HUMAN]|Isoform of P53396, Isoform 2 of ATP-citrate synthase OS=Homo sapiens (Human…	4	4	P53396-3;K7ESG8;P53396;P53396-2		HCD	1	0	1	1	10	9	4.19	0	309.92	0	24	94	79070	4	650.127	2597.49	0	1.36	32.3	4943	4943	MS2	23/126	23	126	29jan_CC_Luiza_E1E2_Trypsin.raw
High	A	12	LLQDHPWLLSQNLVVKPDQLIK	2823	Unambiguous	Isoform of P53396, Isoform 3 of ATP-citrate synthase OS=Homo sapiens (Human) OX=9606 GN=ACLY PE=1 SV=3 - [ACLY-3_HUMAN]|Isoform of P53396, ATP-citrate synthase (Fragment) OS=Homo sapiens (Human) OX=9606 GN=ACLY PE=1 SV=1 - [K7ESG8_HUMAN]|ATP-citrate synthase OS=Homo sapiens (Human) OX=9606 GN=ACLY PE=1 SV=3 - [ACLY_HUMAN]|Isoform of P53396, Isoform 2 of ATP-citrate synthase OS=Homo sapiens (Human…	4	4	P53396-3;K7ESG8;P53396;P53396-2		HCD	1	0	1	1	10	10	3.94	0	232.54	0	16	86	151100	4	650.126	2597.48	0	0.89	32.33	4948	4948	MS2	20/126	20	126	29jan_CC_Luiza_E1E2_Trypsin.raw
High	A	12	FTVRPHHGIELPcTTYQLTTAETSEEIDMHMPPDIPDR	1769	Unambiguous	Isoform of B1B1B2, MayaroE2 OS=Homo sapiens (Human) OX=9606 GN=A1 PE=1 SV=1 - [MayaroE2_HUMAN]	1	1	B1B1B1	C13(Carbamidomethyl)	HCD	1	0	1	1	59	55	4.42	0	110.43	0	2	10	383900	5	887.826	4435.1	0	4.71	32.42	4964	4964	MS2	17/296	17	296	29jan_CC_Luiza_E1E2_Trypsin.raw
High	A	12	FTVRPHHGIELPcTTYQLTTAETSEEIDMHMPPDIPDR	1769	Unambiguous	Isoform of B1B1B2, MayaroE2 OS=Homo sapiens (Human) OX=9606 GN=A1 PE=1 SV=1 - [MayaroE2_HUMAN]	1	1	B1B1B1	C13(Carbamidomethyl)	HCD	1	0	1	1	52	65	3.79	0	142.37	0	2	10	415400	5	887.826	4435.1	0	4.43	32.46	4970	4970	MS2	18/296	18	296	29jan_CC_Luiza_E1E2_Trypsin.raw
High	A	12	LHFFMPGFAPLTSR	2848	Unambiguous	Tubulin beta 8B OS=Homo sapiens (Human) OX=9606 GN=TUBB8B PE=1 SV=1 - [TBB8B_HUMAN]|Isoform of Q3ZCM7, Tubulin beta chain OS=Homo sapiens (Human) OX=9606 GN=TUBB8 PE=1 SV=1 - [A0A075B736_HUMAN]|Isoform of Q9BUF5, Tubulin beta chain (Fragment) OS=Homo sapiens (Human) OX=9606 GN=TUBB6 PE=1 SV=1 - [K7ESM5_HUMAN]|Tubulin beta-4A chain OS=Homo sapiens (Human) OX=9606 GN=TUBB4A PE=1 SV=2 - [TBB4A_HUMAN…	13	13	A6NNZ2;A0A075B736;K7ESM5;P04350;P07437;P68371;Q13885;Q3ZCM7;Q5JP53;Q5SQY0;Q5ST81;Q9BUF5;Q9BVA1		HCD	1	0	1	1	135	117	3.53	0	500.27	0	4	71	363500	3	540.951	1620.84	0	2.07	32.51	4979	4979	MS2	19/52	19	52	29jan_CC_Luiza_E1E2_Trypsin.raw
High	A	12	FTVRPHHGIELPcTTYQLTTAETSEEIDMHMPPDIPDR	1769	Unambiguous	Isoform of B1B1B2, MayaroE2 OS=Homo sapiens (Human) OX=9606 GN=A1 PE=1 SV=1 - [MayaroE2_HUMAN]	1	1	B1B1B1	C13(Carbamidomethyl)	HCD	1	0	1	1	5	17	2.95	0	25.14	0	3	36	61880	4	1109.53	4435.09	0	2.62	32.51	4980	4980	MS2	15/222	15	222	29jan_CC_Luiza_E1E2_Trypsin.raw
High	A	12	FTVRPHHGIELPcTTYQLTTAETSEEIDMHMPPDIPDR	1769	Unambiguous	Isoform of B1B1B2, MayaroE2 OS=Homo sapiens (Human) OX=9606 GN=A1 PE=1 SV=1 - [MayaroE2_HUMAN]	1	1	B1B1B1	C13(Carbamidomethyl)	HCD	1	0	1	1	9	14	3.27	0	56.76	0	3	36	75380	4	1109.53	4435.09	0	2.29	32.53	4983	4983	MS2	22/222	22	222	29jan_CC_Luiza_E1E2_Trypsin.raw
High	A	12	LHFFMPGFAPLTSR	2848	Unambiguous	Tubulin beta 8B OS=Homo sapiens (Human) OX=9606 GN=TUBB8B PE=1 SV=1 - [TBB8B_HUMAN]|Isoform of Q3ZCM7, Tubulin beta chain OS=Homo sapiens (Human) OX=9606 GN=TUBB8 PE=1 SV=1 - [A0A075B736_HUMAN]|Isoform of Q9BUF5, Tubulin beta chain (Fragment) OS=Homo sapiens (Human) OX=9606 GN=TUBB6 PE=1 SV=1 - [K7ESM5_HUMAN]|Tubulin beta-4A chain OS=Homo sapiens (Human) OX=9606 GN=TUBB4A PE=1 SV=2 - [TBB4A_HUMAN…	13	13	A6NNZ2;A0A075B736;K7ESM5;P04350;P07437;P68371;Q13885;Q3ZCM7;Q5JP53;Q5SQY0;Q5ST81;Q9BUF5;Q9BVA1		HCD	1	0	1	1	143	126	3.73	0	509.87	0	5	76	291000	3	540.951	1620.84	0	1.73	32.54	4985	4985	MS2	19/52	19	52	29jan_CC_Luiza_E1E2_Trypsin.raw
High	A	12	FTVRPHHGIELPcTTYQLTTAETSEEIDMHMPPDIPDR	1769	Unambiguous	Isoform of B1B1B2, MayaroE2 OS=Homo sapiens (Human) OX=9606 GN=A1 PE=1 SV=1 - [MayaroE2_HUMAN]	1	1	B1B1B1	C13(Carbamidomethyl)	HCD	1	0	1	1	98	133	4.94	0	130.91	0	6	20	158400	6	740.023	4435.1	0	5.28	32.6	4994	4994	MS2	21/370	21	370	29jan_CC_Luiza_E1E2_Trypsin.raw
High	A	12	AMNcAVGNIPVSMDIADSAFTR	1947	Unambiguous	Isoform of A1A1A2, MayaroE1 OS=Homo sapiens (Human) OX=9606 GN=A1 PE=1 SV=1 - [MayaroE1_HUMAN]	1	1	A1A1A1	C4(Carbamidomethyl)	HCD	1	0	1	1	84	108	4.52	0	722.76	0	3	10	1555000	3	780.699	2340.08	0	2.39	32.63	5000	5000	MS2	23/84	23	84	29jan_CC_Luiza_E1E2_Trypsin.raw
High	A	12	FTVRPHHGIELPcTTYQLTTAETSEEIDMHMPPDIPDR	1769	Unambiguous	Isoform of B1B1B2, MayaroE2 OS=Homo sapiens (Human) OX=9606 GN=A1 PE=1 SV=1 - [MayaroE2_HUMAN]	1	1	B1B1B1	C13(Carbamidomethyl)	HCD	1	0	1	1	110	117	5.57	0	192.08	0	6	20	122300	6	740.023	4435.1	0	5.53	32.64	5001	5001	MS2	25/370	25	370	29jan_CC_Luiza_E1E2_Trypsin.raw
High	A	12	AMNcAVGNIPVSMDIADSAFTR	1947	Unambiguous	Isoform of A1A1A2, MayaroE1 OS=Homo sapiens (Human) OX=9606 GN=A1 PE=1 SV=1 - [MayaroE1_HUMAN]	1	1	A1A1A1	C4(Carbamidomethyl)	HCD	1	0	1	1	88	110	4.43	0	763.32	0	2	11	1404000	3	780.699	2340.08	0	1.92	32.67	5006	5006	MS2	24/84	24	84	29jan_CC_Luiza_E1E2_Trypsin.raw
High	A	12	WQFNSPFVPR	1860	Unambiguous	Isoform of B1B1B2, MayaroE2 OS=Homo sapiens (Human) OX=9606 GN=A1 PE=1 SV=1 - [MayaroE2_HUMAN]	1	1	B1B1B1		HCD	1	0	1	1	178	199	3.34	0	574.12	0	13	78	283000	2	639.326	1277.64	0	1.53	32.68	5009	5009	MS2	2021-12-18	12	18	29jan_CC_Luiza_E1E2_Trypsin.raw
High	A	12	WQFNSPFVPR	1860	Unambiguous	Isoform of B1B1B2, MayaroE2 OS=Homo sapiens (Human) OX=9606 GN=A1 PE=1 SV=1 - [MayaroE2_HUMAN]	1	1	B1B1B1		HCD	1	0	1	1	175	197	3.36	0	606.13	0	13	92	285000	2	639.326	1277.64	0	1.34	32.71	5013	5013	MS2	2021-12-18	12	18	29jan_CC_Luiza_E1E2_Trypsin.raw
High	A	12	IQFASQIGLTK	1390	Unambiguous	Isoform of B1B1B2, MayaroE2 OS=Homo sapiens (Human) OX=9606 GN=A1 PE=1 SV=1 - [MayaroE2_HUMAN]	1	1	B1B1B1		HCD	1	0	1	1	48	50	3.23	0	1028.33	0	48	75	394600	2	603.35	1205.69	0	2.83	32.79	5025	5025	MS2	18/20	18	20	29jan_CC_Luiza_E1E2_Trypsin.raw
High	A	12	IQFASQIGLTK	1390	Unambiguous	Isoform of B1B1B2, MayaroE2 OS=Homo sapiens (Human) OX=9606 GN=A1 PE=1 SV=1 - [MayaroE2_HUMAN]	1	1	B1B1B1		HCD	1	0	1	1	51	49	3.11	0	883.11	0	48	69	434900	2	603.35	1205.69	0	2.83	32.82	5031	5031	MS2	17/20	17	20	29jan_CC_Luiza_E1E2_Trypsin.raw
High	A	12	VHSSSEcAVTGTMGHFILAK	1030	Unambiguous	Isoform of B1B1B2, MayaroE2 OS=Homo sapiens (Human) OX=9606 GN=A1 PE=1 SV=1 - [MayaroE2_HUMAN]	1	1	B1B1B1	C7(Carbamidomethyl)	HCD	1	0	1	1	89	88	7.3	0	1463.28	0	11	141	89920	3	711.349	2132.03	0	3.26	32.87	5039	5039	MS2	31/76	31	76	29jan_CC_Luiza_E1E2_Trypsin.raw
High	A	12	cPPGEVISVSFVDSK	1664	Unambiguous	Isoform of B1B1B2, MayaroE2 OS=Homo sapiens (Human) OX=9606 GN=A1 PE=1 SV=1 - [MayaroE2_HUMAN]	1	1	B1B1B1	C1(Carbamidomethyl)	HCD	1	0	1	1	56	50	4.16	0	690.55	0	75	173	41440	2	810.902	1620.8	0	1.89	32.88	5040	5040	MS2	23/28	23	28	29jan_CC_Luiza_E1E2_Trypsin.raw
High	A	12	VHSSSEcAVTGTMGHFILAK	1030	Unambiguous	Isoform of B1B1B2, MayaroE2 OS=Homo sapiens (Human) OX=9606 GN=A1 PE=1 SV=1 - [MayaroE2_HUMAN]	1	1	B1B1B1	C7(Carbamidomethyl)	HCD	1	0	1	1	106	90	6.88	0	1537.39	0	8	104	122300	3	711.348	2132.03	0	2.05	32.9	5043	5043	MS2	31/76	31	76	29jan_CC_Luiza_E1E2_Trypsin.raw
High	A	12	VHSSSEcAVTGTMGHFILAK	1030	Unambiguous	Isoform of B1B1B2, MayaroE2 OS=Homo sapiens (Human) OX=9606 GN=A1 PE=1 SV=1 - [MayaroE2_HUMAN]	1	1	B1B1B1	C7(Carbamidomethyl)	HCD	1	0	1	1	159	127	5.01	0	378.42	0	9	108	159700	4	533.763	2132.03	0	1.07	32.91	5045	5045	MS2	22/114	22	114	29jan_CC_Luiza_E1E2_Trypsin.raw
High	A	12	AmNcAVGNIPVSMDIADSAFTR	1947	Unambiguous	Isoform of A1A1A2, MayaroE1 OS=Homo sapiens (Human) OX=9606 GN=A1 PE=1 SV=1 - [MayaroE1_HUMAN]	1	1	A1A1A1	M2(Oxidation); C4(Carbamidomethyl)	HCD	0.4757	0	1	1	86	110	4.73	0	768.52	0	30	37	203400	3	786.032	2356.08	0	3.5	32.93	5048	5048	MS2	23/84	23	84	29jan_CC_Luiza_E1E2_Trypsin.raw
High	A	12	AMNcAVGNIPVSmDIADSAFTR	1947	Unconsidered	Isoform of A1A1A2, MayaroE1 OS=Homo sapiens (Human) OX=9606 GN=A1 PE=1 SV=1 - [MayaroE1_HUMAN]	1	1	A1A1A1	C4(Carbamidomethyl); M13(Oxidation)	HCD		0.4757	2	2	86	110	2.48	0	158.58	0	30	37	203400	3	786.032	2356.08	0	3.5	32.93	5048	5048	MS2	1984-12-01	12	84	29jan_CC_Luiza_E1E2_Trypsin.raw
High	A	12	AmNcAVGNIPVSMDIADSAFTR	1947	Unambiguous	Isoform of A1A1A2, MayaroE1 OS=Homo sapiens (Human) OX=9606 GN=A1 PE=1 SV=1 - [MayaroE1_HUMAN]	1	1	A1A1A1	M2(Oxidation); C4(Carbamidomethyl)	HCD	0.4769	0	1	1	83	113	4.97	0	683.61	0	32	57	111500	3	786.033	2356.08	0	4.82	32.98	5055	5055	MS2	23/84	23	84	29jan_CC_Luiza_E1E2_Trypsin.raw
High	A	12	AMNcAVGNIPVSmDIADSAFTR	1947	Unconsidered	Isoform of A1A1A2, MayaroE1 OS=Homo sapiens (Human) OX=9606 GN=A1 PE=1 SV=1 - [MayaroE1_HUMAN]	1	1	A1A1A1	C4(Carbamidomethyl); M13(Oxidation)	HCD		0.4769	2	2	83	113	2.6	0	152.37	0	32	57	111500	3	786.033	2356.08	0	4.82	32.98	5055	5055	MS2	1984-12-01	12	84	29jan_CC_Luiza_E1E2_Trypsin.raw
High	A	12	VHSSSEcAVTGTMGHFILAK	1030	Unambiguous	Isoform of B1B1B2, MayaroE2 OS=Homo sapiens (Human) OX=9606 GN=A1 PE=1 SV=1 - [MayaroE2_HUMAN]	1	1	B1B1B1	C7(Carbamidomethyl)	HCD	1	0	1	1	138	124	5.74	0	444.38	0	5	108	161700	4	533.764	2132.03	0	2.79	32.99	5058	5058	MS2	23/114	23	114	29jan_CC_Luiza_E1E2_Trypsin.raw
High	A	12	FTVRPHHGIELPcTTYQLTTAETSEEIDMHmPPDIPDR	1769	Ambiguous	Isoform of B1B1B2, MayaroE2 OS=Homo sapiens (Human) OX=9606 GN=A1 PE=1 SV=1 - [MayaroE2_HUMAN]	1	1	B1B1B1	C13(Carbamidomethyl); M31(Oxidation)	HCD	0.0129	0	1	1	96	119	4.65	0	114.5	0	19	59	47950	6	742.689	4451.1	0	5.61	33.09	5074	5074	MS2	21/370	21	370	29jan_CC_Luiza_E1E2_Trypsin.raw
High	A	12	FTVRPHHGIELPcTTYQLTTAETSEEIDmHMPPDIPDR	1769	Ambiguous	Isoform of B1B1B2, MayaroE2 OS=Homo sapiens (Human) OX=9606 GN=A1 PE=1 SV=1 - [MayaroE2_HUMAN]	1	1	B1B1B1	C13(Carbamidomethyl); M29(Oxidation)	HCD		0.0129	2	2	96	119	4.59	0	101.39	0	19	59	47950	6	742.689	4451.1	0	5.61	33.09	5074	5074	MS2	20/370	20	370	29jan_CC_Luiza_E1E2_Trypsin.raw
High	A	12	EATLSLHPIHPTLLSYR	1611	Unambiguous	Isoform of B1B1B2, MayaroE2 OS=Homo sapiens (Human) OX=9606 GN=A1 PE=1 SV=1 - [MayaroE2_HUMAN]	1	1	B1B1B1		HCD	1	0	1	1	60	59	3.99	0	670.77	0	3	119	191700	4	487.772	1948.07	0	0.92	33.1	5075	5075	MS2	23/96	23	96	29jan_CC_Luiza_E1E2_Trypsin.raw
High	A	12	EATLSLHPIHPTLLSYR	1611	Unambiguous	Isoform of B1B1B2, MayaroE2 OS=Homo sapiens (Human) OX=9606 GN=A1 PE=1 SV=1 - [MayaroE2_HUMAN]	1	1	B1B1B1		HCD	1	0	1	1	57	60	4.19	0	751	0	3	125	146400	4	487.773	1948.07	0	2.04	33.14	5082	5082	MS2	24/96	24	96	29jan_CC_Luiza_E1E2_Trypsin.raw
High	A	12	SVIHFSTASAAPSFIVSVcSSR	2227	Unambiguous	Isoform of A1A1A2, MayaroE1 OS=Homo sapiens (Human) OX=9606 GN=A1 PE=1 SV=1 - [MayaroE1_HUMAN]	1	1	A1A1A1	C19(Carbamidomethyl)	HCD	1	0	1	1	143	140	5.68	0	881.21	0	2	21	894900	3	770.725	2310.16	0	2.18	33.19	5090	5090	MS2	26/84	26	84	29jan_CC_Luiza_E1E2_Trypsin.raw
High	A	12	cDVHSHSNVAVLQEVSIEAEGR	1455	Unambiguous	Isoform of A1A1A2, MayaroE1 OS=Homo sapiens (Human) OX=9606 GN=A1 PE=1 SV=1 - [MayaroE1_HUMAN]	1	1	A1A1A1	C1(Carbamidomethyl)	HCD	1	0	1	1	141	101	5.17	0	539.96	0	15	7	2235000	4	609.795	2436.16	0	-0.28	33.22	5096	5096	MS2	25/126	25	126	29jan_CC_Luiza_E1E2_Trypsin.raw
High	A	12	SVIHFSTASAAPSFIVSVcSSR	2227	Unambiguous	Isoform of A1A1A2, MayaroE1 OS=Homo sapiens (Human) OX=9606 GN=A1 PE=1 SV=1 - [MayaroE1_HUMAN]	1	1	A1A1A1	C19(Carbamidomethyl)	HCD	1	0	1	1	144	137	5.32	0	841.24	0	2	17	1061000	3	770.724	2310.16	0	1.55	33.23	5097	5097	MS2	26/84	26	84	29jan_CC_Luiza_E1E2_Trypsin.raw
High	A	12	cDVHSHSNVAVLQEVSIEAEGR	1455	Unambiguous	Isoform of A1A1A2, MayaroE1 OS=Homo sapiens (Human) OX=9606 GN=A1 PE=1 SV=1 - [MayaroE1_HUMAN]	1	1	A1A1A1	C1(Carbamidomethyl)	HCD	1	0	1	1	98	78	4.59	0	599.06	0	4	19	885300	3	812.724	2436.16	0	0.43	33.24	5098	5098	MS2	23/84	23	84	29jan_CC_Luiza_E1E2_Trypsin.raw
High	A	12	cDVHSHSNVAVLQEVSIEAEGR	1455	Unambiguous	Isoform of A1A1A2, MayaroE1 OS=Homo sapiens (Human) OX=9606 GN=A1 PE=1 SV=1 - [MayaroE1_HUMAN]	1	1	A1A1A1	C1(Carbamidomethyl)	HCD	1	0	1	1	134	109	5.11	0	536.63	0	15	6	2614000	4	609.794	2436.15	0	-1.88	33.26	5102	5102	MS2	25/126	25	126	29jan_CC_Luiza_E1E2_Trypsin.raw
High	A	12	cDVHSHSNVAVLQEVSIEAEGR	1455	Unambiguous	Isoform of A1A1A2, MayaroE1 OS=Homo sapiens (Human) OX=9606 GN=A1 PE=1 SV=1 - [MayaroE1_HUMAN]	1	1	A1A1A1	C1(Carbamidomethyl)	HCD	1	0	1	1	83	69	4.28	0	624.64	0	4	17	1022000	3	812.723	2436.15	0	-1.15	33.27	5104	5104	MS2	22/84	22	84	29jan_CC_Luiza_E1E2_Trypsin.raw
High	A	12	AMNcAVGNIPVSMDIADSAFTR	1947	Unambiguous	Isoform of A1A1A2, MayaroE1 OS=Homo sapiens (Human) OX=9606 GN=A1 PE=1 SV=1 - [MayaroE1_HUMAN]	1	1	A1A1A1	C4(Carbamidomethyl)	HCD	1	0	1	1	102	112	3.18	0	614.91	0	20	17	481000	2	1170.54	2340.08	0	1.43	33.31	5111	5111	MS2	18/42	18	42	29jan_CC_Luiza_E1E2_Trypsin.raw
High	A	12	AMNcAVGNIPVSMDIADSAFTR	1947	Unambiguous	Isoform of A1A1A2, MayaroE1 OS=Homo sapiens (Human) OX=9606 GN=A1 PE=1 SV=1 - [MayaroE1_HUMAN]	1	1	A1A1A1	C4(Carbamidomethyl)	HCD	1	0	1	1	102	114	3.22	0	495.71	0	16	17	523200	2	1170.54	2340.08	0	1.43	33.32	5114	5114	MS2	17/42	17	42	29jan_CC_Luiza_E1E2_Trypsin.raw
High	A	12	AMNcAVGNIPVSMDIADSAFTR	1947	Unambiguous	Isoform of A1A1A2, MayaroE1 OS=Homo sapiens (Human) OX=9606 GN=A1 PE=1 SV=1 - [MayaroE1_HUMAN]	1	1	A1A1A1	C4(Carbamidomethyl)	HCD	1	0	1	1	94	112	2.52	0	141.47	0	76	59	951700	3	780.699	2340.08	0	1.77	33.38	5123	5123	MS2	1984-11-01	11	84	29jan_CC_Luiza_E1E2_Trypsin.raw
High	A	12	FTVRPHHGIELPcTTYQLTTAETSEEIDMHMPPDIPDR	1769	Unambiguous	Isoform of B1B1B2, MayaroE2 OS=Homo sapiens (Human) OX=9606 GN=A1 PE=1 SV=1 - [MayaroE2_HUMAN]	1	1	B1B1B1	C13(Carbamidomethyl)	HCD	1	0	1	1	57	66	4.84	0	220.76	0	3	13	305100	5	887.825	4435.1	0	3.95	33.47	5138	5138	MS2	22/296	22	296	29jan_CC_Luiza_E1E2_Trypsin.raw
High	A	12	FTVRPHHGIELPcTTYQLTTAETSEEIDMHMPPDIPDR	1769	Unambiguous	Isoform of B1B1B2, MayaroE2 OS=Homo sapiens (Human) OX=9606 GN=A1 PE=1 SV=1 - [MayaroE2_HUMAN]	1	1	B1B1B1	C13(Carbamidomethyl)	HCD	1	0	1	1	50	61	3.01	0	87.03	0	3	14	256500	5	887.826	4435.1	0	5.19	33.5	5144	5144	MS2	16/296	16	296	29jan_CC_Luiza_E1E2_Trypsin.raw
High	A	12	FTVRPHHGIELPcTTYQLTTAETSEEIDMHMPPDIPDR	1769	Unambiguous	Isoform of B1B1B2, MayaroE2 OS=Homo sapiens (Human) OX=9606 GN=A1 PE=1 SV=1 - [MayaroE2_HUMAN]	1	1	B1B1B1	C13(Carbamidomethyl)	HCD	1	0	1	1	6	10	3.75	0	42.36	0	4	87	27420	4	1109.53	4435.09	0	2.73	33.54	5150	5150	MS2	19/222	19	222	29jan_CC_Luiza_E1E2_Trypsin.raw
High	A	12	YEHTAVIPNQVGFPYK	1372	Unambiguous	Isoform of A1A1A2, MayaroE1 OS=Homo sapiens (Human) OX=9606 GN=A1 PE=1 SV=1 - [MayaroE1_HUMAN]	1	1	A1A1A1		HCD	1	0	1	1	152	155	3.96	0	490.35	0	15	190	57410	3	621.652	1862.94	0	-0.71	33.56	5154	5154	MS2	17/60	17	60	29jan_CC_Luiza_E1E2_Trypsin.raw
High	A	12	FTVRPHHGIELPcTTYQLTTAETSEEIDMHMPPDIPDR	1769	Unambiguous	Isoform of B1B1B2, MayaroE2 OS=Homo sapiens (Human) OX=9606 GN=A1 PE=1 SV=1 - [MayaroE2_HUMAN]	1	1	B1B1B1	C13(Carbamidomethyl)	HCD	1	0	1	1	8	15	2.84	0	15.3	0	4	69	36890	4	1109.53	4435.09	0	2.4	33.6	5158	5158	MS2	14/222	14	222	29jan_CC_Luiza_E1E2_Trypsin.raw
High	A	12	FTVRPHHGIELPcTTYQLTTAETSEEIDMHMPPDIPDR	1769	Unambiguous	Isoform of B1B1B2, MayaroE2 OS=Homo sapiens (Human) OX=9606 GN=A1 PE=1 SV=1 - [MayaroE2_HUMAN]	1	1	B1B1B1	C13(Carbamidomethyl)	HCD	1	0	1	1	108	123	6.08	0	157.76	0	7	38	86880	6	740.023	4435.1	0	5.53	33.66	5168	5168	MS2	23/370	23	370	29jan_CC_Luiza_E1E2_Trypsin.raw
High	A	12	YEHTAVIPNQVGFPYK	1372	Unambiguous	Isoform of A1A1A2, MayaroE1 OS=Homo sapiens (Human) OX=9606 GN=A1 PE=1 SV=1 - [MayaroE1_HUMAN]	1	1	A1A1A1		HCD	1	0	1	1	133	132	3.86	0	455.56	0	19	208	57320	3	621.653	1862.95	0	0.87	33.68	5172	5172	MS2	16/60	16	60	29jan_CC_Luiza_E1E2_Trypsin.raw
High	A	12	AMNcAVGNIPVSMDIADSAFTR	1947	Unambiguous	Isoform of A1A1A2, MayaroE1 OS=Homo sapiens (Human) OX=9606 GN=A1 PE=1 SV=1 - [MayaroE1_HUMAN]	1	1	A1A1A1	C4(Carbamidomethyl)	HCD	1	0	1	1	94	99	4.64	0	638.56	0	4	38	405700	3	780.701	2340.09	0	4.19	33.7	5174	5174	MS2	22/84	22	84	29jan_CC_Luiza_E1E2_Trypsin.raw
High	A	12	FTVRPHHGIELPcTTYQLTTAETSEEIDMHMPPDIPDR	1769	Unambiguous	Isoform of B1B1B2, MayaroE2 OS=Homo sapiens (Human) OX=9606 GN=A1 PE=1 SV=1 - [MayaroE2_HUMAN]	1	1	B1B1B1	C13(Carbamidomethyl)	HCD	1	0	1	1	108	148	5.81	0	213.63	0	5	39	75100	6	740.023	4435.1	0	5.28	33.71	5175	5175	MS2	25/370	25	370	29jan_CC_Luiza_E1E2_Trypsin.raw
High	A	12	AMNcAVGNIPVSMDIADSAFTR	1947	Unambiguous	Isoform of A1A1A2, MayaroE1 OS=Homo sapiens (Human) OX=9606 GN=A1 PE=1 SV=1 - [MayaroE1_HUMAN]	1	1	A1A1A1	C4(Carbamidomethyl)	HCD	1	0	1	1	89	104	4.61	0	792.09	0	4	33	468100	3	780.7	2340.09	0	3.33	33.74	5180	5180	MS2	24/84	24	84	29jan_CC_Luiza_E1E2_Trypsin.raw
High	A	12	WQFNSPFVPR	1860	Unambiguous	Isoform of B1B1B2, MayaroE2 OS=Homo sapiens (Human) OX=9606 GN=A1 PE=1 SV=1 - [MayaroE2_HUMAN]	1	1	B1B1B1		HCD	1	0	1	1	185	210	3.32	0	604.26	0	5	79	405400	2	639.326	1277.64	0	1.34	33.76	5183	5183	MS2	2021-12-18	12	18	29jan_CC_Luiza_E1E2_Trypsin.raw
High	A	12	WQFNSPFVPR	1860	Unambiguous	Isoform of B1B1B2, MayaroE2 OS=Homo sapiens (Human) OX=9606 GN=A1 PE=1 SV=1 - [MayaroE2_HUMAN]	1	1	B1B1B1		HCD	1	0	1	1	177	193	3.6	0	558.65	0	5	91	388300	2	639.326	1277.64	0	1.72	33.78	5186	5186	MS2	2021-12-18	12	18	29jan_CC_Luiza_E1E2_Trypsin.raw
High	A	12	WQFNSPFVPR	1860	Unambiguous	Isoform of B1B1B2, MayaroE2 OS=Homo sapiens (Human) OX=9606 GN=A1 PE=1 SV=1 - [MayaroE2_HUMAN]	1	1	B1B1B1		HCD	1	0	1	1	176	201	2.29	0	282.27	0	2	41	1495000	2	639.326	1277.65	0	1.91	33.84	5195	5195	MS2	2021-09-18	9	18	29jan_CC_Luiza_E1E2_Trypsin.raw
High	A	12	SGPFGQIFRPDNFVFGQSGAGNNWAK	3054	Unambiguous	Isoform of P04350, Tubulin domain-containing protein (Fragment) OS=Homo sapiens (Human) OX=9606 GN=TUBB4A PE=1 SV=1 - [M0QY85_HUMAN]|Isoform of P04350, Tubulin beta chain (Fragment) OS=Homo sapiens (Human) OX=9606 GN=TUBB4A PE=1 SV=1 - [M0R1I1_HUMAN]|Isoform of P04350, Tubulin domain-containing protein (Fragment) OS=Homo sapiens (Human) OX=9606 GN=TUBB4A PE=1 SV=1 - [M0R278_HUMAN]|Tubulin beta-4A…	11	11	M0QY85;M0R1I1;M0R278;P04350;P07437;P68371;Q13885;Q5JP53;Q5ST81;Q9BVA1;M0QZL7		HCD	1	0	1	1	183	181	7.46	0	1221.11	0	43	116	45880	3	933.455	2798.35	0	2.23	33.84	5196	5196	MS2	28/100	28	100	29jan_CC_Luiza_E1E2_Trypsin.raw
High	A	12	FTVRPHHGIELPcTTYQLTTAETSEEIDMHmPPDIPDR	1769	Ambiguous	Isoform of B1B1B2, MayaroE2 OS=Homo sapiens (Human) OX=9606 GN=A1 PE=1 SV=1 - [MayaroE2_HUMAN]	1	1	B1B1B1	C13(Carbamidomethyl); M31(Oxidation)	HCD	0.0179	0	1	1	48	82	4.46	0	89.83	0	10	30	166100	5	891.026	4451.1	0.01	6.19	33.85	5198	5198	MS2	19/296	19	296	29jan_CC_Luiza_E1E2_Trypsin.raw
High	A	12	FTVRPHHGIELPcTTYQLTTAETSEEIDmHMPPDIPDR	1769	Ambiguous	Isoform of B1B1B2, MayaroE2 OS=Homo sapiens (Human) OX=9606 GN=A1 PE=1 SV=1 - [MayaroE2_HUMAN]	1	1	B1B1B1	C13(Carbamidomethyl); M29(Oxidation)	HCD		0.0179	2	2	48	82	4.38	0	77.69	0	10	30	166100	5	891.026	4451.1	0.01	6.19	33.85	5198	5198	MS2	18/296	18	296	29jan_CC_Luiza_E1E2_Trypsin.raw
High	A	12	IQFASQIGLTK	1390	Unambiguous	Isoform of B1B1B2, MayaroE2 OS=Homo sapiens (Human) OX=9606 GN=A1 PE=1 SV=1 - [MayaroE2_HUMAN]	1	1	B1B1B1		HCD	1	0	1	1	47	41	3.24	0	1032.83	0	50	139	151000	2	603.351	1205.7	0	5.46	33.87	5200	5200	MS2	18/20	18	20	29jan_CC_Luiza_E1E2_Trypsin.raw
High	A	12	SGPFGQIFRPDNFVFGQSGAGNNWAK	3054	Unambiguous	Isoform of P04350, Tubulin domain-containing protein (Fragment) OS=Homo sapiens (Human) OX=9606 GN=TUBB4A PE=1 SV=1 - [M0QY85_HUMAN]|Isoform of P04350, Tubulin beta chain (Fragment) OS=Homo sapiens (Human) OX=9606 GN=TUBB4A PE=1 SV=1 - [M0R1I1_HUMAN]|Isoform of P04350, Tubulin domain-containing protein (Fragment) OS=Homo sapiens (Human) OX=9606 GN=TUBB4A PE=1 SV=1 - [M0R278_HUMAN]|Tubulin beta-4A…	11	11	M0QY85;M0R1I1;M0R278;P04350;P07437;P68371;Q13885;Q5JP53;Q5ST81;Q9BVA1;M0QZL7		HCD	1	0	1	1	178	185	7.74	0	1378.61	0	33	106	69310	3	933.454	2798.35	0	1.12	33.88	5202	5202	MS2	31/100	31	100	29jan_CC_Luiza_E1E2_Trypsin.raw
High	A	12	FTVRPHHGIELPcTTYQLTTAETSEEIDMHmPPDIPDR	1769	Ambiguous	Isoform of B1B1B2, MayaroE2 OS=Homo sapiens (Human) OX=9606 GN=A1 PE=1 SV=1 - [MayaroE2_HUMAN]	1	1	B1B1B1	C13(Carbamidomethyl); M31(Oxidation)	HCD	0.0081	0	1	1	48	44	3.71	0	50.92	0	8	25	134500	5	891.027	4451.11	0.01	7.29	33.89	5204	5204	MS2	16/296	16	296	29jan_CC_Luiza_E1E2_Trypsin.raw
High	A	12	FTVRPHHGIELPcTTYQLTTAETSEEIDmHMPPDIPDR	1769	Ambiguous	Isoform of B1B1B2, MayaroE2 OS=Homo sapiens (Human) OX=9606 GN=A1 PE=1 SV=1 - [MayaroE2_HUMAN]	1	1	B1B1B1	C13(Carbamidomethyl); M29(Oxidation)	HCD		0.0081	2	2	48	44	3.68	0	50.92	0	8	25	134500	5	891.027	4451.11	0.01	7.29	33.89	5204	5204	MS2	16/296	16	296	29jan_CC_Luiza_E1E2_Trypsin.raw
High	A	12	IQFASQIGLTK	1390	Unambiguous	Isoform of B1B1B2, MayaroE2 OS=Homo sapiens (Human) OX=9606 GN=A1 PE=1 SV=1 - [MayaroE2_HUMAN]	1	1	B1B1B1		HCD	1	0	1	1	46	41	3.27	0	1022.4	0	53	145	137200	2	603.351	1205.69	0	4.65	33.91	5208	5208	MS2	18/20	18	20	29jan_CC_Luiza_E1E2_Trypsin.raw
High	A	12	VHSSSEcAVTGTMGHFILAK	1030	Unambiguous	Isoform of B1B1B2, MayaroE2 OS=Homo sapiens (Human) OX=9606 GN=A1 PE=1 SV=1 - [MayaroE2_HUMAN]	1	1	B1B1B1	C7(Carbamidomethyl)	HCD	1	0	1	1	95	85	7.56	0	1793.43	0	8	125	135900	3	711.349	2132.03	0	3	33.99	5220	5220	MS2	33/76	33	76	29jan_CC_Luiza_E1E2_Trypsin.raw
High	A	12	AmNcAVGNIPVSMDIADSAFTR	1947	Unambiguous	Isoform of A1A1A2, MayaroE1 OS=Homo sapiens (Human) OX=9606 GN=A1 PE=1 SV=1 - [MayaroE1_HUMAN]	1	1	A1A1A1	M2(Oxidation); C4(Carbamidomethyl)	HCD	0.4167	0	1	1	89	109	4.2	0	524.96	0	50	73	74250	3	786.034	2356.09	0.01	6.53	34.02	5224	5224	MS2	21/84	21	84	29jan_CC_Luiza_E1E2_Trypsin.raw
High	A	12	AMNcAVGNIPVSmDIADSAFTR	1947	Unconsidered	Isoform of A1A1A2, MayaroE1 OS=Homo sapiens (Human) OX=9606 GN=A1 PE=1 SV=1 - [MayaroE1_HUMAN]	1	1	A1A1A1	C4(Carbamidomethyl); M13(Oxidation)	HCD		0.4167	2	2	89	109	2.45	0	170.11	0	50	73	74250	3	786.034	2356.09	0.01	6.53	34.02	5224	5224	MS2	13/84	13	84	29jan_CC_Luiza_E1E2_Trypsin.raw
High	A	12	VHSSSEcAVTGTMGHFILAK	1030	Unambiguous	Isoform of B1B1B2, MayaroE2 OS=Homo sapiens (Human) OX=9606 GN=A1 PE=1 SV=1 - [MayaroE2_HUMAN]	1	1	B1B1B1	C7(Carbamidomethyl)	HCD	1	0	1	1	96	81	6.78	0	1471.67	0	6	122	129100	3	711.349	2132.03	0	2.66	34.02	5225	5225	MS2	31/76	31	76	29jan_CC_Luiza_E1E2_Trypsin.raw
High	A	12	VHSSSEcAVTGTMGHFILAK	1030	Unambiguous	Isoform of B1B1B2, MayaroE2 OS=Homo sapiens (Human) OX=9606 GN=A1 PE=1 SV=1 - [MayaroE2_HUMAN]	1	1	B1B1B1	C7(Carbamidomethyl)	HCD	1	0	1	1	141	120	4.78	0	482.58	0	5	134	120200	4	533.764	2132.03	0	2.91	34.03	5226	5226	MS2	24/114	24	114	29jan_CC_Luiza_E1E2_Trypsin.raw
High	A	12	AmNcAVGNIPVSMDIADSAFTR	1947	Unambiguous	Isoform of A1A1A2, MayaroE1 OS=Homo sapiens (Human) OX=9606 GN=A1 PE=1 SV=1 - [MayaroE1_HUMAN]	1	1	A1A1A1	M2(Oxidation); C4(Carbamidomethyl)	HCD	0.3991	0	1	1	101	110	4.36	0	528.54	0	47	61	76510	3	786.035	2356.09	0.01	7.93	34.06	5231	5231	MS2	20/84	20	84	29jan_CC_Luiza_E1E2_Trypsin.raw
High	A	12	AMNcAVGNIPVSmDIADSAFTR	1947	Unconsidered	Isoform of A1A1A2, MayaroE1 OS=Homo sapiens (Human) OX=9606 GN=A1 PE=1 SV=1 - [MayaroE1_HUMAN]	1	1	A1A1A1	C4(Carbamidomethyl); M13(Oxidation)	HCD		0.3991	2	2	101	110	2.62	0	161.2	0	47	61	76510	3	786.035	2356.09	0.01	7.93	34.06	5231	5231	MS2	1984-12-01	12	84	29jan_CC_Luiza_E1E2_Trypsin.raw
High	A	12	VTILELFR	3095	Unambiguous	Solute carrier family 2, facilitated glucose transporter member 1 OS=Homo sapiens (Human) OX=9606 GN=SLC2A1 PE=1 SV=2 - [GTR1_HUMAN]	1	1	P11166		HCD	1	0	1	1	41	34	2.46	0	531.38	0	6	145	280100	2	495.804	990.601	0	2.8	34.13	5241	5241	MS2	2021-09-14	9	14	29jan_CC_Luiza_E1E2_Trypsin.raw
High	A	12	VTILELFR	3095	Unambiguous	Solute carrier family 2, facilitated glucose transporter member 1 OS=Homo sapiens (Human) OX=9606 GN=SLC2A1 PE=1 SV=2 - [GTR1_HUMAN]	1	1	P11166		HCD	1	0	1	1	39	34	2.08	0	420.55	0	3	109	353900	2	495.804	990.601	0	2.67	34.16	5247	5247	MS2	2021-08-14	8	14	29jan_CC_Luiza_E1E2_Trypsin.raw
High	A	12	FTVRPHHGIELPcTTYQLTTAETSEEIDMHmPPDIPDR	1769	Ambiguous	Isoform of B1B1B2, MayaroE2 OS=Homo sapiens (Human) OX=9606 GN=A1 PE=1 SV=1 - [MayaroE2_HUMAN]	1	1	B1B1B1	C13(Carbamidomethyl); M31(Oxidation)	HCD	0.02	0	1	1	117	137	6	0	151.26	0	14	57	39340	6	742.692	4451.11	0.01	8.9	34.17	5248	5248	MS2	23/370	23	370	29jan_CC_Luiza_E1E2_Trypsin.raw
High	A	12	FTVRPHHGIELPcTTYQLTTAETSEEIDmHMPPDIPDR	1769	Ambiguous	Isoform of B1B1B2, MayaroE2 OS=Homo sapiens (Human) OX=9606 GN=A1 PE=1 SV=1 - [MayaroE2_HUMAN]	1	1	B1B1B1	C13(Carbamidomethyl); M29(Oxidation)	HCD		0.02	2	2	117	137	5.88	0	134	0	14	57	39340	6	742.692	4451.11	0.01	8.9	34.17	5248	5248	MS2	22/370	22	370	29jan_CC_Luiza_E1E2_Trypsin.raw
High	A	12	FTVRPHHGIELPcTTYQLTTAETSEEIDMHmPPDIPDR	1769	Ambiguous	Isoform of B1B1B2, MayaroE2 OS=Homo sapiens (Human) OX=9606 GN=A1 PE=1 SV=1 - [MayaroE2_HUMAN]	1	1	B1B1B1	C13(Carbamidomethyl); M31(Oxidation)	HCD	0.0123	0	1	1	120	119	5.7	0	206.82	0	7	51	71710	6	742.691	4451.11	0.01	7.58	34.19	5252	5252	MS2	25/370	25	370	29jan_CC_Luiza_E1E2_Trypsin.raw
High	A	12	FTVRPHHGIELPcTTYQLTTAETSEEIDmHMPPDIPDR	1769	Ambiguous	Isoform of B1B1B2, MayaroE2 OS=Homo sapiens (Human) OX=9606 GN=A1 PE=1 SV=1 - [MayaroE2_HUMAN]	1	1	B1B1B1	C13(Carbamidomethyl); M29(Oxidation)	HCD		0.0123	2	2	120	119	5.63	0	185.4	0	7	51	71710	6	742.691	4451.11	0.01	7.58	34.19	5252	5252	MS2	24/370	24	370	29jan_CC_Luiza_E1E2_Trypsin.raw
High	A	12	WQFNSPFVPR	1860	Unambiguous	Isoform of B1B1B2, MayaroE2 OS=Homo sapiens (Human) OX=9606 GN=A1 PE=1 SV=1 - [MayaroE2_HUMAN]	1	1	B1B1B1		HCD	1	0	1	1	179	202	2.25	0	297.35	0	5	22	2701000	2	639.327	1277.65	0	2.68	34.2	5253	5253	MS2	2021-09-18	9	18	29jan_CC_Luiza_E1E2_Trypsin.raw
High	A	12	SVIHFSTASAAPSFIVSVcSSR	2227	Unambiguous	Isoform of A1A1A2, MayaroE1 OS=Homo sapiens (Human) OX=9606 GN=A1 PE=1 SV=1 - [MayaroE1_HUMAN]	1	1	A1A1A1	C19(Carbamidomethyl)	HCD	1	0	1	1	162	151	5.87	0	664.62	0	5	30	566800	3	770.726	2310.16	0	4.16	34.23	5258	5258	MS2	23/84	23	84	29jan_CC_Luiza_E1E2_Trypsin.raw
High	A	12	VHSSSEcAVTGTMGHFILAK	1030	Unambiguous	Isoform of B1B1B2, MayaroE2 OS=Homo sapiens (Human) OX=9606 GN=A1 PE=1 SV=1 - [MayaroE2_HUMAN]	1	1	B1B1B1	C7(Carbamidomethyl)	HCD	1	0	1	1	135	133	5.17	0	510.64	0	6	103	181800	4	533.764	2132.03	0	3.14	34.24	5260	5260	MS2	24/114	24	114	29jan_CC_Luiza_E1E2_Trypsin.raw
High	A	12	EATLSLHPIHPTLLSYR	1611	Unambiguous	Isoform of B1B1B2, MayaroE2 OS=Homo sapiens (Human) OX=9606 GN=A1 PE=1 SV=1 - [MayaroE2_HUMAN]	1	1	B1B1B1		HCD	1	0	1	1	56	53	4.28	0	745.93	0	3	137	158000	4	487.773	1948.07	0	2.61	34.25	5262	5262	MS2	24/96	24	96	29jan_CC_Luiza_E1E2_Trypsin.raw
High	A	12	cDVHSHSNVAVLQEVSIEAEGR	1455	Unambiguous	Isoform of A1A1A2, MayaroE1 OS=Homo sapiens (Human) OX=9606 GN=A1 PE=1 SV=1 - [MayaroE1_HUMAN]	1	1	A1A1A1	C1(Carbamidomethyl)	HCD	1	0	1	1	145	110	5.26	0	584.63	0	4	9	1763000	4	609.797	2436.17	0	3.63	34.27	5264	5264	MS2	26/126	26	126	29jan_CC_Luiza_E1E2_Trypsin.raw
High	A	12	SVIHFSTASAAPSFIVSVcSSR	2227	Unambiguous	Isoform of A1A1A2, MayaroE1 OS=Homo sapiens (Human) OX=9606 GN=A1 PE=1 SV=1 - [MayaroE1_HUMAN]	1	1	A1A1A1	C19(Carbamidomethyl)	HCD	1	0	1	1	160	151	5.71	0	574.3	0	5	31	542300	3	770.725	2310.16	0	2.89	34.28	5265	5265	MS2	22/84	22	84	29jan_CC_Luiza_E1E2_Trypsin.raw
High	A	12	cDVHSHSNVAVLQEVSIEAEGR	1455	Unambiguous	Isoform of A1A1A2, MayaroE1 OS=Homo sapiens (Human) OX=9606 GN=A1 PE=1 SV=1 - [MayaroE1_HUMAN]	1	1	A1A1A1	C1(Carbamidomethyl)	HCD	1	0	1	1	93	69	5.11	0	502.08	0	8	39	421100	3	812.725	2436.16	0	1.63	34.28	5266	5266	MS2	22/84	22	84	29jan_CC_Luiza_E1E2_Trypsin.raw
High	A	12	cDVHSHSNVAVLQEVSIEAEGR	1455	Unambiguous	Isoform of A1A1A2, MayaroE1 OS=Homo sapiens (Human) OX=9606 GN=A1 PE=1 SV=1 - [MayaroE1_HUMAN]	1	1	A1A1A1	C1(Carbamidomethyl)	HCD	1	0	1	1	144	107	5.64	0	496.09	0	4	9	1904000	4	609.798	2436.17	0	4.53	34.3	5270	5270	MS2	24/126	24	126	29jan_CC_Luiza_E1E2_Trypsin.raw
High	A	12	cDVHSHSNVAVLQEVSIEAEGR	1455	Unambiguous	Isoform of A1A1A2, MayaroE1 OS=Homo sapiens (Human) OX=9606 GN=A1 PE=1 SV=1 - [MayaroE1_HUMAN]	1	1	A1A1A1	C1(Carbamidomethyl)	HCD	1	0	1	1	92	74	5.02	0	535.32	0	6	36	447400	3	812.725	2436.16	0	1.86	34.32	5272	5272	MS2	22/84	22	84	29jan_CC_Luiza_E1E2_Trypsin.raw
High	A	12	KDGNASGTTLLEALDcILPPTRPTDKPLR	3122	Unambiguous	Elongation factor 1-alpha 1 OS=Homo sapiens (Human) OX=9606 GN=EEF1A1 PE=1 SV=1 - [EF1A1_HUMAN]|Putative elongation factor 1-alpha-like 3 OS=Homo sapiens (Human) OX=9606 GN=EEF1A1P5 PE=5 SV=1 - [EF1A3_HUMAN]|Isoform of P68104, Isoform 2 of Elongation factor 1-alpha 1 OS=Homo sapiens (Human) OX=9606 GN=EEF1A1 PE=1 SV=1 - [EF1A1-2_HUMAN]|Isoform of P68104, Elongation factor 1-alpha OS=Homo sapiens …	5	5	P68104;Q5VTE0;P68104-2;A0A087WV01;A0A087WVQ9	C16(Carbamidomethyl)	HCD	1	0	1	1	14	14	5.04	0	406.61	1	31	58	85350	4	788.171	3149.66	0	0.31	34.32	5273	5273	MS2	28/168	28	168	29jan_CC_Luiza_E1E2_Trypsin.raw
High	A	12	KDGNASGTTLLEALDcILPPTRPTDKPLR	3122	Unambiguous	Elongation factor 1-alpha 1 OS=Homo sapiens (Human) OX=9606 GN=EEF1A1 PE=1 SV=1 - [EF1A1_HUMAN]|Putative elongation factor 1-alpha-like 3 OS=Homo sapiens (Human) OX=9606 GN=EEF1A1P5 PE=5 SV=1 - [EF1A3_HUMAN]|Isoform of P68104, Isoform 2 of Elongation factor 1-alpha 1 OS=Homo sapiens (Human) OX=9606 GN=EEF1A1 PE=1 SV=1 - [EF1A1-2_HUMAN]|Isoform of P68104, Elongation factor 1-alpha OS=Homo sapiens …	5	5	P68104;Q5VTE0;P68104-2;A0A087WV01;A0A087WVQ9	C16(Carbamidomethyl)	HCD	1	0	1	1	18	18	4.05	0	329.44	1	35	68	95860	4	788.173	3149.67	0	2.87	34.36	5280	5280	MS2	26/168	26	168	29jan_CC_Luiza_E1E2_Trypsin.raw
High	A	12	EATLSLHPIHPTLLSYR	1611	Unambiguous	Isoform of B1B1B2, MayaroE2 OS=Homo sapiens (Human) OX=9606 GN=A1 PE=1 SV=1 - [MayaroE2_HUMAN]	1	1	B1B1B1		HCD	1	0	1	1	69	72	4.41	0	840.85	0	9	125	152200	4	487.773	1948.07	0	2.17	34.39	5285	5285	MS2	25/96	25	96	29jan_CC_Luiza_E1E2_Trypsin.raw
High	A	12	NLDLDSIIAEVK	3145	Unambiguous	Isoform of P13647, IF rod domain-containing protein (Fragment) OS=Homo sapiens (Human) OX=9606 GN=KRT5 PE=1 SV=1 - [H0YI76_HUMAN]|Isoform of P13647, IF rod domain-containing protein (Fragment) OS=Homo sapiens (Human) OX=9606 GN=KRT5 PE=1 SV=1 - [H0YIN9_HUMAN]|Keratin, type II cytoskeletal 75 OS=Homo sapiens (Human) OX=9606 GN=KRT75 PE=1 SV=2 - [K2C75_HUMAN]|Keratin, type II cytoskeletal 6A OS=Hom…	9	9	H0YI76;H0YIN9;O95678;P02538;P04259;P13647;P35908;P48668;Q5XKE5		HCD	1	0	1	1	262	242	2.88	0	439.83	0	21	149	186600	2	665.366	1329.73	0	-0.53	34.43	5290	5290	MS2	2021-12-22	12	22	29jan_CC_Luiza_E1E2_Trypsin.raw
High	A	12	FTVRPHHGIELPcTTYQLTTAETSEEIDMHMPPDIPDR	1769	Unambiguous	Isoform of B1B1B2, MayaroE2 OS=Homo sapiens (Human) OX=9606 GN=A1 PE=1 SV=1 - [MayaroE2_HUMAN]	1	1	B1B1B1	C13(Carbamidomethyl)	HCD	1	0	1	1	29	26	3.28	0	47.65	0	3	24	166900	5	887.827	4435.1	0	5.46	34.53	5306	5306	MS2	16/296	16	296	29jan_CC_Luiza_E1E2_Trypsin.raw
High	A	12	FTVRPHHGIELPcTTYQLTTAETSEEIDMHMPPDIPDR	1769	Unambiguous	Isoform of B1B1B2, MayaroE2 OS=Homo sapiens (Human) OX=9606 GN=A1 PE=1 SV=1 - [MayaroE2_HUMAN]	1	1	B1B1B1	C13(Carbamidomethyl)	HCD	1	0	1	1	16	21	3.21	0	22.75	0	4	23	130100	5	887.827	4435.11	0.01	5.88	34.57	5312	5312	MS2	14/296	14	296	29jan_CC_Luiza_E1E2_Trypsin.raw
High	A	12	cPPGEVISVSFVDSK	1664	Unambiguous	Isoform of B1B1B2, MayaroE2 OS=Homo sapiens (Human) OX=9606 GN=A1 PE=1 SV=1 - [MayaroE2_HUMAN]	1	1	B1B1B1	C1(Carbamidomethyl)	HCD	1	0	1	1	64	49	4.38	0	657.23	0	69	267	39720	2	810.904	1620.8	0	4.45	34.64	5321	5321	MS2	23/28	23	28	29jan_CC_Luiza_E1E2_Trypsin.raw
High	A	12	YEHTAVIPNQVGFPYK	1372	Unambiguous	Isoform of A1A1A2, MayaroE1 OS=Homo sapiens (Human) OX=9606 GN=A1 PE=1 SV=1 - [MayaroE1_HUMAN]	1	1	A1A1A1		HCD	1	0	1	1	132	132	4.23	0	479.79	0	12	249	63530	3	621.654	1862.95	0	2.24	34.73	5333	5333	MS2	17/60	17	60	29jan_CC_Luiza_E1E2_Trypsin.raw
High	A	12	AMNcAVGNIPVSMDIADSAFTR	1947	Unambiguous	Isoform of A1A1A2, MayaroE1 OS=Homo sapiens (Human) OX=9606 GN=A1 PE=1 SV=1 - [MayaroE1_HUMAN]	1	1	A1A1A1	C4(Carbamidomethyl)	HCD	1	0	1	1	89	93	4.29	0	782.06	0	3	61	241600	3	780.701	2340.09	0	4.66	34.75	5336	5336	MS2	24/84	24	84	29jan_CC_Luiza_E1E2_Trypsin.raw
High	A	12	FTVRPHHGIELPcTTYQLTTAETSEEIDMHMPPDIPDR	1769	Unambiguous	Isoform of B1B1B2, MayaroE2 OS=Homo sapiens (Human) OX=9606 GN=A1 PE=1 SV=1 - [MayaroE2_HUMAN]	1	1	B1B1B1	C13(Carbamidomethyl)	HCD	1	0	1	1	102	129	4.77	0	120.55	0	7	77	36630	6	740.025	4435.12	0.01	8.25	34.77	5340	5340	MS2	21/370	21	370	29jan_CC_Luiza_E1E2_Trypsin.raw
High	A	12	AMNcAVGNIPVSMDIADSAFTR	1947	Unambiguous	Isoform of A1A1A2, MayaroE1 OS=Homo sapiens (Human) OX=9606 GN=A1 PE=1 SV=1 - [MayaroE1_HUMAN]	1	1	A1A1A1	C4(Carbamidomethyl)	HCD	1	0	1	1	94	104	4.8	0	680.39	0	5	70	190100	3	780.702	2340.09	0	5.68	34.79	5342	5342	MS2	23/84	23	84	29jan_CC_Luiza_E1E2_Trypsin.raw
High	A	12	WQFNSPFVPR	1860	Unambiguous	Isoform of B1B1B2, MayaroE2 OS=Homo sapiens (Human) OX=9606 GN=A1 PE=1 SV=1 - [MayaroE2_HUMAN]	1	1	B1B1B1		HCD	1	0	1	1	185	195	3.34	0	548.27	0	6	111	294300	2	639.327	1277.65	0	3.16	34.8	5343	5343	MS2	2021-12-18	12	18	29jan_CC_Luiza_E1E2_Trypsin.raw
High	A	12	FTVRPHHGIELPcTTYQLTTAETSEEIDMHMPPDIPDR	1769	Unambiguous	Isoform of B1B1B2, MayaroE2 OS=Homo sapiens (Human) OX=9606 GN=A1 PE=1 SV=1 - [MayaroE2_HUMAN]	1	1	B1B1B1	C13(Carbamidomethyl)	HCD	1	0	1	1	102	130	5.82	0	215.7	0	9	74	40440	6	740.024	4435.11	0.01	6.77	34.8	5344	5344	MS2	26/370	26	370	29jan_CC_Luiza_E1E2_Trypsin.raw
High	A	12	WQFNSPFVPR	1860	Unambiguous	Isoform of B1B1B2, MayaroE2 OS=Homo sapiens (Human) OX=9606 GN=A1 PE=1 SV=1 - [MayaroE2_HUMAN]	1	1	B1B1B1		HCD	1	0	1	1	187	204	3.59	0	553.4	0	3	71	463800	2	639.326	1277.65	0	2.39	34.83	5348	5348	MS2	2021-12-18	12	18	29jan_CC_Luiza_E1E2_Trypsin.raw
High	A	12	FTVRPHHGIELPcTTYQLTTAETSEEIDMHmPPDIPDR	1769	Ambiguous	Isoform of B1B1B2, MayaroE2 OS=Homo sapiens (Human) OX=9606 GN=A1 PE=1 SV=1 - [MayaroE2_HUMAN]	1	1	B1B1B1	C13(Carbamidomethyl); M31(Oxidation)	HCD	0.0076	0	1	1	55	77	3.95	0	90.16	0	6	45	112700	5	891.027	4451.11	0.01	7.29	34.91	5361	5361	MS2	19/296	19	296	29jan_CC_Luiza_E1E2_Trypsin.raw
High	A	12	FTVRPHHGIELPcTTYQLTTAETSEEIDmHMPPDIPDR	1769	Ambiguous	Isoform of B1B1B2, MayaroE2 OS=Homo sapiens (Human) OX=9606 GN=A1 PE=1 SV=1 - [MayaroE2_HUMAN]	1	1	B1B1B1	C13(Carbamidomethyl); M29(Oxidation)	HCD		0.0076	2	2	55	77	3.92	0	78.06	0	6	45	112700	5	891.027	4451.11	0.01	7.29	34.91	5361	5361	MS2	18/296	18	296	29jan_CC_Luiza_E1E2_Trypsin.raw
High	A	12	TLGREPVFDEQWITTQTEVTIPVPVEGVEYR	3187	Unambiguous	Isoform of B1B1B2, MayaroE2 OS=Homo sapiens (Human) OX=9606 GN=A1 PE=1 SV=1 - [MayaroE2_HUMAN]	1	1	B1B1B1		HCD	1	0	1	1	71	54	4.09	0	63.06	1	6	74	69360	5	718.573	3588.84	0	3.72	35	5375	5375	MS2	15/240	15	240	29jan_CC_Luiza_E1E2_Trypsin.raw
High	A	12	TLGREPVFDEQWITTQTEVTIPVPVEGVEYR	3187	Unambiguous	Isoform of B1B1B2, MayaroE2 OS=Homo sapiens (Human) OX=9606 GN=A1 PE=1 SV=1 - [MayaroE2_HUMAN]	1	1	B1B1B1		HCD	1	0	1	1	53	45	3.04	0	77.75	1	15	44	112800	5	718.573	3588.83	0	3.21	35.03	5381	5381	MS2	16/240	16	240	29jan_CC_Luiza_E1E2_Trypsin.raw
High	A	12	VHSSSEcAVTGTMGHFILAK	1030	Unambiguous	Isoform of B1B1B2, MayaroE2 OS=Homo sapiens (Human) OX=9606 GN=A1 PE=1 SV=1 - [MayaroE2_HUMAN]	1	1	B1B1B1	C7(Carbamidomethyl)	HCD	1	0	1	1	110	82	7	0	2092.57	0	10	116	142000	3	711.349	2132.03	0	2.23	35.1	5394	5394	MS2	35/76	35	76	29jan_CC_Luiza_E1E2_Trypsin.raw
High	A	12	VHSSSEcAVTGTMGHFILAK	1030	Unambiguous	Isoform of B1B1B2, MayaroE2 OS=Homo sapiens (Human) OX=9606 GN=A1 PE=1 SV=1 - [MayaroE2_HUMAN]	1	1	B1B1B1	C7(Carbamidomethyl)	HCD	1	0	1	1	90	87	6.56	0	1672.59	0	2	108	148500	3	711.349	2132.03	0	3.43	35.13	5397	5397	MS2	32/76	32	76	29jan_CC_Luiza_E1E2_Trypsin.raw
High	A	12	YEHTAVIPNQVGFPYK	1372	Unambiguous	Isoform of A1A1A2, MayaroE1 OS=Homo sapiens (Human) OX=9606 GN=A1 PE=1 SV=1 - [MayaroE1_HUMAN]	1	1	A1A1A1		HCD	1	0	1	1	144	139	3.86	0	526.9	0	11	225	58330	3	621.654	1862.95	0	2.24	35.22	5412	5412	MS2	18/60	18	60	29jan_CC_Luiza_E1E2_Trypsin.raw
High	A	12	VHSSSEcAVTGTMGHFILAK	1030	Unambiguous	Isoform of B1B1B2, MayaroE2 OS=Homo sapiens (Human) OX=9606 GN=A1 PE=1 SV=1 - [MayaroE2_HUMAN]	1	1	B1B1B1	C7(Carbamidomethyl)	HCD	1	0	1	1	123	119	4.87	0	528.93	0	4	140	109400	4	533.764	2132.03	0	3.02	35.25	5416	5416	MS2	25/114	25	114	29jan_CC_Luiza_E1E2_Trypsin.raw
High	A	12	VHSSSEcAVTGTMGHFILAK	1030	Unambiguous	Isoform of B1B1B2, MayaroE2 OS=Homo sapiens (Human) OX=9606 GN=A1 PE=1 SV=1 - [MayaroE2_HUMAN]	1	1	B1B1B1	C7(Carbamidomethyl)	HCD	1	0	1	1	145	143	5.28	0	677.61	0	5	137	113100	4	533.764	2132.03	0	3.71	35.27	5420	5420	MS2	27/114	27	114	29jan_CC_Luiza_E1E2_Trypsin.raw
High	A	12	FTVRPHHGIELPcTTYQLTTAETSEEIDMHmPPDIPDR	1769	Ambiguous	Isoform of B1B1B2, MayaroE2 OS=Homo sapiens (Human) OX=9606 GN=A1 PE=1 SV=1 - [MayaroE2_HUMAN]	1	1	B1B1B1	C13(Carbamidomethyl); M31(Oxidation)	HCD	0.0383	0	1	1	47	52	3.66	0	33.61	0	12	106	41310	6	742.691	4451.11	0.01	8.16	35.29	5422	5422	MS2	16/370	16	370	29jan_CC_Luiza_E1E2_Trypsin.raw
High	A	12	FTVRPHHGIELPcTTYQLTTAETSEEIDmHMPPDIPDR	1769	Ambiguous	Isoform of B1B1B2, MayaroE2 OS=Homo sapiens (Human) OX=9606 GN=A1 PE=1 SV=1 - [MayaroE2_HUMAN]	1	1	B1B1B1	C13(Carbamidomethyl); M29(Oxidation)	HCD		0.0383	2	2	47	52	3.52	0	28.62	0	12	106	41310	6	742.691	4451.11	0.01	8.16	35.29	5422	5422	MS2	15/370	15	370	29jan_CC_Luiza_E1E2_Trypsin.raw
High	A	12	cDVHSHSNVAVLQEVSIEAEGR	1455	Unambiguous	Isoform of A1A1A2, MayaroE1 OS=Homo sapiens (Human) OX=9606 GN=A1 PE=1 SV=1 - [MayaroE1_HUMAN]	1	1	A1A1A1	C1(Carbamidomethyl)	HCD	1	0	1	1	144	101	5.61	0	545.69	0	3	13	1398000	4	609.797	2436.17	0	4.43	35.32	5426	5426	MS2	25/126	25	126	29jan_CC_Luiza_E1E2_Trypsin.raw
High	A	12	SVIHFSTASAAPSFIVSVcSSR	2227	Unambiguous	Isoform of A1A1A2, MayaroE1 OS=Homo sapiens (Human) OX=9606 GN=A1 PE=1 SV=1 - [MayaroE1_HUMAN]	1	1	A1A1A1	C19(Carbamidomethyl)	HCD	1	0	1	1	164	148	5.75	0	728.88	0	3	29	602800	3	770.726	2310.16	0	3.77	35.33	5427	5427	MS2	24/84	24	84	29jan_CC_Luiza_E1E2_Trypsin.raw
High	A	12	cDVHSHSNVAVLQEVSIEAEGR	1455	Unambiguous	Isoform of A1A1A2, MayaroE1 OS=Homo sapiens (Human) OX=9606 GN=A1 PE=1 SV=1 - [MayaroE1_HUMAN]	1	1	A1A1A1	C1(Carbamidomethyl)	HCD	1	0	1	1	93	73	4.98	0	485.87	0	5	54	281100	3	812.725	2436.16	0	1.48	35.34	5429	5429	MS2	21/84	21	84	29jan_CC_Luiza_E1E2_Trypsin.raw
High	A	12	cDVHSHSNVAVLQEVSIEAEGR	1455	Unambiguous	Isoform of A1A1A2, MayaroE1 OS=Homo sapiens (Human) OX=9606 GN=A1 PE=1 SV=1 - [MayaroE1_HUMAN]	1	1	A1A1A1	C1(Carbamidomethyl)	HCD	1	0	1	1	140	105	5.59	0	471.2	0	4	13	1256000	4	609.798	2436.17	0	4.53	35.35	5432	5432	MS2	24/126	24	126	29jan_CC_Luiza_E1E2_Trypsin.raw
High	A	12	SVIHFSTASAAPSFIVSVcSSR	2227	Unambiguous	Isoform of A1A1A2, MayaroE1 OS=Homo sapiens (Human) OX=9606 GN=A1 PE=1 SV=1 - [MayaroE1_HUMAN]	1	1	A1A1A1	C19(Carbamidomethyl)	HCD	1	0	1	1	165	150	5.23	0	676.24	0	4	32	561400	3	770.726	2310.16	0	4.32	35.36	5433	5433	MS2	23/84	23	84	29jan_CC_Luiza_E1E2_Trypsin.raw
High	A	12	cDVHSHSNVAVLQEVSIEAEGR	1455	Unambiguous	Isoform of A1A1A2, MayaroE1 OS=Homo sapiens (Human) OX=9606 GN=A1 PE=1 SV=1 - [MayaroE1_HUMAN]	1	1	A1A1A1	C1(Carbamidomethyl)	HCD	1	0	1	1	94	84	4.77	0	482.32	0	3	59	289900	3	812.725	2436.16	0	1.71	35.37	5435	5435	MS2	24/84	24	84	29jan_CC_Luiza_E1E2_Trypsin.raw
High	A	12	EATLSLHPIHPTLLSYR	1611	Unambiguous	Isoform of B1B1B2, MayaroE2 OS=Homo sapiens (Human) OX=9606 GN=A1 PE=1 SV=1 - [MayaroE2_HUMAN]	1	1	B1B1B1		HCD	1	0	1	1	62	54	4.07	0	827.89	0	6	134	160800	4	487.773	1948.07	0	3.48	35.41	5442	5442	MS2	25/96	25	96	29jan_CC_Luiza_E1E2_Trypsin.raw
High	A	12	EATLSLHPIHPTLLSYR	1611	Unambiguous	Isoform of B1B1B2, MayaroE2 OS=Homo sapiens (Human) OX=9606 GN=A1 PE=1 SV=1 - [MayaroE2_HUMAN]	1	1	B1B1B1		HCD	1	0	1	1	58	51	4.08	0	775.5	0	7	157	121700	4	487.773	1948.07	0	3.42	35.44	5446	5446	MS2	24/96	24	96	29jan_CC_Luiza_E1E2_Trypsin.raw
High	A	12	AmNcAVGNIPVSMDIADSAFTR	1947	Unambiguous	Isoform of A1A1A2, MayaroE1 OS=Homo sapiens (Human) OX=9606 GN=A1 PE=1 SV=1 - [MayaroE1_HUMAN]	1	1	A1A1A1	M2(Oxidation); C4(Carbamidomethyl)	HCD	1	0	1	1	83	84	3.49	0	335.58	0	35	116	29460	3	786.033	2356.08	0	4.82	35.57	5465	5465	MS2	19/84	19	84	29jan_CC_Luiza_E1E2_Trypsin.raw
High	A	12	FTVRPHHGIELPcTTYQLTTAETSEEIDMHMPPDIPDR	1769	Unambiguous	Isoform of B1B1B2, MayaroE2 OS=Homo sapiens (Human) OX=9606 GN=A1 PE=1 SV=1 - [MayaroE2_HUMAN]	1	1	B1B1B1	C13(Carbamidomethyl)	HCD	1	0	1	1	49	61	4.25	0	105.24	0	4	26	137400	5	887.828	4435.11	0.01	7.39	35.59	5468	5468	MS2	16/296	16	296	29jan_CC_Luiza_E1E2_Trypsin.raw
High	A	12	AmNcAVGNIPVSMDIADSAFTR	1947	Unambiguous	Isoform of A1A1A2, MayaroE1 OS=Homo sapiens (Human) OX=9606 GN=A1 PE=1 SV=1 - [MayaroE1_HUMAN]	1	1	A1A1A1	M2(Oxidation); C4(Carbamidomethyl)	HCD	0.3588	0	1	1	96	85	3.93	0	281.24	0	34	129	35130	3	786.034	2356.09	0	6.3	35.61	5471	5471	MS2	16/84	16	84	29jan_CC_Luiza_E1E2_Trypsin.raw
High	A	12	AMNcAVGNIPVSmDIADSAFTR	1947	Unconsidered	Isoform of A1A1A2, MayaroE1 OS=Homo sapiens (Human) OX=9606 GN=A1 PE=1 SV=1 - [MayaroE1_HUMAN]	1	1	A1A1A1	C4(Carbamidomethyl); M13(Oxidation)	HCD		0.3588	2	2	96	85	2.52	0	102.68	0	34	129	35130	3	786.034	2356.09	0	6.3	35.61	5471	5471	MS2	1984-10-01	10	84	29jan_CC_Luiza_E1E2_Trypsin.raw
High	A	12	FTVRPHHGIELPcTTYQLTTAETSEEIDMHMPPDIPDR	1769	Unambiguous	Isoform of B1B1B2, MayaroE2 OS=Homo sapiens (Human) OX=9606 GN=A1 PE=1 SV=1 - [MayaroE2_HUMAN]	1	1	B1B1B1	C13(Carbamidomethyl)	HCD	1	0	1	1	40	55	3.49	0	163.84	0	2	27	129100	5	887.827	4435.11	0.01	6.5	35.63	5474	5474	MS2	20/296	20	296	29jan_CC_Luiza_E1E2_Trypsin.raw
High	A	12	FTVRPHHGIELPcTTYQLTTAETSEEIDMHMPPDIPDR	1769	Unambiguous	Isoform of B1B1B2, MayaroE2 OS=Homo sapiens (Human) OX=9606 GN=A1 PE=1 SV=1 - [MayaroE2_HUMAN]	1	1	B1B1B1	C13(Carbamidomethyl)	HCD	1	0	1	1	79	95	5.67	0	192.78	0	6	65	33780	6	740.024	4435.11	0	5.86	35.8	5495	5495	MS2	24/370	24	370	29jan_CC_Luiza_E1E2_Trypsin.raw
High	A	12	AMNcAVGNIPVSMDIADSAFTR	1947	Unambiguous	Isoform of A1A1A2, MayaroE1 OS=Homo sapiens (Human) OX=9606 GN=A1 PE=1 SV=1 - [MayaroE1_HUMAN]	1	1	A1A1A1	C4(Carbamidomethyl)	HCD	1	0	1	1	98	111	4.52	0	502.96	0	7	89	153000	3	780.702	2340.09	0	5.05	35.81	5496	5496	MS2	21/84	21	84	29jan_CC_Luiza_E1E2_Trypsin.raw
High	A	12	AMNcAVGNIPVSMDIADSAFTR	1947	Unambiguous	Isoform of A1A1A2, MayaroE1 OS=Homo sapiens (Human) OX=9606 GN=A1 PE=1 SV=1 - [MayaroE1_HUMAN]	1	1	A1A1A1	C4(Carbamidomethyl)	HCD	1	0	1	1	101	104	4.67	0	628.49	0	7	92	130200	3	780.701	2340.09	0	4.66	35.85	5502	5502	MS2	22/84	22	84	29jan_CC_Luiza_E1E2_Trypsin.raw
High	A	12	FTVRPHHGIELPcTTYQLTTAETSEEIDMHMPPDIPDR	1769	Unambiguous	Isoform of B1B1B2, MayaroE2 OS=Homo sapiens (Human) OX=9606 GN=A1 PE=1 SV=1 - [MayaroE2_HUMAN]	1	1	B1B1B1	C13(Carbamidomethyl)	HCD	1	0	1	1	98	128	5.12	0	109.81	0	6	64	56680	6	740.025	4435.11	0.01	7.35	35.86	5503	5503	MS2	20/370	20	370	29jan_CC_Luiza_E1E2_Trypsin.raw
High	A	12	WQFNSPFVPR	1860	Unambiguous	Isoform of B1B1B2, MayaroE2 OS=Homo sapiens (Human) OX=9606 GN=A1 PE=1 SV=1 - [MayaroE2_HUMAN]	1	1	B1B1B1		HCD	1	0	1	1	186	198	3.44	0	535.93	0	7	135	228600	2	639.327	1277.65	0	3.16	35.86	5504	5504	MS2	2021-12-18	12	18	29jan_CC_Luiza_E1E2_Trypsin.raw
High	A	12	WQFNSPFVPR	1860	Unambiguous	Isoform of B1B1B2, MayaroE2 OS=Homo sapiens (Human) OX=9606 GN=A1 PE=1 SV=1 - [MayaroE2_HUMAN]	1	1	B1B1B1		HCD	1	0	1	1	197	207	3.18	0	569.46	0	10	141	217200	2	639.327	1277.65	0	3.44	35.89	5509	5509	MS2	2021-12-18	12	18	29jan_CC_Luiza_E1E2_Trypsin.raw
High	A	12	FIFGPVSTAWTPFDTK	3311	Unambiguous	Isoform of A1A1A2, MayaroE1 OS=Homo sapiens (Human) OX=9606 GN=A1 PE=1 SV=1 - [MayaroE1_HUMAN]	1	1	A1A1A1		HCD	1	0	1	1	157	141	3.18	0	347.58	0	6	45	484700	3	605.312	1813.92	0	2.9	35.92	5513	5513	MS2	17/60	17	60	29jan_CC_Luiza_E1E2_Trypsin.raw
High	A	12	NVSTGDVNVEmNAAPGVDLTQLLNNMR	3313	Unambiguous	Keratin, type I cytoskeletal 10 OS=Homo sapiens (Human) OX=9606 GN=KRT10 PE=1 SV=6 - [K1C10_HUMAN]	1	1	P13645	M11(Oxidation)	HCD	1	0	1	1	113	100	4.31	0	633.29	0	6	175	50040	3	963.469	2888.39	0	1.91	35.94	5516	5516	MS2	24/104	24	104	29jan_CC_Luiza_E1E2_Trypsin.raw
High	A	12	FIFGPVSTAWTPFDTK	3311	Unambiguous	Isoform of A1A1A2, MayaroE1 OS=Homo sapiens (Human) OX=9606 GN=A1 PE=1 SV=1 - [MayaroE1_HUMAN]	1	1	A1A1A1		HCD	1	0	1	1	148	138	3.36	0	440.92	0	35	5	3017000	3	605.309	1813.91	0	-1.34	35.97	5520	5520	MS2	19/60	19	60	29jan_CC_Luiza_E1E2_Trypsin.raw
High	A	12	FIFGPVSTAWTPFDTK	3311	Unambiguous	Isoform of A1A1A2, MayaroE1 OS=Homo sapiens (Human) OX=9606 GN=A1 PE=1 SV=1 - [MayaroE1_HUMAN]	1	1	A1A1A1		HCD	1	0	1	1	105	110	2.9	0	334.17	0	9	0	77050000	2	907.463	1813.92	0	1.03	36.13	5549	5549	MS2	2021-12-30	12	30	29jan_CC_Luiza_E1E2_Trypsin.raw
High	A	12	EPVFDEQWITTQTEVTIPVPVEGVEYR	3320	Unambiguous	Isoform of B1B1B2, MayaroE2 OS=Homo sapiens (Human) OX=9606 GN=A1 PE=1 SV=1 - [MayaroE2_HUMAN]	1	1	B1B1B1		HCD	1	0	1	1	14	10	3.05	0	73.99	0	23	7	1065000	3	1054.52	3161.56	0	-3.25	36.14	5550	5550	MS2	14/104	14	104	29jan_CC_Luiza_E1E2_Trypsin.raw
High	A	12	EPVFDEQWITTQTEVTIPVPVEGVEYR	3320	Unambiguous	Isoform of B1B1B2, MayaroE2 OS=Homo sapiens (Human) OX=9606 GN=A1 PE=1 SV=1 - [MayaroE2_HUMAN]	1	1	B1B1B1		HCD	1	0	1	1	55	47	2.88	0	256.9	0	8	13	258700	2	1581.28	3161.56	-0.01	-3.31	36.14	5551	5551	MS2	14/52	14	52	29jan_CC_Luiza_E1E2_Trypsin.raw
High	A	12	FIFGPVSTAWTPFDTK	3311	Unambiguous	Isoform of A1A1A2, MayaroE1 OS=Homo sapiens (Human) OX=9606 GN=A1 PE=1 SV=1 - [MayaroE1_HUMAN]	1	1	A1A1A1		HCD	1	0	1	1	108	109	3.15	0	289.66	0	9	0	72230000	2	907.463	1813.92	0	2.04	36.16	5555	5555	MS2	2021-11-30	11	30	29jan_CC_Luiza_E1E2_Trypsin.raw
High	A	12	EPVFDEQWITTQTEVTIPVPVEGVEYR	3320	Unambiguous	Isoform of B1B1B2, MayaroE2 OS=Homo sapiens (Human) OX=9606 GN=A1 PE=1 SV=1 - [MayaroE2_HUMAN]	1	1	B1B1B1		HCD	1	0	1	1	14	14	2.79	0	43.1	0	22	2	5017000	3	1054.53	3161.57	0	-0.59	36.17	5556	5556	MS2	11/104	11	104	29jan_CC_Luiza_E1E2_Trypsin.raw
High	A	12	EPVFDEQWITTQTEVTIPVPVEGVEYR	3320	Unambiguous	Isoform of B1B1B2, MayaroE2 OS=Homo sapiens (Human) OX=9606 GN=A1 PE=1 SV=1 - [MayaroE2_HUMAN]	1	1	B1B1B1		HCD	1	0	1	1	36	31	2.89	0	259.24	0	14	3	1658000	2	1581.29	3161.57	0	-0.53	36.17	5557	5557	MS2	15/52	15	52	29jan_CC_Luiza_E1E2_Trypsin.raw
High	A	12	EPVFDEQWITTQTEVTIPVPVEGVEYR	3320	Unambiguous	Isoform of B1B1B2, MayaroE2 OS=Homo sapiens (Human) OX=9606 GN=A1 PE=1 SV=1 - [MayaroE2_HUMAN]	1	1	B1B1B1		HCD	1	0	1	1	62	55	2.66	0	81.2	0	28	5	1930000	4	791.148	3161.57	0	0.43	36.22	5567	5567	MS2	14/156	14	156	29jan_CC_Luiza_E1E2_Trypsin.raw
High	A	12	cDVHSHSNVAVLQEVSIEAEGR	1455	Unambiguous	Isoform of A1A1A2, MayaroE1 OS=Homo sapiens (Human) OX=9606 GN=A1 PE=1 SV=1 - [MayaroE1_HUMAN]	1	1	A1A1A1	C1(Carbamidomethyl)	HCD	1	0	1	1	131	108	4.92	0	455.91	0	19	26	619700	4	609.794	2436.15	0	-1.88	36.38	5597	5597	MS2	23/126	23	126	29jan_CC_Luiza_E1E2_Trypsin.raw
High	A	12	cDVHSHSNVAVLQEVSIEAEGR	1455	Unambiguous	Isoform of A1A1A2, MayaroE1 OS=Homo sapiens (Human) OX=9606 GN=A1 PE=1 SV=1 - [MayaroE1_HUMAN]	1	1	A1A1A1	C1(Carbamidomethyl)	HCD	1	0	1	1	134	102	4.74	0	541.13	0	20	23	692200	4	609.794	2436.15	0	-1.28	36.42	5603	5603	MS2	25/126	25	126	29jan_CC_Luiza_E1E2_Trypsin.raw
High	A	12	cDVHSHSNVAVLQEVSIEAEGR	1455	Unambiguous	Isoform of A1A1A2, MayaroE1 OS=Homo sapiens (Human) OX=9606 GN=A1 PE=1 SV=1 - [MayaroE1_HUMAN]	1	1	A1A1A1	C1(Carbamidomethyl)	HCD	1	0	1	1	87	71	5.1	0	878.45	0	7	67	213900	3	812.723	2436.16	0	-0.85	36.43	5605	5605	MS2	25/84	25	84	29jan_CC_Luiza_E1E2_Trypsin.raw
High	A	12	cDVHSHSNVAVLQEVSIEAEGR	1455	Unambiguous	Isoform of A1A1A2, MayaroE1 OS=Homo sapiens (Human) OX=9606 GN=A1 PE=1 SV=1 - [MayaroE1_HUMAN]	1	1	A1A1A1	C1(Carbamidomethyl)	HCD	1	0	1	1	80	65	4.77	0	812.63	0	9	65	202700	3	812.724	2436.16	0	-0.1	36.45	5609	5609	MS2	25/84	25	84	29jan_CC_Luiza_E1E2_Trypsin.raw
High	A	12	SVIHFSTASAAPSFIVSVcSSR	2227	Unambiguous	Isoform of A1A1A2, MayaroE1 OS=Homo sapiens (Human) OX=9606 GN=A1 PE=1 SV=1 - [MayaroE1_HUMAN]	1	1	A1A1A1	C19(Carbamidomethyl)	HCD	1	0	1	1	155	141	5.47	0	783.97	0	4	76	240100	3	770.724	2310.16	0	0.91	36.47	5611	5611	MS2	25/84	25	84	29jan_CC_Luiza_E1E2_Trypsin.raw
High	A	12	SVIHFSTASAAPSFIVSVcSSR	2227	Unambiguous	Isoform of A1A1A2, MayaroE1 OS=Homo sapiens (Human) OX=9606 GN=A1 PE=1 SV=1 - [MayaroE1_HUMAN]	1	1	A1A1A1	C19(Carbamidomethyl)	HCD	1	0	1	1	142	135	5.77	0	927.78	0	5	65	208500	3	770.724	2310.16	0	1.39	36.49	5615	5615	MS2	27/84	27	84	29jan_CC_Luiza_E1E2_Trypsin.raw
High	A	12	DGNASGTTLLEALDcILPPTRPTDKPLR	3351	Unambiguous	Elongation factor 1-alpha 1 OS=Homo sapiens (Human) OX=9606 GN=EEF1A1 PE=1 SV=1 - [EF1A1_HUMAN]|Putative elongation factor 1-alpha-like 3 OS=Homo sapiens (Human) OX=9606 GN=EEF1A1P5 PE=5 SV=1 - [EF1A3_HUMAN]|Isoform of P68104, Isoform 2 of Elongation factor 1-alpha 1 OS=Homo sapiens (Human) OX=9606 GN=EEF1A1 PE=1 SV=1 - [EF1A1-2_HUMAN]|Isoform of P68104, Elongation factor 1-alpha OS=Homo sapiens …	5	5	P68104;Q5VTE0;P68104-2;A0A087WV01;A0A087WVQ9	C15(Carbamidomethyl)	HCD	1	0	1	1	17	18	5.2	0	264.38	0	40	122	88420	4	756.148	3021.57	0	1.22	36.54	5624	5624	MS2	24/162	24	162	29jan_CC_Luiza_E1E2_Trypsin.raw
High	A	12	IQFASQIGLTK	1390	Unambiguous	Isoform of B1B1B2, MayaroE2 OS=Homo sapiens (Human) OX=9606 GN=A1 PE=1 SV=1 - [MayaroE2_HUMAN]	1	1	B1B1B1		HCD	1	0	1	1	46	44	3.04	0	1000.92	0	67	148	112000	2	603.35	1205.69	0	2.52	36.55	5625	5625	MS2	18/20	18	20	29jan_CC_Luiza_E1E2_Trypsin.raw
High	A	12	DGNASGTTLLEALDcILPPTRPTDKPLR	3351	Unambiguous	Elongation factor 1-alpha 1 OS=Homo sapiens (Human) OX=9606 GN=EEF1A1 PE=1 SV=1 - [EF1A1_HUMAN]|Putative elongation factor 1-alpha-like 3 OS=Homo sapiens (Human) OX=9606 GN=EEF1A1P5 PE=5 SV=1 - [EF1A3_HUMAN]|Isoform of P68104, Isoform 2 of Elongation factor 1-alpha 1 OS=Homo sapiens (Human) OX=9606 GN=EEF1A1 PE=1 SV=1 - [EF1A1-2_HUMAN]|Isoform of P68104, Elongation factor 1-alpha OS=Homo sapiens …	5	5	P68104;Q5VTE0;P68104-2;A0A087WV01;A0A087WVQ9	C15(Carbamidomethyl)	HCD	1	0	1	1	15	19	5.65	0	338.65	0	12	93	86730	4	756.15	3021.58	0	3.15	36.58	5629	5629	MS2	27/162	27	162	29jan_CC_Luiza_E1E2_Trypsin.raw
High	A	12	IQFASQIGLTK	1390	Unambiguous	Isoform of B1B1B2, MayaroE2 OS=Homo sapiens (Human) OX=9606 GN=A1 PE=1 SV=1 - [MayaroE2_HUMAN]	1	1	B1B1B1		HCD	1	0	1	1	46	45	3	0	846.42	0	68	113	115400	2	603.351	1205.69	0	4.45	36.59	5631	5631	MS2	17/20	17	20	29jan_CC_Luiza_E1E2_Trypsin.raw
High	A	12	FTVRPHHGIELPcTTYQLTTAETSEEIDMHMPPDIPDR	1769	Unambiguous	Isoform of B1B1B2, MayaroE2 OS=Homo sapiens (Human) OX=9606 GN=A1 PE=1 SV=1 - [MayaroE2_HUMAN]	1	1	B1B1B1	C13(Carbamidomethyl)	HCD	1	0	1	1	55	53	3.73	0	79.15	0	3	44	42210	5	887.824	4435.09	0	2.3	36.65	5640	5640	MS2	15/296	15	296	29jan_CC_Luiza_E1E2_Trypsin.raw
High	A	12	FTVRPHHGIELPcTTYQLTTAETSEEIDMHMPPDIPDR	1769	Unambiguous	Isoform of B1B1B2, MayaroE2 OS=Homo sapiens (Human) OX=9606 GN=A1 PE=1 SV=1 - [MayaroE2_HUMAN]	1	1	B1B1B1	C13(Carbamidomethyl)	HCD	1	0	1	1	55	53	3.92	0	108.85	0	5	48	40410	5	887.824	4435.09	0	2.71	36.69	5647	5647	MS2	17/296	17	296	29jan_CC_Luiza_E1E2_Trypsin.raw
High	A	12	EATLSLHPIHPTLLSYR	1611	Unambiguous	Isoform of B1B1B2, MayaroE2 OS=Homo sapiens (Human) OX=9606 GN=A1 PE=1 SV=1 - [MayaroE2_HUMAN]	1	1	B1B1B1		HCD	1	0	1	1	71	72	3.89	0	898.54	0	11	141	158100	4	487.772	1948.07	0	1.1	36.7	5649	5649	MS2	26/96	26	96	29jan_CC_Luiza_E1E2_Trypsin.raw
High	A	12	EATLSLHPIHPTLLSYR	1611	Unambiguous	Isoform of B1B1B2, MayaroE2 OS=Homo sapiens (Human) OX=9606 GN=A1 PE=1 SV=1 - [MayaroE2_HUMAN]	1	1	B1B1B1		HCD	1	0	1	1	63	62	4.15	0	806.63	0	2	150	120300	4	487.772	1948.07	0	0.85	36.72	5652	5652	MS2	25/96	25	96	29jan_CC_Luiza_E1E2_Trypsin.raw
High	A	12	cLTPYALTPGAVVPVTIGVLccAPK	3367	Unambiguous	Isoform of B1B1B2, MayaroE2 OS=Homo sapiens (Human) OX=9606 GN=A1 PE=1 SV=1 - [MayaroE2_HUMAN]	1	1	B1B1B1	C1(Carbamidomethyl); C21(Carbamidomethyl); C22(Carbamidomethyl)	HCD	1	0	1	1	28	19	3.66	0	499.97	0	4	38	353500	3	886.472	2657.4	0.01	5.82	36.75	5657	5657	MS2	21/96	21	96	29jan_CC_Luiza_E1E2_Trypsin.raw
High	A	12	cLTPYALTPGAVVPVTIGVLccAPK	3367	Unambiguous	Isoform of B1B1B2, MayaroE2 OS=Homo sapiens (Human) OX=9606 GN=A1 PE=1 SV=1 - [MayaroE2_HUMAN]	1	1	B1B1B1	C1(Carbamidomethyl); C21(Carbamidomethyl); C22(Carbamidomethyl)	HCD	1	0	1	1	24	13	3.85	0	415.15	0	4	16	859200	3	886.471	2657.4	0	4.86	36.79	5663	5663	MS2	20/96	20	96	29jan_CC_Luiza_E1E2_Trypsin.raw
High	A	12	cLTPYALTPGAVVPVTIGVLccAPK	3367	Unambiguous	Isoform of B1B1B2, MayaroE2 OS=Homo sapiens (Human) OX=9606 GN=A1 PE=1 SV=1 - [MayaroE2_HUMAN]	1	1	B1B1B1	C1(Carbamidomethyl); C21(Carbamidomethyl); C22(Carbamidomethyl)	HCD	1	0	1	1	32	33	3.73	0	377.32	0	3	97	52850	2	1329.2	2657.4	0	3.33	36.81	5667	5667	MS2	16/48	16	48	29jan_CC_Luiza_E1E2_Trypsin.raw
High	A	12	cLTPYALTPGAVVPVTIGVLccAPK	3367	Unambiguous	Isoform of B1B1B2, MayaroE2 OS=Homo sapiens (Human) OX=9606 GN=A1 PE=1 SV=1 - [MayaroE2_HUMAN]	1	1	B1B1B1	C1(Carbamidomethyl); C21(Carbamidomethyl); C22(Carbamidomethyl)	HCD	1	0	1	1	20	24	2.26	0	276.57	0	5	41	124900	2	1329.2	2657.39	0	2.04	36.83	5669	5669	MS2	14/48	14	48	29jan_CC_Luiza_E1E2_Trypsin.raw
High	A	12	VHSSSEcAVTGTMGHFILAK	1030	Unambiguous	Isoform of B1B1B2, MayaroE2 OS=Homo sapiens (Human) OX=9606 GN=A1 PE=1 SV=1 - [MayaroE2_HUMAN]	1	1	B1B1B1	C7(Carbamidomethyl)	HCD	1	0	1	1	147	121	4.82	0	593.91	0	5	119	147900	4	533.762	2132.03	0	0.73	36.85	5673	5673	MS2	26/114	26	114	29jan_CC_Luiza_E1E2_Trypsin.raw
High	A	12	FTVRPHHGIELPcTTYQLTTAETSEEIDMHMPPDIPDR	1769	Unambiguous	Isoform of B1B1B2, MayaroE2 OS=Homo sapiens (Human) OX=9606 GN=A1 PE=1 SV=1 - [MayaroE2_HUMAN]	1	1	B1B1B1	C13(Carbamidomethyl)	HCD	1	0	1	1	97	124	5.54	0	192.09	0	9	81	47360	6	740.023	4435.1	0	4.95	36.87	5676	5676	MS2	24/370	24	370	29jan_CC_Luiza_E1E2_Trypsin.raw
High	A	12	AMNcAVGNIPVSMDIADSAFTR	1947	Unambiguous	Isoform of A1A1A2, MayaroE1 OS=Homo sapiens (Human) OX=9606 GN=A1 PE=1 SV=1 - [MayaroE1_HUMAN]	1	1	A1A1A1	C4(Carbamidomethyl)	HCD	1	0	1	1	96	98	4.35	0	478.93	0	19	130	48800	3	780.701	2340.09	0	4.11	36.88	5678	5678	MS2	20/84	20	84	29jan_CC_Luiza_E1E2_Trypsin.raw
High	A	12	AMNcAVGNIPVSMDIADSAFTR	1947	Unambiguous	Isoform of A1A1A2, MayaroE1 OS=Homo sapiens (Human) OX=9606 GN=A1 PE=1 SV=1 - [MayaroE1_HUMAN]	1	1	A1A1A1	C4(Carbamidomethyl)	HCD	1	0	1	1	87	93	4.09	0	539.41	0	27	108	70260	3	780.698	2340.08	0	1.06	36.92	5685	5685	MS2	20/84	20	84	29jan_CC_Luiza_E1E2_Trypsin.raw
High	A	12	WQFNSPFVPR	1860	Unambiguous	Isoform of B1B1B2, MayaroE2 OS=Homo sapiens (Human) OX=9606 GN=A1 PE=1 SV=1 - [MayaroE2_HUMAN]	1	1	B1B1B1		HCD	1	0	1	1	177	201	3.38	0	598.24	0	6	167	167700	2	639.326	1277.64	0	1.15	36.95	5689	5689	MS2	2021-12-18	12	18	29jan_CC_Luiza_E1E2_Trypsin.raw
High	A	12	FTVRPHHGIELPcTTYQLTTAETSEEIDMHMPPDIPDR	1769	Unambiguous	Isoform of B1B1B2, MayaroE2 OS=Homo sapiens (Human) OX=9606 GN=A1 PE=1 SV=1 - [MayaroE2_HUMAN]	1	1	B1B1B1	C13(Carbamidomethyl)	HCD	1	0	1	1	88	118	5.15	0	150.8	0	6	83	48530	6	740.023	4435.1	0	4.7	36.96	5690	5690	MS2	22/370	22	370	29jan_CC_Luiza_E1E2_Trypsin.raw
High	A	12	WQFNSPFVPR	1860	Unambiguous	Isoform of B1B1B2, MayaroE2 OS=Homo sapiens (Human) OX=9606 GN=A1 PE=1 SV=1 - [MayaroE2_HUMAN]	1	1	B1B1B1		HCD	1	0	1	1	177	192	3.03	0	574.04	0	7	157	186400	2	639.326	1277.64	0	1.34	36.99	5695	5695	MS2	2021-12-18	12	18	29jan_CC_Luiza_E1E2_Trypsin.raw
High	A	12	FIFGPVSTAWTPFDTK	3311	Unambiguous	Isoform of A1A1A2, MayaroE1 OS=Homo sapiens (Human) OX=9606 GN=A1 PE=1 SV=1 - [MayaroE1_HUMAN]	1	1	A1A1A1		HCD	1	0	1	1	140	122	2.42	0	300.44	0	9	87	224800	3	605.312	1813.92	0	3.41	37.03	5700	5700	MS2	16/60	16	60	29jan_CC_Luiza_E1E2_Trypsin.raw
High	A	12	VHSSSEcAVTGTMGHFILAK	1030	Unambiguous	Isoform of B1B1B2, MayaroE2 OS=Homo sapiens (Human) OX=9606 GN=A1 PE=1 SV=1 - [MayaroE2_HUMAN]	1	1	B1B1B1	C7(Carbamidomethyl)	HCD	1	0	1	1	108	103	3.89	0	386.66	0	8	160	111200	4	533.763	2132.03	0	2.11	37.04	5702	5702	MS2	24/114	24	114	29jan_CC_Luiza_E1E2_Trypsin.raw
High	A	12	VHSSSEcAVTGTMGHFILAK	1030	Unambiguous	Isoform of B1B1B2, MayaroE2 OS=Homo sapiens (Human) OX=9606 GN=A1 PE=1 SV=1 - [MayaroE2_HUMAN]	1	1	B1B1B1	C7(Carbamidomethyl)	HCD	1	0	1	1	90	76	7.17	0	1730.11	0	9	212	52080	3	711.35	2132.04	0	4.72	37.07	5707	5707	MS2	33/76	33	76	29jan_CC_Luiza_E1E2_Trypsin.raw
High	A	12	VHSSSEcAVTGTMGHFILAK	1030	Unambiguous	Isoform of B1B1B2, MayaroE2 OS=Homo sapiens (Human) OX=9606 GN=A1 PE=1 SV=1 - [MayaroE2_HUMAN]	1	1	B1B1B1	C7(Carbamidomethyl)	HCD	1	0	1	1	89	89	7.09	0	1411.92	0	7	182	71890	3	711.35	2132.04	0	4.29	37.16	5719	5719	MS2	30/76	30	76	29jan_CC_Luiza_E1E2_Trypsin.raw
High	A	12	FIFGPVSTAWTPFDTK	3311	Unambiguous	Isoform of A1A1A2, MayaroE1 OS=Homo sapiens (Human) OX=9606 GN=A1 PE=1 SV=1 - [MayaroE1_HUMAN]	1	1	A1A1A1		HCD	1	0	1	1	100	95	3.2	0	331.64	0	4	11	2098000	2	907.465	1813.92	0	3.38	37.19	5724	5724	MS2	2021-12-30	12	30	29jan_CC_Luiza_E1E2_Trypsin.raw
High	A	12	FIFGPVSTAWTPFDTK	3311	Unambiguous	Isoform of A1A1A2, MayaroE1 OS=Homo sapiens (Human) OX=9606 GN=A1 PE=1 SV=1 - [MayaroE1_HUMAN]	1	1	A1A1A1		HCD	1	0	1	1	101	97	3.05	0	462.47	0	4	15	1704000	2	907.466	1813.92	0	4.26	37.23	5730	5730	MS2	14/30	14	30	29jan_CC_Luiza_E1E2_Trypsin.raw
High	A	12	EPVFDEQWITTQTEVTIPVPVEGVEYR	3320	Unambiguous	Isoform of B1B1B2, MayaroE2 OS=Homo sapiens (Human) OX=9606 GN=A1 PE=1 SV=1 - [MayaroE2_HUMAN]	1	1	B1B1B1		HCD	1	0	1	1	20	28	2.51	0	285.82	0	14	66	37240	2	1581.3	3161.6	0.02	9.9	37.23	5731	5731	MS2	15/52	15	52	29jan_CC_Luiza_E1E2_Trypsin.raw
High	A	12	EPVFDEQWITTQTEVTIPVPVEGVEYR	3320	Unambiguous	Isoform of B1B1B2, MayaroE2 OS=Homo sapiens (Human) OX=9606 GN=A1 PE=1 SV=1 - [MayaroE2_HUMAN]	1	1	B1B1B1		HCD	1	0	1	1	97	74	2.8	0	68.55	0	15	118	56790	4	791.151	3161.58	0	3.91	37.27	5737	5737	MS2	13/156	13	156	29jan_CC_Luiza_E1E2_Trypsin.raw
High	A	12	EPVFDEQWITTQTEVTIPVPVEGVEYR	3320	Unambiguous	Isoform of B1B1B2, MayaroE2 OS=Homo sapiens (Human) OX=9606 GN=A1 PE=1 SV=1 - [MayaroE2_HUMAN]	1	1	B1B1B1		HCD	1	0	1	1	112	74	3.01	0	64.91	0	17	131	37810	4	791.152	3161.58	0	5.37	37.31	5743	5743	MS2	13/156	13	156	29jan_CC_Luiza_E1E2_Trypsin.raw
High	A	12	cDVHSHSNVAVLQEVSIEAEGR	1455	Unambiguous	Isoform of A1A1A2, MayaroE1 OS=Homo sapiens (Human) OX=9606 GN=A1 PE=1 SV=1 - [MayaroE1_HUMAN]	1	1	A1A1A1	C1(Carbamidomethyl)	HCD	1	0	1	1	144	107	5.47	0	472.1	0	4	16	1135000	4	609.797	2436.17	0	4.23	37.45	5765	5765	MS2	24/126	24	126	29jan_CC_Luiza_E1E2_Trypsin.raw
High	A	12	YEHTAVIPNQVGFPYK	1372	Unambiguous	Isoform of A1A1A2, MayaroE1 OS=Homo sapiens (Human) OX=9606 GN=A1 PE=1 SV=1 - [MayaroE1_HUMAN]	1	1	A1A1A1		HCD	1	0	1	1	146	150	3.83	0	509.15	0	22	281	49330	3	621.654	1862.95	0	1.26	37.48	5769	5769	MS2	17/60	17	60	29jan_CC_Luiza_E1E2_Trypsin.raw
High	A	12	cDVHSHSNVAVLQEVSIEAEGR	1455	Unambiguous	Isoform of A1A1A2, MayaroE1 OS=Homo sapiens (Human) OX=9606 GN=A1 PE=1 SV=1 - [MayaroE1_HUMAN]	1	1	A1A1A1	C1(Carbamidomethyl)	HCD	1	0	1	1	135	94	5.48	0	502.54	0	3	16	994700	4	609.798	2436.17	0	4.93	37.5	5771	5771	MS2	25/126	25	126	29jan_CC_Luiza_E1E2_Trypsin.raw
High	A	12	SVIHFSTASAAPSFIVSVcSSR	2227	Unambiguous	Isoform of A1A1A2, MayaroE1 OS=Homo sapiens (Human) OX=9606 GN=A1 PE=1 SV=1 - [MayaroE1_HUMAN]	1	1	A1A1A1	C19(Carbamidomethyl)	HCD	1	0	1	1	159	148	5.56	0	714.26	0	3	48	384900	3	770.727	2310.17	0	4.48	37.51	5772	5772	MS2	24/84	24	84	29jan_CC_Luiza_E1E2_Trypsin.raw
High	A	12	cDVHSHSNVAVLQEVSIEAEGR	1455	Unambiguous	Isoform of A1A1A2, MayaroE1 OS=Homo sapiens (Human) OX=9606 GN=A1 PE=1 SV=1 - [MayaroE1_HUMAN]	1	1	A1A1A1	C1(Carbamidomethyl)	HCD	1	0	1	1	89	71	4.71	0	706.78	0	4	64	230700	3	812.726	2436.16	0	2.61	37.51	5773	5773	MS2	23/84	23	84	29jan_CC_Luiza_E1E2_Trypsin.raw
High	A	12	SVIHFSTASAAPSFIVSVcSSR	2227	Unambiguous	Isoform of A1A1A2, MayaroE1 OS=Homo sapiens (Human) OX=9606 GN=A1 PE=1 SV=1 - [MayaroE1_HUMAN]	1	1	A1A1A1	C19(Carbamidomethyl)	HCD	1	0	1	1	155	147	5.72	0	794.91	0	3	46	366800	3	770.726	2310.16	0	4	37.54	5777	5777	MS2	25/84	25	84	29jan_CC_Luiza_E1E2_Trypsin.raw
High	A	12	cDVHSHSNVAVLQEVSIEAEGR	1455	Unambiguous	Isoform of A1A1A2, MayaroE1 OS=Homo sapiens (Human) OX=9606 GN=A1 PE=1 SV=1 - [MayaroE1_HUMAN]	1	1	A1A1A1	C1(Carbamidomethyl)	HCD	1	0	1	1	91	74	4.95	0	535.22	0	5	77	183000	3	812.725	2436.16	0	1.78	37.55	5779	5779	MS2	21/84	21	84	29jan_CC_Luiza_E1E2_Trypsin.raw
High	A	12	IQFASQIGLTK	1390	Unambiguous	Isoform of B1B1B2, MayaroE2 OS=Homo sapiens (Human) OX=9606 GN=A1 PE=1 SV=1 - [MayaroE2_HUMAN]	1	1	B1B1B1		HCD	1	0	1	1	48	41	3.03	0	1021.38	0	46	201	133300	2	603.351	1205.69	0	5.05	37.59	5786	5786	MS2	18/20	18	20	29jan_CC_Luiza_E1E2_Trypsin.raw
High	A	12	NYSPYYNTIDDLKDQIVDLTVGNNK	3470	Unambiguous	Keratin, type I cytoskeletal 9 OS=Homo sapiens (Human) OX=9606 GN=KRT9 PE=1 SV=3 - [K1C9_HUMAN]	1	1	P35527		HCD	1	0	1	1	85	85	5.09	0	380.69	1	13	214	20340	3	968.147	2902.43	0.01	5.31	37.6	5787	5787	MS2	20/96	20	96	29jan_CC_Luiza_E1E2_Trypsin.raw
High	A	12	IQFASQIGLTK	1390	Unambiguous	Isoform of B1B1B2, MayaroE2 OS=Homo sapiens (Human) OX=9606 GN=A1 PE=1 SV=1 - [MayaroE2_HUMAN]	1	1	B1B1B1		HCD	1	0	1	1	49	43	3.29	0	912.08	0	45	170	177900	2	603.351	1205.69	0	5.05	37.63	5790	5790	MS2	17/20	17	20	29jan_CC_Luiza_E1E2_Trypsin.raw
High	A	12	NYSPYYNTIDDLKDQIVDLTVGNNK	3470	Unambiguous	Keratin, type I cytoskeletal 9 OS=Homo sapiens (Human) OX=9606 GN=KRT9 PE=1 SV=3 - [K1C9_HUMAN]	1	1	P35527		HCD	1	0	1	1	81	93	4.59	0	520.7	1	18	208	31000	3	968.147	2902.43	0.01	5.31	37.63	5791	5791	MS2	22/96	22	96	29jan_CC_Luiza_E1E2_Trypsin.raw
High	A	12	YEHTAVIPNQVGFPYK	1372	Unambiguous	Isoform of A1A1A2, MayaroE1 OS=Homo sapiens (Human) OX=9606 GN=A1 PE=1 SV=1 - [MayaroE1_HUMAN]	1	1	A1A1A1		HCD	1	0	1	1	145	141	4.19	0	413.86	0	16	314	37770	3	621.654	1862.95	0	2.54	37.69	5798	5798	MS2	15/60	15	60	29jan_CC_Luiza_E1E2_Trypsin.raw
High	A	12	FTVRPHHGIELPcTTYQLTTAETSEEIDMHMPPDIPDR	1769	Unambiguous	Isoform of B1B1B2, MayaroE2 OS=Homo sapiens (Human) OX=9606 GN=A1 PE=1 SV=1 - [MayaroE2_HUMAN]	1	1	B1B1B1	C13(Carbamidomethyl)	HCD	1	0	1	1	44	63	3.41	0	137.74	0	3	45	58200	5	887.828	4435.11	0.01	7.32	37.72	5802	5802	MS2	19/296	19	296	29jan_CC_Luiza_E1E2_Trypsin.raw
High	A	12	FTVRPHHGIELPcTTYQLTTAETSEEIDMHMPPDIPDR	1769	Unambiguous	Isoform of B1B1B2, MayaroE2 OS=Homo sapiens (Human) OX=9606 GN=A1 PE=1 SV=1 - [MayaroE2_HUMAN]	1	1	B1B1B1	C13(Carbamidomethyl)	HCD	1	0	1	1	30	48	3.86	0	51.53	0	3	49	58030	5	887.828	4435.11	0.01	6.98	37.76	5807	5807	MS2	15/296	15	296	29jan_CC_Luiza_E1E2_Trypsin.raw
High	A	12	FIFGPVSTAWTPFDTK	3311	Unambiguous	Isoform of A1A1A2, MayaroE1 OS=Homo sapiens (Human) OX=9606 GN=A1 PE=1 SV=1 - [MayaroE1_HUMAN]	1	1	A1A1A1		HCD	1	0	1	1	112	109	2.05	0	175.77	0	4	34	1034000	2	907.464	1813.92	0	2.78	37.88	5827	5827	MS2	2021-09-30	9	30	29jan_CC_Luiza_E1E2_Trypsin.raw
High	A	12	FIFGPVSTAWTPFDTK	3311	Unambiguous	Isoform of A1A1A2, MayaroE1 OS=Homo sapiens (Human) OX=9606 GN=A1 PE=1 SV=1 - [MayaroE1_HUMAN]	1	1	A1A1A1		HCD	1	0	1	1	116	95	2.29	0	173.51	0	4	44	761500	2	907.465	1813.92	0	3.92	37.92	5833	5833	MS2	2021-09-30	9	30	29jan_CC_Luiza_E1E2_Trypsin.raw
High	A	12	LISQIVSSITASLR	3495	Unambiguous	Isoform of P68366, Isoform 2 of Tubulin alpha-4A chain OS=Homo sapiens (Human) OX=9606 GN=TUBA4A PE=1 SV=1 - [TBA4A-2_HUMAN]|Isoform of Q9NY65, Tubulin alpha chain (Fragment) OS=Homo sapiens (Human) OX=9606 GN=TUBA8 PE=1 SV=1 - [C9J2C0_HUMAN]|Isoform of P68366, Tubulin domain-containing protein (Fragment) OS=Homo sapiens (Human) OX=9606 GN=TUBA4A PE=1 SV=1 - [C9JDS9_HUMAN]|Isoform of Q9BQE3, Tubu…	12	12	P68366-2;C9J2C0;C9JDS9;F5H5D3;P68363;P68366;Q9BQE3;Q9H853;Q9NY65;Q9NY65-2;P68363-2;F8VVB9		HCD	1	0	1	1	18	28	3.73	0	448.91	0	4	146	208900	3	496.632	1487.88	0	1.47	37.94	5837	5837	MS2	18/52	18	52	29jan_CC_Luiza_E1E2_Trypsin.raw
High	A	12	EATLSLHPIHPTLLSYR	1611	Unambiguous	Isoform of B1B1B2, MayaroE2 OS=Homo sapiens (Human) OX=9606 GN=A1 PE=1 SV=1 - [MayaroE2_HUMAN]	1	1	B1B1B1		HCD	1	0	1	1	64	60	4.28	0	914.77	0	1	130	148800	4	487.772	1948.07	0	1.54	37.95	5839	5839	MS2	26/96	26	96	29jan_CC_Luiza_E1E2_Trypsin.raw
High	A	12	FTVRPHHGIELPcTTYQLTTAETSEEIDMHMPPDIPDR	1769	Unambiguous	Isoform of B1B1B2, MayaroE2 OS=Homo sapiens (Human) OX=9606 GN=A1 PE=1 SV=1 - [MayaroE2_HUMAN]	1	1	B1B1B1	C13(Carbamidomethyl)	HCD	1	0	1	1	104	118	5.5	0	198.69	0	7	101	21220	6	740.023	4435.1	0	4.62	37.98	5843	5843	MS2	25/370	25	370	29jan_CC_Luiza_E1E2_Trypsin.raw
High	A	12	EATLSLHPIHPTLLSYR	1611	Unambiguous	Isoform of B1B1B2, MayaroE2 OS=Homo sapiens (Human) OX=9606 GN=A1 PE=1 SV=1 - [MayaroE2_HUMAN]	1	1	B1B1B1		HCD	1	0	1	1	67	72	4.49	0	830.67	0	1	155	135700	4	487.773	1948.07	0	2.61	37.99	5844	5844	MS2	25/96	25	96	29jan_CC_Luiza_E1E2_Trypsin.raw
High	A	12	LISQIVSSITASLR	3495	Unambiguous	Isoform of P68366, Isoform 2 of Tubulin alpha-4A chain OS=Homo sapiens (Human) OX=9606 GN=TUBA4A PE=1 SV=1 - [TBA4A-2_HUMAN]|Isoform of Q9NY65, Tubulin alpha chain (Fragment) OS=Homo sapiens (Human) OX=9606 GN=TUBA8 PE=1 SV=1 - [C9J2C0_HUMAN]|Isoform of P68366, Tubulin domain-containing protein (Fragment) OS=Homo sapiens (Human) OX=9606 GN=TUBA4A PE=1 SV=1 - [C9JDS9_HUMAN]|Isoform of Q9BQE3, Tubu…	12	12	P68366-2;C9J2C0;C9JDS9;F5H5D3;P68363;P68366;Q9BQE3;Q9H853;Q9NY65;Q9NY65-2;P68363-2;F8VVB9		HCD	1	0	1	1	19	27	3.69	0	449.55	0	5	210	132600	3	496.632	1487.88	0	1.77	37.99	5845	5845	MS2	18/52	18	52	29jan_CC_Luiza_E1E2_Trypsin.raw
High	A	12	FTVRPHHGIELPcTTYQLTTAETSEEIDMHMPPDIPDR	1769	Unambiguous	Isoform of B1B1B2, MayaroE2 OS=Homo sapiens (Human) OX=9606 GN=A1 PE=1 SV=1 - [MayaroE2_HUMAN]	1	1	B1B1B1	C13(Carbamidomethyl)	HCD	1	0	1	1	102	126	5.58	0	155.38	0	6	91	23730	6	740.025	4435.11	0.01	7.84	38.03	5849	5849	MS2	23/370	23	370	29jan_CC_Luiza_E1E2_Trypsin.raw
High	A	12	WQFNSPFVPR	1860	Unambiguous	Isoform of B1B1B2, MayaroE2 OS=Homo sapiens (Human) OX=9606 GN=A1 PE=1 SV=1 - [MayaroE2_HUMAN]	1	1	B1B1B1		HCD	1	0	1	1	179	197	3.29	0	560.01	0	6	246	119700	2	639.326	1277.65	0	2.01	38.03	5851	5851	MS2	2021-12-18	12	18	29jan_CC_Luiza_E1E2_Trypsin.raw
High	A	12	AMNcAVGNIPVSMDIADSAFTR	1947	Unambiguous	Isoform of A1A1A2, MayaroE1 OS=Homo sapiens (Human) OX=9606 GN=A1 PE=1 SV=1 - [MayaroE1_HUMAN]	1	1	A1A1A1	C4(Carbamidomethyl)	HCD	1	0	1	1	88	87	3.74	0	322.24	0	16	163	73790	3	780.701	2340.09	0	4.82	38.04	5852	5852	MS2	21/84	21	84	29jan_CC_Luiza_E1E2_Trypsin.raw
High	A	12	VHSSSEcAVTGTMGHFILAK	1030	Unambiguous	Isoform of B1B1B2, MayaroE2 OS=Homo sapiens (Human) OX=9606 GN=A1 PE=1 SV=1 - [MayaroE2_HUMAN]	1	1	B1B1B1	C7(Carbamidomethyl)	HCD	1	0	1	1	138	127	5.51	0	518.9	0	3	154	120900	4	533.763	2132.03	0	2.56	38.07	5855	5855	MS2	25/114	25	114	29jan_CC_Luiza_E1E2_Trypsin.raw
High	A	12	WQFNSPFVPR	1860	Unambiguous	Isoform of B1B1B2, MayaroE2 OS=Homo sapiens (Human) OX=9606 GN=A1 PE=1 SV=1 - [MayaroE2_HUMAN]	1	1	B1B1B1		HCD	1	0	1	1	179	192	3.13	0	598.2	0	7	222	113400	2	639.326	1277.65	0	1.91	38.07	5856	5856	MS2	2021-12-18	12	18	29jan_CC_Luiza_E1E2_Trypsin.raw
High	A	12	AMNcAVGNIPVSMDIADSAFTR	1947	Unambiguous	Isoform of A1A1A2, MayaroE1 OS=Homo sapiens (Human) OX=9606 GN=A1 PE=1 SV=1 - [MayaroE1_HUMAN]	1	1	A1A1A1	C4(Carbamidomethyl)	HCD	1	0	1	1	102	104	3.96	0	353.95	0	27	218	33870	3	780.702	2340.09	0	5.37	38.09	5858	5858	MS2	22/84	22	84	29jan_CC_Luiza_E1E2_Trypsin.raw
High	A	12	VHSSSEcAVTGTMGHFILAK	1030	Unambiguous	Isoform of B1B1B2, MayaroE2 OS=Homo sapiens (Human) OX=9606 GN=A1 PE=1 SV=1 - [MayaroE2_HUMAN]	1	1	B1B1B1	C7(Carbamidomethyl)	HCD	1	0	1	1	121	112	5.62	0	582.93	0	3	191	89980	4	533.764	2132.03	0	2.91	38.11	5861	5861	MS2	26/114	26	114	29jan_CC_Luiza_E1E2_Trypsin.raw
High	A	12	VHSSSEcAVTGTMGHFILAK	1030	Unambiguous	Isoform of B1B1B2, MayaroE2 OS=Homo sapiens (Human) OX=9606 GN=A1 PE=1 SV=1 - [MayaroE2_HUMAN]	1	1	B1B1B1	C7(Carbamidomethyl)	HCD	1	0	1	1	103	101	7.13	0	1512.82	0	9	225	52030	3	711.35	2132.03	0	3.94	38.16	5868	5868	MS2	31/76	31	76	29jan_CC_Luiza_E1E2_Trypsin.raw
High	A	12	VHSSSEcAVTGTMGHFILAK	1030	Unambiguous	Isoform of B1B1B2, MayaroE2 OS=Homo sapiens (Human) OX=9606 GN=A1 PE=1 SV=1 - [MayaroE2_HUMAN]	1	1	B1B1B1	C7(Carbamidomethyl)	HCD	1	0	1	1	92	90	6.92	0	1679.65	0	8	174	63860	3	711.349	2132.03	0	2.66	38.21	5876	5876	MS2	32/76	32	76	29jan_CC_Luiza_E1E2_Trypsin.raw
High	A	12	FIFGPVSTAWTPFDTK	3311	Unambiguous	Isoform of A1A1A2, MayaroE1 OS=Homo sapiens (Human) OX=9606 GN=A1 PE=1 SV=1 - [MayaroE1_HUMAN]	1	1	A1A1A1		HCD	1	0	1	1	104	101	3.08	0	291.99	0	4	23	1102000	2	907.466	1813.92	0	4.73	38.24	5879	5879	MS2	2021-11-30	11	30	29jan_CC_Luiza_E1E2_Trypsin.raw
High	A	12	FIFGPVSTAWTPFDTK	3311	Unambiguous	Isoform of A1A1A2, MayaroE1 OS=Homo sapiens (Human) OX=9606 GN=A1 PE=1 SV=1 - [MayaroE1_HUMAN]	1	1	A1A1A1		HCD	1	0	1	1	105	97	3.24	0	467.46	0	4	15	1687000	2	907.465	1813.92	0	3.85	38.27	5884	5884	MS2	14/30	14	30	29jan_CC_Luiza_E1E2_Trypsin.raw
High	A	12	EPVFDEQWITTQTEVTIPVPVEGVEYR	3320	Unambiguous	Isoform of B1B1B2, MayaroE2 OS=Homo sapiens (Human) OX=9606 GN=A1 PE=1 SV=1 - [MayaroE2_HUMAN]	1	1	B1B1B1		HCD	1	0	1	1	7	10	2.47	0	39.7	0	3	11	873600	3	1054.53	3161.58	0	3.81	38.28	5885	5885	MS2	11/104	11	104	29jan_CC_Luiza_E1E2_Trypsin.raw
High	A	12	VASSDLVNMGISVVSYTLK	3564	Unambiguous	Isoform of O75955, Flotillin OS=Homo sapiens (Human) OX=9606 GN=FLOT1 PE=1 SV=1 - [A2AB09_HUMAN]|Isoform of O75955, Flotillin OS=Homo sapiens (Human) OX=9606 GN=FLOT1 PE=1 SV=1 - [A2AB10_HUMAN]|Isoform of O75955, Flotillin OS=Homo sapiens (Human) OX=9606 GN=FLOT1 PE=1 SV=1 - [A2AB11_HUMAN]|Isoform of O75955, Flotillin OS=Homo sapiens (Human) OX=9606 GN=FLOT1 PE=1 SV=1 - [A2AB12_HUMAN]|Isoform of …	15	15	A2AB09;A2AB10;A2AB11;A2AB12;A2AB13;A0A140T9R1;A0A140T959;A0A140T9X0;A0A140T9C3;A0A140T957;A0A140T9B1;A0A0G2JJQ6;A0A140T910;O75955-2;O75955		HCD	1	0	1	1	73	58	4.42	0	610.66	0	6	182	94120	3	661.69	1983.05	0	4	38.31	5891	5891	MS2	21/72	21	72	29jan_CC_Luiza_E1E2_Trypsin.raw
High	A	12	VASSDLVNMGISVVSYTLK	3564	Unambiguous	Isoform of O75955, Flotillin OS=Homo sapiens (Human) OX=9606 GN=FLOT1 PE=1 SV=1 - [A2AB09_HUMAN]|Isoform of O75955, Flotillin OS=Homo sapiens (Human) OX=9606 GN=FLOT1 PE=1 SV=1 - [A2AB10_HUMAN]|Isoform of O75955, Flotillin OS=Homo sapiens (Human) OX=9606 GN=FLOT1 PE=1 SV=1 - [A2AB11_HUMAN]|Isoform of O75955, Flotillin OS=Homo sapiens (Human) OX=9606 GN=FLOT1 PE=1 SV=1 - [A2AB12_HUMAN]|Isoform of …	15	15	A2AB09;A2AB10;A2AB11;A2AB12;A2AB13;A0A140T9R1;A0A140T959;A0A140T9X0;A0A140T9C3;A0A140T957;A0A140T9B1;A0A0G2JJQ6;A0A140T910;O75955-2;O75955		HCD	1	0	1	1	71	56	3.52	0	543.05	0	6	279	57560	3	661.69	1983.06	0	4.46	38.37	5900	5900	MS2	20/72	20	72	29jan_CC_Luiza_E1E2_Trypsin.raw
High	A	12	FTVRPHHGIELPcTTYQLTTAETSEEIDMHmPPDIPDR	1769	Ambiguous	Isoform of B1B1B2, MayaroE2 OS=Homo sapiens (Human) OX=9606 GN=A1 PE=1 SV=1 - [MayaroE2_HUMAN]	1	1	B1B1B1	C13(Carbamidomethyl); M31(Oxidation)	HCD	0.0132	0	1	1	82	118	4.54	0	77.51	0	19	123	32790	6	742.691	4451.11	0.01	8.41	38.4	5904	5904	MS2	18/370	18	370	29jan_CC_Luiza_E1E2_Trypsin.raw
High	A	12	FTVRPHHGIELPcTTYQLTTAETSEEIDmHMPPDIPDR	1769	Ambiguous	Isoform of B1B1B2, MayaroE2 OS=Homo sapiens (Human) OX=9606 GN=A1 PE=1 SV=1 - [MayaroE2_HUMAN]	1	1	B1B1B1	C13(Carbamidomethyl); M29(Oxidation)	HCD		0.0132	2	2	82	118	4.48	0	66.64	0	19	123	32790	6	742.691	4451.11	0.01	8.41	38.4	5904	5904	MS2	17/370	17	370	29jan_CC_Luiza_E1E2_Trypsin.raw
High	A	12	cDVHSHSNVAVLQEVSIEAEGR	1455	Unambiguous	Isoform of A1A1A2, MayaroE1 OS=Homo sapiens (Human) OX=9606 GN=A1 PE=1 SV=1 - [MayaroE1_HUMAN]	1	1	A1A1A1	C1(Carbamidomethyl)	HCD	1	0	1	1	151	112	6.03	0	491.03	0	3	14	1246000	4	609.798	2436.17	0	4.93	38.51	5920	5920	MS2	24/126	24	126	29jan_CC_Luiza_E1E2_Trypsin.raw
High	A	12	cDVHSHSNVAVLQEVSIEAEGR	1455	Unambiguous	Isoform of A1A1A2, MayaroE1 OS=Homo sapiens (Human) OX=9606 GN=A1 PE=1 SV=1 - [MayaroE1_HUMAN]	1	1	A1A1A1	C1(Carbamidomethyl)	HCD	1	0	1	1	143	109	5.48	0	493.28	0	4	13	1317000	4	609.797	2436.17	0	4.43	38.55	5926	5926	MS2	24/126	24	126	29jan_CC_Luiza_E1E2_Trypsin.raw
High	A	12	SVIHFSTASAAPSFIVSVcSSR	2227	Unambiguous	Isoform of A1A1A2, MayaroE1 OS=Homo sapiens (Human) OX=9606 GN=A1 PE=1 SV=1 - [MayaroE1_HUMAN]	1	1	A1A1A1	C19(Carbamidomethyl)	HCD	1	0	1	1	151	147	5.78	0	766.72	0	2	39	450100	3	770.726	2310.16	0	4.32	38.56	5927	5927	MS2	25/84	25	84	29jan_CC_Luiza_E1E2_Trypsin.raw
High	A	12	cDVHSHSNVAVLQEVSIEAEGR	1455	Unambiguous	Isoform of A1A1A2, MayaroE1 OS=Homo sapiens (Human) OX=9606 GN=A1 PE=1 SV=1 - [MayaroE1_HUMAN]	1	1	A1A1A1	C1(Carbamidomethyl)	HCD	1	0	1	1	89	73	4.92	0	722.48	0	5	58	264500	3	812.726	2436.16	0	2.16	38.57	5928	5928	MS2	23/84	23	84	29jan_CC_Luiza_E1E2_Trypsin.raw
High	A	12	SVIHFSTASAAPSFIVSVcSSR	2227	Unambiguous	Isoform of A1A1A2, MayaroE1 OS=Homo sapiens (Human) OX=9606 GN=A1 PE=1 SV=1 - [MayaroE1_HUMAN]	1	1	A1A1A1	C19(Carbamidomethyl)	HCD	1	0	1	1	162	149	5.89	0	839.53	0	4	37	490100	3	770.726	2310.16	0	3.85	38.59	5932	5932	MS2	26/84	26	84	29jan_CC_Luiza_E1E2_Trypsin.raw
High	A	12	cDVHSHSNVAVLQEVSIEAEGR	1455	Unambiguous	Isoform of A1A1A2, MayaroE1 OS=Homo sapiens (Human) OX=9606 GN=A1 PE=1 SV=1 - [MayaroE1_HUMAN]	1	1	A1A1A1	C1(Carbamidomethyl)	HCD	1	0	1	1	92	74	4.8	0	679.74	0	5	62	257700	3	812.726	2436.16	0	2.23	38.6	5934	5934	MS2	23/84	23	84	29jan_CC_Luiza_E1E2_Trypsin.raw
High	A	12	IQFASQIGLTK	1390	Unambiguous	Isoform of B1B1B2, MayaroE2 OS=Homo sapiens (Human) OX=9606 GN=A1 PE=1 SV=1 - [MayaroE2_HUMAN]	1	1	B1B1B1		HCD	1	0	1	1	62	55	3.2	0	1121.11	0	42	122	240400	2	603.351	1205.69	0	4.04	38.63	5938	5938	MS2	19/20	19	20	29jan_CC_Luiza_E1E2_Trypsin.raw
High	A	12	IQFASQIGLTK	1390	Unambiguous	Isoform of B1B1B2, MayaroE2 OS=Homo sapiens (Human) OX=9606 GN=A1 PE=1 SV=1 - [MayaroE2_HUMAN]	1	1	B1B1B1		HCD	1	0	1	1	56	56	3.12	0	885.73	0	13	107	282500	2	603.35	1205.69	0	3.33	38.68	5946	5946	MS2	17/20	17	20	29jan_CC_Luiza_E1E2_Trypsin.raw
High	A	12	EGYSPLTLQmQVVETSLEPTLNLEYITcDYK	3614	Unambiguous	Isoform of A1A1A2, MayaroE1 OS=Homo sapiens (Human) OX=9606 GN=A1 PE=1 SV=1 - [MayaroE1_HUMAN]	1	1	A1A1A1	M10(Oxidation); C28(Carbamidomethyl)	HCD	1	0	1	1	50	64	3.1	0	145.53	0	7	67	63240	4	913.448	3650.77	0.01	6.04	38.77	5960	5960	MS2	16/180	16	180	29jan_CC_Luiza_E1E2_Trypsin.raw
High	A	12	FTVRPHHGIELPcTTYQLTTAETSEEIDMHMPPDIPDR	1769	Unambiguous	Isoform of B1B1B2, MayaroE2 OS=Homo sapiens (Human) OX=9606 GN=A1 PE=1 SV=1 - [MayaroE2_HUMAN]	1	1	B1B1B1	C13(Carbamidomethyl)	HCD	1	0	1	1	46	50	3.19	0	84.74	0	12	33	78710	5	887.824	4435.09	0	3.12	38.79	5964	5964	MS2	15/296	15	296	29jan_CC_Luiza_E1E2_Trypsin.raw
High	A	12	FTVRPHHGIELPcTTYQLTTAETSEEIDMHMPPDIPDR	1769	Unambiguous	Isoform of B1B1B2, MayaroE2 OS=Homo sapiens (Human) OX=9606 GN=A1 PE=1 SV=1 - [MayaroE2_HUMAN]	1	1	B1B1B1	C13(Carbamidomethyl)	HCD	1	0	1	1	49	55	3.1	0	51.37	0	5	35	84010	5	887.828	4435.11	0.01	7.18	38.81	5968	5968	MS2	12/296	12	296	29jan_CC_Luiza_E1E2_Trypsin.raw
High	A	12	LTDAPIISELLcTVSTcTHSSDFGGVAVLSYK	3620	Unambiguous	Isoform of A1A1A2, MayaroE1 OS=Homo sapiens (Human) OX=9606 GN=A1 PE=1 SV=1 - [MayaroE1_HUMAN]	1	1	A1A1A1	C12(Carbamidomethyl); C17(Carbamidomethyl)	HCD	1	0	1	1	23	39	3.5	0	197.73	0	6	53	95250	3	1147.91	3441.71	0.01	4.46	38.85	5974	5974	MS2	16/124	16	124	29jan_CC_Luiza_E1E2_Trypsin.raw
High	A	12	LTDAPIISELLcTVSTcTHSSDFGGVAVLSYK	3620	Unambiguous	Isoform of A1A1A2, MayaroE1 OS=Homo sapiens (Human) OX=9606 GN=A1 PE=1 SV=1 - [MayaroE1_HUMAN]	1	1	A1A1A1	C12(Carbamidomethyl); C17(Carbamidomethyl)	HCD	1	0	1	1	28	51	3.29	0	163.66	0	6	35	133500	3	1147.91	3441.71	0	4.25	38.89	5980	5980	MS2	15/124	15	124	29jan_CC_Luiza_E1E2_Trypsin.raw
High	A	12	LTDAPIISELLcTVSTcTHSSDFGGVAVLSYK	3620	Unambiguous	Isoform of A1A1A2, MayaroE1 OS=Homo sapiens (Human) OX=9606 GN=A1 PE=1 SV=1 - [MayaroE1_HUMAN]	1	1	A1A1A1	C12(Carbamidomethyl); C17(Carbamidomethyl)	HCD	1	0	1	1	46	57	5.21	0	176.35	0	10	105	29580	4	861.182	3441.7	0	3.77	38.9	5982	5982	MS2	19/186	19	186	29jan_CC_Luiza_E1E2_Trypsin.raw
High	A	12	LTDAPIISELLcTVSTcTHSSDFGGVAVLSYK	3620	Unambiguous	Isoform of A1A1A2, MayaroE1 OS=Homo sapiens (Human) OX=9606 GN=A1 PE=1 SV=1 - [MayaroE1_HUMAN]	1	1	A1A1A1	C12(Carbamidomethyl); C17(Carbamidomethyl)	HCD	1	0	1	1	35	55	5.17	0	308.6	0	6	105	56450	4	861.182	3441.71	0	4.69	38.94	5989	5989	MS2	24/186	24	186	29jan_CC_Luiza_E1E2_Trypsin.raw
High	A	12	FIFGPVSTAWTPFDTK	3311	Unambiguous	Isoform of A1A1A2, MayaroE1 OS=Homo sapiens (Human) OX=9606 GN=A1 PE=1 SV=1 - [MayaroE1_HUMAN]	1	1	A1A1A1		HCD	1	0	1	1	102	90	2.04	0	135.32	0	4	63	540200	2	907.465	1813.92	0	3.32	38.99	5996	5996	MS2	2021-08-30	8	30	29jan_CC_Luiza_E1E2_Trypsin.raw
High	A	12	EATLSLHPIHPTLLSYR	1611	Unambiguous	Isoform of B1B1B2, MayaroE2 OS=Homo sapiens (Human) OX=9606 GN=A1 PE=1 SV=1 - [MayaroE2_HUMAN]	1	1	B1B1B1		HCD	1	0	1	1	58	49	4.3	0	844.38	0	16	121	118400	4	487.773	1948.07	0	2.67	39.01	6000	6000	MS2	25/96	25	96	29jan_CC_Luiza_E1E2_Trypsin.raw
High	A	12	FTVRPHHGIELPcTTYQLTTAETSEEIDmHMPPDIPDR	1769	Unambiguous	Isoform of B1B1B2, MayaroE2 OS=Homo sapiens (Human) OX=9606 GN=A1 PE=1 SV=1 - [MayaroE2_HUMAN]	1	1	B1B1B1	C13(Carbamidomethyl); M29(Oxidation)	HCD	1	0	1	1	53	71	3.56	0	91.35	0	11	65	57330	5	891.027	4451.1	0.01	6.81	39.05	6005	6005	MS2	19/296	19	296	29jan_CC_Luiza_E1E2_Trypsin.raw
High	A	12	FTVRPHHGIELPcTTYQLTTAETSEEIDMHmPPDIPDR	1769	Unambiguous	Isoform of B1B1B2, MayaroE2 OS=Homo sapiens (Human) OX=9606 GN=A1 PE=1 SV=1 - [MayaroE2_HUMAN]	1	1	B1B1B1	C13(Carbamidomethyl); M31(Oxidation)	HCD	1	0	1	2	53	71	3.56	0	91.35	0	11	65	57330	5	891.027	4451.1	0.01	6.81	39.05	6005	6005	MS2	19/296	19	296	29jan_CC_Luiza_E1E2_Trypsin.raw
High	A	12	FTVRPHHGIELPcTTYQLTTAETSEEIDMHMPPDIPDR	1769	Unambiguous	Isoform of B1B1B2, MayaroE2 OS=Homo sapiens (Human) OX=9606 GN=A1 PE=1 SV=1 - [MayaroE2_HUMAN]	1	1	B1B1B1	C13(Carbamidomethyl)	HCD	1	0	1	1	99	142	5.44	0	208.66	0	7	75	24620	6	740.025	4435.12	0.01	8.34	39.05	6006	6006	MS2	26/370	26	370	29jan_CC_Luiza_E1E2_Trypsin.raw
High	A	12	EATLSLHPIHPTLLSYR	1611	Unambiguous	Isoform of B1B1B2, MayaroE2 OS=Homo sapiens (Human) OX=9606 GN=A1 PE=1 SV=1 - [MayaroE2_HUMAN]	1	1	B1B1B1		HCD	1	0	1	1	67	54	4.37	0	781.65	0	9	133	130100	4	487.774	1948.07	0	3.92	39.06	6007	6007	MS2	24/96	24	96	29jan_CC_Luiza_E1E2_Trypsin.raw
High	A	12	FTVRPHHGIELPcTTYQLTTAETSEEIDMHMPPDIPDR	1769	Unambiguous	Isoform of B1B1B2, MayaroE2 OS=Homo sapiens (Human) OX=9606 GN=A1 PE=1 SV=1 - [MayaroE2_HUMAN]	1	1	B1B1B1	C13(Carbamidomethyl)	HCD	1	0	1	1	91	124	5.28	0	237.48	0	6	80	37950	6	740.024	4435.11	0	6.02	39.09	6011	6011	MS2	28/370	28	370	29jan_CC_Luiza_E1E2_Trypsin.raw
High	A	12	WQFNSPFVPR	1860	Unambiguous	Isoform of B1B1B2, MayaroE2 OS=Homo sapiens (Human) OX=9606 GN=A1 PE=1 SV=1 - [MayaroE2_HUMAN]	1	1	B1B1B1		HCD	1	0	1	1	179	196	3.14	0	565.12	0	8	249	118300	2	639.327	1277.65	0	3.06	39.1	6013	6013	MS2	2021-12-18	12	18	29jan_CC_Luiza_E1E2_Trypsin.raw
High	A	12	LTDAPIISELLcTVSTcTHSSDFGGVAVLSYKVEK	3678	Unambiguous	Isoform of A1A1A2, MayaroE1 OS=Homo sapiens (Human) OX=9606 GN=A1 PE=1 SV=1 - [MayaroE1_HUMAN]	1	1	A1A1A1	C12(Carbamidomethyl); C17(Carbamidomethyl)	HCD	1	0	1	1	48	47	5.41	0	87.22	1	2	44	153000	4	950.234	3797.91	0	4.2	39.13	6018	6018	MS2	17/204	17	204	29jan_CC_Luiza_E1E2_Trypsin.raw
High	A	12	LTDAPIISELLcTVSTcTHSSDFGGVAVLSYKVEK	3678	Unambiguous	Isoform of A1A1A2, MayaroE1 OS=Homo sapiens (Human) OX=9606 GN=A1 PE=1 SV=1 - [MayaroE1_HUMAN]	1	1	A1A1A1	C12(Carbamidomethyl); C17(Carbamidomethyl)	HCD	1	0	1	1	47	52	5.76	0	100.79	1	2	31	214500	4	950.234	3797.92	0	4.78	39.16	6022	6022	MS2	18/204	18	204	29jan_CC_Luiza_E1E2_Trypsin.raw
High	A	12	VHSSSEcAVTGTMGHFILAK	1030	Unambiguous	Isoform of B1B1B2, MayaroE2 OS=Homo sapiens (Human) OX=9606 GN=A1 PE=1 SV=1 - [MayaroE2_HUMAN]	1	1	B1B1B1	C7(Carbamidomethyl)	HCD	1	0	1	1	140	139	5.5	0	531.54	0	6	139	122800	4	533.764	2132.03	0	3.37	39.17	6025	6025	MS2	25/114	25	114	29jan_CC_Luiza_E1E2_Trypsin.raw
High	A	12	VHSSSEcAVTGTMGHFILAK	1030	Unambiguous	Isoform of B1B1B2, MayaroE2 OS=Homo sapiens (Human) OX=9606 GN=A1 PE=1 SV=1 - [MayaroE2_HUMAN]	1	1	B1B1B1	C7(Carbamidomethyl)	HCD	1	0	1	1	157	136	6.05	0	739.71	0	2	101	175000	4	533.763	2132.03	0	2.68	39.19	6028	6028	MS2	28/114	28	114	29jan_CC_Luiza_E1E2_Trypsin.raw
High	A	12	FIFGPVSTAWTPFDTK	3311	Unambiguous	Isoform of A1A1A2, MayaroE1 OS=Homo sapiens (Human) OX=9606 GN=A1 PE=1 SV=1 - [MayaroE1_HUMAN]	1	1	A1A1A1		HCD	1	0	1	1	103	108	2.87	0	335.48	0	3	19	1307000	2	907.464	1813.92	0	3.11	39.3	6046	6046	MS2	2021-12-30	12	30	29jan_CC_Luiza_E1E2_Trypsin.raw
High	A	12	FIFGPVSTAWTPFDTK	3311	Unambiguous	Isoform of A1A1A2, MayaroE1 OS=Homo sapiens (Human) OX=9606 GN=A1 PE=1 SV=1 - [MayaroE1_HUMAN]	1	1	A1A1A1		HCD	1	0	1	1	118	120	3.26	0	331.2	0	3	24	1046000	2	907.464	1813.92	0	2.98	39.35	6053	6053	MS2	2021-12-30	12	30	29jan_CC_Luiza_E1E2_Trypsin.raw
High	A	12	AMNcAVGNIPVSMDIADSAFTR	1947	Unambiguous	Isoform of A1A1A2, MayaroE1 OS=Homo sapiens (Human) OX=9606 GN=A1 PE=1 SV=1 - [MayaroE1_HUMAN]	1	1	A1A1A1	C4(Carbamidomethyl)	HCD	1	0	1	1	63	87	3.95	0	624.36	0	6	64	197500	3	780.696	2340.07	0	-2.22	39.46	6072	6072	MS2	22/84	22	84	29jan_CC_Luiza_E1E2_Trypsin.raw
High	A	12	WQFNSPFVPR	1860	Unambiguous	Isoform of B1B1B2, MayaroE2 OS=Homo sapiens (Human) OX=9606 GN=A1 PE=1 SV=1 - [MayaroE2_HUMAN]	1	1	B1B1B1		HCD	1	0	1	1	171	186	2.88	0	628.29	0	5	116	278300	2	639.323	1277.64	0	-2.86	39.47	6074	6074	MS2	2021-12-18	12	18	29jan_CC_Luiza_E1E2_Trypsin.raw
High	A	12	cDVHSHSNVAVLQEVSIEAEGR	1455	Unambiguous	Isoform of A1A1A2, MayaroE1 OS=Homo sapiens (Human) OX=9606 GN=A1 PE=1 SV=1 - [MayaroE1_HUMAN]	1	1	A1A1A1	C1(Carbamidomethyl)	HCD	1	0	1	1	142	100	5.14	0	641.6	0	3	16	1074000	4	609.797	2436.17	0	4.43	39.56	6088	6088	MS2	27/126	27	126	29jan_CC_Luiza_E1E2_Trypsin.raw
High	A	12	cDVHSHSNVAVLQEVSIEAEGR	1455	Unambiguous	Isoform of A1A1A2, MayaroE1 OS=Homo sapiens (Human) OX=9606 GN=A1 PE=1 SV=1 - [MayaroE1_HUMAN]	1	1	A1A1A1	C1(Carbamidomethyl)	HCD	1	0	1	1	136	104	5.18	0	532.97	0	3	15	1179000	4	609.797	2436.17	0	4.33	39.6	6094	6094	MS2	25/126	25	126	29jan_CC_Luiza_E1E2_Trypsin.raw
High	A	12	SVIHFSTASAAPSFIVSVcSSR	2227	Unambiguous	Isoform of A1A1A2, MayaroE1 OS=Homo sapiens (Human) OX=9606 GN=A1 PE=1 SV=1 - [MayaroE1_HUMAN]	1	1	A1A1A1	C19(Carbamidomethyl)	HCD	1	0	1	1	159	147	5.47	0	626.59	0	3	39	430700	3	770.726	2310.16	0	3.85	39.61	6095	6095	MS2	23/84	23	84	29jan_CC_Luiza_E1E2_Trypsin.raw
High	A	12	cDVHSHSNVAVLQEVSIEAEGR	1455	Unambiguous	Isoform of A1A1A2, MayaroE1 OS=Homo sapiens (Human) OX=9606 GN=A1 PE=1 SV=1 - [MayaroE1_HUMAN]	1	1	A1A1A1	C1(Carbamidomethyl)	HCD	1	0	1	1	83	62	4.85	0	537.08	0	6	67	196500	3	812.726	2436.16	0	2.91	39.62	6098	6098	MS2	22/84	22	84	29jan_CC_Luiza_E1E2_Trypsin.raw
High	A	12	SVIHFSTASAAPSFIVSVcSSR	2227	Unambiguous	Isoform of A1A1A2, MayaroE1 OS=Homo sapiens (Human) OX=9606 GN=A1 PE=1 SV=1 - [MayaroE1_HUMAN]	1	1	A1A1A1	C19(Carbamidomethyl)	HCD	1	0	1	1	156	145	5.42	0	693.96	0	2	56	316900	3	770.726	2310.16	0	4.4	39.65	6102	6102	MS2	24/84	24	84	29jan_CC_Luiza_E1E2_Trypsin.raw
High	A	12	cDVHSHSNVAVLQEVSIEAEGR	1455	Unambiguous	Isoform of A1A1A2, MayaroE1 OS=Homo sapiens (Human) OX=9606 GN=A1 PE=1 SV=1 - [MayaroE1_HUMAN]	1	1	A1A1A1	C1(Carbamidomethyl)	HCD	1	0	1	1	88	63	4.78	0	538.44	0	8	92	130100	3	812.727	2436.17	0	4.19	39.66	6104	6104	MS2	22/84	22	84	29jan_CC_Luiza_E1E2_Trypsin.raw
High	A	12	LTDAPIISELLcTVSTcTHSSDFGGVAVLSYK	3620	Unambiguous	Isoform of A1A1A2, MayaroE1 OS=Homo sapiens (Human) OX=9606 GN=A1 PE=1 SV=1 - [MayaroE1_HUMAN]	1	1	A1A1A1	C12(Carbamidomethyl); C17(Carbamidomethyl)	HCD	1	0	1	1	51	53	5	0	277.85	0	29	26	225900	5	689.144	3441.69	0	0.34	39.78	6125	6125	MS2	26/248	26	248	29jan_CC_Luiza_E1E2_Trypsin.raw
High	A	12	LTDAPIISELLcTVSTcTHSSDFGGVAVLSYK	3620	Unambiguous	Isoform of A1A1A2, MayaroE1 OS=Homo sapiens (Human) OX=9606 GN=A1 PE=1 SV=1 - [MayaroE1_HUMAN]	1	1	A1A1A1	C12(Carbamidomethyl); C17(Carbamidomethyl)	HCD	1	0	1	1	33	45	3.75	0	258.67	0	37	3	0	3	1147.91	3441.73	0.01	9.78	39.91	6148	6148	MS2	18/124	18	124	29jan_CC_Luiza_E1E2_Trypsin.raw
High	A	12	FTVRPHHGIELPcTTYQLTTAETSEEIDMHMPPDIPDR	1769	Unambiguous	Isoform of B1B1B2, MayaroE2 OS=Homo sapiens (Human) OX=9606 GN=A1 PE=1 SV=1 - [MayaroE2_HUMAN]	1	1	B1B1B1	C13(Carbamidomethyl)	HCD	1	0	1	1	44	50	4.3	0	97.84	0	9	34	101500	5	887.823	4435.09	0	1.61	39.92	6151	6151	MS2	16/296	16	296	29jan_CC_Luiza_E1E2_Trypsin.raw
High	A	12	LTDAPIISELLcTVSTcTHSSDFGGVAVLSYK	3620	Unambiguous	Isoform of A1A1A2, MayaroE1 OS=Homo sapiens (Human) OX=9606 GN=A1 PE=1 SV=1 - [MayaroE1_HUMAN]	1	1	A1A1A1	C12(Carbamidomethyl); C17(Carbamidomethyl)	HCD	1	0	1	1	31	42	3.96	0	273.82	0	3	4	1858000	3	1147.91	3441.71	0.01	6.59	39.94	6154	6154	MS2	18/124	18	124	29jan_CC_Luiza_E1E2_Trypsin.raw
High	A	12	LTDAPIISELLcTVSTcTHSSDFGGVAVLSYK	3620	Unambiguous	Isoform of A1A1A2, MayaroE1 OS=Homo sapiens (Human) OX=9606 GN=A1 PE=1 SV=1 - [MayaroE1_HUMAN]	1	1	A1A1A1	C12(Carbamidomethyl); C17(Carbamidomethyl)	HCD	1	0	1	1	44	52	5.78	0	359.7	0	2	13	614200	4	861.182	3441.71	0	4.26	39.95	6155	6155	MS2	25/186	25	186	29jan_CC_Luiza_E1E2_Trypsin.raw
High	A	12	FTVRPHHGIELPcTTYQLTTAETSEEIDMHMPPDIPDR	1769	Unambiguous	Isoform of B1B1B2, MayaroE2 OS=Homo sapiens (Human) OX=9606 GN=A1 PE=1 SV=1 - [MayaroE2_HUMAN]	1	1	B1B1B1	C13(Carbamidomethyl)	HCD	1	0	1	1	42	52	3.97	0	94.52	0	7	30	109600	5	887.823	4435.09	0	1.54	39.96	6158	6158	MS2	16/296	16	296	29jan_CC_Luiza_E1E2_Trypsin.raw
High	A	12	LTDAPIISELLcTVSTcTHSSDFGGVAVLSYK	3620	Unambiguous	Isoform of A1A1A2, MayaroE1 OS=Homo sapiens (Human) OX=9606 GN=A1 PE=1 SV=1 - [MayaroE1_HUMAN]	1	1	A1A1A1	C12(Carbamidomethyl); C17(Carbamidomethyl)	HCD	1	0	1	1	34	49	5.59	0	294.62	0	7	12	700500	4	861.183	3441.71	0	5.33	39.97	6160	6160	MS2	23/186	23	186	29jan_CC_Luiza_E1E2_Trypsin.raw
High	A	12	IQFASQIGLTK	1390	Unambiguous	Isoform of B1B1B2, MayaroE2 OS=Homo sapiens (Human) OX=9606 GN=A1 PE=1 SV=1 - [MayaroE2_HUMAN]	1	1	B1B1B1		HCD	1	0	1	1	62	60	3.09	0	975.68	0	45	118	240300	2	603.35	1205.69	0	2.93	40.06	6176	6176	MS2	18/20	18	20	29jan_CC_Luiza_E1E2_Trypsin.raw
High	A	12	IQFASQIGLTK	1390	Unambiguous	Isoform of B1B1B2, MayaroE2 OS=Homo sapiens (Human) OX=9606 GN=A1 PE=1 SV=1 - [MayaroE2_HUMAN]	1	1	B1B1B1		HCD	1	0	1	1	47	45	3.17	0	876.01	0	48	122	239800	2	603.351	1205.69	0	4.04	40.09	6179	6179	MS2	17/20	17	20	29jan_CC_Luiza_E1E2_Trypsin.raw
High	A	12	FTVRPHHGIELPcTTYQLTTAETSEEIDMHMPPDIPDR	1769	Unambiguous	Isoform of B1B1B2, MayaroE2 OS=Homo sapiens (Human) OX=9606 GN=A1 PE=1 SV=1 - [MayaroE2_HUMAN]	1	1	B1B1B1	C13(Carbamidomethyl)	HCD	1	0	1	1	96	120	6.12	0	173.44	0	4	69	33480	6	740.023	4435.1	0	5.2	40.24	6205	6205	MS2	24/370	24	370	29jan_CC_Luiza_E1E2_Trypsin.raw
High	A	12	FTVRPHHGIELPcTTYQLTTAETSEEIDMHmPPDIPDR	1769	Ambiguous	Isoform of B1B1B2, MayaroE2 OS=Homo sapiens (Human) OX=9606 GN=A1 PE=1 SV=1 - [MayaroE2_HUMAN]	1	1	B1B1B1	C13(Carbamidomethyl); M31(Oxidation)	HCD	0.0082	0	1	1	52	70	3.64	0	121.9	0	10	62	70050	5	891.027	4451.1	0.01	6.74	40.24	6206	6206	MS2	21/296	21	296	29jan_CC_Luiza_E1E2_Trypsin.raw
High	A	12	FTVRPHHGIELPcTTYQLTTAETSEEIDmHMPPDIPDR	1769	Ambiguous	Isoform of B1B1B2, MayaroE2 OS=Homo sapiens (Human) OX=9606 GN=A1 PE=1 SV=1 - [MayaroE2_HUMAN]	1	1	B1B1B1	C13(Carbamidomethyl); M29(Oxidation)	HCD		0.0082	2	2	52	70	3.61	0	107.69	0	10	62	70050	5	891.027	4451.1	0.01	6.74	40.24	6206	6206	MS2	20/296	20	296	29jan_CC_Luiza_E1E2_Trypsin.raw
High	A	12	VHSSSEcAVTGTMGHFILAK	1030	Unambiguous	Isoform of B1B1B2, MayaroE2 OS=Homo sapiens (Human) OX=9606 GN=A1 PE=1 SV=1 - [MayaroE2_HUMAN]	1	1	B1B1B1	C7(Carbamidomethyl)	HCD	1	0	1	1	134	125	5.22	0	458.77	0	3	113	134300	4	533.764	2132.03	0	2.91	40.26	6208	6208	MS2	24/114	24	114	29jan_CC_Luiza_E1E2_Trypsin.raw
High	A	12	FTVRPHHGIELPcTTYQLTTAETSEEIDMHMPPDIPDR	1769	Unambiguous	Isoform of B1B1B2, MayaroE2 OS=Homo sapiens (Human) OX=9606 GN=A1 PE=1 SV=1 - [MayaroE2_HUMAN]	1	1	B1B1B1	C13(Carbamidomethyl)	HCD	1	0	1	1	69	101	5.65	0	148.68	0	8	89	24870	6	740.023	4435.1	0	5.45	40.27	6209	6209	MS2	23/370	23	370	29jan_CC_Luiza_E1E2_Trypsin.raw
High	A	12	FTVRPHHGIELPcTTYQLTTAETSEEIDMHmPPDIPDR	1769	Ambiguous	Isoform of B1B1B2, MayaroE2 OS=Homo sapiens (Human) OX=9606 GN=A1 PE=1 SV=1 - [MayaroE2_HUMAN]	1	1	B1B1B1	C13(Carbamidomethyl); M31(Oxidation)	HCD	0.0064	0	1	1	41	50	4.71	0	102.65	0	17	81	42830	5	891.027	4451.1	0.01	6.6	40.27	6210	6210	MS2	20/296	20	296	29jan_CC_Luiza_E1E2_Trypsin.raw
High	A	12	FTVRPHHGIELPcTTYQLTTAETSEEIDmHMPPDIPDR	1769	Ambiguous	Isoform of B1B1B2, MayaroE2 OS=Homo sapiens (Human) OX=9606 GN=A1 PE=1 SV=1 - [MayaroE2_HUMAN]	1	1	B1B1B1	C13(Carbamidomethyl); M29(Oxidation)	HCD		0.0064	2	2	41	50	4.68	0	89.88	0	17	81	42830	5	891.027	4451.1	0.01	6.6	40.27	6210	6210	MS2	19/296	19	296	29jan_CC_Luiza_E1E2_Trypsin.raw
High	A	12	EATLSLHPIHPTLLSYR	1611	Unambiguous	Isoform of B1B1B2, MayaroE2 OS=Homo sapiens (Human) OX=9606 GN=A1 PE=1 SV=1 - [MayaroE2_HUMAN]	1	1	B1B1B1		HCD	1	0	1	1	65	68	4.35	0	835.97	0	2	156	131200	4	487.773	1948.07	0	3.05	40.28	6211	6211	MS2	25/96	25	96	29jan_CC_Luiza_E1E2_Trypsin.raw
High	A	12	VPSTEAEALASSLMGLFEK	3797	Unambiguous	Rab GDP dissociation inhibitor beta OS=Homo sapiens (Human) OX=9606 GN=GDI2 PE=1 SV=2 - [GDIB_HUMAN]|Isoform of P50395, Rab GDP dissociation inhibitor (Fragment) OS=Homo sapiens (Human) OX=9606 GN=GDI2 PE=1 SV=1 - [Q5SX86_HUMAN]|Isoform of P50395, Rab GDP dissociation inhibitor (Fragment) OS=Homo sapiens (Human) OX=9606 GN=GDI2 PE=1 SV=1 - [Q5SX87_HUMAN]|Isoform of P50395, Rab GDP dissociation in…	5	5	P50395;Q5SX86;Q5SX87;Q5SX90;V9GYF8		HCD	1	0	1	1	119	103	3.85	0	694.23	0	2	80	262400	3	660.674	1980.01	0	3.37	40.3	6214	6214	MS2	21/72	21	72	29jan_CC_Luiza_E1E2_Trypsin.raw
High	A	12	VHSSSEcAVTGTMGHFILAK	1030	Unambiguous	Isoform of B1B1B2, MayaroE2 OS=Homo sapiens (Human) OX=9606 GN=A1 PE=1 SV=1 - [MayaroE2_HUMAN]	1	1	B1B1B1	C7(Carbamidomethyl)	HCD	1	0	1	1	134	134	4.83	0	512.43	0	4	113	156000	4	533.764	2132.03	0	3.71	40.31	6215	6215	MS2	25/114	25	114	29jan_CC_Luiza_E1E2_Trypsin.raw
High	A	12	EATLSLHPIHPTLLSYR	1611	Unambiguous	Isoform of B1B1B2, MayaroE2 OS=Homo sapiens (Human) OX=9606 GN=A1 PE=1 SV=1 - [MayaroE2_HUMAN]	1	1	B1B1B1		HCD	1	0	1	1	59	56	4.2	0	759.1	0	6	164	115100	4	487.773	1948.07	0	3.3	40.31	6216	6216	MS2	24/96	24	96	29jan_CC_Luiza_E1E2_Trypsin.raw
High	A	12	VHSSSEcAVTGTMGHFILAK	1030	Unambiguous	Isoform of B1B1B2, MayaroE2 OS=Homo sapiens (Human) OX=9606 GN=A1 PE=1 SV=1 - [MayaroE2_HUMAN]	1	1	B1B1B1	C7(Carbamidomethyl)	HCD	1	0	1	1	91	88	7.68	0	1744.97	0	6	173	83550	3	711.349	2132.03	0	3.17	40.32	6217	6217	MS2	33/76	33	76	29jan_CC_Luiza_E1E2_Trypsin.raw
High	A	12	VPSTEAEALASSLMGLFEK	3797	Unambiguous	Rab GDP dissociation inhibitor beta OS=Homo sapiens (Human) OX=9606 GN=GDI2 PE=1 SV=2 - [GDIB_HUMAN]|Isoform of P50395, Rab GDP dissociation inhibitor (Fragment) OS=Homo sapiens (Human) OX=9606 GN=GDI2 PE=1 SV=1 - [Q5SX86_HUMAN]|Isoform of P50395, Rab GDP dissociation inhibitor (Fragment) OS=Homo sapiens (Human) OX=9606 GN=GDI2 PE=1 SV=1 - [Q5SX87_HUMAN]|Isoform of P50395, Rab GDP dissociation in…	5	5	P50395;Q5SX86;Q5SX87;Q5SX90;V9GYF8		HCD	1	0	1	1	102	84	3.74	0	639.48	0	4	76	325000	3	660.674	1980.01	0	3.74	40.34	6220	6220	MS2	21/72	21	72	29jan_CC_Luiza_E1E2_Trypsin.raw
High	A	12	VHSSSEcAVTGTMGHFILAK	1030	Unambiguous	Isoform of B1B1B2, MayaroE2 OS=Homo sapiens (Human) OX=9606 GN=A1 PE=1 SV=1 - [MayaroE2_HUMAN]	1	1	B1B1B1	C7(Carbamidomethyl)	HCD	1	0	1	1	98	91	7.4	0	1516.65	0	5	143	103000	3	711.35	2132.04	0	4.2	40.35	6221	6221	MS2	31/76	31	76	29jan_CC_Luiza_E1E2_Trypsin.raw
High	A	12	FTVRPHHGIELPcTTYQLTTAETSEEIDMHmPPDIPDR	1769	Ambiguous	Isoform of B1B1B2, MayaroE2 OS=Homo sapiens (Human) OX=9606 GN=A1 PE=1 SV=1 - [MayaroE2_HUMAN]	1	1	B1B1B1	C13(Carbamidomethyl); M31(Oxidation)	HCD	0.0425	0	1	1	80	121	4.71	0	123.93	0	13	104	15480	6	742.687	4451.09	0	2.48	40.36	6222	6222	MS2	21/370	21	370	29jan_CC_Luiza_E1E2_Trypsin.raw
High	A	12	FTVRPHHGIELPcTTYQLTTAETSEEIDmHMPPDIPDR	1769	Ambiguous	Isoform of B1B1B2, MayaroE2 OS=Homo sapiens (Human) OX=9606 GN=A1 PE=1 SV=1 - [MayaroE2_HUMAN]	1	1	B1B1B1	C13(Carbamidomethyl); M29(Oxidation)	HCD		0.0425	2	2	80	121	4.51	0	123.93	0	13	104	15480	6	742.687	4451.09	0	2.48	40.36	6222	6222	MS2	21/370	21	370	29jan_CC_Luiza_E1E2_Trypsin.raw
High	A	12	VPSTEAEALASSLMGLFEK	3797	Unambiguous	Rab GDP dissociation inhibitor beta OS=Homo sapiens (Human) OX=9606 GN=GDI2 PE=1 SV=2 - [GDIB_HUMAN]|Isoform of P50395, Rab GDP dissociation inhibitor (Fragment) OS=Homo sapiens (Human) OX=9606 GN=GDI2 PE=1 SV=1 - [Q5SX86_HUMAN]|Isoform of P50395, Rab GDP dissociation inhibitor (Fragment) OS=Homo sapiens (Human) OX=9606 GN=GDI2 PE=1 SV=1 - [Q5SX87_HUMAN]|Isoform of P50395, Rab GDP dissociation in…	5	5	P50395;Q5SX86;Q5SX87;Q5SX90;V9GYF8		HCD	1	0	1	1	185	171	4.4	0	1535.52	0	15	225	52660	2	990.507	1980.01	0	3.4	40.36	6223	6223	MS2	20/36	20	36	29jan_CC_Luiza_E1E2_Trypsin.raw
High	A	12	FIFGPVSTAWTPFDTK	3311	Unambiguous	Isoform of A1A1A2, MayaroE1 OS=Homo sapiens (Human) OX=9606 GN=A1 PE=1 SV=1 - [MayaroE1_HUMAN]	1	1	A1A1A1		HCD	1	0	1	1	110	110	2.98	0	330.52	0	5	88	237400	2	907.464	1813.92	0	2.71	40.39	6227	6227	MS2	2021-12-30	12	30	29jan_CC_Luiza_E1E2_Trypsin.raw
High	A	12	FIFGPVSTAWTPFDTK	3311	Unambiguous	Isoform of A1A1A2, MayaroE1 OS=Homo sapiens (Human) OX=9606 GN=A1 PE=1 SV=1 - [MayaroE1_HUMAN]	1	1	A1A1A1		HCD	1	0	1	1	105	91	2.68	0	321.95	0	4	84	254700	2	907.465	1813.92	0	3.38	40.43	6233	6233	MS2	2021-12-30	12	30	29jan_CC_Luiza_E1E2_Trypsin.raw
High	A	12	AMNcAVGNIPVSMDIADSAFTR	1947	Unambiguous	Isoform of A1A1A2, MayaroE1 OS=Homo sapiens (Human) OX=9606 GN=A1 PE=1 SV=1 - [MayaroE1_HUMAN]	1	1	A1A1A1	C4(Carbamidomethyl)	HCD	1	0	1	1	95	96	4.23	0	448.15	0	15	190	51650	3	780.701	2340.09	0	4.74	40.44	6235	6235	MS2	19/84	19	84	29jan_CC_Luiza_E1E2_Trypsin.raw
High	A	12	WQFNSPFVPR	1860	Unambiguous	Isoform of B1B1B2, MayaroE2 OS=Homo sapiens (Human) OX=9606 GN=A1 PE=1 SV=1 - [MayaroE2_HUMAN]	1	1	B1B1B1		HCD	1	0	1	1	185	201	3.07	0	529.61	0	12	275	93960	2	639.327	1277.65	0	2.58	40.46	6238	6238	MS2	2021-12-18	12	18	29jan_CC_Luiza_E1E2_Trypsin.raw
High	A	12	AMNcAVGNIPVSMDIADSAFTR	1947	Unambiguous	Isoform of A1A1A2, MayaroE1 OS=Homo sapiens (Human) OX=9606 GN=A1 PE=1 SV=1 - [MayaroE1_HUMAN]	1	1	A1A1A1	C4(Carbamidomethyl)	HCD	1	0	1	1	77	91	4.29	0	483.22	0	19	202	42930	3	780.7	2340.08	0	2.86	40.49	6241	6241	MS2	20/84	20	84	29jan_CC_Luiza_E1E2_Trypsin.raw
High	A	12	WQFNSPFVPR	1860	Unambiguous	Isoform of B1B1B2, MayaroE2 OS=Homo sapiens (Human) OX=9606 GN=A1 PE=1 SV=1 - [MayaroE2_HUMAN]	1	1	B1B1B1		HCD	1	0	1	1	183	196	3.12	0	579.31	0	11	290	102100	2	639.327	1277.65	0	3.25	40.52	6245	6245	MS2	2021-12-18	12	18	29jan_CC_Luiza_E1E2_Trypsin.raw
High	A	12	cDVHSHSNVAVLQEVSIEAEGR	1455	Unambiguous	Isoform of A1A1A2, MayaroE1 OS=Homo sapiens (Human) OX=9606 GN=A1 PE=1 SV=1 - [MayaroE1_HUMAN]	1	1	A1A1A1	C1(Carbamidomethyl)	HCD	1	0	1	1	146	113	5.47	0	447.12	0	3	20	878800	4	609.798	2436.17	0	5.43	40.64	6262	6262	MS2	23/126	23	126	29jan_CC_Luiza_E1E2_Trypsin.raw
High	A	12	cPPGEVISVSFVDSK	1664	Unambiguous	Isoform of B1B1B2, MayaroE2 OS=Homo sapiens (Human) OX=9606 GN=A1 PE=1 SV=1 - [MayaroE2_HUMAN]	1	1	B1B1B1	C1(Carbamidomethyl)	HCD	1	0	1	1	60	48	4.34	0	583.53	0	67	352	36080	2	810.906	1620.8	0	6.1	40.66	6266	6266	MS2	22/28	22	28	29jan_CC_Luiza_E1E2_Trypsin.raw
High	A	12	cDVHSHSNVAVLQEVSIEAEGR	1455	Unambiguous	Isoform of A1A1A2, MayaroE1 OS=Homo sapiens (Human) OX=9606 GN=A1 PE=1 SV=1 - [MayaroE1_HUMAN]	1	1	A1A1A1	C1(Carbamidomethyl)	HCD	1	0	1	1	150	104	5.43	0	579.81	0	3	20	839900	4	609.798	2436.17	0	4.93	40.68	6268	6268	MS2	26/126	26	126	29jan_CC_Luiza_E1E2_Trypsin.raw
High	A	12	SVIHFSTASAAPSFIVSVcSSR	2227	Unambiguous	Isoform of A1A1A2, MayaroE1 OS=Homo sapiens (Human) OX=9606 GN=A1 PE=1 SV=1 - [MayaroE1_HUMAN]	1	1	A1A1A1	C19(Carbamidomethyl)	HCD	1	0	1	1	158	148	5.25	0	648.17	0	2	60	305000	3	770.727	2310.17	0	4.72	40.69	6269	6269	MS2	23/84	23	84	29jan_CC_Luiza_E1E2_Trypsin.raw
High	A	12	cDVHSHSNVAVLQEVSIEAEGR	1455	Unambiguous	Isoform of A1A1A2, MayaroE1 OS=Homo sapiens (Human) OX=9606 GN=A1 PE=1 SV=1 - [MayaroE1_HUMAN]	1	1	A1A1A1	C1(Carbamidomethyl)	HCD	1	0	1	1	92	75	4.61	0	537.83	0	5	77	203300	3	812.726	2436.16	0	2.98	40.7	6270	6270	MS2	22/84	22	84	29jan_CC_Luiza_E1E2_Trypsin.raw
High	A	12	SVIHFSTASAAPSFIVSVcSSR	2227	Unambiguous	Isoform of A1A1A2, MayaroE1 OS=Homo sapiens (Human) OX=9606 GN=A1 PE=1 SV=1 - [MayaroE1_HUMAN]	1	1	A1A1A1	C19(Carbamidomethyl)	HCD	1	0	1	1	149	151	5.39	0	658.4	0	2	60	309700	3	770.727	2310.17	0	5.11	40.73	6275	6275	MS2	24/84	24	84	29jan_CC_Luiza_E1E2_Trypsin.raw
High	A	12	cDVHSHSNVAVLQEVSIEAEGR	1455	Unambiguous	Isoform of A1A1A2, MayaroE1 OS=Homo sapiens (Human) OX=9606 GN=A1 PE=1 SV=1 - [MayaroE1_HUMAN]	1	1	A1A1A1	C1(Carbamidomethyl)	HCD	1	0	1	1	85	70	4.71	0	456.41	0	7	82	180200	3	812.727	2436.17	0	3.96	40.74	6277	6277	MS2	21/84	21	84	29jan_CC_Luiza_E1E2_Trypsin.raw
High	A	12	LTDAPIISELLcTVSTcTHSSDFGGVAVLSYK	3620	Unambiguous	Isoform of A1A1A2, MayaroE1 OS=Homo sapiens (Human) OX=9606 GN=A1 PE=1 SV=1 - [MayaroE1_HUMAN]	1	1	A1A1A1	C12(Carbamidomethyl); C17(Carbamidomethyl)	HCD	1	0	1	1	61	57	4.63	0	485.34	0	3	17	457900	3	1147.91	3441.71	0.01	6.59	40.95	6307	6307	MS2	23/124	23	124	29jan_CC_Luiza_E1E2_Trypsin.raw
High	A	12	FTVRPHHGIELPcTTYQLTTAETSEEIDMHMPPDIPDR	1769	Unambiguous	Isoform of B1B1B2, MayaroE2 OS=Homo sapiens (Human) OX=9606 GN=A1 PE=1 SV=1 - [MayaroE2_HUMAN]	1	1	B1B1B1	C13(Carbamidomethyl)	HCD	1	0	1	1	43	53	3.49	0	116.71	0	2	32	109100	5	887.828	4435.11	0.01	7.39	40.96	6308	6308	MS2	18/296	18	296	29jan_CC_Luiza_E1E2_Trypsin.raw
High	A	12	LTDAPIISELLcTVSTcTHSSDFGGVAVLSYK	3620	Unambiguous	Isoform of A1A1A2, MayaroE1 OS=Homo sapiens (Human) OX=9606 GN=A1 PE=1 SV=1 - [MayaroE1_HUMAN]	1	1	A1A1A1	C12(Carbamidomethyl); C17(Carbamidomethyl)	HCD	1	0	1	1	43	47	3.61	0	210.61	0	3	12	606600	3	1147.91	3441.72	0.01	7.33	40.99	6313	6313	MS2	17/124	17	124	29jan_CC_Luiza_E1E2_Trypsin.raw
High	A	12	FTVRPHHGIELPcTTYQLTTAETSEEIDMHMPPDIPDR	1769	Unambiguous	Isoform of B1B1B2, MayaroE2 OS=Homo sapiens (Human) OX=9606 GN=A1 PE=1 SV=1 - [MayaroE2_HUMAN]	1	1	B1B1B1	C13(Carbamidomethyl)	HCD	1	0	1	1	50	64	3.46	0	98.99	0	3	35	104500	5	887.829	4435.12	0.01	8.28	41	6314	6314	MS2	16/296	16	296	29jan_CC_Luiza_E1E2_Trypsin.raw
High	A	12	LTDAPIISELLcTVSTcTHSSDFGGVAVLSYK	3620	Unambiguous	Isoform of A1A1A2, MayaroE1 OS=Homo sapiens (Human) OX=9606 GN=A1 PE=1 SV=1 - [MayaroE1_HUMAN]	1	1	A1A1A1	C12(Carbamidomethyl); C17(Carbamidomethyl)	HCD	1	0	1	1	37	64	5.08	0	353.18	0	4	48	144100	4	861.184	3441.71	0.01	5.97	41	6315	6315	MS2	24/186	24	186	29jan_CC_Luiza_E1E2_Trypsin.raw
High	A	12	LTDAPIISELLcTVSTcTHSSDFGGVAVLSYK	3620	Unambiguous	Isoform of A1A1A2, MayaroE1 OS=Homo sapiens (Human) OX=9606 GN=A1 PE=1 SV=1 - [MayaroE1_HUMAN]	1	1	A1A1A1	C12(Carbamidomethyl); C17(Carbamidomethyl)	HCD	1	0	1	1	32	71	4.84	0	211.84	0	4	58	127500	4	861.185	3441.72	0.01	7.24	41.03	6319	6319	MS2	20/186	20	186	29jan_CC_Luiza_E1E2_Trypsin.raw
High	A	12	VHSSSEcAVTGTmGHFILAK	1030	Unambiguous	Isoform of B1B1B2, MayaroE2 OS=Homo sapiens (Human) OX=9606 GN=A1 PE=1 SV=1 - [MayaroE2_HUMAN]	1	1	B1B1B1	C7(Carbamidomethyl); M13(Oxidation)	HCD	1	0	1	1	144	160	4.52	0	280.47	0	14	208	50100	4	537.763	2148.03	0	3.43	41.08	6325	6325	MS2	23/114	23	114	29jan_CC_Luiza_E1E2_Trypsin.raw
High	A	12	VHSSSEcAVTGTmGHFILAK	1030	Unambiguous	Isoform of B1B1B2, MayaroE2 OS=Homo sapiens (Human) OX=9606 GN=A1 PE=1 SV=1 - [MayaroE2_HUMAN]	1	1	B1B1B1	C7(Carbamidomethyl); M13(Oxidation)	HCD	1	0	1	1	103	101	6.21	0	888.13	0	13	262	36390	3	716.681	2148.03	0	3.78	41.09	6327	6327	MS2	27/76	27	76	29jan_CC_Luiza_E1E2_Trypsin.raw
High	A	12	cPPGEVISVSFVDSK	1664	Unambiguous	Isoform of B1B1B2, MayaroE2 OS=Homo sapiens (Human) OX=9606 GN=A1 PE=1 SV=1 - [MayaroE2_HUMAN]	1	1	B1B1B1	C1(Carbamidomethyl)	HCD	1	0	1	1	56	46	4.23	0	660.13	0	67	329	34050	2	810.906	1620.8	0.01	6.41	41.1	6328	6328	MS2	23/28	23	28	29jan_CC_Luiza_E1E2_Trypsin.raw
High	A	12	IQFASQIGLTK	1390	Unambiguous	Isoform of B1B1B2, MayaroE2 OS=Homo sapiens (Human) OX=9606 GN=A1 PE=1 SV=1 - [MayaroE2_HUMAN]	1	1	B1B1B1		HCD	1	0	1	1	47	43	2.99	0	881.78	0	44	143	199500	2	603.351	1205.7	0	5.46	41.12	6330	6330	MS2	17/20	17	20	29jan_CC_Luiza_E1E2_Trypsin.raw
High	A	12	VHSSSEcAVTGTmGHFILAK	1030	Unambiguous	Isoform of B1B1B2, MayaroE2 OS=Homo sapiens (Human) OX=9606 GN=A1 PE=1 SV=1 - [MayaroE2_HUMAN]	1	1	B1B1B1	C7(Carbamidomethyl); M13(Oxidation)	HCD	1	0	1	1	136	140	4.07	0	246.62	0	18	274	33400	4	537.763	2148.03	0	4.34	41.15	6334	6334	MS2	21/114	21	114	29jan_CC_Luiza_E1E2_Trypsin.raw
High	A	12	IQFASQIGLTK	1390	Unambiguous	Isoform of B1B1B2, MayaroE2 OS=Homo sapiens (Human) OX=9606 GN=A1 PE=1 SV=1 - [MayaroE2_HUMAN]	1	1	B1B1B1		HCD	1	0	1	1	48	41	3.2	0	1022.37	0	48	130	241100	2	603.351	1205.69	0	4.65	41.17	6336	6336	MS2	18/20	18	20	29jan_CC_Luiza_E1E2_Trypsin.raw
High	A	12	YEHTAVIPNQVGFPYK	1372	Unambiguous	Isoform of A1A1A2, MayaroE1 OS=Homo sapiens (Human) OX=9606 GN=A1 PE=1 SV=1 - [MayaroE1_HUMAN]	1	1	A1A1A1		HCD	1	0	1	1	138	138	4.24	0	474.28	0	10	314	54180	3	621.653	1862.95	0	1.06	41.27	6350	6350	MS2	17/60	17	60	29jan_CC_Luiza_E1E2_Trypsin.raw
High	A	12	FTVRPHHGIELPcTTYQLTTAETSEEIDmHMPPDIPDR	1769	Ambiguous	Isoform of B1B1B2, MayaroE2 OS=Homo sapiens (Human) OX=9606 GN=A1 PE=1 SV=1 - [MayaroE2_HUMAN]	1	1	B1B1B1	C13(Carbamidomethyl); M29(Oxidation)	HCD	0.0027	0	1	1	51	83	3.68	0	62.06	0	10	79	53640	5	891.027	4451.1	0.01	6.81	41.3	6354	6354	MS2	16/296	16	296	29jan_CC_Luiza_E1E2_Trypsin.raw
High	A	12	FTVRPHHGIELPcTTYQLTTAETSEEIDMHmPPDIPDR	1769	Ambiguous	Isoform of B1B1B2, MayaroE2 OS=Homo sapiens (Human) OX=9606 GN=A1 PE=1 SV=1 - [MayaroE2_HUMAN]	1	1	B1B1B1	C13(Carbamidomethyl); M31(Oxidation)	HCD		0.0027	2	2	51	83	3.67	0	62.06	0	10	79	53640	5	891.027	4451.1	0.01	6.81	41.3	6354	6354	MS2	16/296	16	296	29jan_CC_Luiza_E1E2_Trypsin.raw
High	A	12	VHSSSEcAVTGTMGHFILAK	1030	Unambiguous	Isoform of B1B1B2, MayaroE2 OS=Homo sapiens (Human) OX=9606 GN=A1 PE=1 SV=1 - [MayaroE2_HUMAN]	1	1	B1B1B1	C7(Carbamidomethyl)	HCD	1	0	1	1	159	151	5.38	0	489.99	0	5	126	156200	4	533.764	2132.03	0	3.59	41.31	6355	6355	MS2	24/114	24	114	29jan_CC_Luiza_E1E2_Trypsin.raw
High	A	12	FTVRPHHGIELPcTTYQLTTAETSEEIDMHMPPDIPDR	1769	Unambiguous	Isoform of B1B1B2, MayaroE2 OS=Homo sapiens (Human) OX=9606 GN=A1 PE=1 SV=1 - [MayaroE2_HUMAN]	1	1	B1B1B1	C13(Carbamidomethyl)	HCD	1	0	1	1	90	137	5.98	0	136.75	0	6	99	31110	6	740.024	4435.11	0	6.44	41.32	6356	6356	MS2	22/370	22	370	29jan_CC_Luiza_E1E2_Trypsin.raw
High	A	12	EATLSLHPIHPTLLSYR	1611	Unambiguous	Isoform of B1B1B2, MayaroE2 OS=Homo sapiens (Human) OX=9606 GN=A1 PE=1 SV=1 - [MayaroE2_HUMAN]	1	1	B1B1B1		HCD	1	0	1	1	61	48	4.34	0	715.82	0	2	166	126400	4	487.774	1948.07	0	3.92	41.32	6357	6357	MS2	24/96	24	96	29jan_CC_Luiza_E1E2_Trypsin.raw
High	A	12	VHSSSEcAVTGTMGHFILAK	1030	Unambiguous	Isoform of B1B1B2, MayaroE2 OS=Homo sapiens (Human) OX=9606 GN=A1 PE=1 SV=1 - [MayaroE2_HUMAN]	1	1	B1B1B1	C7(Carbamidomethyl)	HCD	1	0	1	1	135	133	4.74	0	402.83	0	9	121	155900	4	533.764	2132.03	0	3.94	41.34	6359	6359	MS2	23/114	23	114	29jan_CC_Luiza_E1E2_Trypsin.raw
High	A	12	FTVRPHHGIELPcTTYQLTTAETSEEIDMHMPPDIPDR	1769	Unambiguous	Isoform of B1B1B2, MayaroE2 OS=Homo sapiens (Human) OX=9606 GN=A1 PE=1 SV=1 - [MayaroE2_HUMAN]	1	1	B1B1B1	C13(Carbamidomethyl)	HCD	1	0	1	1	106	152	4.98	0	160.35	0	6	95	23960	6	740.025	4435.12	0.01	8.25	41.36	6361	6361	MS2	23/370	23	370	29jan_CC_Luiza_E1E2_Trypsin.raw
High	A	12	EATLSLHPIHPTLLSYR	1611	Unambiguous	Isoform of B1B1B2, MayaroE2 OS=Homo sapiens (Human) OX=9606 GN=A1 PE=1 SV=1 - [MayaroE2_HUMAN]	1	1	B1B1B1		HCD	1	0	1	1	61	54	4.09	0	711.76	0	3	161	126700	4	487.774	1948.07	0	3.99	41.36	6362	6362	MS2	23/96	23	96	29jan_CC_Luiza_E1E2_Trypsin.raw
High	A	12	VHSSSEcAVTGTMGHFILAK	1030	Unambiguous	Isoform of B1B1B2, MayaroE2 OS=Homo sapiens (Human) OX=9606 GN=A1 PE=1 SV=1 - [MayaroE2_HUMAN]	1	1	B1B1B1	C7(Carbamidomethyl)	HCD	1	0	1	1	88	86	6.7	0	1343.9	0	5	186	80400	3	711.35	2132.04	0	4.89	41.38	6364	6364	MS2	30/76	30	76	29jan_CC_Luiza_E1E2_Trypsin.raw
High	A	12	VHSSSEcAVTGTMGHFILAK	1030	Unambiguous	Isoform of B1B1B2, MayaroE2 OS=Homo sapiens (Human) OX=9606 GN=A1 PE=1 SV=1 - [MayaroE2_HUMAN]	1	1	B1B1B1	C7(Carbamidomethyl)	HCD	1	0	1	1	88	85	6.94	0	1754.15	0	3	172	95890	3	711.35	2132.04	0	4.55	41.4	6366	6366	MS2	33/76	33	76	29jan_CC_Luiza_E1E2_Trypsin.raw
High	A	12	FTVRPHHGIELPcTTYQLTTAETSEEIDMHmPPDIPDR	1769	Ambiguous	Isoform of B1B1B2, MayaroE2 OS=Homo sapiens (Human) OX=9606 GN=A1 PE=1 SV=1 - [MayaroE2_HUMAN]	1	1	B1B1B1	C13(Carbamidomethyl); M31(Oxidation)	HCD	0.0143	0	1	1	115	135	4.91	0	108.68	0	12	154	19650	6	742.689	4451.1	0	5.86	41.42	6368	6368	MS2	21/370	21	370	29jan_CC_Luiza_E1E2_Trypsin.raw
High	A	12	FTVRPHHGIELPcTTYQLTTAETSEEIDmHMPPDIPDR	1769	Ambiguous	Isoform of B1B1B2, MayaroE2 OS=Homo sapiens (Human) OX=9606 GN=A1 PE=1 SV=1 - [MayaroE2_HUMAN]	1	1	B1B1B1	C13(Carbamidomethyl); M29(Oxidation)	HCD		0.0143	2	2	115	135	4.84	0	94.84	0	12	154	19650	6	742.689	4451.1	0	5.86	41.42	6368	6368	MS2	20/370	20	370	29jan_CC_Luiza_E1E2_Trypsin.raw
High	A	12	EPVFDEQWITTQTEVTIPVPVEGVEYR	3320	Unambiguous	Isoform of B1B1B2, MayaroE2 OS=Homo sapiens (Human) OX=9606 GN=A1 PE=1 SV=1 - [MayaroE2_HUMAN]	1	1	B1B1B1		HCD	1	0	1	1	15	15	2.5	0	42.18	0	2	34	273300	3	1054.53	3161.59	0.01	7.06	41.43	6370	6370	MS2	11/104	11	104	29jan_CC_Luiza_E1E2_Trypsin.raw
High	A	12	FIFGPVSTAWTPFDTK	3311	Unambiguous	Isoform of A1A1A2, MayaroE1 OS=Homo sapiens (Human) OX=9606 GN=A1 PE=1 SV=1 - [MayaroE1_HUMAN]	1	1	A1A1A1		HCD	1	0	1	1	108	102	3.16	0	292.64	0	5	107	202400	2	907.466	1813.92	0	4.26	41.44	6371	6371	MS2	2021-11-30	11	30	29jan_CC_Luiza_E1E2_Trypsin.raw
High	A	12	FTVRPHHGIELPcTTYQLTTAETSEEIDmHMPPDIPDR	1769	Ambiguous	Isoform of B1B1B2, MayaroE2 OS=Homo sapiens (Human) OX=9606 GN=A1 PE=1 SV=1 - [MayaroE2_HUMAN]	1	1	B1B1B1	C13(Carbamidomethyl); M29(Oxidation)	HCD	0.0083	0	1	1	130	140	4.82	0	123.77	0	16	158	19640	6	742.691	4451.11	0.01	8	41.45	6373	6373	MS2	21/370	21	370	29jan_CC_Luiza_E1E2_Trypsin.raw
High	A	12	FTVRPHHGIELPcTTYQLTTAETSEEIDMHmPPDIPDR	1769	Ambiguous	Isoform of B1B1B2, MayaroE2 OS=Homo sapiens (Human) OX=9606 GN=A1 PE=1 SV=1 - [MayaroE2_HUMAN]	1	1	B1B1B1	C13(Carbamidomethyl); M31(Oxidation)	HCD		0.0083	2	2	130	140	4.78	0	140.16	0	16	158	19640	6	742.691	4451.11	0.01	8	41.45	6373	6373	MS2	22/370	22	370	29jan_CC_Luiza_E1E2_Trypsin.raw
High	A	12	FIFGPVSTAWTPFDTK	3311	Unambiguous	Isoform of A1A1A2, MayaroE1 OS=Homo sapiens (Human) OX=9606 GN=A1 PE=1 SV=1 - [MayaroE1_HUMAN]	1	1	A1A1A1		HCD	1	0	1	1	107	104	3.42	0	445.35	0	5	104	212200	2	907.465	1813.92	0	3.32	41.48	6377	6377	MS2	14/30	14	30	29jan_CC_Luiza_E1E2_Trypsin.raw
High	A	12	AMNcAVGNIPVSMDIADSAFTR	1947	Unambiguous	Isoform of A1A1A2, MayaroE1 OS=Homo sapiens (Human) OX=9606 GN=A1 PE=1 SV=1 - [MayaroE1_HUMAN]	1	1	A1A1A1	C4(Carbamidomethyl)	HCD	1	0	1	1	91	101	4.69	0	541.31	0	20	256	42830	3	780.702	2340.09	0	6.23	41.5	6380	6380	MS2	21/84	21	84	29jan_CC_Luiza_E1E2_Trypsin.raw
High	A	12	WQFNSPFVPR	1860	Unambiguous	Isoform of B1B1B2, MayaroE2 OS=Homo sapiens (Human) OX=9606 GN=A1 PE=1 SV=1 - [MayaroE2_HUMAN]	1	1	B1B1B1		HCD	1	0	1	1	176	196	3.08	0	572.35	0	20	264	83030	2	639.327	1277.65	0	2.68	41.52	6382	6382	MS2	2021-12-18	12	18	29jan_CC_Luiza_E1E2_Trypsin.raw
High	A	12	AMNcAVGNIPVSMDIADSAFTR	1947	Unambiguous	Isoform of A1A1A2, MayaroE1 OS=Homo sapiens (Human) OX=9606 GN=A1 PE=1 SV=1 - [MayaroE1_HUMAN]	1	1	A1A1A1	C4(Carbamidomethyl)	HCD	1	0	1	1	91	101	4.45	0	399.08	0	13	236	34080	3	780.701	2340.09	0	4.58	41.53	6383	6383	MS2	18/84	18	84	29jan_CC_Luiza_E1E2_Trypsin.raw
High	A	12	WQFNSPFVPR	1860	Unambiguous	Isoform of B1B1B2, MayaroE2 OS=Homo sapiens (Human) OX=9606 GN=A1 PE=1 SV=1 - [MayaroE2_HUMAN]	1	1	B1B1B1		HCD	1	0	1	1	190	199	3.06	0	573.72	0	13	264	96270	2	639.327	1277.65	0	3.06	41.57	6387	6387	MS2	2021-12-18	12	18	29jan_CC_Luiza_E1E2_Trypsin.raw
High	A	12	cDVHSHSNVAVLQEVSIEAEGR	1455	Unambiguous	Isoform of A1A1A2, MayaroE1 OS=Homo sapiens (Human) OX=9606 GN=A1 PE=1 SV=1 - [MayaroE1_HUMAN]	1	1	A1A1A1	C1(Carbamidomethyl)	HCD	1	0	1	1	155	111	5.25	0	499.88	0	4	20	844400	4	609.798	2436.17	0	5.63	41.69	6402	6402	MS2	24/126	24	126	29jan_CC_Luiza_E1E2_Trypsin.raw
High	A	12	cDVHSHSNVAVLQEVSIEAEGR	1455	Unambiguous	Isoform of A1A1A2, MayaroE1 OS=Homo sapiens (Human) OX=9606 GN=A1 PE=1 SV=1 - [MayaroE1_HUMAN]	1	1	A1A1A1	C1(Carbamidomethyl)	HCD	1	0	1	1	143	105	5.59	0	548.06	0	3	20	883300	4	609.798	2436.17	0	5.23	41.72	6406	6406	MS2	26/126	26	126	29jan_CC_Luiza_E1E2_Trypsin.raw
High	A	12	SVIHFSTASAAPSFIVSVcSSR	2227	Unambiguous	Isoform of A1A1A2, MayaroE1 OS=Homo sapiens (Human) OX=9606 GN=A1 PE=1 SV=1 - [MayaroE1_HUMAN]	1	1	A1A1A1	C19(Carbamidomethyl)	HCD	1	0	1	1	153	147	5.47	0	713.24	0	2	71	244400	3	770.727	2310.17	0	4.8	41.74	6409	6409	MS2	24/84	24	84	29jan_CC_Luiza_E1E2_Trypsin.raw
High	A	12	cDVHSHSNVAVLQEVSIEAEGR	1455	Unambiguous	Isoform of A1A1A2, MayaroE1 OS=Homo sapiens (Human) OX=9606 GN=A1 PE=1 SV=1 - [MayaroE1_HUMAN]	1	1	A1A1A1	C1(Carbamidomethyl)	HCD	1	0	1	1	92	74	4.67	0	621.61	0	4	98	162500	3	812.726	2436.16	0	2.76	41.76	6411	6411	MS2	23/84	23	84	29jan_CC_Luiza_E1E2_Trypsin.raw
High	A	12	SVIHFSTASAAPSFIVSVcSSR	2227	Unambiguous	Isoform of A1A1A2, MayaroE1 OS=Homo sapiens (Human) OX=9606 GN=A1 PE=1 SV=1 - [MayaroE1_HUMAN]	1	1	A1A1A1	C19(Carbamidomethyl)	HCD	1	0	1	1	153	156	5.73	0	795.31	0	2	73	245500	3	770.727	2310.17	0	4.88	41.77	6413	6413	MS2	25/84	25	84	29jan_CC_Luiza_E1E2_Trypsin.raw
High	A	12	cDVHSHSNVAVLQEVSIEAEGR	1455	Unambiguous	Isoform of A1A1A2, MayaroE1 OS=Homo sapiens (Human) OX=9606 GN=A1 PE=1 SV=1 - [MayaroE1_HUMAN]	1	1	A1A1A1	C1(Carbamidomethyl)	HCD	1	0	1	1	93	73	4.82	0	498.67	0	6	102	144600	3	812.727	2436.17	0	3.36	41.78	6414	6414	MS2	21/84	21	84	29jan_CC_Luiza_E1E2_Trypsin.raw
High	A	12	YEHTAVIPNQVGFPYK	1372	Unambiguous	Isoform of A1A1A2, MayaroE1 OS=Homo sapiens (Human) OX=9606 GN=A1 PE=1 SV=1 - [MayaroE1_HUMAN]	1	1	A1A1A1		HCD	1	0	1	1	147	142	3.38	0	459.75	0	14	357	26840	3	621.653	1862.95	0	1.16	41.89	6423	6423	MS2	16/60	16	60	29jan_CC_Luiza_E1E2_Trypsin.raw
High	A	12	LTDAPIISELLcTVSTcTHSSDFGGVAVLSYK	3620	Unambiguous	Isoform of A1A1A2, MayaroE1 OS=Homo sapiens (Human) OX=9606 GN=A1 PE=1 SV=1 - [MayaroE1_HUMAN]	1	1	A1A1A1	C12(Carbamidomethyl); C17(Carbamidomethyl)	HCD	1	0	1	1	35	42	3.62	0	216.38	0	3	20	375800	3	1147.91	3441.71	0.01	6.48	42.01	6434	6434	MS2	16/124	16	124	29jan_CC_Luiza_E1E2_Trypsin.raw
High	A	12	FTVRPHHGIELPcTTYQLTTAETSEEIDMHMPPDIPDR	1769	Unambiguous	Isoform of B1B1B2, MayaroE2 OS=Homo sapiens (Human) OX=9606 GN=A1 PE=1 SV=1 - [MayaroE2_HUMAN]	1	1	B1B1B1	C13(Carbamidomethyl)	HCD	1	0	1	1	32	56	3.24	0	81.16	0	2	43	85060	5	887.829	4435.11	0.01	7.94	42.02	6435	6435	MS2	15/296	15	296	29jan_CC_Luiza_E1E2_Trypsin.raw
High	A	12	LTDAPIISELLcTVSTcTHSSDFGGVAVLSYK	3620	Unambiguous	Isoform of A1A1A2, MayaroE1 OS=Homo sapiens (Human) OX=9606 GN=A1 PE=1 SV=1 - [MayaroE1_HUMAN]	1	1	A1A1A1	C12(Carbamidomethyl); C17(Carbamidomethyl)	HCD	1	0	1	1	41	41	3.49	0	211.75	0	3	18	420900	3	1147.91	3441.72	0.01	6.8	42.05	6439	6439	MS2	17/124	17	124	29jan_CC_Luiza_E1E2_Trypsin.raw
High	A	12	FTVRPHHGIELPcTTYQLTTAETSEEIDMHMPPDIPDR	1769	Unambiguous	Isoform of B1B1B2, MayaroE2 OS=Homo sapiens (Human) OX=9606 GN=A1 PE=1 SV=1 - [MayaroE2_HUMAN]	1	1	B1B1B1	C13(Carbamidomethyl)	HCD	1	0	1	1	36	66	4.32	0	180.93	0	2	41	86380	5	887.829	4435.12	0.01	8.7	42.06	6440	6440	MS2	20/296	20	296	29jan_CC_Luiza_E1E2_Trypsin.raw
High	A	12	LTDAPIISELLcTVSTcTHSSDFGGVAVLSYK	3620	Unambiguous	Isoform of A1A1A2, MayaroE1 OS=Homo sapiens (Human) OX=9606 GN=A1 PE=1 SV=1 - [MayaroE1_HUMAN]	1	1	A1A1A1	C12(Carbamidomethyl); C17(Carbamidomethyl)	HCD	1	0	1	1	39	63	4.92	0	237.2	0	2	56	139900	4	861.184	3441.72	0.01	7.03	42.06	6441	6441	MS2	21/186	21	186	29jan_CC_Luiza_E1E2_Trypsin.raw
High	A	12	LTDAPIISELLcTVSTcTHSSDFGGVAVLSYK	3620	Unambiguous	Isoform of A1A1A2, MayaroE1 OS=Homo sapiens (Human) OX=9606 GN=A1 PE=1 SV=1 - [MayaroE1_HUMAN]	1	1	A1A1A1	C12(Carbamidomethyl); C17(Carbamidomethyl)	HCD	1	0	1	1	50	58	5.49	0	362.24	0	3	59	121600	4	861.185	3441.72	0.01	7.1	42.09	6444	6444	MS2	24/186	24	186	29jan_CC_Luiza_E1E2_Trypsin.raw
High	A	12	VHSSSEcAVTGTmGHFILAK	1030	Unambiguous	Isoform of B1B1B2, MayaroE2 OS=Homo sapiens (Human) OX=9606 GN=A1 PE=1 SV=1 - [MayaroE2_HUMAN]	1	1	B1B1B1	C7(Carbamidomethyl); M13(Oxidation)	HCD	1	0	1	1	140	150	4.45	0	214.81	0	22	238	49680	4	537.763	2148.03	0	3.78	42.12	6447	6447	MS2	20/114	20	114	29jan_CC_Luiza_E1E2_Trypsin.raw
High	A	12	IQFASQIGLTK	1390	Unambiguous	Isoform of B1B1B2, MayaroE2 OS=Homo sapiens (Human) OX=9606 GN=A1 PE=1 SV=1 - [MayaroE2_HUMAN]	1	1	B1B1B1		HCD	1	0	1	1	46	43	3.25	0	1021.1	0	46	189	156900	2	603.352	1205.7	0	6.07	42.18	6452	6452	MS2	18/20	18	20	29jan_CC_Luiza_E1E2_Trypsin.raw
High	A	12	IQFASQIGLTK	1390	Unambiguous	Isoform of B1B1B2, MayaroE2 OS=Homo sapiens (Human) OX=9606 GN=A1 PE=1 SV=1 - [MayaroE2_HUMAN]	1	1	B1B1B1		HCD	1	0	1	1	45	41	3.28	0	1016.36	0	46	189	155100	2	603.352	1205.7	0	6.27	42.22	6455	6455	MS2	18/20	18	20	29jan_CC_Luiza_E1E2_Trypsin.raw
High	A	12	VHSSSEcAVTGTMGHFILAK	1030	Unambiguous	Isoform of B1B1B2, MayaroE2 OS=Homo sapiens (Human) OX=9606 GN=A1 PE=1 SV=1 - [MayaroE2_HUMAN]	1	1	B1B1B1	C7(Carbamidomethyl)	HCD	1	0	1	1	121	120	4.93	0	477.55	0	2	99	191700	4	533.764	2132.03	0	3.71	42.36	6469	6469	MS2	24/114	24	114	29jan_CC_Luiza_E1E2_Trypsin.raw
High	A	12	EATLSLHPIHPTLLSYR	1611	Unambiguous	Isoform of B1B1B2, MayaroE2 OS=Homo sapiens (Human) OX=9606 GN=A1 PE=1 SV=1 - [MayaroE2_HUMAN]	1	1	B1B1B1		HCD	1	0	1	1	69	72	4.55	0	837.65	0	2	169	113200	4	487.773	1948.07	0	3.3	42.38	6472	6472	MS2	25/96	25	96	29jan_CC_Luiza_E1E2_Trypsin.raw
High	A	12	VHSSSEcAVTGTMGHFILAK	1030	Unambiguous	Isoform of B1B1B2, MayaroE2 OS=Homo sapiens (Human) OX=9606 GN=A1 PE=1 SV=1 - [MayaroE2_HUMAN]	1	1	B1B1B1	C7(Carbamidomethyl)	HCD	1	0	1	1	150	142	5.31	0	559.35	0	4	116	158300	4	533.764	2132.04	0	4.4	42.4	6474	6474	MS2	26/114	26	114	29jan_CC_Luiza_E1E2_Trypsin.raw
High	A	12	FTVRPHHGIELPcTTYQLTTAETSEEIDMHMPPDIPDR	1769	Unambiguous	Isoform of B1B1B2, MayaroE2 OS=Homo sapiens (Human) OX=9606 GN=A1 PE=1 SV=1 - [MayaroE2_HUMAN]	1	1	B1B1B1	C13(Carbamidomethyl)	HCD	1	0	1	1	92	110	5.2	0	196.01	0	6	94	29680	6	740.023	4435.1	0	4.62	42.41	6475	6475	MS2	25/370	25	370	29jan_CC_Luiza_E1E2_Trypsin.raw
High	A	12	EATLSLHPIHPTLLSYR	1611	Unambiguous	Isoform of B1B1B2, MayaroE2 OS=Homo sapiens (Human) OX=9606 GN=A1 PE=1 SV=1 - [MayaroE2_HUMAN]	1	1	B1B1B1		HCD	1	0	1	1	61	52	4.48	0	744.25	0	5	178	120200	4	487.774	1948.07	0	4.17	42.42	6477	6477	MS2	24/96	24	96	29jan_CC_Luiza_E1E2_Trypsin.raw
High	A	12	VHSSSEcAVTGTMGHFILAK	1030	Unambiguous	Isoform of B1B1B2, MayaroE2 OS=Homo sapiens (Human) OX=9606 GN=A1 PE=1 SV=1 - [MayaroE2_HUMAN]	1	1	B1B1B1	C7(Carbamidomethyl)	HCD	1	0	1	1	92	77	7.47	0	1884.85	0	5	192	83180	3	711.351	2132.04	0	5.23	42.43	6479	6479	MS2	34/76	34	76	29jan_CC_Luiza_E1E2_Trypsin.raw
High	A	12	VHSSSEcAVTGTmGHFILAK	1030	Unambiguous	Isoform of B1B1B2, MayaroE2 OS=Homo sapiens (Human) OX=9606 GN=A1 PE=1 SV=1 - [MayaroE2_HUMAN]	1	1	B1B1B1	C7(Carbamidomethyl); M13(Oxidation)	HCD	1	0	1	1	134	142	4.44	0	242.48	0	17	272	28220	4	537.763	2148.03	0	3.66	42.45	6481	6481	MS2	21/114	21	114	29jan_CC_Luiza_E1E2_Trypsin.raw
High	A	12	VHSSSEcAVTGTMGHFILAK	1030	Unambiguous	Isoform of B1B1B2, MayaroE2 OS=Homo sapiens (Human) OX=9606 GN=A1 PE=1 SV=1 - [MayaroE2_HUMAN]	1	1	B1B1B1	C7(Carbamidomethyl)	HCD	1	0	1	1	96	87	6.71	0	1609.1	0	6	136	132900	3	711.351	2132.04	0	4.97	42.47	6483	6483	MS2	32/76	32	76	29jan_CC_Luiza_E1E2_Trypsin.raw
High	A	12	FIFGPVSTAWTPFDTK	3311	Unambiguous	Isoform of A1A1A2, MayaroE1 OS=Homo sapiens (Human) OX=9606 GN=A1 PE=1 SV=1 - [MayaroE1_HUMAN]	1	1	A1A1A1		HCD	1	0	1	1	96	104	2.74	0	333.58	0	11	89	238400	2	907.463	1813.92	0	1.16	42.51	6488	6488	MS2	2021-12-30	12	30	29jan_CC_Luiza_E1E2_Trypsin.raw
High	A	12	FIFGPVSTAWTPFDTK	3311	Unambiguous	Isoform of A1A1A2, MayaroE1 OS=Homo sapiens (Human) OX=9606 GN=A1 PE=1 SV=1 - [MayaroE1_HUMAN]	1	1	A1A1A1		HCD	1	0	1	1	103	107	3.32	0	366.14	0	6	96	191700	2	907.465	1813.92	0	3.25	42.55	6494	6494	MS2	13/30	13	30	29jan_CC_Luiza_E1E2_Trypsin.raw
High	A	12	WQFNSPFVPR	1860	Unambiguous	Isoform of B1B1B2, MayaroE2 OS=Homo sapiens (Human) OX=9606 GN=A1 PE=1 SV=1 - [MayaroE2_HUMAN]	1	1	B1B1B1		HCD	1	0	1	1	186	202	3.1	0	575.17	0	8	327	77220	2	639.326	1277.65	0	2.39	42.59	6499	6499	MS2	2021-12-18	12	18	29jan_CC_Luiza_E1E2_Trypsin.raw
High	A	12	AMNcAVGNIPVSMDIADSAFTR	1947	Unambiguous	Isoform of A1A1A2, MayaroE1 OS=Homo sapiens (Human) OX=9606 GN=A1 PE=1 SV=1 - [MayaroE1_HUMAN]	1	1	A1A1A1	C4(Carbamidomethyl)	HCD	1	0	1	1	91	103	4.39	0	637.28	0	18	244	45820	3	780.701	2340.09	0	4.51	42.6	6500	6500	MS2	22/84	22	84	29jan_CC_Luiza_E1E2_Trypsin.raw
High	A	12	AMNcAVGNIPVSMDIADSAFTR	1947	Unambiguous	Isoform of A1A1A2, MayaroE1 OS=Homo sapiens (Human) OX=9606 GN=A1 PE=1 SV=1 - [MayaroE1_HUMAN]	1	1	A1A1A1	C4(Carbamidomethyl)	HCD	1	0	1	1	102	114	4.54	0	513.25	0	9	193	64180	3	780.702	2340.09	0	5.52	42.63	6504	6504	MS2	21/84	21	84	29jan_CC_Luiza_E1E2_Trypsin.raw
High	A	12	WQFNSPFVPR	1860	Unambiguous	Isoform of B1B1B2, MayaroE2 OS=Homo sapiens (Human) OX=9606 GN=A1 PE=1 SV=1 - [MayaroE2_HUMAN]	1	1	B1B1B1		HCD	1	0	1	1	184	197	3.58	0	557.74	0	12	331	80350	2	639.327	1277.65	0	2.49	42.64	6505	6505	MS2	2021-12-18	12	18	29jan_CC_Luiza_E1E2_Trypsin.raw
High	A	12	cPPGEVISVSFVDSK	1664	Unambiguous	Isoform of B1B1B2, MayaroE2 OS=Homo sapiens (Human) OX=9606 GN=A1 PE=1 SV=1 - [MayaroE2_HUMAN]	1	1	B1B1B1	C1(Carbamidomethyl)	HCD	1	0	1	1	58	50	3.99	0	723.42	0	61	298	41560	2	810.903	1620.8	0	3.39	42.65	6506	6506	MS2	24/28	24	28	29jan_CC_Luiza_E1E2_Trypsin.raw
High	A	12	cPPGEVISVSFVDSK	1664	Unambiguous	Isoform of B1B1B2, MayaroE2 OS=Homo sapiens (Human) OX=9606 GN=A1 PE=1 SV=1 - [MayaroE2_HUMAN]	1	1	B1B1B1	C1(Carbamidomethyl)	HCD	1	0	1	1	62	48	4.06	0	533.44	0	59	362	45200	2	810.905	1620.8	0	5.43	42.68	6510	6510	MS2	21/28	21	28	29jan_CC_Luiza_E1E2_Trypsin.raw
High	A	12	cDVHSHSNVAVLQEVSIEAEGR	1455	Unambiguous	Isoform of A1A1A2, MayaroE1 OS=Homo sapiens (Human) OX=9606 GN=A1 PE=1 SV=1 - [MayaroE1_HUMAN]	1	1	A1A1A1	C1(Carbamidomethyl)	HCD	1	0	1	1	145	107	5.24	0	490.82	0	4	21	836800	4	609.798	2436.17	0	5.93	42.73	6516	6516	MS2	24/126	24	126	29jan_CC_Luiza_E1E2_Trypsin.raw
High	A	12	cDVHSHSNVAVLQEVSIEAEGR	1455	Unambiguous	Isoform of A1A1A2, MayaroE1 OS=Homo sapiens (Human) OX=9606 GN=A1 PE=1 SV=1 - [MayaroE1_HUMAN]	1	1	A1A1A1	C1(Carbamidomethyl)	HCD	1	0	1	1	146	114	5.09	0	535.26	0	3	22	799300	4	609.798	2436.17	0	5.53	42.76	6519	6519	MS2	25/126	25	126	29jan_CC_Luiza_E1E2_Trypsin.raw
High	A	12	SVIHFSTASAAPSFIVSVcSSR	2227	Unambiguous	Isoform of A1A1A2, MayaroE1 OS=Homo sapiens (Human) OX=9606 GN=A1 PE=1 SV=1 - [MayaroE1_HUMAN]	1	1	A1A1A1	C19(Carbamidomethyl)	HCD	1	0	1	1	148	146	5.56	0	719.76	0	2	65	287000	3	770.727	2310.17	0	5.59	42.79	6522	6522	MS2	24/84	24	84	29jan_CC_Luiza_E1E2_Trypsin.raw
High	A	12	cDVHSHSNVAVLQEVSIEAEGR	1455	Unambiguous	Isoform of A1A1A2, MayaroE1 OS=Homo sapiens (Human) OX=9606 GN=A1 PE=1 SV=1 - [MayaroE1_HUMAN]	1	1	A1A1A1	C1(Carbamidomethyl)	HCD	1	0	1	1	95	71	4.6	0	541.58	0	6	84	200300	3	812.726	2436.16	0	3.06	42.8	6523	6523	MS2	22/84	22	84	29jan_CC_Luiza_E1E2_Trypsin.raw
High	A	12	SVIHFSTASAAPSFIVSVcSSR	2227	Unambiguous	Isoform of A1A1A2, MayaroE1 OS=Homo sapiens (Human) OX=9606 GN=A1 PE=1 SV=1 - [MayaroE1_HUMAN]	1	1	A1A1A1	C19(Carbamidomethyl)	HCD	1	0	1	1	164	150	5.69	0	885.57	0	3	76	232800	3	770.727	2310.17	0	5.43	42.82	6526	6526	MS2	26/84	26	84	29jan_CC_Luiza_E1E2_Trypsin.raw
High	A	12	cDVHSHSNVAVLQEVSIEAEGR	1455	Unambiguous	Isoform of A1A1A2, MayaroE1 OS=Homo sapiens (Human) OX=9606 GN=A1 PE=1 SV=1 - [MayaroE1_HUMAN]	1	1	A1A1A1	C1(Carbamidomethyl)	HCD	1	0	1	1	101	75	4.75	0	607.2	0	3	91	178700	3	812.727	2436.17	0	3.44	42.84	6528	6528	MS2	23/84	23	84	29jan_CC_Luiza_E1E2_Trypsin.raw
High	A	12	LTDAPIISELLcTVSTcTHSSDFGGVAVLSYK	3620	Unambiguous	Isoform of A1A1A2, MayaroE1 OS=Homo sapiens (Human) OX=9606 GN=A1 PE=1 SV=1 - [MayaroE1_HUMAN]	1	1	A1A1A1	C12(Carbamidomethyl); C17(Carbamidomethyl)	HCD	1	0	1	1	57	57	3.24	0	251.11	0	2	21	373000	3	1147.91	3441.72	0.01	7.33	43.07	6547	6547	MS2	17/124	17	124	29jan_CC_Luiza_E1E2_Trypsin.raw
High	A	12	FTVRPHHGIELPcTTYQLTTAETSEEIDMHMPPDIPDR	1769	Unambiguous	Isoform of B1B1B2, MayaroE2 OS=Homo sapiens (Human) OX=9606 GN=A1 PE=1 SV=1 - [MayaroE2_HUMAN]	1	1	B1B1B1	C13(Carbamidomethyl)	HCD	1	0	1	1	42	76	4.09	0	136.65	0	3	44	92110	5	887.829	4435.12	0.01	8.35	43.08	6548	6548	MS2	18/296	18	296	29jan_CC_Luiza_E1E2_Trypsin.raw
High	A	12	LTDAPIISELLcTVSTcTHSSDFGGVAVLSYK	3620	Unambiguous	Isoform of A1A1A2, MayaroE1 OS=Homo sapiens (Human) OX=9606 GN=A1 PE=1 SV=1 - [MayaroE1_HUMAN]	1	1	A1A1A1	C12(Carbamidomethyl); C17(Carbamidomethyl)	HCD	1	0	1	1	63	52	4.12	0	493.11	0	2	27	325800	3	1147.91	3441.72	0.01	7.12	43.09	6550	6550	MS2	23/124	23	124	29jan_CC_Luiza_E1E2_Trypsin.raw
High	A	12	FTVRPHHGIELPcTTYQLTTAETSEEIDMHMPPDIPDR	1769	Unambiguous	Isoform of B1B1B2, MayaroE2 OS=Homo sapiens (Human) OX=9606 GN=A1 PE=1 SV=1 - [MayaroE2_HUMAN]	1	1	B1B1B1	C13(Carbamidomethyl)	HCD	1	0	1	1	50	81	4.24	0	120.66	0	3	51	79950	5	887.829	4435.12	0.01	8.08	43.1	6551	6551	MS2	17/296	17	296	29jan_CC_Luiza_E1E2_Trypsin.raw
High	A	12	LTDAPIISELLcTVSTcTHSSDFGGVAVLSYK	3620	Unambiguous	Isoform of A1A1A2, MayaroE1 OS=Homo sapiens (Human) OX=9606 GN=A1 PE=1 SV=1 - [MayaroE1_HUMAN]	1	1	A1A1A1	C12(Carbamidomethyl); C17(Carbamidomethyl)	HCD	1	0	1	1	40	74	4.69	0	265.53	0	3	100	66840	4	861.185	3441.72	0.01	7.31	43.11	6552	6552	MS2	22/186	22	186	29jan_CC_Luiza_E1E2_Trypsin.raw
High	A	12	LTDAPIISELLcTVSTcTHSSDFGGVAVLSYK	3620	Unambiguous	Isoform of A1A1A2, MayaroE1 OS=Homo sapiens (Human) OX=9606 GN=A1 PE=1 SV=1 - [MayaroE1_HUMAN]	1	1	A1A1A1	C12(Carbamidomethyl); C17(Carbamidomethyl)	HCD	1	0	1	1	38	70	5.28	0	312.59	0	5	109	64370	4	861.184	3441.72	0.01	7.03	43.12	6554	6554	MS2	24/186	24	186	29jan_CC_Luiza_E1E2_Trypsin.raw
High	A	12	IQFASQIGLTK	1390	Unambiguous	Isoform of B1B1B2, MayaroE2 OS=Homo sapiens (Human) OX=9606 GN=A1 PE=1 SV=1 - [MayaroE2_HUMAN]	1	1	B1B1B1		HCD	1	0	1	1	57	52	2.94	0	1129.99	0	47	228	110800	2	603.352	1205.7	0	6.47	43.25	6564	6564	MS2	19/20	19	20	29jan_CC_Luiza_E1E2_Trypsin.raw
High	A	12	FIFGPVSTAWTPFDTK	3311	Unambiguous	Isoform of A1A1A2, MayaroE1 OS=Homo sapiens (Human) OX=9606 GN=A1 PE=1 SV=1 - [MayaroE1_HUMAN]	1	1	A1A1A1		HCD	1	0	1	1	150	121	2.6	0	188.61	0	17	278	51900	3	605.314	1813.93	0	6.84	43.26	6565	6565	MS2	13/60	13	60	29jan_CC_Luiza_E1E2_Trypsin.raw
High	A	12	IQFASQIGLTK	1390	Unambiguous	Isoform of B1B1B2, MayaroE2 OS=Homo sapiens (Human) OX=9606 GN=A1 PE=1 SV=1 - [MayaroE2_HUMAN]	1	1	B1B1B1		HCD	1	0	1	1	46	42	3.27	0	1015.93	0	49	241	110500	2	603.352	1205.7	0	6.27	43.29	6569	6569	MS2	18/20	18	20	29jan_CC_Luiza_E1E2_Trypsin.raw
High	A	12	TLGREPVFDEQWITTQTEVTIPVPVEGVEYR	3187	Unambiguous	Isoform of B1B1B2, MayaroE2 OS=Homo sapiens (Human) OX=9606 GN=A1 PE=1 SV=1 - [MayaroE2_HUMAN]	1	1	B1B1B1		HCD	1	0	1	1	11	8	3.01	0	117.62	1	10	152	22530	3	1196.95	3588.83	0	2.83	43.38	6579	6579	MS2	17/120	17	120	29jan_CC_Luiza_E1E2_Trypsin.raw
High	A	12	VHSSSEcAVTGTMGHFILAK	1030	Unambiguous	Isoform of B1B1B2, MayaroE2 OS=Homo sapiens (Human) OX=9606 GN=A1 PE=1 SV=1 - [MayaroE2_HUMAN]	1	1	B1B1B1	C7(Carbamidomethyl)	HCD	1	0	1	1	141	131	5.19	0	440.91	0	4	97	197800	4	533.764	2132.04	0	4.17	43.43	6586	6586	MS2	23/114	23	114	29jan_CC_Luiza_E1E2_Trypsin.raw
High	A	12	FTVRPHHGIELPcTTYQLTTAETSEEIDmHMPPDIPDR	1769	Ambiguous	Isoform of B1B1B2, MayaroE2 OS=Homo sapiens (Human) OX=9606 GN=A1 PE=1 SV=1 - [MayaroE2_HUMAN]	1	1	B1B1B1	C13(Carbamidomethyl); M29(Oxidation)	HCD	0.0102	0	1	1	71	84	4.89	0	104.25	0	10	72	63670	5	891.029	4451.11	0.01	8.93	43.43	6587	6587	MS2	20/296	20	296	29jan_CC_Luiza_E1E2_Trypsin.raw
High	A	12	FTVRPHHGIELPcTTYQLTTAETSEEIDMHmPPDIPDR	1769	Ambiguous	Isoform of B1B1B2, MayaroE2 OS=Homo sapiens (Human) OX=9606 GN=A1 PE=1 SV=1 - [MayaroE2_HUMAN]	1	1	B1B1B1	C13(Carbamidomethyl); M31(Oxidation)	HCD		0.0102	2	2	71	84	4.84	0	119.2	0	10	72	63670	5	891.029	4451.11	0.01	8.93	43.43	6587	6587	MS2	21/296	21	296	29jan_CC_Luiza_E1E2_Trypsin.raw
High	A	12	VHSSSEcAVTGTMGHFILAK	1030	Unambiguous	Isoform of B1B1B2, MayaroE2 OS=Homo sapiens (Human) OX=9606 GN=A1 PE=1 SV=1 - [MayaroE2_HUMAN]	1	1	B1B1B1	C7(Carbamidomethyl)	HCD	1	0	1	1	137	134	5.54	0	535.01	0	2	102	169500	4	533.764	2132.04	0	4.05	43.46	6590	6590	MS2	25/114	25	114	29jan_CC_Luiza_E1E2_Trypsin.raw
High	A	12	FTVRPHHGIELPcTTYQLTTAETSEEIDMHMPPDIPDR	1769	Unambiguous	Isoform of B1B1B2, MayaroE2 OS=Homo sapiens (Human) OX=9606 GN=A1 PE=1 SV=1 - [MayaroE2_HUMAN]	1	1	B1B1B1	C13(Carbamidomethyl)	HCD	1	0	1	1	99	128	5.36	0	155.62	0	5	102	21950	6	740.022	4435.1	0	4.21	43.46	6592	6592	MS2	23/370	23	370	29jan_CC_Luiza_E1E2_Trypsin.raw
High	A	12	FTVRPHHGIELPcTTYQLTTAETSEEIDmHmPPDIPDR	1769	Unambiguous	Isoform of B1B1B2, MayaroE2 OS=Homo sapiens (Human) OX=9606 GN=A1 PE=1 SV=1 - [MayaroE2_HUMAN]	1	1	B1B1B1	C13(Carbamidomethyl); M29(Oxidation); M31(Oxidation)	HCD	1	0	1	1	76	36	4.58	0	82.61	0	7	94	31320	5	894.226	4467.1	0.01	7.59	43.5	6596	6596	MS2	19/296	19	296	29jan_CC_Luiza_E1E2_Trypsin.raw
High	A	12	VHSSSEcAVTGTMGHFILAK	1030	Unambiguous	Isoform of B1B1B2, MayaroE2 OS=Homo sapiens (Human) OX=9606 GN=A1 PE=1 SV=1 - [MayaroE2_HUMAN]	1	1	B1B1B1	C7(Carbamidomethyl)	HCD	1	0	1	1	87	87	7.11	0	1512.25	0	3	149	126400	3	711.35	2132.04	0	4.46	43.5	6598	6598	MS2	31/76	31	76	29jan_CC_Luiza_E1E2_Trypsin.raw
High	A	12	FTVRPHHGIELPcTTYQLTTAETSEEIDMHMPPDIPDR	1769	Unambiguous	Isoform of B1B1B2, MayaroE2 OS=Homo sapiens (Human) OX=9606 GN=A1 PE=1 SV=1 - [MayaroE2_HUMAN]	1	1	B1B1B1	C13(Carbamidomethyl)	HCD	1	0	1	1	99	132	5.23	0	170.84	0	7	111	31820	6	740.025	4435.11	0.01	7.68	43.51	6599	6599	MS2	24/370	24	370	29jan_CC_Luiza_E1E2_Trypsin.raw
High	A	12	VHSSSEcAVTGTMGHFILAK	1030	Unambiguous	Isoform of B1B1B2, MayaroE2 OS=Homo sapiens (Human) OX=9606 GN=A1 PE=1 SV=1 - [MayaroE2_HUMAN]	1	1	B1B1B1	C7(Carbamidomethyl)	HCD	1	0	1	1	88	78	7.4	0	1651.39	0	4	164	102800	3	711.35	2132.04	0	4.72	43.52	6601	6601	MS2	32/76	32	76	29jan_CC_Luiza_E1E2_Trypsin.raw
High	A	12	EATLSLHPIHPTLLSYR	1611	Unambiguous	Isoform of B1B1B2, MayaroE2 OS=Homo sapiens (Human) OX=9606 GN=A1 PE=1 SV=1 - [MayaroE2_HUMAN]	1	1	B1B1B1		HCD	1	0	1	1	55	49	5	0	705.08	0	2	195	97810	4	487.774	1948.07	0	4.24	43.54	6602	6602	MS2	23/96	23	96	29jan_CC_Luiza_E1E2_Trypsin.raw
High	A	12	FTVRPHHGIELPcTTYQLTTAETSEEIDMHmPPDIPDR	1769	Unambiguous	Isoform of B1B1B2, MayaroE2 OS=Homo sapiens (Human) OX=9606 GN=A1 PE=1 SV=1 - [MayaroE2_HUMAN]	1	1	B1B1B1	C13(Carbamidomethyl); M31(Oxidation)	HCD	1	0	1	1	83	100	4.29	0	42.33	0	32	150	14630	6	742.689	4451.09	0	4.62	43.55	6604	6604	MS2	14/370	14	370	29jan_CC_Luiza_E1E2_Trypsin.raw
High	A	12	FTVRPHHGIELPcTTYQLTTAETSEEIDmHMPPDIPDR	1769	Unambiguous	Isoform of B1B1B2, MayaroE2 OS=Homo sapiens (Human) OX=9606 GN=A1 PE=1 SV=1 - [MayaroE2_HUMAN]	1	1	B1B1B1	C13(Carbamidomethyl); M29(Oxidation)	HCD	1	0	1	2	83	100	4.29	0	42.33	0	32	150	14630	6	742.689	4451.09	0	4.62	43.55	6604	6604	MS2	14/370	14	370	29jan_CC_Luiza_E1E2_Trypsin.raw
High	A	12	FIFGPVSTAWTPFDTK	3311	Unambiguous	Isoform of A1A1A2, MayaroE1 OS=Homo sapiens (Human) OX=9606 GN=A1 PE=1 SV=1 - [MayaroE1_HUMAN]	1	1	A1A1A1		HCD	1	0	1	1	111	103	3.28	0	389.34	0	2	26	903200	2	907.466	1813.92	0	4.53	43.57	6607	6607	MS2	13/30	13	30	29jan_CC_Luiza_E1E2_Trypsin.raw
High	A	12	EATLSLHPIHPTLLSYR	1611	Unambiguous	Isoform of B1B1B2, MayaroE2 OS=Homo sapiens (Human) OX=9606 GN=A1 PE=1 SV=1 - [MayaroE2_HUMAN]	1	1	B1B1B1		HCD	1	0	1	1	52	46	4.26	0	816.1	0	2	136	159800	4	487.774	1948.07	0	4.61	43.58	6609	6609	MS2	25/96	25	96	29jan_CC_Luiza_E1E2_Trypsin.raw
High	A	12	FIFGPVSTAWTPFDTK	3311	Unambiguous	Isoform of A1A1A2, MayaroE1 OS=Homo sapiens (Human) OX=9606 GN=A1 PE=1 SV=1 - [MayaroE1_HUMAN]	1	1	A1A1A1		HCD	1	0	1	1	106	102	3.09	0	288.02	0	3	17	1320000	2	907.466	1813.92	0	4.39	43.61	6613	6613	MS2	2021-11-30	11	30	29jan_CC_Luiza_E1E2_Trypsin.raw
High	A	12	FTVRPHHGIELPcTTYQLTTAETSEEIDMHmPPDIPDR	1769	Ambiguous	Isoform of B1B1B2, MayaroE2 OS=Homo sapiens (Human) OX=9606 GN=A1 PE=1 SV=1 - [MayaroE2_HUMAN]	1	1	B1B1B1	C13(Carbamidomethyl); M31(Oxidation)	HCD	0.0285	0	1	1	115	153	5.27	0	108.16	0	14	126	31010	6	742.69	4451.1	0	6.43	43.62	6615	6615	MS2	20/370	20	370	29jan_CC_Luiza_E1E2_Trypsin.raw
High	A	12	FTVRPHHGIELPcTTYQLTTAETSEEIDmHMPPDIPDR	1769	Ambiguous	Isoform of B1B1B2, MayaroE2 OS=Homo sapiens (Human) OX=9606 GN=A1 PE=1 SV=1 - [MayaroE2_HUMAN]	1	1	B1B1B1	C13(Carbamidomethyl); M29(Oxidation)	HCD		0.0285	2	2	115	153	5.12	0	94.7	0	14	126	31010	6	742.69	4451.1	0	6.43	43.62	6615	6615	MS2	19/370	19	370	29jan_CC_Luiza_E1E2_Trypsin.raw
High	A	12	AmNcAVGNIPVSMDIADSAFTR	1947	Unambiguous	Isoform of A1A1A2, MayaroE1 OS=Homo sapiens (Human) OX=9606 GN=A1 PE=1 SV=1 - [MayaroE1_HUMAN]	1	1	A1A1A1	M2(Oxidation); C4(Carbamidomethyl)	HCD	1	0	1	1	87	86	4.14	0	614.07	0	22	189	54240	3	786.034	2356.09	0	5.67	43.63	6617	6617	MS2	22/84	22	84	29jan_CC_Luiza_E1E2_Trypsin.raw
High	A	12	WQFNSPFVPR	1860	Unambiguous	Isoform of B1B1B2, MayaroE2 OS=Homo sapiens (Human) OX=9606 GN=A1 PE=1 SV=1 - [MayaroE2_HUMAN]	1	1	B1B1B1		HCD	1	0	1	1	187	197	3.01	0	571.09	0	13	379	81550	2	639.327	1277.65	0	3.16	43.65	6619	6619	MS2	2021-12-18	12	18	29jan_CC_Luiza_E1E2_Trypsin.raw
High	A	12	AMNcAVGNIPVSMDIADSAFTR	1947	Unambiguous	Isoform of A1A1A2, MayaroE1 OS=Homo sapiens (Human) OX=9606 GN=A1 PE=1 SV=1 - [MayaroE1_HUMAN]	1	1	A1A1A1	C4(Carbamidomethyl)	HCD	1	0	1	1	83	97	4.6	0	345.83	0	10	242	53140	3	780.702	2340.09	0	5.76	43.67	6620	6620	MS2	20/84	20	84	29jan_CC_Luiza_E1E2_Trypsin.raw
High	A	12	WQFNSPFVPR	1860	Unambiguous	Isoform of B1B1B2, MayaroE2 OS=Homo sapiens (Human) OX=9606 GN=A1 PE=1 SV=1 - [MayaroE2_HUMAN]	1	1	B1B1B1		HCD	1	0	1	1	206	213	3.53	0	581.73	0	9	387	74440	2	639.327	1277.65	0	3.44	43.68	6622	6622	MS2	2021-12-18	12	18	29jan_CC_Luiza_E1E2_Trypsin.raw
High	A	12	AMNcAVGNIPVSMDIADSAFTR	1947	Unambiguous	Isoform of A1A1A2, MayaroE1 OS=Homo sapiens (Human) OX=9606 GN=A1 PE=1 SV=1 - [MayaroE1_HUMAN]	1	1	A1A1A1	C4(Carbamidomethyl)	HCD	1	0	1	1	89	98	4.43	0	408.53	0	10	272	36160	3	780.702	2340.09	0	6.07	43.7	6623	6623	MS2	22/84	22	84	29jan_CC_Luiza_E1E2_Trypsin.raw
High	A	12	cDVHSHSNVAVLQEVSIEAEGR	1455	Unambiguous	Isoform of A1A1A2, MayaroE1 OS=Homo sapiens (Human) OX=9606 GN=A1 PE=1 SV=1 - [MayaroE1_HUMAN]	1	1	A1A1A1	C1(Carbamidomethyl)	HCD	1	0	1	1	146	103	5.4	0	591.8	0	4	30	569600	4	609.798	2436.17	0	6.04	43.78	6631	6631	MS2	26/126	26	126	29jan_CC_Luiza_E1E2_Trypsin.raw
High	A	12	cDVHSHSNVAVLQEVSIEAEGR	1455	Unambiguous	Isoform of A1A1A2, MayaroE1 OS=Homo sapiens (Human) OX=9606 GN=A1 PE=1 SV=1 - [MayaroE1_HUMAN]	1	1	A1A1A1	C1(Carbamidomethyl)	HCD	1	0	1	1	141	111	5.27	0	489.77	0	3	27	645600	4	609.799	2436.17	0	6.24	43.8	6634	6634	MS2	24/126	24	126	29jan_CC_Luiza_E1E2_Trypsin.raw
High	A	12	cDVHSHSNVAVLQEVSIEAEGR	1455	Unambiguous	Isoform of A1A1A2, MayaroE1 OS=Homo sapiens (Human) OX=9606 GN=A1 PE=1 SV=1 - [MayaroE1_HUMAN]	1	1	A1A1A1	C1(Carbamidomethyl)	HCD	1	0	1	1	94	79	5.05	0	716.03	0	4	61	283400	3	812.727	2436.17	0	3.81	43.84	6637	6637	MS2	23/84	23	84	29jan_CC_Luiza_E1E2_Trypsin.raw
High	A	12	SVIHFSTASAAPSFIVSVcSSR	2227	Unambiguous	Isoform of A1A1A2, MayaroE1 OS=Homo sapiens (Human) OX=9606 GN=A1 PE=1 SV=1 - [MayaroE1_HUMAN]	1	1	A1A1A1	C19(Carbamidomethyl)	HCD	1	0	1	1	155	149	5.64	0	739.15	0	4	80	222900	3	770.727	2310.17	0	5.11	43.85	6638	6638	MS2	25/84	25	84	29jan_CC_Luiza_E1E2_Trypsin.raw
High	A	12	SVIHFSTASAAPSFIVSVcSSR	2227	Unambiguous	Isoform of A1A1A2, MayaroE1 OS=Homo sapiens (Human) OX=9606 GN=A1 PE=1 SV=1 - [MayaroE1_HUMAN]	1	1	A1A1A1	C19(Carbamidomethyl)	HCD	1	0	1	1	161	146	5.24	0	795.3	0	4	76	233500	3	770.727	2310.17	0	5.35	43.88	6643	6643	MS2	25/84	25	84	29jan_CC_Luiza_E1E2_Trypsin.raw
High	A	12	cDVHSHSNVAVLQEVSIEAEGR	1455	Unambiguous	Isoform of A1A1A2, MayaroE1 OS=Homo sapiens (Human) OX=9606 GN=A1 PE=1 SV=1 - [MayaroE1_HUMAN]	1	1	A1A1A1	C1(Carbamidomethyl)	HCD	1	0	1	1	82	71	4.46	0	581.86	0	2	78	227400	3	812.727	2436.17	0	3.51	43.89	6644	6644	MS2	21/84	21	84	29jan_CC_Luiza_E1E2_Trypsin.raw
High	A	12	LTDAPIISELLcTVSTcTHSSDFGGVAVLSYK	3620	Unambiguous	Isoform of A1A1A2, MayaroE1 OS=Homo sapiens (Human) OX=9606 GN=A1 PE=1 SV=1 - [MayaroE1_HUMAN]	1	1	A1A1A1	C12(Carbamidomethyl); C17(Carbamidomethyl)	HCD	1	0	1	1	58	45	3.89	0	475.63	0	3	43	155100	3	1147.91	3441.71	0.01	6.7	44.11	6661	6661	MS2	22/124	22	124	29jan_CC_Luiza_E1E2_Trypsin.raw
High	A	12	FTVRPHHGIELPcTTYQLTTAETSEEIDMHMPPDIPDR	1769	Unambiguous	Isoform of B1B1B2, MayaroE2 OS=Homo sapiens (Human) OX=9606 GN=A1 PE=1 SV=1 - [MayaroE2_HUMAN]	1	1	B1B1B1	C13(Carbamidomethyl)	HCD	1	0	1	1	32	59	3	0	37.81	0	4	71	50240	5	887.828	4435.11	0.01	6.56	44.12	6662	6662	MS2	11/296	11	296	29jan_CC_Luiza_E1E2_Trypsin.raw
High	A	12	LTDAPIISELLcTVSTcTHSSDFGGVAVLSYK	3620	Unambiguous	Isoform of A1A1A2, MayaroE1 OS=Homo sapiens (Human) OX=9606 GN=A1 PE=1 SV=1 - [MayaroE1_HUMAN]	1	1	A1A1A1	C12(Carbamidomethyl); C17(Carbamidomethyl)	HCD	1	0	1	1	53	54	3.57	0	357.17	0	4	58	103400	3	1147.91	3441.72	0.01	7.12	44.13	6664	6664	MS2	20/124	20	124	29jan_CC_Luiza_E1E2_Trypsin.raw
High	A	12	LTDAPIISELLcTVSTcTHSSDFGGVAVLSYK	3620	Unambiguous	Isoform of A1A1A2, MayaroE1 OS=Homo sapiens (Human) OX=9606 GN=A1 PE=1 SV=1 - [MayaroE1_HUMAN]	1	1	A1A1A1	C12(Carbamidomethyl); C17(Carbamidomethyl)	HCD	1	0	1	1	43	61	4.99	0	305.03	0	3	71	123600	4	861.183	3441.71	0	5.11	44.14	6665	6665	MS2	24/186	24	186	29jan_CC_Luiza_E1E2_Trypsin.raw
High	A	12	FTVRPHHGIELPcTTYQLTTAETSEEIDMHMPPDIPDR	1769	Unambiguous	Isoform of B1B1B2, MayaroE2 OS=Homo sapiens (Human) OX=9606 GN=A1 PE=1 SV=1 - [MayaroE2_HUMAN]	1	1	B1B1B1	C13(Carbamidomethyl)	HCD	1	0	1	1	43	59	3.92	0	92.35	0	3	91	29210	5	887.828	4435.11	0.01	7.53	44.15	6666	6666	MS2	16/296	16	296	29jan_CC_Luiza_E1E2_Trypsin.raw
High	A	12	LTDAPIISELLcTVSTcTHSSDFGGVAVLSYK	3620	Unambiguous	Isoform of A1A1A2, MayaroE1 OS=Homo sapiens (Human) OX=9606 GN=A1 PE=1 SV=1 - [MayaroE1_HUMAN]	1	1	A1A1A1	C12(Carbamidomethyl); C17(Carbamidomethyl)	HCD	1	0	1	1	57	76	5.45	0	225.48	0	2	64	118900	4	861.183	3441.71	0	5.11	44.16	6668	6668	MS2	20/186	20	186	29jan_CC_Luiza_E1E2_Trypsin.raw
High	A	12	IQFASQIGLTK	1390	Unambiguous	Isoform of B1B1B2, MayaroE2 OS=Homo sapiens (Human) OX=9606 GN=A1 PE=1 SV=1 - [MayaroE2_HUMAN]	1	1	B1B1B1		HCD	1	0	1	1	47	41	3.05	0	870.38	0	45	240	132900	2	603.351	1205.7	0	5.46	44.29	6679	6679	MS2	17/20	17	20	29jan_CC_Luiza_E1E2_Trypsin.raw
High	A	12	IQFASQIGLTK	1390	Unambiguous	Isoform of B1B1B2, MayaroE2 OS=Homo sapiens (Human) OX=9606 GN=A1 PE=1 SV=1 - [MayaroE2_HUMAN]	1	1	B1B1B1		HCD	1	0	1	1	46	43	3.14	0	1026.38	0	46	275	113600	2	603.351	1205.7	0	5.56	44.32	6681	6681	MS2	18/20	18	20	29jan_CC_Luiza_E1E2_Trypsin.raw
High	A	12	VHSSSEcAVTGTMGHFILAK	1030	Unambiguous	Isoform of B1B1B2, MayaroE2 OS=Homo sapiens (Human) OX=9606 GN=A1 PE=1 SV=1 - [MayaroE2_HUMAN]	1	1	B1B1B1	C7(Carbamidomethyl)	HCD	1	0	1	1	125	112	4.5	0	471.67	0	6	252	70040	4	533.765	2132.04	0	5.31	44.46	6692	6692	MS2	24/114	24	114	29jan_CC_Luiza_E1E2_Trypsin.raw
High	A	12	VHSSSEcAVTGTMGHFILAK	1030	Unambiguous	Isoform of B1B1B2, MayaroE2 OS=Homo sapiens (Human) OX=9606 GN=A1 PE=1 SV=1 - [MayaroE2_HUMAN]	1	1	B1B1B1	C7(Carbamidomethyl)	HCD	1	0	1	1	103	100	4.39	0	391.37	0	4	275	62380	4	533.765	2132.04	0	4.97	44.48	6694	6694	MS2	22/114	22	114	29jan_CC_Luiza_E1E2_Trypsin.raw
High	A	12	FTVRPHHGIELPcTTYQLTTAETSEEIDMHMPPDIPDR	1769	Unambiguous	Isoform of B1B1B2, MayaroE2 OS=Homo sapiens (Human) OX=9606 GN=A1 PE=1 SV=1 - [MayaroE2_HUMAN]	1	1	B1B1B1	C13(Carbamidomethyl)	HCD	1	0	1	1	88	126	4.78	0	149.24	0	7	185	17730	6	740.024	4435.11	0.01	7.01	44.51	6696	6696	MS2	23/370	23	370	29jan_CC_Luiza_E1E2_Trypsin.raw
High	A	12	FTVRPHHGIELPcTTYQLTTAETSEEIDMHMPPDIPDR	1769	Unambiguous	Isoform of B1B1B2, MayaroE2 OS=Homo sapiens (Human) OX=9606 GN=A1 PE=1 SV=1 - [MayaroE2_HUMAN]	1	1	B1B1B1	C13(Carbamidomethyl)	HCD	1	0	1	1	107	118	5.08	0	176.28	0	6	186	13200	6	740.024	4435.1	0	5.69	44.53	6698	6698	MS2	24/370	24	370	29jan_CC_Luiza_E1E2_Trypsin.raw
High	A	12	FIFGPVSTAWTPFDTK	3311	Unambiguous	Isoform of A1A1A2, MayaroE1 OS=Homo sapiens (Human) OX=9606 GN=A1 PE=1 SV=1 - [MayaroE1_HUMAN]	1	1	A1A1A1		HCD	1	0	1	1	113	104	3.27	0	353.09	0	5	250	76780	2	907.466	1813.93	0	5.2	44.64	6706	6706	MS2	2021-12-30	12	30	29jan_CC_Luiza_E1E2_Trypsin.raw
High	A	12	FIFGPVSTAWTPFDTK	3311	Unambiguous	Isoform of A1A1A2, MayaroE1 OS=Homo sapiens (Human) OX=9606 GN=A1 PE=1 SV=1 - [MayaroE1_HUMAN]	1	1	A1A1A1		HCD	1	0	1	1	96	94	3.06	0	433.98	0	5	258	73090	2	907.467	1813.93	0	5.47	44.67	6709	6709	MS2	14/30	14	30	29jan_CC_Luiza_E1E2_Trypsin.raw
High	A	12	WQFNSPFVPR	1860	Unambiguous	Isoform of B1B1B2, MayaroE2 OS=Homo sapiens (Human) OX=9606 GN=A1 PE=1 SV=1 - [MayaroE2_HUMAN]	1	1	B1B1B1		HCD	1	0	1	1	187	199	2.74	0	624.88	0	10	423	68610	2	639.328	1277.65	0	4.21	44.75	6716	6716	MS2	2021-12-18	12	18	29jan_CC_Luiza_E1E2_Trypsin.raw
High	A	12	EATLSLHPIHPTLLSYR	1611	Unambiguous	Isoform of B1B1B2, MayaroE2 OS=Homo sapiens (Human) OX=9606 GN=A1 PE=1 SV=1 - [MayaroE2_HUMAN]	1	1	B1B1B1		HCD	1	0	1	1	66	64	3.89	0	759.4	0	6	298	68400	4	487.774	1948.07	0	3.99	44.76	6717	6717	MS2	24/96	24	96	29jan_CC_Luiza_E1E2_Trypsin.raw
High	A	12	cDVHSHSNVAVLQEVSIEAEGR	1455	Unambiguous	Isoform of A1A1A2, MayaroE1 OS=Homo sapiens (Human) OX=9606 GN=A1 PE=1 SV=1 - [MayaroE1_HUMAN]	1	1	A1A1A1	C1(Carbamidomethyl)	HCD	1	0	1	1	132	95	4.54	0	409.78	0	2	32	542000	4	609.797	2436.17	0	4.23	44.82	6723	6723	MS2	22/126	22	126	29jan_CC_Luiza_E1E2_Trypsin.raw
High	A	12	FTVRPHHGIELPcTTYQLTTAETSEEIDMHmPPDIPDR	1769	Ambiguous	Isoform of B1B1B2, MayaroE2 OS=Homo sapiens (Human) OX=9606 GN=A1 PE=1 SV=1 - [MayaroE2_HUMAN]	1	1	B1B1B1	C13(Carbamidomethyl); M31(Oxidation)	HCD	0.0117	0	1	1	100	133	4.28	0	94.59	0	12	228	17660	6	742.69	4451.1	0	5.94	44.83	6724	6724	MS2	21/370	21	370	29jan_CC_Luiza_E1E2_Trypsin.raw
High	A	12	FTVRPHHGIELPcTTYQLTTAETSEEIDmHMPPDIPDR	1769	Ambiguous	Isoform of B1B1B2, MayaroE2 OS=Homo sapiens (Human) OX=9606 GN=A1 PE=1 SV=1 - [MayaroE2_HUMAN]	1	1	B1B1B1	C13(Carbamidomethyl); M29(Oxidation)	HCD		0.0117	2	2	100	133	4.23	0	94.59	0	12	228	17660	6	742.69	4451.1	0	5.94	44.83	6724	6724	MS2	21/370	21	370	29jan_CC_Luiza_E1E2_Trypsin.raw
High	A	12	cDVHSHSNVAVLQEVSIEAEGR	1455	Unambiguous	Isoform of A1A1A2, MayaroE1 OS=Homo sapiens (Human) OX=9606 GN=A1 PE=1 SV=1 - [MayaroE1_HUMAN]	1	1	A1A1A1	C1(Carbamidomethyl)	HCD	1	0	1	1	141	112	4.84	0	637.26	0	3	32	519200	4	609.798	2436.17	0	4.93	44.85	6726	6726	MS2	27/126	27	126	29jan_CC_Luiza_E1E2_Trypsin.raw
High	A	12	EATLSLHPIHPTLLSYR	1611	Unambiguous	Isoform of B1B1B2, MayaroE2 OS=Homo sapiens (Human) OX=9606 GN=A1 PE=1 SV=1 - [MayaroE2_HUMAN]	1	1	B1B1B1		HCD	1	0	1	1	70	66	3.94	0	976.24	0	7	335	51960	4	487.774	1948.07	0	3.74	44.86	6727	6727	MS2	26/96	26	96	29jan_CC_Luiza_E1E2_Trypsin.raw
High	A	12	cDVHSHSNVAVLQEVSIEAEGR	1455	Unambiguous	Isoform of A1A1A2, MayaroE1 OS=Homo sapiens (Human) OX=9606 GN=A1 PE=1 SV=1 - [MayaroE1_HUMAN]	1	1	A1A1A1	C1(Carbamidomethyl)	HCD	1	0	1	1	102	78	4.27	0	908.46	0	4	100	171800	3	812.727	2436.17	0	3.96	44.89	6730	6730	MS2	25/84	25	84	29jan_CC_Luiza_E1E2_Trypsin.raw
High	A	12	SVIHFSTASAAPSFIVSVcSSR	2227	Unambiguous	Isoform of A1A1A2, MayaroE1 OS=Homo sapiens (Human) OX=9606 GN=A1 PE=1 SV=1 - [MayaroE1_HUMAN]	1	1	A1A1A1	C19(Carbamidomethyl)	HCD	1	0	1	1	155	146	5.34	0	762.57	0	5	111	153100	3	770.727	2310.17	0	4.72	44.9	6731	6731	MS2	24/84	24	84	29jan_CC_Luiza_E1E2_Trypsin.raw
High	A	12	cDVHSHSNVAVLQEVSIEAEGR	1455	Unambiguous	Isoform of A1A1A2, MayaroE1 OS=Homo sapiens (Human) OX=9606 GN=A1 PE=1 SV=1 - [MayaroE1_HUMAN]	1	1	A1A1A1	C1(Carbamidomethyl)	HCD	1	0	1	1	82	70	3.77	0	581.32	0	5	124	126500	3	812.727	2436.17	0	3.59	44.94	6736	6736	MS2	21/84	21	84	29jan_CC_Luiza_E1E2_Trypsin.raw
High	A	12	SVIHFSTASAAPSFIVSVcSSR	2227	Unambiguous	Isoform of A1A1A2, MayaroE1 OS=Homo sapiens (Human) OX=9606 GN=A1 PE=1 SV=1 - [MayaroE1_HUMAN]	1	1	A1A1A1	C19(Carbamidomethyl)	HCD	1	0	1	1	151	149	5.24	0	851.02	0	6	175	96940	3	770.727	2310.17	0	4.56	44.95	6737	6737	MS2	26/84	26	84	29jan_CC_Luiza_E1E2_Trypsin.raw
High	A	12	LTDAPIISELLcTVSTcTHSSDFGGVAVLSYK	3620	Unambiguous	Isoform of A1A1A2, MayaroE1 OS=Homo sapiens (Human) OX=9606 GN=A1 PE=1 SV=1 - [MayaroE1_HUMAN]	1	1	A1A1A1	C12(Carbamidomethyl); C17(Carbamidomethyl)	HCD	1	0	1	1	23	45	3.25	0	151.03	0	3	105	39280	3	1147.9	3441.7	0	1.06	45.16	6759	6759	MS2	14/124	14	124	29jan_CC_Luiza_E1E2_Trypsin.raw
High	A	12	LTDAPIISELLcTVSTcTHSSDFGGVAVLSYK	3620	Unambiguous	Isoform of A1A1A2, MayaroE1 OS=Homo sapiens (Human) OX=9606 GN=A1 PE=1 SV=1 - [MayaroE1_HUMAN]	1	1	A1A1A1	C12(Carbamidomethyl); C17(Carbamidomethyl)	HCD	1	0	1	1	29	45	3.94	0	203.36	0	2	97	64420	4	861.178	3441.69	0	-0.77	45.19	6764	6764	MS2	20/186	20	186	29jan_CC_Luiza_E1E2_Trypsin.raw
High	A	12	LTDAPIISELLcTVSTcTHSSDFGGVAVLSYK	3620	Unambiguous	Isoform of A1A1A2, MayaroE1 OS=Homo sapiens (Human) OX=9606 GN=A1 PE=1 SV=1 - [MayaroE1_HUMAN]	1	1	A1A1A1	C12(Carbamidomethyl); C17(Carbamidomethyl)	HCD	1	0	1	1	30	53	3.98	0	240.26	0	7	112	39130	3	1147.9	3441.69	0	0.21	45.21	6765	6765	MS2	18/124	18	124	29jan_CC_Luiza_E1E2_Trypsin.raw
High	A	12	LTDAPIISELLcTVSTcTHSSDFGGVAVLSYK	3620	Unambiguous	Isoform of A1A1A2, MayaroE1 OS=Homo sapiens (Human) OX=9606 GN=A1 PE=1 SV=1 - [MayaroE1_HUMAN]	1	1	A1A1A1	C12(Carbamidomethyl); C17(Carbamidomethyl)	HCD	1	0	1	1	39	55	4.98	0	306.67	0	2	89	103000	4	861.179	3441.7	0	1.28	45.24	6770	6770	MS2	24/186	24	186	29jan_CC_Luiza_E1E2_Trypsin.raw
High	A	12	FTVRPHHGIELPcTTYQLTTAETSEEIDMHMPPDIPDR	1769	Unambiguous	Isoform of B1B1B2, MayaroE2 OS=Homo sapiens (Human) OX=9606 GN=A1 PE=1 SV=1 - [MayaroE2_HUMAN]	1	1	B1B1B1	C13(Carbamidomethyl)	HCD	1	0	1	1	30	45	3.09	0	54.02	0	3	153	24930	5	887.824	4435.09	0	2.85	45.25	6771	6771	MS2	16/296	16	296	29jan_CC_Luiza_E1E2_Trypsin.raw
High	A	12	FTVRPHHGIELPcTTYQLTTAETSEEIDMHMPPDIPDR	1769	Unambiguous	Isoform of B1B1B2, MayaroE2 OS=Homo sapiens (Human) OX=9606 GN=A1 PE=1 SV=1 - [MayaroE2_HUMAN]	1	1	B1B1B1	C13(Carbamidomethyl)	HCD	1	0	1	1	23	36	2.64	0	82.65	0	3	109	39900	5	887.824	4435.09	0	2.92	45.27	6773	6773	MS2	18/296	18	296	29jan_CC_Luiza_E1E2_Trypsin.raw
High	A	12	WQFNSPFVPR	1860	Unambiguous	Isoform of B1B1B2, MayaroE2 OS=Homo sapiens (Human) OX=9606 GN=A1 PE=1 SV=1 - [MayaroE2_HUMAN]	1	1	B1B1B1		HCD	1	0	1	1	177	193	2.83	0	602.71	0	9	415	76840	2	639.326	1277.64	0	1.82	45.28	6774	6774	MS2	2021-12-18	12	18	29jan_CC_Luiza_E1E2_Trypsin.raw
High	A	12	IQFASQIGLTK	1390	Unambiguous	Isoform of B1B1B2, MayaroE2 OS=Homo sapiens (Human) OX=9606 GN=A1 PE=1 SV=1 - [MayaroE2_HUMAN]	1	1	B1B1B1		HCD	1	0	1	1	49	48	3.09	0	877.49	0	49	385	72690	2	603.35	1205.69	0	3.23	45.33	6778	6778	MS2	17/20	17	20	29jan_CC_Luiza_E1E2_Trypsin.raw
High	A	12	IQFASQIGLTK	1390	Unambiguous	Isoform of B1B1B2, MayaroE2 OS=Homo sapiens (Human) OX=9606 GN=A1 PE=1 SV=1 - [MayaroE2_HUMAN]	1	1	B1B1B1		HCD	1	0	1	1	51	43	2.9	0	1001.96	0	46	349	89270	2	603.351	1205.69	0	4.14	45.35	6780	6780	MS2	18/20	18	20	29jan_CC_Luiza_E1E2_Trypsin.raw
High	A	12	VHSSSEcAVTGTMGHFILAK	1030	Unambiguous	Isoform of B1B1B2, MayaroE2 OS=Homo sapiens (Human) OX=9606 GN=A1 PE=1 SV=1 - [MayaroE2_HUMAN]	1	1	B1B1B1	C7(Carbamidomethyl)	HCD	1	0	1	1	138	129	4.62	0	372.66	0	4	281	61950	4	533.764	2132.04	0	4.05	45.5	6791	6791	MS2	22/114	22	114	29jan_CC_Luiza_E1E2_Trypsin.raw
High	A	12	FTVRPHHGIELPcTTYQLTTAETSEEIDMHMPPDIPDR	1769	Unambiguous	Isoform of B1B1B2, MayaroE2 OS=Homo sapiens (Human) OX=9606 GN=A1 PE=1 SV=1 - [MayaroE2_HUMAN]	1	1	B1B1B1	C13(Carbamidomethyl)	HCD	1	0	1	1	74	90	5.15	0	155.23	0	4	233	13090	6	740.024	4435.11	0	6.44	45.54	6794	6794	MS2	23/370	23	370	29jan_CC_Luiza_E1E2_Trypsin.raw
High	A	12	FTVRPHHGIELPcTTYQLTTAETSEEIDMHMPPDIPDR	1769	Unambiguous	Isoform of B1B1B2, MayaroE2 OS=Homo sapiens (Human) OX=9606 GN=A1 PE=1 SV=1 - [MayaroE2_HUMAN]	1	1	B1B1B1	C13(Carbamidomethyl)	HCD	1	0	1	1	59	82	4.93	0	184.27	0	5	203	18040	6	740.023	4435.1	0	5.12	45.57	6797	6797	MS2	25/370	25	370	29jan_CC_Luiza_E1E2_Trypsin.raw
High	A	12	VHSSSEcAVTGTMGHFILAK	1030	Unambiguous	Isoform of B1B1B2, MayaroE2 OS=Homo sapiens (Human) OX=9606 GN=A1 PE=1 SV=1 - [MayaroE2_HUMAN]	1	1	B1B1B1	C7(Carbamidomethyl)	HCD	1	0	1	1	130	123	4.59	0	557.43	0	5	307	54520	4	533.764	2132.03	0	3.37	45.59	6798	6798	MS2	26/114	26	114	29jan_CC_Luiza_E1E2_Trypsin.raw
High	A	12	cDVHSHSNVAVLQEVSIEAEGR	1455	Unambiguous	Isoform of A1A1A2, MayaroE1 OS=Homo sapiens (Human) OX=9606 GN=A1 PE=1 SV=1 - [MayaroE1_HUMAN]	1	1	A1A1A1	C1(Carbamidomethyl)	HCD	1	0	1	1	144	105	4.95	0	522.42	0	4	54	324200	4	609.798	2436.17	0	5.13	45.85	6819	6819	MS2	25/126	25	126	29jan_CC_Luiza_E1E2_Trypsin.raw
High	A	12	cDVHSHSNVAVLQEVSIEAEGR	1455	Unambiguous	Isoform of A1A1A2, MayaroE1 OS=Homo sapiens (Human) OX=9606 GN=A1 PE=1 SV=1 - [MayaroE1_HUMAN]	1	1	A1A1A1	C1(Carbamidomethyl)	HCD	1	0	1	1	139	104	4.81	0	539.81	0	3	47	372900	4	609.798	2436.17	0	4.93	45.87	6821	6821	MS2	25/126	25	126	29jan_CC_Luiza_E1E2_Trypsin.raw
High	A	12	cDVHSHSNVAVLQEVSIEAEGR	1455	Unambiguous	Isoform of A1A1A2, MayaroE1 OS=Homo sapiens (Human) OX=9606 GN=A1 PE=1 SV=1 - [MayaroE1_HUMAN]	1	1	A1A1A1	C1(Carbamidomethyl)	HCD	1	0	1	1	85	60	3.9	0	676.66	0	4	130	127400	3	812.727	2436.17	0	3.51	45.95	6827	6827	MS2	23/84	23	84	29jan_CC_Luiza_E1E2_Trypsin.raw
High	A	12	SVIHFSTASAAPSFIVSVcSSR	2227	Unambiguous	Isoform of A1A1A2, MayaroE1 OS=Homo sapiens (Human) OX=9606 GN=A1 PE=1 SV=1 - [MayaroE1_HUMAN]	1	1	A1A1A1	C19(Carbamidomethyl)	HCD	1	0	1	1	159	141	4.9	0	612.83	0	3	161	107100	3	770.727	2310.17	0	5.19	45.97	6828	6828	MS2	23/84	23	84	29jan_CC_Luiza_E1E2_Trypsin.raw
High	A	12	cDVHSHSNVAVLQEVSIEAEGR	1455	Unambiguous	Isoform of A1A1A2, MayaroE1 OS=Homo sapiens (Human) OX=9606 GN=A1 PE=1 SV=1 - [MayaroE1_HUMAN]	1	1	A1A1A1	C1(Carbamidomethyl)	HCD	1	0	1	1	84	66	4.89	0	570.17	0	4	142	117000	3	812.727	2436.17	0	4.11	45.98	6830	6830	MS2	21/84	21	84	29jan_CC_Luiza_E1E2_Trypsin.raw
High	A	12	SVIHFSTASAAPSFIVSVcSSR	2227	Unambiguous	Isoform of A1A1A2, MayaroE1 OS=Homo sapiens (Human) OX=9606 GN=A1 PE=1 SV=1 - [MayaroE1_HUMAN]	1	1	A1A1A1	C19(Carbamidomethyl)	HCD	1	0	1	1	154	148	5.33	0	779.75	0	4	186	96080	3	770.727	2310.17	0	5.11	45.99	6831	6831	MS2	25/84	25	84	29jan_CC_Luiza_E1E2_Trypsin.raw
High	A	12	LTDAPIISELLcTVSTcTHSSDFGGVAVLSYK	3620	Unambiguous	Isoform of A1A1A2, MayaroE1 OS=Homo sapiens (Human) OX=9606 GN=A1 PE=1 SV=1 - [MayaroE1_HUMAN]	1	1	A1A1A1	C12(Carbamidomethyl); C17(Carbamidomethyl)	HCD	1	0	1	1	48	40	3.77	0	256.83	0	2	93	64930	3	1147.91	3441.71	0.01	5.63	46.21	6847	6847	MS2	18/124	18	124	29jan_CC_Luiza_E1E2_Trypsin.raw
High	A	12	LTDAPIISELLcTVSTcTHSSDFGGVAVLSYK	3620	Unambiguous	Isoform of A1A1A2, MayaroE1 OS=Homo sapiens (Human) OX=9606 GN=A1 PE=1 SV=1 - [MayaroE1_HUMAN]	1	1	A1A1A1	C12(Carbamidomethyl); C17(Carbamidomethyl)	HCD	1	0	1	1	45	42	2.64	0	119.34	0	3	111	49010	3	1147.91	3441.72	0.01	7.02	46.23	6849	6849	MS2	13/124	13	124	29jan_CC_Luiza_E1E2_Trypsin.raw
High	A	12	LTDAPIISELLcTVSTcTHSSDFGGVAVLSYK	3620	Unambiguous	Isoform of A1A1A2, MayaroE1 OS=Homo sapiens (Human) OX=9606 GN=A1 PE=1 SV=1 - [MayaroE1_HUMAN]	1	1	A1A1A1	C12(Carbamidomethyl); C17(Carbamidomethyl)	HCD	1	0	1	1	32	58	4.65	0	209.13	0	3	131	59140	4	861.184	3441.72	0.01	6.82	46.25	6851	6851	MS2	20/186	20	186	29jan_CC_Luiza_E1E2_Trypsin.raw
High	A	12	LTDAPIISELLcTVSTcTHSSDFGGVAVLSYK	3620	Unambiguous	Isoform of A1A1A2, MayaroE1 OS=Homo sapiens (Human) OX=9606 GN=A1 PE=1 SV=1 - [MayaroE1_HUMAN]	1	1	A1A1A1	C12(Carbamidomethyl); C17(Carbamidomethyl)	HCD	1	0	1	1	33	44	4.73	0	246.67	0	4	120	63120	4	861.184	3441.71	0.01	6.25	46.27	6853	6853	MS2	21/186	21	186	29jan_CC_Luiza_E1E2_Trypsin.raw
High	A	12	FTVRPHHGIELPcTTYQLTTAETSEEIDMHMPPDIPDR	1769	Unambiguous	Isoform of B1B1B2, MayaroE2 OS=Homo sapiens (Human) OX=9606 GN=A1 PE=1 SV=1 - [MayaroE2_HUMAN]	1	1	B1B1B1	C13(Carbamidomethyl)	HCD	1	0	1	1	16	26	2.59	0	32.91	0	5	165	16360	5	887.829	4435.11	0.01	7.94	46.31	6856	6856	MS2	15/296	15	296	29jan_CC_Luiza_E1E2_Trypsin.raw
High	A	12	FTVRPHHGIELPcTTYQLTTAETSEEIDMHMPPDIPDR	1769	Unambiguous	Isoform of B1B1B2, MayaroE2 OS=Homo sapiens (Human) OX=9606 GN=A1 PE=1 SV=1 - [MayaroE2_HUMAN]	1	1	B1B1B1	C13(Carbamidomethyl)	HCD	1	0	1	1	4	12	2.64	0	23.44	0	4	175	21910	5	887.827	4435.11	0.01	5.88	46.36	6860	6860	MS2	13/296	13	296	29jan_CC_Luiza_E1E2_Trypsin.raw
High	A	12	IQFASQIGLTK	1390	Unambiguous	Isoform of B1B1B2, MayaroE2 OS=Homo sapiens (Human) OX=9606 GN=A1 PE=1 SV=1 - [MayaroE2_HUMAN]	1	1	B1B1B1		HCD	1	0	1	1	45	42	3.17	0	992.48	0	44	364	89110	2	603.351	1205.7	0	5.15	46.37	6861	6861	MS2	18/20	18	20	29jan_CC_Luiza_E1E2_Trypsin.raw
High	A	12	IQFASQIGLTK	1390	Unambiguous	Isoform of B1B1B2, MayaroE2 OS=Homo sapiens (Human) OX=9606 GN=A1 PE=1 SV=1 - [MayaroE2_HUMAN]	1	1	B1B1B1		HCD	1	0	1	1	56	48	2.93	0	980.2	0	43	376	87920	2	603.351	1205.69	0	4.55	46.39	6863	6863	MS2	18/20	18	20	29jan_CC_Luiza_E1E2_Trypsin.raw
High	A	12	VHSSSEcAVTGTMGHFILAK	1030	Unambiguous	Isoform of B1B1B2, MayaroE2 OS=Homo sapiens (Human) OX=9606 GN=A1 PE=1 SV=1 - [MayaroE2_HUMAN]	1	1	B1B1B1	C7(Carbamidomethyl)	HCD	1	0	1	1	103	113	3.99	0	340.29	0	8	265	55910	4	533.764	2132.03	0	3.59	46.61	6879	6879	MS2	22/114	22	114	29jan_CC_Luiza_E1E2_Trypsin.raw
High	A	12	VHSSSEcAVTGTMGHFILAK	1030	Unambiguous	Isoform of B1B1B2, MayaroE2 OS=Homo sapiens (Human) OX=9606 GN=A1 PE=1 SV=1 - [MayaroE2_HUMAN]	1	1	B1B1B1	C7(Carbamidomethyl)	HCD	1	0	1	1	80	84	3.78	0	290.99	0	6	245	68650	4	533.764	2132.03	0	2.91	46.65	6882	6882	MS2	22/114	22	114	29jan_CC_Luiza_E1E2_Trypsin.raw
High	A	12	FIFGPVSTAWTPFDTK	3311	Unambiguous	Isoform of A1A1A2, MayaroE1 OS=Homo sapiens (Human) OX=9606 GN=A1 PE=1 SV=1 - [MayaroE1_HUMAN]	1	1	A1A1A1		HCD	1	0	1	1	105	94	2.39	0	287.41	0	7	269	66040	2	907.465	1813.92	0	3.85	46.68	6885	6885	MS2	2021-11-30	11	30	29jan_CC_Luiza_E1E2_Trypsin.raw
High	A	12	cDVHSHSNVAVLQEVSIEAEGR	1455	Unambiguous	Isoform of A1A1A2, MayaroE1 OS=Homo sapiens (Human) OX=9606 GN=A1 PE=1 SV=1 - [MayaroE1_HUMAN]	1	1	A1A1A1	C1(Carbamidomethyl)	HCD	1	0	1	1	135	101	4.55	0	480.36	0	3	101	175600	4	609.798	2436.17	0	4.93	46.89	6902	6902	MS2	24/126	24	126	29jan_CC_Luiza_E1E2_Trypsin.raw
High	A	12	cDVHSHSNVAVLQEVSIEAEGR	1455	Unambiguous	Isoform of A1A1A2, MayaroE1 OS=Homo sapiens (Human) OX=9606 GN=A1 PE=1 SV=1 - [MayaroE1_HUMAN]	1	1	A1A1A1	C1(Carbamidomethyl)	HCD	1	0	1	1	134	107	5.07	0	602.05	0	3	73	235500	4	609.797	2436.17	0	4.03	46.91	6904	6904	MS2	26/126	26	126	29jan_CC_Luiza_E1E2_Trypsin.raw
High	A	12	FIFGPVSTAWTPFDTK	3311	Unambiguous	Isoform of A1A1A2, MayaroE1 OS=Homo sapiens (Human) OX=9606 GN=A1 PE=1 SV=1 - [MayaroE1_HUMAN]	1	1	A1A1A1		HCD	1	0	1	1	109	104	2.88	0	410.86	0	14	335	60330	2	907.465	1813.92	0	3.65	46.93	6906	6906	MS2	13/30	13	30	29jan_CC_Luiza_E1E2_Trypsin.raw
High	A	12	cDVHSHSNVAVLQEVSIEAEGR	1455	Unambiguous	Isoform of A1A1A2, MayaroE1 OS=Homo sapiens (Human) OX=9606 GN=A1 PE=1 SV=1 - [MayaroE1_HUMAN]	1	1	A1A1A1	C1(Carbamidomethyl)	HCD	1	0	1	1	83	59	3.93	0	587.58	0	5	175	86340	3	812.726	2436.16	0	2.83	46.99	6911	6911	MS2	21/84	21	84	29jan_CC_Luiza_E1E2_Trypsin.raw
High	A	12	SVIHFSTASAAPSFIVSVcSSR	2227	Unambiguous	Isoform of A1A1A2, MayaroE1 OS=Homo sapiens (Human) OX=9606 GN=A1 PE=1 SV=1 - [MayaroE1_HUMAN]	1	1	A1A1A1	C19(Carbamidomethyl)	HCD	1	0	1	1	148	140	4.89	0	769.36	0	3	194	70900	3	770.726	2310.16	0	3.21	47	6912	6912	MS2	25/84	25	84	29jan_CC_Luiza_E1E2_Trypsin.raw
High	A	12	EATLSLHPIHPTLLSYR	1611	Unambiguous	Isoform of B1B1B2, MayaroE2 OS=Homo sapiens (Human) OX=9606 GN=A1 PE=1 SV=1 - [MayaroE2_HUMAN]	1	1	B1B1B1		HCD	1	0	1	1	65	64	3.89	0	827.66	0	5	322	65850	4	487.773	1948.07	0	2.8	47.01	6913	6913	MS2	25/96	25	96	29jan_CC_Luiza_E1E2_Trypsin.raw
High	A	12	cDVHSHSNVAVLQEVSIEAEGR	1455	Unambiguous	Isoform of A1A1A2, MayaroE1 OS=Homo sapiens (Human) OX=9606 GN=A1 PE=1 SV=1 - [MayaroE1_HUMAN]	1	1	A1A1A1	C1(Carbamidomethyl)	HCD	1	0	1	1	90	76	5.13	0	703.32	0	4	184	86530	3	812.727	2436.17	0	3.59	47.03	6915	6915	MS2	23/84	23	84	29jan_CC_Luiza_E1E2_Trypsin.raw
High	A	12	SVIHFSTASAAPSFIVSVcSSR	2227	Unambiguous	Isoform of A1A1A2, MayaroE1 OS=Homo sapiens (Human) OX=9606 GN=A1 PE=1 SV=1 - [MayaroE1_HUMAN]	1	1	A1A1A1	C19(Carbamidomethyl)	HCD	1	0	1	1	147	140	5.55	0	749.65	0	4	240	59730	3	770.726	2310.16	0	3.69	47.04	6916	6916	MS2	24/84	24	84	29jan_CC_Luiza_E1E2_Trypsin.raw
High	A	12	FTVRPHHGIELPcTTYQLTTAETSEEIDMHMPPDIPDR	1769	Unambiguous	Isoform of B1B1B2, MayaroE2 OS=Homo sapiens (Human) OX=9606 GN=A1 PE=1 SV=1 - [MayaroE2_HUMAN]	1	1	B1B1B1	C13(Carbamidomethyl)	HCD	1	0	1	1	43	87	3.94	0	76.01	0	5	218	16310	6	740.023	4435.1	0	5.2	47.05	6917	6917	MS2	18/370	18	370	29jan_CC_Luiza_E1E2_Trypsin.raw
High	A	12	EATLSLHPIHPTLLSYR	1611	Unambiguous	Isoform of B1B1B2, MayaroE2 OS=Homo sapiens (Human) OX=9606 GN=A1 PE=1 SV=1 - [MayaroE2_HUMAN]	1	1	B1B1B1		HCD	1	0	1	1	65	65	3.7	0	625.48	0	7	280	72650	4	487.773	1948.07	0	3.23	47.15	6925	6925	MS2	23/96	23	96	29jan_CC_Luiza_E1E2_Trypsin.raw
High	A	12	FTVRPHHGIELPcTTYQLTTAETSEEIDMHMPPDIPDR	1769	Unambiguous	Isoform of B1B1B2, MayaroE2 OS=Homo sapiens (Human) OX=9606 GN=A1 PE=1 SV=1 - [MayaroE2_HUMAN]	1	1	B1B1B1	C13(Carbamidomethyl)	HCD	1	0	1	1	53	93	3.9	0	88.78	0	7	193	12110	6	740.024	4435.11	0	6.35	47.16	6926	6926	MS2	21/370	21	370	29jan_CC_Luiza_E1E2_Trypsin.raw
High	A	12	WQFNSPFVPR	1860	Unambiguous	Isoform of B1B1B2, MayaroE2 OS=Homo sapiens (Human) OX=9606 GN=A1 PE=1 SV=1 - [MayaroE2_HUMAN]	1	1	B1B1B1		HCD	1	0	1	1	192	205	2.88	0	615.7	0	8	376	67580	2	639.327	1277.65	0	3.06	47.17	6927	6927	MS2	2021-12-18	12	18	29jan_CC_Luiza_E1E2_Trypsin.raw
High	A	12	LTDAPIISELLcTVSTcTHSSDFGGVAVLSYK	3620	Unambiguous	Isoform of A1A1A2, MayaroE1 OS=Homo sapiens (Human) OX=9606 GN=A1 PE=1 SV=1 - [MayaroE1_HUMAN]	1	1	A1A1A1	C12(Carbamidomethyl); C17(Carbamidomethyl)	HCD	1	0	1	1	30	54	3.59	0	196.78	0	2	70	93230	3	1147.91	3441.71	0.01	4.99	47.25	6934	6934	MS2	17/124	17	124	29jan_CC_Luiza_E1E2_Trypsin.raw
High	A	12	LTDAPIISELLcTVSTcTHSSDFGGVAVLSYK	3620	Unambiguous	Isoform of A1A1A2, MayaroE1 OS=Homo sapiens (Human) OX=9606 GN=A1 PE=1 SV=1 - [MayaroE1_HUMAN]	1	1	A1A1A1	C12(Carbamidomethyl); C17(Carbamidomethyl)	HCD	1	0	1	1	24	33	2.94	0	103.7	0	1	70	99230	3	1147.91	3441.71	0.01	4.99	47.27	6936	6936	MS2	12/124	12	124	29jan_CC_Luiza_E1E2_Trypsin.raw
High	A	12	LTDAPIISELLcTVSTcTHSSDFGGVAVLSYK	3620	Unambiguous	Isoform of A1A1A2, MayaroE1 OS=Homo sapiens (Human) OX=9606 GN=A1 PE=1 SV=1 - [MayaroE1_HUMAN]	1	1	A1A1A1	C12(Carbamidomethyl); C17(Carbamidomethyl)	HCD	1	0	1	1	43	41	4.11	0	251.17	0	3	96	83650	4	861.182	3441.71	0	4.62	47.3	6938	6938	MS2	21/186	21	186	29jan_CC_Luiza_E1E2_Trypsin.raw
High	A	12	LTDAPIISELLcTVSTcTHSSDFGGVAVLSYK	3620	Unambiguous	Isoform of A1A1A2, MayaroE1 OS=Homo sapiens (Human) OX=9606 GN=A1 PE=1 SV=1 - [MayaroE1_HUMAN]	1	1	A1A1A1	C12(Carbamidomethyl); C17(Carbamidomethyl)	HCD	1	0	1	1	37	46	4.09	0	247.56	0	4	81	106700	4	861.182	3441.7	0	3.7	47.33	6941	6941	MS2	21/186	21	186	29jan_CC_Luiza_E1E2_Trypsin.raw
High	A	12	WQFNSPFVPR	1860	Unambiguous	Isoform of B1B1B2, MayaroE2 OS=Homo sapiens (Human) OX=9606 GN=A1 PE=1 SV=1 - [MayaroE2_HUMAN]	1	1	B1B1B1		HCD	1	0	1	1	171	192	2.86	0	620.62	0	11	378	75640	2	639.326	1277.64	0	1.72	47.35	6943	6943	MS2	2021-12-18	12	18	29jan_CC_Luiza_E1E2_Trypsin.raw
High	A	12	IQFASQIGLTK	1390	Unambiguous	Isoform of B1B1B2, MayaroE2 OS=Homo sapiens (Human) OX=9606 GN=A1 PE=1 SV=1 - [MayaroE2_HUMAN]	1	1	B1B1B1		HCD	1	0	1	1	49	48	2.92	0	1003.37	0	44	363	91540	2	603.35	1205.69	0	2.93	47.4	6947	6947	MS2	18/20	18	20	29jan_CC_Luiza_E1E2_Trypsin.raw
High	A	12	IQFASQIGLTK	1390	Unambiguous	Isoform of B1B1B2, MayaroE2 OS=Homo sapiens (Human) OX=9606 GN=A1 PE=1 SV=1 - [MayaroE2_HUMAN]	1	1	B1B1B1		HCD	1	0	1	1	48	44	3.11	0	1004.72	0	51	422	63670	2	603.35	1205.69	0	3.53	47.46	6952	6952	MS2	18/20	18	20	29jan_CC_Luiza_E1E2_Trypsin.raw
High	A	12	YEHTAVIPNQVGFPYK	1372	Unambiguous	Isoform of A1A1A2, MayaroE1 OS=Homo sapiens (Human) OX=9606 GN=A1 PE=1 SV=1 - [MayaroE1_HUMAN]	1	1	A1A1A1		HCD	1	0	1	1	105	106	3.78	0	222.99	0	10	254	67900	3	621.654	1862.95	0	1.36	47.7	6970	6970	MS2	17/60	17	60	29jan_CC_Luiza_E1E2_Trypsin.raw
High	A	12	VHSSSEcAVTGTMGHFILAK	1030	Unambiguous	Isoform of B1B1B2, MayaroE2 OS=Homo sapiens (Human) OX=9606 GN=A1 PE=1 SV=1 - [MayaroE2_HUMAN]	1	1	B1B1B1	C7(Carbamidomethyl)	HCD	1	0	1	1	55	32	2.69	0	153.65	0	15	186	78360	4	533.763	2132.03	0	1.99	47.7	6971	6971	MS2	20/114	20	114	29jan_CC_Luiza_E1E2_Trypsin.raw
High	A	12	FTVRPHHGIELPcTTYQLTTAETSEEIDmHMPPDIPDR	1769	Unambiguous	Isoform of B1B1B2, MayaroE2 OS=Homo sapiens (Human) OX=9606 GN=A1 PE=1 SV=1 - [MayaroE2_HUMAN]	1	1	B1B1B1	C13(Carbamidomethyl); M29(Oxidation)	HCD	1	0	1	1	32	24	2.77	0	42.99	0	10	202	12440	5	891.027	4451.1	0.01	6.74	47.71	6972	6972	MS2	16/296	16	296	29jan_CC_Luiza_E1E2_Trypsin.raw
High	A	12	FTVRPHHGIELPcTTYQLTTAETSEEIDMHmPPDIPDR	1769	Unambiguous	Isoform of B1B1B2, MayaroE2 OS=Homo sapiens (Human) OX=9606 GN=A1 PE=1 SV=1 - [MayaroE2_HUMAN]	1	1	B1B1B1	C13(Carbamidomethyl); M31(Oxidation)	HCD	1	0	1	2	32	24	2.77	0	42.99	0	10	202	12440	5	891.027	4451.1	0.01	6.74	47.71	6972	6972	MS2	16/296	16	296	29jan_CC_Luiza_E1E2_Trypsin.raw
High	A	12	VHSSSEcAVTGTMGHFILAK	1030	Unambiguous	Isoform of B1B1B2, MayaroE2 OS=Homo sapiens (Human) OX=9606 GN=A1 PE=1 SV=1 - [MayaroE2_HUMAN]	1	1	B1B1B1	C7(Carbamidomethyl)	HCD	1	0	1	1	61	48	2.66	0	201.24	0	15	217	64820	4	533.763	2132.03	0	2.11	47.77	6977	6977	MS2	21/114	21	114	29jan_CC_Luiza_E1E2_Trypsin.raw
High	A	12	cDVHSHSNVAVLQEVSIEAEGR	1455	Unambiguous	Isoform of A1A1A2, MayaroE1 OS=Homo sapiens (Human) OX=9606 GN=A1 PE=1 SV=1 - [MayaroE1_HUMAN]	1	1	A1A1A1	C1(Carbamidomethyl)	HCD	1	0	1	1	135	106	4.99	0	422.31	0	5	73	238300	4	609.796	2436.16	0	2.53	47.93	6992	6992	MS2	22/126	22	126	29jan_CC_Luiza_E1E2_Trypsin.raw
High	A	12	FIFGPVSTAWTPFDTK	3311	Unambiguous	Isoform of A1A1A2, MayaroE1 OS=Homo sapiens (Human) OX=9606 GN=A1 PE=1 SV=1 - [MayaroE1_HUMAN]	1	1	A1A1A1		HCD	1	0	1	1	102	94	2.8	0	379.23	0	19	232	69340	2	907.464	1813.92	0	2.84	47.94	6993	6993	MS2	14/30	14	30	29jan_CC_Luiza_E1E2_Trypsin.raw
High	A	12	cDVHSHSNVAVLQEVSIEAEGR	1455	Unambiguous	Isoform of A1A1A2, MayaroE1 OS=Homo sapiens (Human) OX=9606 GN=A1 PE=1 SV=1 - [MayaroE1_HUMAN]	1	1	A1A1A1	C1(Carbamidomethyl)	HCD	1	0	1	1	123	91	4.82	0	449.94	0	4	76	218300	4	609.796	2436.16	0	2.43	47.98	6997	6997	MS2	23/126	23	126	29jan_CC_Luiza_E1E2_Trypsin.raw
High	A	12	FIFGPVSTAWTPFDTK	3311	Unambiguous	Isoform of A1A1A2, MayaroE1 OS=Homo sapiens (Human) OX=9606 GN=A1 PE=1 SV=1 - [MayaroE1_HUMAN]	1	1	A1A1A1		HCD	1	0	1	1	97	95	2.42	0	403.21	0	15	242	64420	2	907.465	1813.92	0	3.18	47.99	6998	6998	MS2	13/30	13	30	29jan_CC_Luiza_E1E2_Trypsin.raw
High	A	12	YEHTAVIPNQVGFPYK	1372	Unambiguous	Isoform of A1A1A2, MayaroE1 OS=Homo sapiens (Human) OX=9606 GN=A1 PE=1 SV=1 - [MayaroE1_HUMAN]	1	1	A1A1A1		HCD	1	0	1	1	71	75	2.84	0	119.22	0	22	291	42090	3	621.654	1862.95	0	1.75	48.05	7003	7003	MS2	15/60	15	60	29jan_CC_Luiza_E1E2_Trypsin.raw
High	A	12	cDVHSHSNVAVLQEVSIEAEGR	1455	Unambiguous	Isoform of A1A1A2, MayaroE1 OS=Homo sapiens (Human) OX=9606 GN=A1 PE=1 SV=1 - [MayaroE1_HUMAN]	1	1	A1A1A1	C1(Carbamidomethyl)	HCD	1	0	1	1	71	53	4.05	0	728.74	0	9	185	72250	3	812.726	2436.16	0	2.83	48.07	7005	7005	MS2	23/84	23	84	29jan_CC_Luiza_E1E2_Trypsin.raw
High	A	12	SVIHFSTASAAPSFIVSVcSSR	2227	Unambiguous	Isoform of A1A1A2, MayaroE1 OS=Homo sapiens (Human) OX=9606 GN=A1 PE=1 SV=1 - [MayaroE1_HUMAN]	1	1	A1A1A1	C19(Carbamidomethyl)	HCD	1	0	1	1	141	138	5.01	0	645.18	0	4	190	78900	3	770.726	2310.16	0	3.69	48.08	7006	7006	MS2	23/84	23	84	29jan_CC_Luiza_E1E2_Trypsin.raw
High	A	12	SVIHFSTASAAPSFIVSVcSSR	2227	Unambiguous	Isoform of A1A1A2, MayaroE1 OS=Homo sapiens (Human) OX=9606 GN=A1 PE=1 SV=1 - [MayaroE1_HUMAN]	1	1	A1A1A1	C19(Carbamidomethyl)	HCD	1	0	1	1	147	143	5.6	0	867.38	0	4	188	82420	3	770.726	2310.16	0	3.77	48.11	7009	7009	MS2	26/84	26	84	29jan_CC_Luiza_E1E2_Trypsin.raw
High	A	12	cDVHSHSNVAVLQEVSIEAEGR	1455	Unambiguous	Isoform of A1A1A2, MayaroE1 OS=Homo sapiens (Human) OX=9606 GN=A1 PE=1 SV=1 - [MayaroE1_HUMAN]	1	1	A1A1A1	C1(Carbamidomethyl)	HCD	1	0	1	1	81	61	4.82	0	596.04	0	8	198	59850	3	812.727	2436.17	0	3.89	48.12	7010	7010	MS2	22/84	22	84	29jan_CC_Luiza_E1E2_Trypsin.raw
High	A	12	EATLSLHPIHPTLLSYR	1611	Unambiguous	Isoform of B1B1B2, MayaroE2 OS=Homo sapiens (Human) OX=9606 GN=A1 PE=1 SV=1 - [MayaroE2_HUMAN]	1	1	B1B1B1		HCD	1	0	1	1	56	53	4.11	0	790.39	0	7	256	65630	4	487.773	1948.07	0	2.67	48.18	7015	7015	MS2	24/96	24	96	29jan_CC_Luiza_E1E2_Trypsin.raw
High	A	12	EATLSLHPIHPTLLSYR	1611	Unambiguous	Isoform of B1B1B2, MayaroE2 OS=Homo sapiens (Human) OX=9606 GN=A1 PE=1 SV=1 - [MayaroE2_HUMAN]	1	1	B1B1B1		HCD	1	0	1	1	60	52	3.62	0	862.06	0	3	218	86020	4	487.773	1948.07	0	3.23	48.2	7017	7017	MS2	25/96	25	96	29jan_CC_Luiza_E1E2_Trypsin.raw
High	A	12	FGDIQSR	372	Unambiguous	Isoform of A1A1A2, MayaroE1 OS=Homo sapiens (Human) OX=9606 GN=A1 PE=1 SV=1 - [MayaroE1_HUMAN]	1	1	A1A1A1		HCD	1	0	1	1	150	152	2.32	0	248.79	0	6	515	82910	2	411.71	822.413	0	2.71	48.21	7018	7018	MS2	2021-08-12	8	12	29jan_CC_Luiza_E1E2_Trypsin.raw
High	A	12	YAEGHDIAEAAR	603	Unambiguous	Isoform of B1B1B2, MayaroE2 OS=Homo sapiens (Human) OX=9606 GN=A1 PE=1 SV=1 - [MayaroE2_HUMAN]	1	1	B1B1B1		HCD	1	0	1	1	84	83	4.11	0	469.31	0	9	391	76970	3	434.875	1302.61	0	2.65	48.22	7019	7019	MS2	18/44	18	44	29jan_CC_Luiza_E1E2_Trypsin.raw
High	A	12	FGDIQSR	372	Unambiguous	Isoform of A1A1A2, MayaroE1 OS=Homo sapiens (Human) OX=9606 GN=A1 PE=1 SV=1 - [MayaroE1_HUMAN]	1	1	A1A1A1		HCD	1	0	1	1	146	151	2.24	0	248.24	0	7	480	90550	2	411.71	822.412	0	1.89	48.27	7023	7023	MS2	2021-08-12	8	12	29jan_CC_Luiza_E1E2_Trypsin.raw
High	A	12	YAEGHDIAEAAR	603	Unambiguous	Isoform of B1B1B2, MayaroE2 OS=Homo sapiens (Human) OX=9606 GN=A1 PE=1 SV=1 - [MayaroE2_HUMAN]	1	1	B1B1B1		HCD	1	0	1	1	83	78	3.89	0	413.73	0	5	388	82510	3	434.875	1302.61	0	2.02	48.29	7025	7025	MS2	18/44	18	44	29jan_CC_Luiza_E1E2_Trypsin.raw
High	A	12	LTDAPIISELLcTVSTcTHSSDFGGVAVLSYK	3620	Unambiguous	Isoform of A1A1A2, MayaroE1 OS=Homo sapiens (Human) OX=9606 GN=A1 PE=1 SV=1 - [MayaroE1_HUMAN]	1	1	A1A1A1	C12(Carbamidomethyl); C17(Carbamidomethyl)	HCD	1	0	1	1	22	38	3.91	0	226.18	0	1	56	99290	3	1147.91	3441.7	0	3.72	48.31	7028	7028	MS2	17/124	17	124	29jan_CC_Luiza_E1E2_Trypsin.raw
High	A	12	EATLSLHPIHPTLLSYR	1611	Unambiguous	Isoform of B1B1B2, MayaroE2 OS=Homo sapiens (Human) OX=9606 GN=A1 PE=1 SV=1 - [MayaroE2_HUMAN]	1	1	B1B1B1		HCD	1	0	1	1	54	42	5.02	0	560.52	0	17	348	52130	3	650.028	1948.07	0	2.14	48.35	7032	7032	MS2	23/64	23	64	29jan_CC_Luiza_E1E2_Trypsin.raw
High	A	12	LTDAPIISELLcTVSTcTHSSDFGGVAVLSYK	3620	Unambiguous	Isoform of A1A1A2, MayaroE1 OS=Homo sapiens (Human) OX=9606 GN=A1 PE=1 SV=1 - [MayaroE1_HUMAN]	1	1	A1A1A1	C12(Carbamidomethyl); C17(Carbamidomethyl)	HCD	1	0	1	1	32	30	3.13	0	158.5	0	2	60	101500	3	1147.91	3441.71	0.01	4.57	48.37	7034	7034	MS2	15/124	15	124	29jan_CC_Luiza_E1E2_Trypsin.raw
High	A	12	WQFNSPFVPR	1860	Unambiguous	Isoform of B1B1B2, MayaroE2 OS=Homo sapiens (Human) OX=9606 GN=A1 PE=1 SV=1 - [MayaroE2_HUMAN]	1	1	B1B1B1		HCD	1	0	1	1	184	200	3.21	0	602.32	0	10	236	128200	2	639.326	1277.65	0	2.2	48.38	7035	7035	MS2	2021-12-18	12	18	29jan_CC_Luiza_E1E2_Trypsin.raw
High	A	12	LTDAPIISELLcTVSTcTHSSDFGGVAVLSYK	3620	Unambiguous	Isoform of A1A1A2, MayaroE1 OS=Homo sapiens (Human) OX=9606 GN=A1 PE=1 SV=1 - [MayaroE1_HUMAN]	1	1	A1A1A1	C12(Carbamidomethyl); C17(Carbamidomethyl)	HCD	1	0	1	1	31	45	4.39	0	253.89	0	10	142	41340	4	861.183	3441.71	0	5.33	48.39	7036	7036	MS2	22/186	22	186	29jan_CC_Luiza_E1E2_Trypsin.raw
High	A	12	TILSQQSGNVK	717	Unambiguous	Isoform of B1B1B2, MayaroE2 OS=Homo sapiens (Human) OX=9606 GN=A1 PE=1 SV=1 - [MayaroE2_HUMAN]	1	1	B1B1B1		HCD	1	0	1	1	129	135	2.83	0	279.79	0	4	502	64030	2	587.827	1174.65	0	3.29	48.4	7038	7038	MS2	2021-11-20	11	20	29jan_CC_Luiza_E1E2_Trypsin.raw
High	A	12	WQFNSPFVPR	1860	Unambiguous	Isoform of B1B1B2, MayaroE2 OS=Homo sapiens (Human) OX=9606 GN=A1 PE=1 SV=1 - [MayaroE2_HUMAN]	1	1	B1B1B1		HCD	1	0	1	1	179	192	2.91	0	576.07	0	11	234	135700	2	639.326	1277.65	0	2.11	48.42	7040	7040	MS2	2021-12-18	12	18	29jan_CC_Luiza_E1E2_Trypsin.raw
High	A	12	LTDAPIISELLcTVSTcTHSSDFGGVAVLSYK	3620	Unambiguous	Isoform of A1A1A2, MayaroE1 OS=Homo sapiens (Human) OX=9606 GN=A1 PE=1 SV=1 - [MayaroE1_HUMAN]	1	1	A1A1A1	C12(Carbamidomethyl); C17(Carbamidomethyl)	HCD	1	0	1	1	36	48	5.18	0	310.67	0	12	129	60160	4	861.182	3441.7	0	3.62	48.44	7041	7041	MS2	23/186	23	186	29jan_CC_Luiza_E1E2_Trypsin.raw
High	A	12	IQFASQIGLTK	1390	Unambiguous	Isoform of B1B1B2, MayaroE2 OS=Homo sapiens (Human) OX=9606 GN=A1 PE=1 SV=1 - [MayaroE2_HUMAN]	1	1	B1B1B1		HCD	1	0	1	1	75	76	2.73	0	713.38	0	6	219	156100	2	603.35	1205.69	0	2.93	48.47	7045	7045	MS2	2021-12-20	12	20	29jan_CC_Luiza_E1E2_Trypsin.raw
High	A	12	EATLSLHPIHPTLLSYR	1611	Unambiguous	Isoform of B1B1B2, MayaroE2 OS=Homo sapiens (Human) OX=9606 GN=A1 PE=1 SV=1 - [MayaroE2_HUMAN]	1	1	B1B1B1		HCD	1	0	1	1	56	39	4.81	0	549.37	0	17	315	56060	3	650.029	1948.07	0	3.08	48.51	7049	7049	MS2	24/64	24	64	29jan_CC_Luiza_E1E2_Trypsin.raw
High	A	12	IQFASQIGLTK	1390	Unambiguous	Isoform of B1B1B2, MayaroE2 OS=Homo sapiens (Human) OX=9606 GN=A1 PE=1 SV=1 - [MayaroE2_HUMAN]	1	1	B1B1B1		HCD	1	0	1	1	70	70	2.66	0	655.24	0	6	217	150500	2	603.349	1205.69	0	1.91	48.53	7051	7051	MS2	2021-12-20	12	20	29jan_CC_Luiza_E1E2_Trypsin.raw
High	A	12	TILSQQSGNVK	717	Unambiguous	Isoform of B1B1B2, MayaroE2 OS=Homo sapiens (Human) OX=9606 GN=A1 PE=1 SV=1 - [MayaroE2_HUMAN]	1	1	B1B1B1		HCD	1	0	1	1	87	94	2.68	0	269.01	0	5	468	72550	2	587.826	1174.65	0	2.35	48.55	7054	7054	MS2	2021-11-20	11	20	29jan_CC_Luiza_E1E2_Trypsin.raw
High	A	12	APFGcTIQTNPVR	1160	Unambiguous	Isoform of A1A1A2, MayaroE1 OS=Homo sapiens (Human) OX=9606 GN=A1 PE=1 SV=1 - [MayaroE1_HUMAN]	1	1	A1A1A1	C5(Carbamidomethyl)	HCD	1	0	1	1	193	176	3.68	0	595.6	0	22	385	54960	2	730.872	1460.74	0	3.74	48.69	7065	7065	MS2	16/24	16	24	29jan_CC_Luiza_E1E2_Trypsin.raw
High	A	12	VPLAPEALVR	1303	Unambiguous	Isoform of B1B1B2, MayaroE2 OS=Homo sapiens (Human) OX=9606 GN=A1 PE=1 SV=1 - [MayaroE2_HUMAN]	1	1	B1B1B1		HCD	1	0	1	1	25	16	2.74	0	616.95	0	20	372	76850	2	532.828	1064.65	0	1.8	48.74	7070	7070	MS2	2021-12-18	12	18	29jan_CC_Luiza_E1E2_Trypsin.raw
High	A	12	VPLAPEALVR	1303	Unambiguous	Isoform of B1B1B2, MayaroE2 OS=Homo sapiens (Human) OX=9606 GN=A1 PE=1 SV=1 - [MayaroE2_HUMAN]	1	1	B1B1B1		HCD	1	0	1	1	22	14	2.22	0	432.2	0	18	320	96820	2	532.827	1064.65	0	1.23	48.78	7073	7073	MS2	13/18	13	18	29jan_CC_Luiza_E1E2_Trypsin.raw
High	A	12	EPVFDEQWITTQTEVTIPVPVEGVEYR	3320	Unambiguous	Isoform of B1B1B2, MayaroE2 OS=Homo sapiens (Human) OX=9606 GN=A1 PE=1 SV=1 - [MayaroE2_HUMAN]	1	1	B1B1B1		HCD	1	0	1	1	21	20	2.42	0	71.23	0	6	195	29840	3	1054.53	3161.58	0.01	5.32	48.84	7078	7078	MS2	14/104	14	104	29jan_CC_Luiza_E1E2_Trypsin.raw
High	A	12	cDVHSHSNVAVLQEVSIEAEGR	1455	Unambiguous	Isoform of A1A1A2, MayaroE1 OS=Homo sapiens (Human) OX=9606 GN=A1 PE=1 SV=1 - [MayaroE1_HUMAN]	1	1	A1A1A1	C1(Carbamidomethyl)	HCD	1	0	1	1	106	89	4.49	0	355.29	0	8	97	150100	4	609.796	2436.16	0	1.32	49.02	7094	7094	MS2	23/126	23	126	29jan_CC_Luiza_E1E2_Trypsin.raw
High	A	12	FIFGPVSTAWTPFDTK	3311	Unambiguous	Isoform of A1A1A2, MayaroE1 OS=Homo sapiens (Human) OX=9606 GN=A1 PE=1 SV=1 - [MayaroE1_HUMAN]	1	1	A1A1A1		HCD	1	0	1	1	87	87	2.45	0	373.03	0	24	204	56420	2	907.463	1813.92	0	1.43	49.03	7096	7096	MS2	14/30	14	30	29jan_CC_Luiza_E1E2_Trypsin.raw
High	A	12	cDVHSHSNVAVLQEVSIEAEGR	1455	Unambiguous	Isoform of A1A1A2, MayaroE1 OS=Homo sapiens (Human) OX=9606 GN=A1 PE=1 SV=1 - [MayaroE1_HUMAN]	1	1	A1A1A1	C1(Carbamidomethyl)	HCD	1	0	1	1	95	83	3.96	0	257.87	0	9	100	147900	4	609.795	2436.16	0	1.02	49.05	7098	7098	MS2	22/126	22	126	29jan_CC_Luiza_E1E2_Trypsin.raw
High	A	12	FIFGPVSTAWTPFDTK	3311	Unambiguous	Isoform of A1A1A2, MayaroE1 OS=Homo sapiens (Human) OX=9606 GN=A1 PE=1 SV=1 - [MayaroE1_HUMAN]	1	1	A1A1A1		HCD	1	0	1	1	98	113	3.27	0	445.05	0	25	186	61780	2	907.463	1813.92	0	1.43	49.12	7106	7106	MS2	14/30	14	30	29jan_CC_Luiza_E1E2_Trypsin.raw
High	A	12	SVIHFSTASAAPSFIVSVcSSR	2227	Unambiguous	Isoform of A1A1A2, MayaroE1 OS=Homo sapiens (Human) OX=9606 GN=A1 PE=1 SV=1 - [MayaroE1_HUMAN]	1	1	A1A1A1	C19(Carbamidomethyl)	HCD	1	0	1	1	129	121	4.92	0	572	0	2	240	55530	3	770.725	2310.16	0	1.86	49.14	7108	7108	MS2	25/84	25	84	29jan_CC_Luiza_E1E2_Trypsin.raw
High	A	12	cDVHSHSNVAVLQEVSIEAEGR	1455	Unambiguous	Isoform of A1A1A2, MayaroE1 OS=Homo sapiens (Human) OX=9606 GN=A1 PE=1 SV=1 - [MayaroE1_HUMAN]	1	1	A1A1A1	C1(Carbamidomethyl)	HCD	1	0	1	1	73	60	3.93	0	723.99	0	13	218	51180	3	812.725	2436.16	0	1.63	49.15	7109	7109	MS2	23/84	23	84	29jan_CC_Luiza_E1E2_Trypsin.raw
High	A	12	FIFGPVSTAWTPFDTK	3311	Unambiguous	Isoform of A1A1A2, MayaroE1 OS=Homo sapiens (Human) OX=9606 GN=A1 PE=1 SV=1 - [MayaroE1_HUMAN]	1	1	A1A1A1		HCD	1	0	1	1	87	74	2.24	0	109.47	0	25	179	78640	2	907.463	1813.92	0	1.3	49.17	7111	7111	MS2	2021-10-30	10	30	29jan_CC_Luiza_E1E2_Trypsin.raw
High	A	12	cDVHSHSNVAVLQEVSIEAEGR	1455	Unambiguous	Isoform of A1A1A2, MayaroE1 OS=Homo sapiens (Human) OX=9606 GN=A1 PE=1 SV=1 - [MayaroE1_HUMAN]	1	1	A1A1A1	C1(Carbamidomethyl)	HCD	1	0	1	1	75	68	4.59	0	634.56	0	12	190	69390	3	812.725	2436.16	0	0.95	49.19	7113	7113	MS2	22/84	22	84	29jan_CC_Luiza_E1E2_Trypsin.raw
High	A	12	SVIHFSTASAAPSFIVSVcSSR	2227	Unambiguous	Isoform of A1A1A2, MayaroE1 OS=Homo sapiens (Human) OX=9606 GN=A1 PE=1 SV=1 - [MayaroE1_HUMAN]	1	1	A1A1A1	C19(Carbamidomethyl)	HCD	1	0	1	1	121	99	4.91	0	528.08	0	7	258	52520	3	770.724	2310.16	0	1.71	49.2	7114	7114	MS2	22/84	22	84	29jan_CC_Luiza_E1E2_Trypsin.raw
High	A	12	VHSSSEcAVTGTMGHFILAK	1030	Unambiguous	Isoform of B1B1B2, MayaroE2 OS=Homo sapiens (Human) OX=9606 GN=A1 PE=1 SV=1 - [MayaroE2_HUMAN]	1	1	B1B1B1	C7(Carbamidomethyl)	HCD	1	0	1	1	104	80	5.97	0	1439.53	0	17	303	41230	3	711.348	2132.03	0	1.11	49.31	7126	7126	MS2	31/76	31	76	29jan_CC_Luiza_E1E2_Trypsin.raw
High	A	12	LTDAPIISELLcTVSTcTHSSDFGGVAVLSYK	3620	Unambiguous	Isoform of A1A1A2, MayaroE1 OS=Homo sapiens (Human) OX=9606 GN=A1 PE=1 SV=1 - [MayaroE1_HUMAN]	1	1	A1A1A1	C12(Carbamidomethyl); C17(Carbamidomethyl)	HCD	1	0	1	1	60	80	3.88	0	231.76	0	0	63	75670	3	1147.91	3441.7	0	3.29	49.39	7133	7133	MS2	18/124	18	124	29jan_CC_Luiza_E1E2_Trypsin.raw
High	A	12	LTDAPIISELLcTVSTcTHSSDFGGVAVLSYK	3620	Unambiguous	Isoform of A1A1A2, MayaroE1 OS=Homo sapiens (Human) OX=9606 GN=A1 PE=1 SV=1 - [MayaroE1_HUMAN]	1	1	A1A1A1	C12(Carbamidomethyl); C17(Carbamidomethyl)	HCD	1	0	1	1	17	39	2.96	0	112.42	0	3	83	53440	3	1147.91	3441.7	0	3.5	49.42	7136	7136	MS2	13/124	13	124	29jan_CC_Luiza_E1E2_Trypsin.raw
High	A	12	LTDAPIISELLcTVSTcTHSSDFGGVAVLSYK	3620	Unambiguous	Isoform of A1A1A2, MayaroE1 OS=Homo sapiens (Human) OX=9606 GN=A1 PE=1 SV=1 - [MayaroE1_HUMAN]	1	1	A1A1A1	C12(Carbamidomethyl); C17(Carbamidomethyl)	HCD	1	0	1	1	42	60	5.44	0	337.13	0	16	123	41600	4	861.18	3441.7	0	1.78	49.44	7138	7138	MS2	24/186	24	186	29jan_CC_Luiza_E1E2_Trypsin.raw
High	A	12	LTDAPIISELLcTVSTcTHSSDFGGVAVLSYK	3620	Unambiguous	Isoform of A1A1A2, MayaroE1 OS=Homo sapiens (Human) OX=9606 GN=A1 PE=1 SV=1 - [MayaroE1_HUMAN]	1	1	A1A1A1	C12(Carbamidomethyl); C17(Carbamidomethyl)	HCD	1	0	1	1	33	52	5.13	0	363.61	0	13	103	60290	4	861.18	3441.7	0	2.14	49.46	7140	7140	MS2	25/186	25	186	29jan_CC_Luiza_E1E2_Trypsin.raw
[truncated: 22 more rows]
