# Supplementary material for: Cryo-EM structure of the mature and infective Mayaro virus at 4.4 Å resolution reveals features of arthritogenic alphaviruses
Source: Nat Commun. 2021 May 24;12:3038. doi: 10.1038/s41467-021-23400-9 (PMC8144435; doi:10.1038/s41467-021-23400-9)
Supplement: Supplementary file 6 — Supplementary Data 3 [file 41467_2021_23400_MOESM6_ESM.xlsx]

## Sheet: proteingroups_PNGaseF
Supplementary table 3. List of protein groups identified in samples digested with PNGase F and trypsin.
Protein E1: A1A1A1
Isoform of A1A1A2, MayaroE1 OS=Homo sapiens (Human) OX=9606 GN=A1 PE=1 SV=1 - [MayaroE1_HUMAN]
Protein E2: B1B1B1
Isoform of B1B1B2, MayaroE2 OS=Homo sapiens (Human) OX=9606 GN=A1 PE=1 SV=1 - [MayaroE2_HUMAN]
Accession	Description	Score	Coverage	# Proteins	# Unique Peptides	# Peptides	# PSMs	# AAs	MW [kDa]	calc. pI
A0A140T8W8	Isoform of P04439, Ig-like domain-containing protein OS=Homo sapiens (Human) OX=9606 GN=HLA-A PE=1 SV=1 - [A0A140T8W8_HUMAN]	3.69	0.0468	1	0	1	1	299	34.4	6.24
A0A140T975	Isoform of P04439, Ig-like domain-containing protein OS=Homo sapiens (Human) OX=9606 GN=HLA-A PE=1 SV=1 - [A0A140T975_HUMAN]	3.69	0.0468	1	0	1	1	299	34.3	5.97
A0A0G2JIF0	Isoform of P10321, Ig-like domain-containing protein OS=Homo sapiens (Human) OX=9606 GN=HLA-C PE=1 SV=1 - [A0A0G2JIF0_HUMAN]	8.87	0.0435	1	0	1	2	368	41.4	8.22
A0A0G2JH50	Isoform of P10321, Ig-like domain-containing protein OS=Homo sapiens (Human) OX=9606 GN=HLA-C PE=1 SV=1 - [A0A0G2JH50_HUMAN]	8.87	0.043	1	0	1	2	372	41.5	7.47
A2BF26	Isoform of P10321, Ig-like domain-containing protein OS=Homo sapiens (Human) OX=9606 GN=HLA-C PE=1 SV=1 - [A2BF26_HUMAN]	8.87	0.0403	1	0	1	2	397	44.5	8.5
A5A3E0	POTE ankyrin domain family member F OS=Homo sapiens (Human) OX=9606 GN=POTEF PE=1 SV=2 - [POTEF_HUMAN]	49.98	0.054	1	0	5	14	1075	121.4	6.2
A6NGU5	Putative glutathione hydrolase 3 proenzyme OS=Homo sapiens (Human) OX=9606 GN=GGT3P PE=5 SV=2 - [GGT3_HUMAN]	4.88	0.0141	1	0	1	2	568	61.5	7.14
A6NHL2	Tubulin alpha chain-like 3 OS=Homo sapiens (Human) OX=9606 GN=TUBAL3 PE=1 SV=2 - [TBAL3_HUMAN]	5.62	0.0202	1	0	1	2	446	49.9	6.05
A6NHL2-2	Isoform of A6NHL2, Isoform 2 of Tubulin alpha chain-like 3 OS=Homo sapiens (Human) OX=9606 GN=TUBAL3 PE=1 SV=2 - [TBAL3-2_HUMAN]	5.62	0.0222	1	0	1	2	406	45.5	6.32
P63092-4	Isoform of Q5JWF2, Isoform 4 of Guanine nucleotide-binding protein G(s) subunit alpha isoforms short OS=Homo sapiens (Human) OX=9606 GN=GNAS PE=1 SV=1 - [GNAS2-4_HUMAN]	3.1	0.0405	1	0	1	1	395	45.7	5.82
A6NNZ2	Tubulin beta 8B OS=Homo sapiens (Human) OX=9606 GN=TUBB8B PE=1 SV=1 - [TBB8B_HUMAN]	24.7	0.0923	1	0	4	8	444	49.5	4.86
Q9ULV4-2	Isoform of Q9ULV4, Isoform 2 of Coronin-1C OS=Homo sapiens (Human) OX=9606 GN=CORO1C PE=1 SV=1 - [COR1C-2_HUMAN]	2.26	0.0146	1	0	1	1	480	54	7.25
Q9ULV4-3	Isoform of Q9ULV4, Isoform 3 of Coronin-1C OS=Homo sapiens (Human) OX=9606 GN=CORO1C PE=1 SV=1 - [COR1C-3_HUMAN]	2.26	0.0133	1	0	1	1	527	58.9	7.75
Q13509-2	Isoform of Q13509, Isoform 2 of Tubulin beta-3 chain OS=Homo sapiens (Human) OX=9606 GN=TUBB3 PE=1 SV=2 - [TBB3-2_HUMAN]	30.83	0.1111	1	0	3	8	378	42.4	4.96
A8MT21	Isoform of P19012, IF rod domain-containing protein OS=Homo sapiens (Human) OX=9606 GN=KRT15 PE=1 SV=1 - [A8MT21_HUMAN]	6.25	0.0309	1	0	1	2	291	32.7	4.78
P68366-2	Isoform of P68366, Isoform 2 of Tubulin alpha-4A chain OS=Homo sapiens (Human) OX=9606 GN=TUBA4A PE=1 SV=1 - [TBA4A-2_HUMAN]	47.13	0.1293	1	0	5	13	433	48.3	5.01
A0A140T913	Isoform of P04439, Ig-like domain-containing protein OS=Homo sapiens (Human) OX=9606 GN=HLA-A PE=1 SV=1 - [A0A140T913_HUMAN]	3.69	0.0377	1	0	1	1	371	41.4	6.99
A0A140T955	Isoform of P04439, Ig-like domain-containing protein OS=Homo sapiens (Human) OX=9606 GN=HLA-A PE=1 SV=1 - [A0A140T955_HUMAN]	3.69	0.0468	1	0	1	1	299	34.3	6.71
A0A140T937	Isoform of P10321, Ig-like domain-containing protein OS=Homo sapiens (Human) OX=9606 GN=HLA-C PE=1 SV=1 - [A0A140T937_HUMAN]	3.69	0.0413	1	0	1	1	339	38.3	6.3
A0A140T912	Isoform of P10321, Ig-like domain-containing protein OS=Homo sapiens (Human) OX=9606 GN=HLA-C PE=1 SV=1 - [A0A140T912_HUMAN]	3.69	0.0376	1	0	1	1	372	41.4	6.39
A0A140T930	Isoform of P10321, Ig-like domain-containing protein OS=Homo sapiens (Human) OX=9606 GN=HLA-C PE=1 SV=1 - [A0A140T930_HUMAN]	3.69	0.0353	1	0	1	1	397	44.4	7.46
B0UXQ0	Isoform of P04439, Ig-like domain-containing protein OS=Homo sapiens (Human) OX=9606 GN=HLA-A PE=1 SV=1 - [B0UXQ0_HUMAN]	3.69	0.0384	1	0	1	1	365	40.8	6.73
A0A140T941	Isoform of P04439, Ig-like domain-containing protein OS=Homo sapiens (Human) OX=9606 GN=HLA-A PE=1 SV=1 - [A0A140T941_HUMAN]	3.69	0.0468	1	0	1	1	299	34.1	6.18
A0A140T962	Isoform of P10321, Ig-like domain-containing protein OS=Homo sapiens (Human) OX=9606 GN=HLA-C PE=1 SV=1 - [A0A140T962_HUMAN]	8.87	0.0435	1	0	1	2	368	41.5	6.68
A0A140T9J9	Isoform of P10321, Ig-like domain-containing protein OS=Homo sapiens (Human) OX=9606 GN=HLA-C PE=1 SV=1 - [A0A140T9J9_HUMAN]	8.87	0.043	1	0	1	2	372	41.6	6.11
A0A140T9B3	Isoform of P10321, Ig-like domain-containing protein OS=Homo sapiens (Human) OX=9606 GN=HLA-C PE=1 SV=1 - [A0A140T9B3_HUMAN]	8.87	0.0403	1	0	1	2	397	44.6	7.02
A0A140T9U0	Isoform of P10321, Ig-like domain-containing protein OS=Homo sapiens (Human) OX=9606 GN=HLA-C PE=1 SV=1 - [A0A140T9U0_HUMAN]	8.87	0.0435	1	0	1	2	368	41.4	7.06
A0A140T9M0	Isoform of P10321, Ig-like domain-containing protein OS=Homo sapiens (Human) OX=9606 GN=HLA-C PE=1 SV=1 - [A0A140T9M0_HUMAN]	8.87	0.043	1	0	1	2	372	41.5	6.47
A0A140T9W2	Isoform of P10321, Ig-like domain-containing protein OS=Homo sapiens (Human) OX=9606 GN=HLA-C PE=1 SV=1 - [A0A140T9W2_HUMAN]	8.87	0.0451	1	0	1	2	355	39.9	6.25
P19012-2	Isoform of P19012, Isoform 2 of Keratin, type I cytoskeletal 15 OS=Homo sapiens (Human) OX=9606 GN=KRT15 PE=1 SV=3 - [K1C15-2_HUMAN]	6.25	0.0359	1	0	1	2	251	28.6	4.72
Q9BRK3-3	Isoform of Q9BRK3, Isoform 3 of Matrix remodeling-associated protein 8 OS=Homo sapiens (Human) OX=9606 GN=MXRA8 PE=1 SV=1 - [MXRA8-3_HUMAN]	3.12	0.0254	1	0	1	1	433	47.9	7.11
P50995-2	Isoform of P50995, Isoform 2 of Annexin A11 OS=Homo sapiens (Human) OX=9606 GN=ANXA11 PE=1 SV=1 - [ANX11-2_HUMAN]	30.6	0.0932	1	0	3	6	472	51.2	7.66
P11279-2	Isoform of P11279, Isoform 2 of Lysosome-associated membrane glycoprotein 1 OS=Homo sapiens (Human) OX=9606 GN=LAMP1 PE=1 SV=3 - [LAMP1-2_HUMAN]	2.73	0.0302	1	0	1	1	364	39	8.87
B4E3S0	Isoform of Q9ULV4, Coronin OS=Homo sapiens (Human) OX=9606 GN=CORO1C PE=1 SV=1 - [B4E3S0_HUMAN]	2.26	0.019	1	0	1	1	369	41.6	6.73
B5MCK8	Isoform of P36268, Inactive glutathione hydrolase 2 OS=Homo sapiens (Human) OX=9606 GN=GGT2 PE=4 SV=2 - [B5MCK8_HUMAN]	4.88	0.0143	1	0	1	2	559	60.8	7.59
P00558-2	Isoform of P00558, Isoform 2 of Phosphoglycerate kinase 1 OS=Homo sapiens (Human) OX=9606 GN=PGK1 PE=1 SV=3 - [PGK1-2_HUMAN]	16.2	0.09	1	0	2	4	389	41.4	7.33
B8ZZJ2	Isoform of P63267, Actin, gamma-enteric smooth muscle OS=Homo sapiens (Human) OX=9606 GN=ACTG2 PE=1 SV=1 - [B8ZZJ2_HUMAN]	32.43	0.3361	1	0	4	11	119	13	5.4
C9J2C0	Isoform of Q9NY65, Tubulin alpha chain (Fragment) OS=Homo sapiens (Human) OX=9606 GN=TUBA8 PE=1 SV=1 - [C9J2C0_HUMAN]	44.79	0.1049	1	0	4	12	467	52	5.31
C9J5V9	Isoform of P67809, CSD domain-containing protein (Fragment) OS=Homo sapiens (Human) OX=9606 GN=YBX1 PE=1 SV=1 - [C9J5V9_HUMAN]	16.49	0.1389	1	0	1	3	216	23.6	10.26
A0A075B736	Isoform of Q3ZCM7, Tubulin beta chain OS=Homo sapiens (Human) OX=9606 GN=TUBB8 PE=1 SV=1 - [A0A075B736_HUMAN]	24.7	0.1007	1	0	4	8	407	45.7	4.86
C9JDS9	Isoform of P68366, Tubulin domain-containing protein (Fragment) OS=Homo sapiens (Human) OX=9606 GN=TUBA4A PE=1 SV=1 - [C9JDS9_HUMAN]	22.58	0.1795	1	0	2	6	156	17.7	5.49
C9JEV8	Isoform of P68366, Tubulin alpha chain (Fragment) OS=Homo sapiens (Human) OX=9606 GN=TUBA4A PE=1 SV=1 - [C9JEV8_HUMAN]	24.54	0.183	1	0	3	7	153	16.9	5.53
C9JJQ8	Isoform of P68366, Tubulin alpha chain (Fragment) OS=Homo sapiens (Human) OX=9606 GN=TUBA4A PE=1 SV=1 - [C9JJQ8_HUMAN]	24.54	0.1414	1	0	3	7	198	21.7	6.28
C9JQ00	Isoform of P68366, Tubulin alpha chain (Fragment) OS=Homo sapiens (Human) OX=9606 GN=TUBA4A PE=1 SV=1 - [C9JQ00_HUMAN]	24.54	0.1556	1	0	3	7	180	19.8	5.52
C9JTX5	Isoform of P60709, Actin, cytoplasmic 1 (Fragment) OS=Homo sapiens (Human) OX=9606 GN=ACTB PE=1 SV=1 - [C9JTX5_HUMAN]	32.43	0.5	1	0	4	11	80	8.5	5.35
C9K0S6	Isoform of Q9NY65, Tubulin domain-containing protein (Fragment) OS=Homo sapiens (Human) OX=9606 GN=TUBA8 PE=1 SV=1 - [C9K0S6_HUMAN]	22.2	0.4468	1	0	2	6	47	5.3	5.21
E7EM62	Isoform of P19440, Glutathione hydrolase 1 proenzyme OS=Homo sapiens (Human) OX=9606 GN=GGT1 PE=1 SV=1 - [E7EM62_HUMAN]	4.88	0.0635	1	0	1	2	126	13.2	9
E7ENJ5	Isoform of P19440, Glutathione hydrolase 1 proenzyme (Fragment) OS=Homo sapiens (Human) OX=9606 GN=GGT1 PE=1 SV=1 - [E7ENJ5_HUMAN]	4.88	0.0667	1	0	1	2	120	12.6	9.29
E7EQ64	Isoform of P07477, Peptidase S1 domain-containing protein OS=Homo sapiens (Human) OX=9606 GN=PRSS1 PE=1 SV=1 - [E7EQ64_HUMAN]	2.3	0.0383	1	0	1	1	261	28.1	7.25
E7EQB2	Isoform of P02788, Lactotransferrin (Fragment) OS=Homo sapiens (Human) OX=9606 GN=LTF PE=1 SV=1 - [E7EQB2_HUMAN]	19.69	0.0589	1	0	2	4	696	76.6	8.02
E7ER44	Isoform of P02788, Lactotransferrin OS=Homo sapiens (Human) OX=9606 GN=LTF PE=1 SV=1 - [E7ER44_HUMAN]	19.69	0.0579	1	0	2	4	708	77.9	8.12
E7ET76	Isoform of P19440, Glutathione hydrolase 1 proenzyme (Fragment) OS=Homo sapiens (Human) OX=9606 GN=GGT1 PE=1 SV=1 - [E7ET76_HUMAN]	4.88	0.0173	1	0	1	2	463	50	6.73
E7ETJ6	Isoform of P19440, Glutathione hydrolase 1 proenzyme (Fragment) OS=Homo sapiens (Human) OX=9606 GN=GGT1 PE=1 SV=1 - [E7ETJ6_HUMAN]	4.88	0.063	1	0	1	2	127	13.4	9.25
E7ETR7	Isoform of P19440, Glutathione hydrolase 1 proenzyme (Fragment) OS=Homo sapiens (Human) OX=9606 GN=GGT1 PE=1 SV=1 - [E7ETR7_HUMAN]	4.88	0.046	1	0	1	2	174	18.5	9.86
E7ETU4	Isoform of P19440, Glutathione hydrolase 1 proenzyme (Fragment) OS=Homo sapiens (Human) OX=9606 GN=GGT1 PE=1 SV=1 - [E7ETU4_HUMAN]	4.88	0.0721	1	0	1	2	111	11.5	9
E7EVF8	Isoform of P19440, Glutathione hydrolase 1 proenzyme (Fragment) OS=Homo sapiens (Human) OX=9606 GN=GGT1 PE=1 SV=1 - [E7EVF8_HUMAN]	4.88	0.069	1	0	1	2	116	12.1	9.29
F5H5D3	Isoform of Q9BQE3, Tubulin alpha chain OS=Homo sapiens (Human) OX=9606 GN=TUBA1C PE=1 SV=1 - [F5H5D3_HUMAN]	66.66	0.1927	1	0	8	19	519	57.7	5.07
F6QUT6	Isoform of P62736, Actin, aortic smooth muscle (Fragment) OS=Homo sapiens (Human) OX=9606 GN=ACTA2 PE=1 SV=1 - [F6QUT6_HUMAN]	58.03	0.3709	1	0	5	18	151	16.7	5.5
F8VQQ4	Isoform of Q71U36, Tubulin alpha chain (Fragment) OS=Homo sapiens (Human) OX=9606 GN=TUBA1A PE=1 SV=1 - [F8VQQ4_HUMAN]	51.13	0.3927	1	0	7	15	219	24.2	5.29
F8VRK0	Isoform of P68363, Tubulin alpha-1B chain (Fragment) OS=Homo sapiens (Human) OX=9606 GN=TUBA1B PE=1 SV=1 - [F8VRK0_HUMAN]	14.78	0.7143	1	0	2	4	49	5.3	4.88
F8VRZ4	Isoform of Q71U36, Tubulin domain-containing protein (Fragment) OS=Homo sapiens (Human) OX=9606 GN=TUBA1A PE=1 SV=1 - [F8VRZ4_HUMAN]	44.08	0.6429	1	0	6	13	112	12.2	5.77
F8VS66	Isoform of Q9BQE3, Tubulin domain-containing protein OS=Homo sapiens (Human) OX=9606 GN=TUBA1C PE=4 SV=1 - [F8VS66_HUMAN]	44.08	0.5538	1	0	6	13	130	14.4	5.47
F8VV32	Isoform of P61626, Lysozyme OS=Homo sapiens (Human) OX=9606 GN=LYZ PE=1 SV=1 - [F8VV32_HUMAN]	3.05	0.1154	1	0	1	1	104	11.5	9.07
F8VWV9	Isoform of P68363, Tubulin domain-containing protein (Fragment) OS=Homo sapiens (Human) OX=9606 GN=TUBA1B PE=1 SV=1 - [F8VWV9_HUMAN]	39.33	0.7778	1	0	5	11	81	8.9	5.12
F8VX09	Isoform of P68363, Tubulin domain-containing protein (Fragment) OS=Homo sapiens (Human) OX=9606 GN=TUBA1B PE=1 SV=1 - [F8VX09_HUMAN]	36.99	0.7467	1	0	4	10	75	8.3	5.33
F8VXZ7	Isoform of Q71U36, Tubulin alpha-1A chain (Fragment) OS=Homo sapiens (Human) OX=9606 GN=TUBA1A PE=1 SV=1 - [F8VXZ7_HUMAN]	8.04	0.7692	1	0	1	2	26	2.7	4.89
F8W0F6	Isoform of Q71U36, Tubulin domain-containing protein OS=Homo sapiens (Human) OX=9606 GN=TUBA1A PE=1 SV=1 - [F8W0F6_HUMAN]	8.04	0.0866	1	0	1	2	231	24.8	8.66
F8WB63	Isoform of P63267, Actin, gamma-enteric smooth muscle OS=Homo sapiens (Human) OX=9606 GN=ACTG2 PE=1 SV=1 - [F8WB63_HUMAN]	32.43	0.381	1	0	4	11	105	11.4	5.9
F8WCH0	Isoform of P63267, Actin, gamma-enteric smooth muscle OS=Homo sapiens (Human) OX=9606 GN=ACTG2 PE=1 SV=1 - [F8WCH0_HUMAN]	2.4	0.2115	1	0	1	1	52	5.6	6.49
Q71U36-2	Isoform of Q71U36, Isoform 2 of Tubulin alpha-1A chain OS=Homo sapiens (Human) OX=9606 GN=TUBA1A PE=1 SV=1 - [TBA1A-2_HUMAN]	51.13	0.2067	1	0	7	15	416	46.3	5.08
G3V2A3	Isoform of Q13509, Tubulin beta chain (Fragment) OS=Homo sapiens (Human) OX=9606 GN=TUBB3 PE=1 SV=1 - [G3V2A3_HUMAN]	19.15	0.0952	1	0	1	4	189	20.6	5.17
G3V2N6	Isoform of Q13509, Tubulin domain-containing protein OS=Homo sapiens (Human) OX=9606 GN=TUBB3 PE=1 SV=1 - [G3V2N6_HUMAN]	10.15	0.1037	1	0	1	2	164	18.3	5.19
G3V2R8	Isoform of Q13509, Tubulin domain-containing protein OS=Homo sapiens (Human) OX=9606 GN=TUBB3 PE=1 SV=1 - [G3V2R8_HUMAN]	10.15	0.1441	1	0	1	2	118	13.6	6.27
G3V3J6	Isoform of Q13509, Tubulin domain-containing protein OS=Homo sapiens (Human) OX=9606 GN=TUBB3 PE=1 SV=1 - [G3V3J6_HUMAN]	10.15	0.3091	1	0	1	2	55	6.1	4.51
G3V3R4	Isoform of Q13509, Tubulin domain-containing protein OS=Homo sapiens (Human) OX=9606 GN=TUBB3 PE=1 SV=1 - [G3V3R4_HUMAN]	10.15	0.1149	1	0	1	2	148	16.4	7.02
G3V3W7	Isoform of Q13509, Tubulin domain-containing protein OS=Homo sapiens (Human) OX=9606 GN=TUBB3 PE=1 SV=1 - [G3V3W7_HUMAN]	10.15	0.1954	1	0	1	2	87	9.8	5.71
G3V4U2	Isoform of Q13509, Tubulin beta-3 chain OS=Homo sapiens (Human) OX=9606 GN=TUBB3 PE=4 SV=1 - [G3V4U2_HUMAN]	10.15	0.3333	1	0	1	2	51	5.5	8.63
G3V5W4	Isoform of Q13509, Tubulin domain-containing protein OS=Homo sapiens (Human) OX=9606 GN=TUBB3 PE=1 SV=1 - [G3V5W4_HUMAN]	10.15	0.1753	1	0	1	2	97	10.8	5.35
G5E9R0	Isoform of P60709, Actin, cytoplasmic 1 OS=Homo sapiens (Human) OX=9606 GN=ACTB PE=1 SV=1 - [G5E9R0_HUMAN]	51.42	0.408	1	0	5	16	125	13.8	5.49
H0Y449	Isoform of P67809, CSP domain-containing protein (Fragment) OS=Homo sapiens (Human) OX=9606 GN=YBX1 PE=1 SV=1 - [H0Y449_HUMAN]	25.83	0.131	1	0	2	5	374	42	10.43
H0Y8D1	Isoform of P07477, Peptidase S1 domain-containing protein OS=Homo sapiens (Human) OX=9606 GN=PRSS1 PE=1 SV=1 - [H0Y8D1_HUMAN]	2.3	0.0704	1	0	1	1	142	15.4	7.27
H0YHL7	Isoform of Q9ULV4, Coronin-1C (Fragment) OS=Homo sapiens (Human) OX=9606 GN=CORO1C PE=1 SV=1 - [H0YHL7_HUMAN]	2.26	0.0424	1	0	1	1	165	18.7	8.38
H0YI76	Isoform of P13647, IF rod domain-containing protein (Fragment) OS=Homo sapiens (Human) OX=9606 GN=KRT5 PE=1 SV=1 - [H0YI76_HUMAN]	7.04	0.0597	1	0	1	2	201	23.1	4.97
H0YIN9	Isoform of P13647, IF rod domain-containing protein (Fragment) OS=Homo sapiens (Human) OX=9606 GN=KRT5 PE=1 SV=1 - [H0YIN9_HUMAN]	7.04	0.0612	1	0	1	2	196	22	5.16
H3BQ34	Isoform of P14618, Pyruvate kinase OS=Homo sapiens (Human) OX=9606 GN=PKM PE=1 SV=1 - [H3BQ34_HUMAN]	40.07	0.1957	1	0	3	9	281	30.7	6.95
H3BT25	Isoform of P14618, PK domain-containing protein (Fragment) OS=Homo sapiens (Human) OX=9606 GN=PKM PE=1 SV=1 - [H3BT25_HUMAN]	36.59	0.2583	1	0	2	8	151	16.4	7.55
H3BTJ2	Isoform of P14618, PK domain-containing protein (Fragment) OS=Homo sapiens (Human) OX=9606 GN=PKM PE=1 SV=1 - [H3BTJ2_HUMAN]	36.59	0.2321	1	0	2	8	168	18.5	7.09
H3BTN5	Isoform of P14618, Pyruvate kinase (Fragment) OS=Homo sapiens (Human) OX=9606 GN=PKM PE=1 SV=1 - [H3BTN5_HUMAN]	51.27	0.1485	1	0	4	11	485	53	6.84
H3BUW1	Isoform of P14618, PK domain-containing protein (Fragment) OS=Homo sapiens (Human) OX=9606 GN=PKM PE=1 SV=1 - [H3BUW1_HUMAN]	36.59	0.2407	1	0	2	8	162	17.8	6.79
I3L1U9	Isoform of P63261, Actin, cytoplasmic 2 (Fragment) OS=Homo sapiens (Human) OX=9606 GN=ACTG1 PE=1 SV=1 - [I3L1U9_HUMAN]	98.92	0.4252	1	0	7	25	214	23.8	5.44
I3L3R2	Isoform of P63261, Actin, cytoplasmic 2 (Fragment) OS=Homo sapiens (Human) OX=9606 GN=ACTG1 PE=1 SV=1 - [I3L3R2_HUMAN]	51.42	0.311	1	0	5	16	164	18	5.5
J3KT65	Isoform of P63261, Actin, cytoplasmic 2 OS=Homo sapiens (Human) OX=9606 GN=ACTG1 PE=1 SV=1 - [J3KT65_HUMAN]	51.42	0.2576	1	0	5	16	198	21.8	7.39
K7ELL7	Isoform of P14314, EF-hand domain-containing protein OS=Homo sapiens (Human) OX=9606 GN=PRKCSH PE=1 SV=1 - [K7ELL7_HUMAN]	2.9	0.0486	1	0	1	1	535	60.2	4.41
K7EM38	Isoform of P63261, Actin, cytoplasmic 2 (Fragment) OS=Homo sapiens (Human) OX=9606 GN=ACTG1 PE=1 SV=1 - [K7EM38_HUMAN]	51.42	0.3835	1	0	5	16	133	14.5	5.27
K7EM90	Isoform of P06733, Enolase_N domain-containing protein (Fragment) OS=Homo sapiens (Human) OX=9606 GN=ENO1 PE=1 SV=1 - [K7EM90_HUMAN]	38.11	0.3077	1	0	4	18	195	21	8.88
K7ENW6	Isoform of P08779, IF rod domain-containing protein (Fragment) OS=Homo sapiens (Human) OX=9606 GN=KRT16 PE=1 SV=1 - [K7ENW6_HUMAN]	2.92	0.0802	1	0	1	1	162	18.6	4.56
K7EPJ9	Isoform of Q04695, IF rod domain-containing protein (Fragment) OS=Homo sapiens (Human) OX=9606 GN=KRT17 PE=1 SV=1 - [K7EPJ9_HUMAN]	11.79	0.0303	1	0	1	4	231	24.9	4.92
K7ERE3	Isoform of P13646, IF rod domain-containing protein OS=Homo sapiens (Human) OX=9606 GN=KRT13 PE=1 SV=1 - [K7ERE3_HUMAN]	6.25	0.0217	1	0	1	2	415	45.2	4.81
K7ESM5	Isoform of Q9BUF5, Tubulin beta chain (Fragment) OS=Homo sapiens (Human) OX=9606 GN=TUBB6 PE=1 SV=1 - [K7ESM5_HUMAN]	19.88	0.1124	1	0	3	6	338	37.4	5.78
M0QX14	Isoform of P04350, Tubulin domain-containing protein OS=Homo sapiens (Human) OX=9606 GN=TUBB4A PE=1 SV=1 - [M0QX14_HUMAN]	10.15	0.1545	1	0	1	2	110	12.2	4.74
M0QY37	Isoform of P04350, Tubulin domain-containing protein OS=Homo sapiens (Human) OX=9606 GN=TUBB4A PE=1 SV=1 - [M0QY37_HUMAN]	10.15	0.156	1	0	1	2	109	12	4.74
M0QY85	Isoform of P04350, Tubulin domain-containing protein (Fragment) OS=Homo sapiens (Human) OX=9606 GN=TUBB4A PE=1 SV=1 - [M0QY85_HUMAN]	25.74	0.4019	1	0	2	4	107	11.8	5.11
M0R042	Isoform of P04350, Tubulin beta chain (Fragment) OS=Homo sapiens (Human) OX=9606 GN=TUBB4A PE=1 SV=1 - [M0R042_HUMAN]	10.15	0.1181	1	0	1	2	144	15.8	4.77
M0R0X0	Isoform of P04350, Tubulin domain-containing protein OS=Homo sapiens (Human) OX=9606 GN=TUBB4A PE=1 SV=1 - [M0R0X0_HUMAN]	10.15	0.165	1	0	1	2	103	11.4	4.96
M0R1I1	Isoform of P04350, Tubulin beta chain (Fragment) OS=Homo sapiens (Human) OX=9606 GN=TUBB4A PE=1 SV=1 - [M0R1I1_HUMAN]	15.59	0.3514	1	0	1	2	74	7.8	4.94
M0R278	Isoform of P04350, Tubulin domain-containing protein (Fragment) OS=Homo sapiens (Human) OX=9606 GN=TUBB4A PE=1 SV=1 - [M0R278_HUMAN]	25.74	0.2575	1	0	2	4	167	17.6	5.3
M0R2D3	Isoform of P04350, Tubulin domain-containing protein (Fragment) OS=Homo sapiens (Human) OX=9606 GN=TUBB4A PE=1 SV=1 - [M0R2D3_HUMAN]	10.15	0.1097	1	0	1	2	155	17.4	4.79
M0R2T4	Isoform of P04350, Tubulin beta-4A chain OS=Homo sapiens (Human) OX=9606 GN=TUBB4A PE=4 SV=1 - [M0R2T4_HUMAN]	10.15	0.1635	1	0	1	2	104	11.7	9.09
O95678	Keratin, type II cytoskeletal 75 OS=Homo sapiens (Human) OX=9606 GN=KRT75 PE=1 SV=2 - [K2C75_HUMAN]	7.04	0.0218	1	0	1	2	551	59.5	7.74
P00352	Retinal dehydrogenase 1 OS=Homo sapiens (Human) OX=9606 GN=ALDH1A1 PE=1 SV=2 - [AL1A1_HUMAN]	2.92	0.016	1	1	1	1	501	54.8	6.73
P00558	Phosphoglycerate kinase 1 OS=Homo sapiens (Human) OX=9606 GN=PGK1 PE=1 SV=3 - [PGK1_HUMAN]	16.2	0.0839	1	0	2	4	417	44.6	8.1
P02533	Keratin, type I cytoskeletal 14 OS=Homo sapiens (Human) OX=9606 GN=KRT14 PE=1 SV=4 - [K1C14_HUMAN]	27.25	0.0847	1	0	4	9	472	51.5	5.16
P02538	Keratin, type II cytoskeletal 6A OS=Homo sapiens (Human) OX=9606 GN=KRT6A PE=1 SV=3 - [K2C6A_HUMAN]	28.24	0.1188	1	0	5	8	564	60	8
P02788	Lactotransferrin OS=Homo sapiens (Human) OX=9606 GN=LTF PE=1 SV=6 - [TRFL_HUMAN]	19.69	0.0577	1	0	2	4	710	78.1	8.12
P02788-2	Isoform of P02788, Isoform DeltaLf of Lactotransferrin OS=Homo sapiens (Human) OX=9606 GN=LTF PE=1 SV=6 - [TRFL-2_HUMAN]	19.69	0.0616	1	0	2	4	666	73.1	7.85
P02814	Submaxillary gland androgen-regulated protein 3B OS=Homo sapiens (Human) OX=9606 GN=SMR3B PE=1 SV=2 - [SMR3B_HUMAN]	6.01	0.3924	1	1	1	2	79	8.2	9.57
P04004	Vitronectin OS=Homo sapiens (Human) OX=9606 GN=VTN PE=1 SV=1 - [VTNC_HUMAN]	6.08	0.0314	1	1	1	2	478	54.3	5.8
P04259	Keratin, type II cytoskeletal 6B OS=Homo sapiens (Human) OX=9606 GN=KRT6B PE=1 SV=5 - [K2C6B_HUMAN]	32.47	0.1489	1	1	6	9	564	60	8
P04264	Keratin, type II cytoskeletal 1 OS=Homo sapiens (Human) OX=9606 GN=KRT1 PE=1 SV=6 - [K2C1_HUMAN]	40.15	0.1227	1	5	7	12	644	66	8.12
P04350	Tubulin beta-4A chain OS=Homo sapiens (Human) OX=9606 GN=TUBB4A PE=1 SV=2 - [TBB4A_HUMAN]	50.66	0.2027	1	0	6	12	444	49.6	4.88
P04439	HLA class I histocompatibility antigen, A alpha chain OS=Homo sapiens (Human) OX=9606 GN=HLA-A PE=1 SV=2 - [HLAA_HUMAN]	3.69	0.0384	1	0	1	1	365	40.8	6
P05026	Sodium/potassium-transporting ATPase subunit beta-1 OS=Homo sapiens (Human) OX=9606 GN=ATP1B1 PE=1 SV=1 - [AT1B1_HUMAN]	11.92	0.0726	1	0	2	4	303	35	8.53
P05026-2	Isoform of P05026, Isoform 2 of Sodium/potassium-transporting ATPase subunit beta-1 OS=Homo sapiens (Human) OX=9606 GN=ATP1B1 PE=1 SV=1 - [AT1B1-2_HUMAN]	11.92	0.0731	1	0	2	4	301	34.9	8.65
P06733	Alpha-enolase OS=Homo sapiens (Human) OX=9606 GN=ENO1 PE=1 SV=2 - [ENOA_HUMAN]	65.11	0.2189	1	0	7	26	434	47.1	7.39
P06733-2	Isoform of P06733, Isoform MBP-1 of Alpha-enolase OS=Homo sapiens (Human) OX=9606 GN=ENO1 PE=1 SV=2 - [ENOA-2_HUMAN]	56.97	0.2199	1	0	5	23	341	36.9	6.28
P07437	Tubulin beta chain OS=Homo sapiens (Human) OX=9606 GN=TUBB PE=1 SV=2 - [TBB5_HUMAN]	85.7	0.3266	1	0	10	21	444	49.6	4.89
P07477	Trypsin-1 OS=Homo sapiens (Human) OX=9606 GN=PRSS1 PE=1 SV=1 - [TRY1_HUMAN]	2.3	0.0405	1	0	1	1	247	26.5	6.51
P08727	Keratin, type I cytoskeletal 19 OS=Homo sapiens (Human) OX=9606 GN=KRT19 PE=1 SV=4 - [K1C19_HUMAN]	6.25	0.0225	1	0	1	2	400	44.1	5.14
P08779	Keratin, type I cytoskeletal 16 OS=Homo sapiens (Human) OX=9606 GN=KRT16 PE=1 SV=4 - [K1C16_HUMAN]	30.18	0.1121	1	0	5	10	473	51.2	5.05
P0CG38	POTE ankyrin domain family member I OS=Homo sapiens (Human) OX=9606 GN=POTEI PE=3 SV=1 - [POTEI_HUMAN]	41.12	0.0391	1	0	4	11	1075	121.2	6.21
P0CG39	POTE ankyrin domain family member J OS=Homo sapiens (Human) OX=9606 GN=POTEJ PE=3 SV=1 - [POTEJ_HUMAN]	38.72	0.0299	1	0	3	10	1038	117.3	5.97
P11279	Lysosome-associated membrane glycoprotein 1 OS=Homo sapiens (Human) OX=9606 GN=LAMP1 PE=1 SV=3 - [LAMP1_HUMAN]	2.73	0.0264	1	0	1	1	417	44.9	8.75
P12259	Coagulation factor V OS=Homo sapiens (Human) OX=9606 GN=F5 PE=1 SV=4 - [FA5_HUMAN]	4.9	0.0036	1	0	1	2	2224	251.5	6.05
P13645	Keratin, type I cytoskeletal 10 OS=Homo sapiens (Human) OX=9606 GN=KRT10 PE=1 SV=6 - [K1C10_HUMAN]	48.5	0.1592	1	7	8	14	584	58.8	5.21
P13646	Keratin, type I cytoskeletal 13 OS=Homo sapiens (Human) OX=9606 GN=KRT13 PE=1 SV=4 - [K1C13_HUMAN]	6.25	0.0197	1	0	1	2	458	49.6	4.96
P13646-3	Isoform of P13646, Isoform 3 of Keratin, type I cytoskeletal 13 OS=Homo sapiens (Human) OX=9606 GN=KRT13 PE=1 SV=4 - [K1C13-3_HUMAN]	6.25	0.0214	1	0	1	2	420	45.8	4.88
P13647	Keratin, type II cytoskeletal 5 OS=Homo sapiens (Human) OX=9606 GN=KRT5 PE=1 SV=3 - [K2C5_HUMAN]	7.04	0.0203	1	0	1	2	590	62.3	7.74
P14314	Glucosidase 2 subunit beta OS=Homo sapiens (Human) OX=9606 GN=PRKCSH PE=1 SV=2 - [GLU2B_HUMAN]	2.9	0.0492	1	0	1	1	528	59.4	4.41
P14314-2	Isoform of P14314, Isoform 2 of Glucosidase 2 subunit beta OS=Homo sapiens (Human) OX=9606 GN=PRKCSH PE=1 SV=2 - [GLU2B-2_HUMAN]	2.9	0.0495	1	0	1	1	525	59.1	4.42
P14618	Pyruvate kinase PKM OS=Homo sapiens (Human) OX=9606 GN=PKM PE=1 SV=4 - [KPYM_HUMAN]	65.9	0.194	1	0	6	15	531	57.9	7.84
P14618-2	Isoform of P14618, Isoform M1 of Pyruvate kinase PKM OS=Homo sapiens (Human) OX=9606 GN=PKM PE=1 SV=4 - [KPYM-2_HUMAN]	54.37	0.1525	1	0	5	12	531	58	7.71
P14618-3	Isoform of P14618, Isoform 3 of Pyruvate kinase PKM OS=Homo sapiens (Human) OX=9606 GN=PKM PE=1 SV=4 - [KPYM-3_HUMAN]	35.14	0.1686	1	0	5	9	516	56.2	8.44
P16989	Y-box-binding protein 3 OS=Homo sapiens (Human) OX=9606 GN=YBX3 PE=1 SV=4 - [YBOX3_HUMAN]	4.48	0.0403	1	0	1	1	372	40.1	9.77
P16989-2	Isoform of P16989, Isoform 2 of Y-box-binding protein 3 OS=Homo sapiens (Human) OX=9606 GN=YBX3 PE=1 SV=4 - [YBOX3-2_HUMAN]	4.48	0.0495	1	0	1	1	303	31.9	9.66
P16989-3	Isoform of P16989, Isoform 3 of Y-box-binding protein 3 OS=Homo sapiens (Human) OX=9606 GN=YBX3 PE=1 SV=4 - [YBOX3-3_HUMAN]	4.48	0.0439	1	0	1	1	342	37	9.95
P19012	Keratin, type I cytoskeletal 15 OS=Homo sapiens (Human) OX=9606 GN=KRT15 PE=1 SV=3 - [K1C15_HUMAN]	6.25	0.0197	1	0	1	2	456	49.2	4.77
P19013	Keratin, type II cytoskeletal 4 OS=Homo sapiens (Human) OX=9606 GN=KRT4 PE=1 SV=4 - [K2C4_HUMAN]	5.31	0.0169	1	0	1	2	534	57.2	6.61
P19440	Glutathione hydrolase 1 proenzyme OS=Homo sapiens (Human) OX=9606 GN=GGT1 PE=1 SV=2 - [GGT1_HUMAN]	4.88	0.0141	1	0	1	2	569	61.4	7.12
P19440-2	Isoform of P19440, Isoform 2 of Glutathione hydrolase 1 proenzyme OS=Homo sapiens (Human) OX=9606 GN=GGT1 PE=1 SV=2 - [GGT1-2_HUMAN]	4.88	0.0219	1	0	1	2	366	39.4	8.41
P31025	Lipocalin-1 OS=Homo sapiens (Human) OX=9606 GN=LCN1 PE=1 SV=1 - [LCN1_HUMAN]	25.62	0.1193	1	2	2	5	176	19.2	5.58
P31689	DnaJ homolog subfamily A member 1 OS=Homo sapiens (Human) OX=9606 GN=DNAJA1 PE=1 SV=2 - [DNJA1_HUMAN]	5.81	0.0302	1	0	1	2	397	44.8	7.08
P35527	Keratin, type I cytoskeletal 9 OS=Homo sapiens (Human) OX=9606 GN=KRT9 PE=1 SV=3 - [K1C9_HUMAN]	4.4	0.0401	1	1	1	1	623	62	5.24
P35900	Keratin, type I cytoskeletal 20 OS=Homo sapiens (Human) OX=9606 GN=KRT20 PE=1 SV=1 - [K1C20_HUMAN]	6.25	0.0212	1	0	1	2	424	48.5	5.69
P35908	Keratin, type II cytoskeletal 2 epidermal OS=Homo sapiens (Human) OX=9606 GN=KRT2 PE=1 SV=2 - [K22E_HUMAN]	24.47	0.0642	1	0	4	8	639	65.4	8
P36896	Activin receptor type-1B OS=Homo sapiens (Human) OX=9606 GN=ACVR1B PE=1 SV=1 - [ACV1B_HUMAN]	2.25	0.0119	1	0	1	1	505	56.8	7.03
P36896-2	Isoform of P36896, Isoform 2 of Activin receptor type-1B OS=Homo sapiens (Human) OX=9606 GN=ACVR1B PE=1 SV=1 - [ACV1B-2_HUMAN]	2.25	0.0126	1	0	1	1	476	53.4	6.61
P36896-3	Isoform of P36896, Isoform 3 of Activin receptor type-1B OS=Homo sapiens (Human) OX=9606 GN=ACVR1B PE=1 SV=1 - [ACV1B-3_HUMAN]	2.25	0.0123	1	0	1	1	487	54.2	6.89
P36896-4	Isoform of P36896, Isoform 4 of Activin receptor type-1B OS=Homo sapiens (Human) OX=9606 GN=ACVR1B PE=1 SV=1 - [ACV1B-4_HUMAN]	2.25	0.011	1	0	1	1	546	61.4	7.81
P36896-5	Isoform of P36896, Isoform 5 of Activin receptor type-1B OS=Homo sapiens (Human) OX=9606 GN=ACVR1B PE=1 SV=1 - [ACV1B-5_HUMAN]	2.25	0.0132	1	0	1	1	453	51.7	7.34
P48668	Keratin, type II cytoskeletal 6C OS=Homo sapiens (Human) OX=9606 GN=KRT6C PE=1 SV=3 - [K2C6C_HUMAN]	28.24	0.1188	1	0	5	8	564	60	8
P50395	Rab GDP dissociation inhibitor beta OS=Homo sapiens (Human) OX=9606 GN=GDI2 PE=1 SV=2 - [GDIB_HUMAN]	8.22	0.0427	1	0	1	2	445	50.6	6.47
P50991	T-complex protein 1 subunit delta OS=Homo sapiens (Human) OX=9606 GN=CCT4 PE=1 SV=4 - [TCPD_HUMAN]	4.13	0.0241	1	0	1	1	539	57.9	7.83
P50991-2	Isoform of P50991, Isoform 2 of T-complex protein 1 subunit delta OS=Homo sapiens (Human) OX=9606 GN=CCT4 PE=1 SV=4 - [TCPD-2_HUMAN]	4.13	0.0255	1	0	1	1	509	54.7	7.83
P50995	Annexin A11 OS=Homo sapiens (Human) OX=9606 GN=ANXA11 PE=1 SV=1 - [ANX11_HUMAN]	30.6	0.0871	1	0	3	6	505	54.4	7.65
P60709	Actin, cytoplasmic 1 OS=Homo sapiens (Human) OX=9606 GN=ACTB PE=1 SV=1 - [ACTB_HUMAN]	145.43	0.4853	1	0	12	37	375	41.7	5.48
P61626	Lysozyme C OS=Homo sapiens (Human) OX=9606 GN=LYZ PE=1 SV=1 - [LYSC_HUMAN]	3.05	0.0811	1	0	1	1	148	16.5	9.16
P62736	Actin, aortic smooth muscle OS=Homo sapiens (Human) OX=9606 GN=ACTA2 PE=1 SV=1 - [ACTA_HUMAN]	72.26	0.2202	1	0	7	23	377	42	5.39
P63092	Isoform of Q5JWF2, Guanine nucleotide-binding protein G(s) subunit alpha isoforms short OS=Homo sapiens (Human) OX=9606 GN=GNAS PE=1 SV=1 - [GNAS2_HUMAN]	3.1	0.0406	1	0	1	1	394	45.6	5.82
P63092-2	Isoform of Q5JWF2, Isoform Gnas-2 of Guanine nucleotide-binding protein G(s) subunit alpha isoforms short OS=Homo sapiens (Human) OX=9606 GN=GNAS PE=1 SV=1 - [GNAS2-2_HUMAN]	3.1	0.0421	1	0	1	1	380	44.2	6.29
P63092-3	Isoform of Q5JWF2, Isoform 3 of Guanine nucleotide-binding protein G(s) subunit alpha isoforms short OS=Homo sapiens (Human) OX=9606 GN=GNAS PE=1 SV=1 - [GNAS2-3_HUMAN]	3.1	0.0422	1	0	1	1	379	44.2	6.29
P63261	Actin, cytoplasmic 2 OS=Homo sapiens (Human) OX=9606 GN=ACTG1 PE=1 SV=1 - [ACTG_HUMAN]	145.43	0.4853	1	0	12	37	375	41.8	5.48
P63267	Actin, gamma-enteric smooth muscle OS=Homo sapiens (Human) OX=9606 GN=ACTG2 PE=1 SV=1 - [ACTH_HUMAN]	72.26	0.2207	1	0	7	23	376	41.8	5.48
P63267-2	Isoform of P63267, Isoform 2 of Actin, gamma-enteric smooth muscle OS=Homo sapiens (Human) OX=9606 GN=ACTG2 PE=1 SV=1 - [ACTH-2_HUMAN]	16.63	0.1141	1	0	3	6	333	37.1	5.54
P67809	Y-box-binding protein 1 OS=Homo sapiens (Human) OX=9606 GN=YBX1 PE=1 SV=3 - [YBOX1_HUMAN]	30.31	0.1975	1	0	3	6	324	35.9	9.88
P68032	Actin, alpha cardiac muscle 1 OS=Homo sapiens (Human) OX=9606 GN=ACTC1 PE=1 SV=1 - [ACTC_HUMAN]	91.25	0.2493	1	0	8	28	377	42	5.39
P68104	Elongation factor 1-alpha 1 OS=Homo sapiens (Human) OX=9606 GN=EEF1A1 PE=1 SV=1 - [EF1A1_HUMAN]	19.25	0.1342	1	0	3	6	462	50.1	9.01
P68133	Actin, alpha skeletal muscle OS=Homo sapiens (Human) OX=9606 GN=ACTA1 PE=1 SV=1 - [ACTS_HUMAN]	91.25	0.2493	1	0	8	28	377	42	5.39
P68363	Tubulin alpha-1B chain OS=Homo sapiens (Human) OX=9606 GN=TUBA1B PE=1 SV=1 - [TBA1B_HUMAN]	66.66	0.2217	1	0	8	19	451	50.1	5.06
P68366	Tubulin alpha-4A chain OS=Homo sapiens (Human) OX=9606 GN=TUBA4A PE=1 SV=1 - [TBA4A_HUMAN]	47.13	0.125	1	0	5	13	448	49.9	5.06
P68371	Tubulin beta-4B chain OS=Homo sapiens (Human) OX=9606 GN=TUBB4B PE=1 SV=1 - [TBB4B_HUMAN]	87.37	0.3146	1	1	10	22	445	49.8	4.89
P69905	Hemoglobin subunit alpha OS=Homo sapiens (Human) OX=9606 GN=HBA2 PE=1 SV=2 - [HBA_HUMAN]	8.67	0.1056	1	0	1	2	142	15.2	8.68
Q01546	Keratin, type II cytoskeletal 2 oral OS=Homo sapiens (Human) OX=9606 GN=KRT76 PE=1 SV=2 - [K22O_HUMAN]	5.31	0.0141	1	0	1	2	638	65.8	8.12
Q04695	Keratin, type I cytoskeletal 17 OS=Homo sapiens (Human) OX=9606 GN=KRT17 PE=1 SV=2 - [K1C17_HUMAN]	18.05	0.037	1	0	2	6	432	48.1	5.02
Q05639	Elongation factor 1-alpha 2 OS=Homo sapiens (Human) OX=9606 GN=EEF1A2 PE=1 SV=1 - [EF1A2_HUMAN]	3.17	0.0216	1	0	1	1	463	50.4	9.03
Q13509	Tubulin beta-3 chain OS=Homo sapiens (Human) OX=9606 GN=TUBB3 PE=1 SV=2 - [TBB3_HUMAN]	40.97	0.1311	1	0	4	10	450	50.4	4.93
P0DPH7	Tubulin alpha-3C chain OS=Homo sapiens (Human) OX=9606 GN=TUBA3C PE=1 SV=1 - [TBA3C_HUMAN]	39.63	0.1378	1	0	5	11	450	49.9	5.1
P0DPH7-2	Isoform of P0DPH7, Isoform 2 of Tubulin alpha-3C chain OS=Homo sapiens (Human) OX=9606 GN=TUBA3C PE=1 SV=1 - [TBA3C-2_HUMAN]	39.63	0.1483	1	0	5	11	418	46.1	5.15
Q13885	Tubulin beta-2A chain OS=Homo sapiens (Human) OX=9606 GN=TUBB2A PE=1 SV=1 - [TBB2A_HUMAN]	81.28	0.2876	1	0	9	20	445	49.9	4.89
Q3ZCM7	Tubulin beta-8 chain OS=Homo sapiens (Human) OX=9606 GN=TUBB8 PE=1 SV=2 - [TBB8_HUMAN]	24.7	0.0923	1	0	4	8	444	49.7	4.89
Q562R1	Beta-actin-like protein 2 OS=Homo sapiens (Human) OX=9606 GN=ACTBL2 PE=1 SV=2 - [ACTBL_HUMAN]	29.04	0.0718	1	0	2	9	376	42	5.59
Q5JP53	Isoform of P07437, Tubulin beta chain OS=Homo sapiens (Human) OX=9606 GN=TUBB PE=1 SV=1 - [Q5JP53_HUMAN]	75.55	0.3005	1	0	9	19	426	47.7	4.81
Q5JR01	Isoform of P68104, Tr-type G domain-containing protein (Fragment) OS=Homo sapiens (Human) OX=9606 GN=EEF1A1 PE=1 SV=1 - [Q5JR01_HUMAN]	3.17	0.069	1	0	1	1	145	15.9	8.4
Q5JWF2	Guanine nucleotide-binding protein G(s) subunit alpha isoforms XLas OS=Homo sapiens (Human) OX=9606 GN=GNAS PE=1 SV=2 - [GNAS1_HUMAN]	3.1	0.0154	1	0	1	1	1037	111	5.03
Q5JWF2-2	Isoform of Q5JWF2, Isoform XLas-2 of Guanine nucleotide-binding protein G(s) subunit alpha isoforms XLas OS=Homo sapiens (Human) OX=9606 GN=GNAS PE=1 SV=2 - [GNAS1-2_HUMAN]	3.1	0.0156	1	0	1	1	1023	109.6	5.07
A0A140T8Y4	Isoform of P04439, Ig-like domain-containing protein OS=Homo sapiens (Human) OX=9606 GN=HLA-A PE=1 SV=1 - [A0A140T8Y4_HUMAN]	3.69	0.0377	1	0	1	1	371	41.6	6.54
Q5SQY0	Isoform of Q3ZCM7, Tubulin beta chain OS=Homo sapiens (Human) OX=9606 GN=TUBB8 PE=1 SV=1 - [Q5SQY0_HUMAN]	24.7	0.1	1	0	4	8	410	45.5	5.1
Q5SRN5	Isoform of P04439, Ig-like domain-containing protein OS=Homo sapiens (Human) OX=9606 GN=HLA-A PE=1 SV=2 - [Q5SRN5_HUMAN]	3.69	0.0377	1	0	1	1	371	41.3	6
Q5SRN7	Isoform of P04439, Ig-like domain-containing protein OS=Homo sapiens (Human) OX=9606 GN=HLA-A PE=1 SV=2 - [Q5SRN7_HUMAN]	3.69	0.0468	1	0	1	1	299	34.2	5.67
Q5ST81	Isoform of P07437, Tubulin beta chain OS=Homo sapiens (Human) OX=9606 GN=TUBB PE=1 SV=1 - [Q5ST81_HUMAN]	75.55	0.3441	1	0	9	19	372	41.7	4.91
Q5SX86	Isoform of P50395, Rab GDP dissociation inhibitor (Fragment) OS=Homo sapiens (Human) OX=9606 GN=GDI2 PE=1 SV=1 - [Q5SX86_HUMAN]	8.22	0.1226	1	0	1	2	155	17.8	9
Q5SX87	Isoform of P50395, Rab GDP dissociation inhibitor (Fragment) OS=Homo sapiens (Human) OX=9606 GN=GDI2 PE=1 SV=1 - [Q5SX87_HUMAN]	8.22	0.0722	1	0	1	2	263	29.8	6.62
Q5SX90	Isoform of P50395, Rab GDP dissociation inhibitor (Fragment) OS=Homo sapiens (Human) OX=9606 GN=GDI2 PE=1 SV=1 - [Q5SX90_HUMAN]	8.22	0.1284	1	0	1	2	148	16.8	9.73
Q5VTE0	Putative elongation factor 1-alpha-like 3 OS=Homo sapiens (Human) OX=9606 GN=EEF1A1P5 PE=5 SV=1 - [EF1A3_HUMAN]	19.25	0.1342	1	0	3	6	462	50.2	9.07
P0DPA2	V-set and immunoglobulin domain-containing protein 8 OS=Homo sapiens (Human) OX=9606 GN=VSIG8 PE=2 SV=1 - [VSIG8_HUMAN]	9.09	0.029	1	1	1	2	414	43.9	7.2
Q5XKE5	Keratin, type II cytoskeletal 79 OS=Homo sapiens (Human) OX=9606 GN=KRT79 PE=1 SV=2 - [K2C79_HUMAN]	7.04	0.0224	1	0	1	2	535	57.8	7.2
Q6PEY2	Tubulin alpha-3E chain OS=Homo sapiens (Human) OX=9606 GN=TUBA3E PE=1 SV=2 - [TBA3E_HUMAN]	34.01	0.1178	1	0	4	9	450	49.8	5.14
Q6S8J3	POTE ankyrin domain family member E OS=Homo sapiens (Human) OX=9606 GN=POTEE PE=2 SV=3 - [POTEE_HUMAN]	56.13	0.0753	1	0	6	16	1075	121.3	6.2
Q71U36	Tubulin alpha-1A chain OS=Homo sapiens (Human) OX=9606 GN=TUBA1A PE=1 SV=1 - [TBA1A_HUMAN]	51.13	0.1907	1	0	7	15	451	50.1	5.06
Q7Z3Y7	Keratin, type I cytoskeletal 28 OS=Homo sapiens (Human) OX=9606 GN=KRT28 PE=1 SV=2 - [K1C28_HUMAN]	5.39	0.0194	1	0	1	2	464	50.5	5.47
Q7Z3Y8	Keratin, type I cytoskeletal 27 OS=Homo sapiens (Human) OX=9606 GN=KRT27 PE=1 SV=2 - [K1C27_HUMAN]	5.39	0.0196	1	0	1	2	459	49.8	5.05
Q7Z3Y9	Keratin, type I cytoskeletal 26 OS=Homo sapiens (Human) OX=9606 GN=KRT26 PE=1 SV=2 - [K1C26_HUMAN]	5.39	0.0192	1	0	1	2	468	51.9	4.92
Q7Z3Z0	Keratin, type I cytoskeletal 25 OS=Homo sapiens (Human) OX=9606 GN=KRT25 PE=1 SV=1 - [K1C25_HUMAN]	5.39	0.02	1	0	1	2	450	49.3	5.08
Q7Z794	Keratin, type II cytoskeletal 1b OS=Homo sapiens (Human) OX=9606 GN=KRT77 PE=2 SV=3 - [K2C1B_HUMAN]	7.07	0.0208	1	0	1	2	578	61.9	5.99
Q8N1A0	Keratin-like protein KRT222 OS=Homo sapiens (Human) OX=9606 GN=KRT222 PE=2 SV=1 - [KT222_HUMAN]	6.25	0.0305	1	0	1	2	295	34.1	5.87
Q8N1A0-2	Isoform of Q8N1A0, Isoform 2 of Keratin-like protein KRT222 OS=Homo sapiens (Human) OX=9606 GN=KRT222 PE=2 SV=1 - [KT222-2_HUMAN]	6.25	0.0353	1	0	1	2	255	29.4	5.99
Q9BQE3	Tubulin alpha-1C chain OS=Homo sapiens (Human) OX=9606 GN=TUBA1C PE=1 SV=1 - [TBA1C_HUMAN]	66.66	0.2227	1	0	8	19	449	49.9	5.1
Q9BRK3	Matrix remodeling-associated protein 8 OS=Homo sapiens (Human) OX=9606 GN=MXRA8 PE=1 SV=1 - [MXRA8_HUMAN]	3.12	0.0249	1	0	1	1	442	49.1	7.23
Q9BRK3-2	Isoform of Q9BRK3, Isoform 2 of Matrix remodeling-associated protein 8 OS=Homo sapiens (Human) OX=9606 GN=MXRA8 PE=1 SV=1 - [MXRA8-2_HUMAN]	3.12	0.0244	1	0	1	1	450	49.6	6.92
Q9BUF5	Tubulin beta-6 chain OS=Homo sapiens (Human) OX=9606 GN=TUBB6 PE=1 SV=1 - [TBB6_HUMAN]	19.88	0.0852	1	0	3	6	446	49.8	4.88
Q9BVA1	Tubulin beta-2B chain OS=Homo sapiens (Human) OX=9606 GN=TUBB2B PE=1 SV=1 - [TBB2B_HUMAN]	81.28	0.2876	1	0	9	20	445	49.9	4.89
Q9BYX7	Putative beta-actin-like protein 3 OS=Homo sapiens (Human) OX=9606 GN=POTEKP PE=5 SV=1 - [ACTBM_HUMAN]	42.71	0.1067	1	0	3	11	375	42	6.33
Q9H4B7	Tubulin beta-1 chain OS=Homo sapiens (Human) OX=9606 GN=TUBB1 PE=1 SV=1 - [TBB1_HUMAN]	11.46	0.0399	1	0	2	4	451	50.3	5.17
Q9H853	Putative tubulin-like protein alpha-4B OS=Homo sapiens (Human) OX=9606 GN=TUBA4B PE=5 SV=2 - [TBA4B_HUMAN]	32.12	0.1079	1	0	2	8	241	27.5	7.83
Q9NY65	Tubulin alpha-8 chain OS=Homo sapiens (Human) OX=9606 GN=TUBA8 PE=1 SV=1 - [TBA8_HUMAN]	44.79	0.1091	1	0	4	12	449	50.1	5.06
Q9NY65-2	Isoform of Q9NY65, Isoform 2 of Tubulin alpha-8 chain OS=Homo sapiens (Human) OX=9606 GN=TUBA8 PE=1 SV=1 - [TBA8-2_HUMAN]	44.79	0.1279	1	0	4	12	383	42.9	5.08
Q9ULV4	Coronin-1C OS=Homo sapiens (Human) OX=9606 GN=CORO1C PE=1 SV=1 - [COR1C_HUMAN]	2.26	0.0148	1	0	1	1	474	53.2	7.08
Q9Y2T7	Y-box-binding protein 2 OS=Homo sapiens (Human) OX=9606 GN=YBX2 PE=1 SV=2 - [YBOX2_HUMAN]	4.48	0.0412	1	0	1	1	364	38.5	10.8
P31689-2	Isoform of P31689, Isoform 2 of DnaJ homolog subfamily A member 1 OS=Homo sapiens (Human) OX=9606 GN=DNAJA1 PE=1 SV=2 - [DNJA1-2_HUMAN]	5.81	0.0363	1	0	1	2	331	37	8.54
A0A0B4J269	ENSG00000198211 readthrough, G_PROTEIN_RECEP_F1_2 domain-containing protein OS=Homo sapiens (Human) OX=9606 GN=ENSG00000198211 PE=1 SV=1 - [A0A0B4J269_HUMAN]	30.83	0.0527	1	0	3	8	797	88.3	5.86
Q9GJ45	Isoform of P04439, Ig-like domain-containing protein OS=Homo sapiens (Human) OX=9606 GN=HLA-A PE=1 SV=1 - [Q9GJ45_HUMAN]	3.69	0.0429	1	0	1	1	326	37	5.99
A0A0C4DGP4	Isoform of P14314, PRKCSH_1 domain-containing protein (Fragment) OS=Homo sapiens (Human) OX=9606 GN=PRKCSH PE=1 SV=1 - [A0A0C4DGP4_HUMAN]	2.9	0.13	1	0	1	1	200	22.6	4.31
Q9BRK3-4	Isoform of Q9BRK3, Isoform 4 of Matrix remodeling-associated protein 8 OS=Homo sapiens (Human) OX=9606 GN=MXRA8 PE=1 SV=1 - [MXRA8-4_HUMAN]	3.12	0.0323	1	0	1	1	341	38	6.96
P68363-2	Isoform of P68363, Isoform 2 of Tubulin alpha-1B chain OS=Homo sapiens (Human) OX=9606 GN=TUBA1B PE=1 SV=1 - [TBA1B-2_HUMAN]	52.52	0.209	1	0	5	14	335	37.2	4.98
B0AZR9	Isoform of Q5JWF2, GNAS complex locus, isoform CRA_b OS=Homo sapiens (Human) OX=9606 GN=GNAS PE=1 SV=1 - [B0AZR9_HUMAN]	3.1	0.0478	1	0	1	1	335	39	5.21
P68104-2	Isoform of P68104, Isoform 2 of Elongation factor 1-alpha 1 OS=Homo sapiens (Human) OX=9606 GN=EEF1A1 PE=1 SV=1 - [EF1A1-2_HUMAN]	19.25	0.1406	1	0	3	6	441	47.8	9.03
A0A0G2JIF2	Isoform of P04439, Ig-like domain-containing protein OS=Homo sapiens (Human) OX=9606 GN=HLA-A PE=1 SV=1 - [A0A0G2JIF2_HUMAN]	3.69	0.0377	1	0	1	1	371	41.3	6.54
A0A0G2JI36	Isoform of P04439, Ig-like domain-containing protein OS=Homo sapiens (Human) OX=9606 GN=HLA-A PE=1 SV=1 - [A0A0G2JI36_HUMAN]	3.69	0.0468	1	0	1	1	299	34.2	6.24
A6XGL3	Isoform of P07477, Peptidase S1 domain-containing protein OS=Homo sapiens (Human) OX=9606 GN=PRSS1 PE=1 SV=1 - [A6XGL3_HUMAN]	2.3	0.0422	1	0	1	1	237	25.4	7.55
P02765	Alpha-2-HS-glycoprotein OS=Homo sapiens (Human) OX=9606 GN=AHSG PE=1 SV=2 - [FETUA_HUMAN]	14.92	0.0354	1	2	2	4	367	39.3	5.72
A0A140T953	Isoform of P01889, MHC_I-like_Ag-recog domain-containing protein (Fragment) OS=Homo sapiens (Human) OX=9606 GN=HLA-B PE=1 SV=1 - [A0A140T953_HUMAN]	3.69	0.0569	1	0	1	1	246	27.7	6.44
B4DNK4	Isoform of P14618, Pyruvate kinase OS=Homo sapiens (Human) OX=9606 GN=PKM PE=1 SV=1 - [B4DNK4_HUMAN]	29.31	0.14	1	0	4	7	457	49.9	7.83
A6NL76	Isoform of P68133, Actin, alpha skeletal muscle OS=Homo sapiens (Human) OX=9606 GN=ACTA1 PE=1 SV=3 - [A6NL76_HUMAN]	82.38	0.3071	1	0	7	25	254	28.1	6.07
H3BR70	Isoform of P14618, Pyruvate kinase OS=Homo sapiens (Human) OX=9606 GN=PKM PE=1 SV=1 - [H3BR70_HUMAN]	17.77	0.1148	1	0	3	4	366	40.2	8.03
A0A140T9X5	Isoform of P04439, Ig-like domain-containing protein (Fragment) OS=Homo sapiens (Human) OX=9606 GN=HLA-A PE=1 SV=1 - [A0A140T9X5_HUMAN]	3.69	0.0377	1	0	1	1	371	41.4	6.99
A0A140T9M5	Isoform of P10321, MHC_I-like_Ag-recog domain-containing protein (Fragment) OS=Homo sapiens (Human) OX=9606 GN=HLA-C PE=1 SV=1 - [A0A140T9M5_HUMAN]	3.69	0.0536	1	0	1	1	261	29.7	7.53
A0A140TA13	Isoform of P01889, MHC_I-like_Ag-recog domain-containing protein OS=Homo sapiens (Human) OX=9606 GN=HLA-B PE=1 SV=1 - [A0A140TA13_HUMAN]	3.69	0.0625	1	0	1	1	224	25.8	5.73
A0A140T9Z4	Isoform of P10321, MHC_I-like_Ag-recog domain-containing protein OS=Homo sapiens (Human) OX=9606 GN=HLA-C PE=1 SV=1 - [A0A140T9Z4_HUMAN]	3.69	0.1069	1	0	1	1	131	15.1	9.7
A0A0B4J259	Isoform of P61626, Lysozyme OS=Homo sapiens (Human) OX=9606 GN=LYZ PE=1 SV=1 - [A0A0B4J259_HUMAN]	3.05	0.0876	1	0	1	1	137	15.3	8.69
A0A087WV01	Isoform of P68104, Elongation factor 1-alpha OS=Homo sapiens (Human) OX=9606 GN=EEF1A1 PE=1 SV=1 - [A0A087WV01_HUMAN]	11.5	0.0892	1	0	2	3	426	46.3	7.66
A0A087WVQ9	Isoform of P68104, Tr-type G domain-containing protein OS=Homo sapiens (Human) OX=9606 GN=EEF1A1 PE=1 SV=1 - [A0A087WVQ9_HUMAN]	19.25	0.1406	1	0	3	6	441	47.9	9.03
A0A0A0MR13	Isoform of Q5JWF2, Guanine nucleotide-binding protein G(s) subunit alpha isoforms short OS=Homo sapiens (Human) OX=9606 GN=GNAS PE=1 SV=1 - [A0A0A0MR13_HUMAN]	3.1	0.1013	1	0	1	1	158	18.7	7.8
A0A0A0MRJ7	Isoform of P12259, Coagulation factor V OS=Homo sapiens (Human) OX=9606 GN=F5 PE=1 SV=1 - [A0A0A0MRJ7_HUMAN]	4.9	0.0036	1	0	1	2	2229	252.1	6.05
F5GWP8	Isoform of Q04695, IF rod domain-containing protein OS=Homo sapiens (Human) OX=9606 GN=KRT17 PE=1 SV=2 - [F5GWP8_HUMAN]	18.05	0.0458	1	0	2	6	349	40.3	4.94
V9GYF8	Isoform of P50395, Rab GDP dissociation inhibitor (Fragment) OS=Homo sapiens (Human) OX=9606 GN=GDI2 PE=1 SV=1 - [V9GYF8_HUMAN]	8.22	0.1462	1	0	1	2	130	14.9	9.41
V9GYR2	Isoform of P05026, Sodium/potassium-transporting ATPase subunit beta (Fragment) OS=Homo sapiens (Human) OX=9606 GN=ATP1B1 PE=1 SV=1 - [V9GYR2_HUMAN]	6.18	0.0846	1	0	1	2	130	15.1	6.16
A0A0G2JPD3	Isoform of P04439, Ig-like domain-containing protein OS=Homo sapiens (Human) OX=9606 GN=HLA-A PE=1 SV=1 - [A0A0G2JPD3_HUMAN]	3.69	0.0355	1	0	1	1	394	44.4	6.2
A0A590UJF0	Isoform of Q5JWF2, Guanine nucleotide-binding protein G(s) subunit alpha isoforms short OS=Homo sapiens (Human) OX=9606 GN=GNAS PE=1 SV=1 - [A0A590UJF0_HUMAN]	3.1	0.05	1	0	1	1	320	37.5	5.41
A0A0G2JL56	Isoform of P04439, Ig-like domain-containing protein OS=Homo sapiens (Human) OX=9606 GN=HLA-A PE=1 SV=1 - [A0A0G2JL56_HUMAN]	3.69	0.0355	1	0	1	1	394	44.2	6.25
A0A140T933	Isoform of P04439, Ig-like domain-containing protein (Fragment) OS=Homo sapiens (Human) OX=9606 GN=HLA-A PE=1 SV=1 - [A0A140T933_HUMAN]	3.69	0.0468	1	0	1	1	299	34.2	6.71
A0A140T9I0	Isoform of P04439, Ig-like domain-containing protein (Fragment) OS=Homo sapiens (Human) OX=9606 GN=HLA-A PE=1 SV=1 - [A0A140T9I0_HUMAN]	3.69	0.0384	1	0	1	1	365	40.9	6.99
A0A140T9Z6	Isoform of P04439, Ig-like domain-containing protein OS=Homo sapiens (Human) OX=9606 GN=HLA-A PE=1 SV=1 - [A0A140T9Z6_HUMAN]	3.69	0.0409	1	0	1	1	342	38.4	6.95
A6PW80	Isoform of P68104, Tr-type G domain-containing protein (Fragment) OS=Homo sapiens (Human) OX=9606 GN=EEF1A1 PE=4 SV=8 - [A6PW80_HUMAN]	3.17	0.0943	1	0	1	1	106	12	9.16
C9JDL2	Isoform of P68366, Tubulin domain-containing protein (Fragment) OS=Homo sapiens (Human) OX=9606 GN=TUBA4A PE=1 SV=8 - [C9JDL2_HUMAN]	24.54	0.2353	1	0	3	7	119	13.1	5.22
C9JFL5	Isoform of P63267, Actin, gamma-enteric smooth muscle (Fragment) OS=Homo sapiens (Human) OX=9606 GN=ACTG2 PE=1 SV=8 - [C9JFL5_HUMAN]	58.03	0.3889	1	0	5	18	144	16.1	6.27
C9JZR7	Isoform of P60709, Actin, cytoplasmic 1 (Fragment) OS=Homo sapiens (Human) OX=9606 GN=ACTB PE=1 SV=8 - [C9JZR7_HUMAN]	51.42	0.5	1	0	5	16	102	11.3	5.43
E7ESL5	Isoform of P19440, Glutathione hydrolase 1 proenzyme (Fragment) OS=Homo sapiens (Human) OX=9606 GN=GGT1 PE=1 SV=8 - [E7ESL5_HUMAN]	4.88	0.0741	1	0	1	2	108	11.3	9
E7EVS6	Isoform of P60709, Actin, cytoplasmic 1 (Fragment) OS=Homo sapiens (Human) OX=9606 GN=ACTB PE=1 SV=8 - [E7EVS6_HUMAN]	51.42	0.3129	1	0	5	16	163	17.9	5.5
F8VVB9	Isoform of P68363, Tubulin domain-containing protein (Fragment) OS=Homo sapiens (Human) OX=9606 GN=TUBA1B PE=1 SV=8 - [F8VVB9_HUMAN]	66.66	0.4065	1	0	8	19	246	27.4	5.2
I3L4N8	Isoform of P63261, Actin, cytoplasmic 2 (Fragment) OS=Homo sapiens (Human) OX=9606 GN=ACTG1 PE=1 SV=8 - [I3L4N8_HUMAN]	79.91	0.3817	1	0	6	19	241	26.9	5.01
K7ENV3	Isoform of P08779, Keratin, type I cytoskeletal 16 (Fragment) OS=Homo sapiens (Human) OX=9606 GN=KRT16 PE=4 SV=8 - [K7ENV3_HUMAN]	3.82	0.3125	1	0	1	1	48	4.5	9.38
M0QYM7	Isoform of P04350, Tubulin domain-containing protein (Fragment) OS=Homo sapiens (Human) OX=9606 GN=TUBB4A PE=1 SV=8 - [M0QYM7_HUMAN]	10.15	0.1063	1	0	1	2	160	17.8	4.68
M0QZL7	Isoform of P04350, Tubulin domain-containing protein (Fragment) OS=Homo sapiens (Human) OX=9606 GN=TUBB4A PE=1 SV=8 - [M0QZL7_HUMAN]	25.74	0.2739	1	0	2	4	157	16.6	6.16
A0A1W2PNZ7	Isoform of P10321, Ig-like domain-containing protein OS=Homo sapiens (Human) OX=9606 GN=HLA-C PE=1 SV=1 - [A0A1W2PNZ7_HUMAN]	8.87	0.0656	1	0	1	2	244	26.9	5.62
A0A1W2PPF8	Isoform of P04439, Ig-like domain-containing protein OS=Homo sapiens (Human) OX=9606 GN=HLA-A PE=1 SV=1 - [A0A1W2PPF8_HUMAN]	3.69	0.0413	1	0	1	1	339	38.5	6.54
A0A1W2PPQ2	Isoform of P04439, Ig-like domain-containing protein OS=Homo sapiens (Human) OX=9606 GN=HLA-A PE=1 SV=1 - [A0A1W2PPQ2_HUMAN]	3.69	0.0413	1	0	1	1	339	38.5	7.17
A0A1W2PQD0	Isoform of P04439, Ig-like domain-containing protein OS=Homo sapiens (Human) OX=9606 GN=HLA-A PE=1 SV=1 - [A0A1W2PQD0_HUMAN]	3.69	0.0413	1	0	1	1	339	38.4	6.7
A0A1W2PQM2	Isoform of Q9BQE3, Tubulin alpha-1C chain OS=Homo sapiens (Human) OX=9606 GN=TUBA1C PE=1 SV=1 - [A0A1W2PQM2_HUMAN]	44.08	0.2215	1	0	6	13	325	36.6	8.21
A0A1W2PQS8	Isoform of P04439, Ig-like domain-containing protein OS=Homo sapiens (Human) OX=9606 GN=HLA-A PE=1 SV=1 - [A0A1W2PQS8_HUMAN]	3.69	0.0431	1	0	1	1	325	36.7	6.19
A0A1W2PR11	Isoform of P10321, Ig-like domain-containing protein OS=Homo sapiens (Human) OX=9606 GN=HLA-C PE=1 SV=1 - [A0A1W2PR11_HUMAN]	8.87	0.0492	1	0	1	2	325	36.8	5.71
A0A1W2PR61	Isoform of P04439, Ig-like domain-containing protein OS=Homo sapiens (Human) OX=9606 GN=HLA-A PE=1 SV=1 - [A0A1W2PR61_HUMAN]	3.69	0.0431	1	0	1	1	325	37	6.24
A0A1W2PRT9	Isoform of P04439, Ig-like domain-containing protein OS=Homo sapiens (Human) OX=9606 GN=HLA-A PE=1 SV=1 - [A0A1W2PRT9_HUMAN]	3.69	0.0387	1	0	1	1	362	40.4	6.71
A0A1W2PRX1	Isoform of P10321, Ig-like domain-containing protein OS=Homo sapiens (Human) OX=9606 GN=HLA-C PE=1 SV=1 - [A0A1W2PRX1_HUMAN]	8.87	0.0656	1	0	1	2	244	26.9	5.47
A0A1W2PRZ0	Isoform of P10321, Ig-like domain-containing protein OS=Homo sapiens (Human) OX=9606 GN=HLA-C PE=1 SV=1 - [A0A1W2PRZ0_HUMAN]	3.69	0.0431	1	0	1	1	325	36.7	5.99
A0A1W2PS24	Isoform of P04439, Ig-like domain-containing protein OS=Homo sapiens (Human) OX=9606 GN=HLA-A PE=1 SV=1 - [A0A1W2PS24_HUMAN]	3.69	0.0431	1	0	1	1	325	36.8	5.69
A0A1W2PS39	Isoform of P04439, Ig-like domain-containing protein OS=Homo sapiens (Human) OX=9606 GN=HLA-A PE=1 SV=1 - [A0A1W2PS39_HUMAN]	3.69	0.0413	1	0	1	1	339	38.4	6.3
A0A1W2PS56	Isoform of P10321, Ig-like domain-containing protein OS=Homo sapiens (Human) OX=9606 GN=HLA-C PE=1 SV=1 - [A0A1W2PS56_HUMAN]	8.87	0.0656	1	0	1	2	244	26.9	6.64
A0A1W2PSE7	Isoform of P04439, Ig-like domain-containing protein OS=Homo sapiens (Human) OX=9606 GN=HLA-A PE=1 SV=1 - [A0A1W2PSE7_HUMAN]	3.69	0.0381	1	0	1	1	367	40.7	6.54
A0A2R8Y488	Isoform of Q05639, Tr-type G domain-containing protein (Fragment) OS=Homo sapiens (Human) OX=9606 GN=EEF1A2 PE=1 SV=1 - [A0A2R8Y488_HUMAN]	3.17	0.0578	1	0	1	1	173	19.2	7.97
A0A2R8Y660	Isoform of Q05639, Tr-type G domain-containing protein (Fragment) OS=Homo sapiens (Human) OX=9606 GN=EEF1A2 PE=1 SV=1 - [A0A2R8Y660_HUMAN]	3.17	0.0658	1	0	1	1	152	16.7	8.69
A0A2R8Y6G6	Isoform of P06733, Alpha-enolase OS=Homo sapiens (Human) OX=9606 GN=ENO1 PE=1 SV=1 - [A0A2R8Y6G6_HUMAN]	62.82	0.1982	1	0	6	25	434	47.3	6.99
A0A2R8Y6I8	Isoform of P06733, Alpha-enolase (Fragment) OS=Homo sapiens (Human) OX=9606 GN=ENO1 PE=1 SV=1 - [A0A2R8Y6I8_HUMAN]	2.29	0.2727	1	0	1	1	33	3.6	9.7
A0A2R8Y793	Isoform of P60709, Actin, cytoplasmic 1 (Fragment) OS=Homo sapiens (Human) OX=9606 GN=ACTB PE=1 SV=1 - [A0A2R8Y793_HUMAN]	125.2	0.5113	1	0	10	32	309	34.1	5.17
A0A2R8Y7C0	Isoform of P69905, GLOBIN domain-containing protein (Fragment) OS=Homo sapiens (Human) OX=9606 GN=HBA2 PE=1 SV=1 - [A0A2R8Y7C0_HUMAN]	8.67	0.1119	1	0	1	2	134	13.9	9.09
A0A2R8Y879	Isoform of P06733, Enolase_N domain-containing protein (Fragment) OS=Homo sapiens (Human) OX=9606 GN=ENO1 PE=1 SV=1 - [A0A2R8Y879_HUMAN]	8.13	0.16	1	0	2	3	125	13.5	8.63
A0A2R8YDN5	Isoform of Q05639, Tr-type G domain-containing protein (Fragment) OS=Homo sapiens (Human) OX=9606 GN=EEF1A2 PE=1 SV=1 - [A0A2R8YDN5_HUMAN]	3.17	0.0943	1	0	1	1	106	12	9.16
A0A2R8YEA7	Isoform of P60709, Actin, cytoplasmic 1 (Fragment) OS=Homo sapiens (Human) OX=9606 GN=ACTB PE=1 SV=1 - [A0A2R8YEA7_HUMAN]	62.51	0.5032	1	0	4	14	157	17.5	4.73
A0A2R8YEM5	Isoform of P06733, Enolase_N domain-containing protein (Fragment) OS=Homo sapiens (Human) OX=9606 GN=ENO1 PE=1 SV=1 - [A0A2R8YEM5_HUMAN]	25.47	0.2924	1	0	3	14	171	18.4	8.59
A0A2R8YFE2	Isoform of P60709, Actin, cytoplasmic 1 (Fragment) OS=Homo sapiens (Human) OX=9606 GN=ACTB PE=1 SV=1 - [A0A2R8YFE2_HUMAN]	20.22	0.3038	1	0	2	5	79	8.8	9.2
A0A2R8YGF8	Isoform of P60709, Actin, cytoplasmic 1 (Fragment) OS=Homo sapiens (Human) OX=9606 GN=ACTB PE=1 SV=1 - [A0A2R8YGF8_HUMAN]	51.42	0.3091	1	0	5	16	165	18.1	5.5
A0A2U3TZH3	Isoform of Q05639, Elongation factor 1-alpha OS=Homo sapiens (Human) OX=9606 GN=EEF1A2 PE=1 SV=1 - [A0A2U3TZH3_HUMAN]	3.17	0.0202	1	0	1	1	496	54.3	9.04
A0A3B3IS58	Isoform of Q04695, IF rod domain-containing protein (Fragment) OS=Homo sapiens (Human) OX=9606 GN=KRT17 PE=1 SV=1 - [A0A3B3IS58_HUMAN]	6.25	0.0918	1	0	1	2	98	11.3	8.91
C9JUM1	Isoform of P60709, Actin, cytoplasmic 1 (Fragment) OS=Homo sapiens (Human) OX=9606 GN=ACTB PE=1 SV=2 - [C9JUM1_HUMAN]	51.42	0.5313	1	0	5	16	96	10.6	5.74
K7ERS8	Isoform of P06733, Enolase_N domain-containing protein OS=Homo sapiens (Human) OX=9606 GN=ENO1 PE=1 SV=9 - [K7ERS8_HUMAN]	2.29	0.1084	1	0	1	1	83	9.1	9.63
A0A590UJ58	Isoform of Q5JWF2, Guanine nucleotide-binding protein G(s) subunit alpha isoforms short OS=Homo sapiens (Human) OX=9606 GN=GNAS PE=1 SV=1 - [A0A590UJ58_HUMAN]	3.1	0.0456	1	0	1	1	351	40.5	5.22
A0A590UJB0	Isoform of Q5JWF2, Guanine nucleotide-binding protein G(s) subunit alpha isoforms short (Fragment) OS=Homo sapiens (Human) OX=9606 GN=GNAS PE=1 SV=1 - [A0A590UJB0_HUMAN]	3.1	0.0586	1	0	1	1	273	31.8	5.05
A0A590UJY2	Isoform of Q5JWF2, Guanine nucleotide-binding protein G(s) subunit alpha isoforms short OS=Homo sapiens (Human) OX=9606 GN=GNAS PE=1 SV=1 - [A0A590UJY2_HUMAN]	3.1	0.0675	1	0	1	1	237	27.9	7.69
P04439-2	Isoform of P04439, Isoform 2 of HLA class I histocompatibility antigen, A alpha chain OS=Homo sapiens (Human) OX=9606 GN=HLA-A PE=1 SV=2 - [HLAA-2_HUMAN]	3.69	0.0377	1	0	1	1	371	41.4	6.3
A1A1A1	Isoform of A1A1A2, MayaroE1 OS=Homo sapiens (Human) OX=9606 GN=A1 PE=1 SV=1 - [MayaroE1_HUMAN]	1905.32	0.6674	1	19	20	431	436	47.3	7.23
B1B1B1	Isoform of B1B1B2, MayaroE2 OS=Homo sapiens (Human) OX=9606 GN=A1 PE=1 SV=1 - [MayaroE2_HUMAN]	1683.38	0.7844	1	25	25	465	422	46.6	8
