# Supplementary material for: Cryo-EM structure of the mature and infective Mayaro virus at 4.4 Å resolution reveals features of arthritogenic alphaviruses
Source: Nat Commun. 2021 May 24;12:3038. doi: 10.1038/s41467-021-23400-9 (PMC8144435; doi:10.1038/s41467-021-23400-9)
Supplement: Supplementary file 7 — Supplementary Data 4 [file 41467_2021_23400_MOESM7_ESM.xlsx]

## Sheet: psms_PNGaseF
Supplementary table 4. List of peptides identified in samples digested with PNGase F and trypsin.
Protein E1: A1A1A1
Isoform of A1A1A2, MayaroE1 OS=Homo sapiens (Human) OX=9606 GN=A1 PE=1 SV=1 - [MayaroE1_HUMAN]
Protein E2: B1B1B1
Isoform of B1B1B2, MayaroE2 OS=Homo sapiens (Human) OX=9606 GN=A1 PE=1 SV=1 - [MayaroE2_HUMAN]
Confidence Level	Search ID	Processing Node No	Sequence	Unique Sequence ID	PSM Ambiguity	Protein Descriptions	# Proteins	# Protein Groups	Protein Group Accessions	Modifications	Activation Type	DeltaScore	DeltaCn	Rank	Search Engine Rank	Decoy Peptides Matched	Peptides Matched	XCorr	Probability	SpScore	# Missed Cleavages	Isolation Interference [%]	Ion Inject Time [ms]	Intensity	Charge	m/z [Da]	MH+ [Da]	Delta Mass [Da]	Delta Mass [PPM]	RT [min]	First Scan	Last Scan	MS Order	Ions Matched	Matched Ions	Total Ions	Spectrum File	Annotation
High	A	12	WGNHKPQR	1	Unambiguous	Isoform of B1B1B2, MayaroE2 OS=Homo sapiens (Human) OX=9606 GN=A1 PE=1 SV=1 - [MayaroE2_HUMAN]	1	1	B1B1B1		HCD	1	0	1	1	206	189	2.45	0	320.89	0	8	3	13410000	3	341.512	1022.52	0	-6.16	0.01	2	2	MS2	2021-12-28	12	28	21jan_CC_E1E2_DeGlyco.raw
High	A	12	TQDKPEYK	2	Unambiguous	Isoform of A1A1A2, MayaroE1 OS=Homo sapiens (Human) OX=9606 GN=A1 PE=1 SV=1 - [MayaroE1_HUMAN]	1	1	A1A1A1		HCD	1	0	1	1	178	184	2.8	0	688.32	0	6	3	12640000	2	504.751	1008.5	0	-4.3	0.02	3	3	MS2	2021-11-14	11	14	21jan_CC_E1E2_DeGlyco.raw
High	A	12	WGNHKPQR	1	Unambiguous	Isoform of B1B1B2, MayaroE2 OS=Homo sapiens (Human) OX=9606 GN=A1 PE=1 SV=1 - [MayaroE2_HUMAN]	1	1	B1B1B1		HCD	1	0	1	1	197	186	2.61	0	597.58	0	7	6	6320000	2	511.764	1022.52	0	-7.07	0.03	5	5	MS2	2021-11-14	11	14	21jan_CC_E1E2_DeGlyco.raw
High	A	12	IAYHHEQR	6	Unambiguous	Isoform of B1B1B2, MayaroE2 OS=Homo sapiens (Human) OX=9606 GN=A1 PE=1 SV=1 - [MayaroE2_HUMAN]	1	1	B1B1B1		HCD	1	0	1	1	142	175	2.53	0	423.37	0	8	13	2652000	3	351.843	1053.51	0	-8.18	0.03	6	6	MS2	2021-12-28	12	28	21jan_CC_E1E2_DeGlyco.raw
High	A	12	WGNHKPQR	1	Unambiguous	Isoform of B1B1B2, MayaroE2 OS=Homo sapiens (Human) OX=9606 GN=A1 PE=1 SV=1 - [MayaroE2_HUMAN]	1	1	B1B1B1		HCD	1	0	1	1	224	205	2.56	0	255.72	0	9	3	12060000	3	341.512	1022.52	0	-6.61	0.04	8	8	MS2	2021-11-28	11	28	21jan_CC_E1E2_DeGlyco.raw
High	A	12	TQDKPEYK	2	Unambiguous	Isoform of A1A1A2, MayaroE1 OS=Homo sapiens (Human) OX=9606 GN=A1 PE=1 SV=1 - [MayaroE1_HUMAN]	1	1	A1A1A1		HCD	1	0	1	1	180	188	2.41	0	567.19	0	7	4	11150000	2	504.751	1008.49	0	-4.78	0.05	9	9	MS2	2021-10-14	10	14	21jan_CC_E1E2_DeGlyco.raw
High	A	12	TQDKPEYK	2	Unambiguous	Isoform of A1A1A2, MayaroE1 OS=Homo sapiens (Human) OX=9606 GN=A1 PE=1 SV=1 - [MayaroE1_HUMAN]	1	1	A1A1A1		HCD	1	0	1	1	188	184	2.42	0	297.91	0	14	4	8666000	3	336.837	1008.5	0	-4.1	0.06	10	10	MS2	2021-12-28	12	28	21jan_CC_E1E2_DeGlyco.raw
High	A	12	WGNHKPQR	1	Unambiguous	Isoform of B1B1B2, MayaroE2 OS=Homo sapiens (Human) OX=9606 GN=A1 PE=1 SV=1 - [MayaroE2_HUMAN]	1	1	B1B1B1		HCD	1	0	1	1	193	178	2.76	0	593.38	0	7	7	5663000	2	511.764	1022.52	0	-7.37	0.06	11	11	MS2	2021-11-14	11	14	21jan_CC_E1E2_DeGlyco.raw
High	A	12	IAYHHEQR	6	Unambiguous	Isoform of B1B1B2, MayaroE2 OS=Homo sapiens (Human) OX=9606 GN=A1 PE=1 SV=1 - [MayaroE2_HUMAN]	1	1	B1B1B1		HCD	1	0	1	1	145	187	2.55	0	362.95	0	9	15	2336000	3	351.843	1053.51	0	-8.52	0.06	12	12	MS2	2021-11-28	11	28	21jan_CC_E1E2_DeGlyco.raw
High	A	12	IAYHHEQR	6	Unambiguous	Isoform of B1B1B2, MayaroE2 OS=Homo sapiens (Human) OX=9606 GN=A1 PE=1 SV=1 - [MayaroE2_HUMAN]	1	1	B1B1B1		HCD	1	0	1	1	116	148	2.6	0	498.3	0	10	36	1101000	2	527.261	1053.51	0	-7.38	0.09	15	15	MS2	2021-10-14	10	14	21jan_CC_E1E2_DeGlyco.raw
High	A	12	IAYHHEQR	6	Unambiguous	Isoform of B1B1B2, MayaroE2 OS=Homo sapiens (Human) OX=9606 GN=A1 PE=1 SV=1 - [MayaroE2_HUMAN]	1	1	B1B1B1		HCD	1	0	1	1	122	146	2.63	0	616.82	0	10	37	1089000	2	527.261	1053.51	0	-7.15	0.11	20	20	MS2	2021-11-14	11	14	21jan_CC_E1E2_DeGlyco.raw
High	A	12	TQDKPEYK	2	Unambiguous	Isoform of A1A1A2, MayaroE1 OS=Homo sapiens (Human) OX=9606 GN=A1 PE=1 SV=1 - [MayaroE1_HUMAN]	1	1	A1A1A1		HCD	1	0	1	1	155	163	2.34	0	459.62	0	9	9	9877000	2	504.752	1008.5	0	-3.57	0.13	24	24	MS2	2021-09-14	9	14	21jan_CC_E1E2_DeGlyco.raw
High	A	12	WGNHKPQR	1	Unambiguous	Isoform of B1B1B2, MayaroE2 OS=Homo sapiens (Human) OX=9606 GN=A1 PE=1 SV=1 - [MayaroE2_HUMAN]	1	1	B1B1B1		HCD	1	0	1	1	187	164	2.59	0	306.64	0	13	15	5639000	2	511.764	1022.52	0	-6.6	0.16	27	27	MS2	2021-08-14	8	14	21jan_CC_E1E2_DeGlyco.raw
High	A	12	WGNHKPQR	1	Unambiguous	Isoform of B1B1B2, MayaroE2 OS=Homo sapiens (Human) OX=9606 GN=A1 PE=1 SV=1 - [MayaroE2_HUMAN]	1	1	B1B1B1		HCD	1	0	1	1	190	164	2.47	0	314.07	0	15	15	5446000	2	511.764	1022.52	0	-6.42	0.2	33	33	MS2	2021-08-14	8	14	21jan_CC_E1E2_DeGlyco.raw
High	A	12	WGNHKPQR	1	Unambiguous	Isoform of B1B1B2, MayaroE2 OS=Homo sapiens (Human) OX=9606 GN=A1 PE=1 SV=1 - [MayaroE2_HUMAN]	1	1	B1B1B1		HCD	1	0	1	1	200	186	2.87	0	257.34	0	8	4	8242000	3	341.513	1022.52	0	-3.57	1.05	102	102	MS2	2021-11-28	11	28	21jan_CC_E1E2_DeGlyco.raw
High	A	12	TQDKPEYK	2	Unambiguous	Isoform of A1A1A2, MayaroE1 OS=Homo sapiens (Human) OX=9606 GN=A1 PE=1 SV=1 - [MayaroE1_HUMAN]	1	1	A1A1A1		HCD	1	0	1	1	160	165	2.58	0	677.53	0	6	8	5139000	2	504.752	1008.5	0	-2.24	1.06	103	103	MS2	2021-11-14	11	14	21jan_CC_E1E2_DeGlyco.raw
High	A	12	WGNHKPQR	1	Unambiguous	Isoform of B1B1B2, MayaroE2 OS=Homo sapiens (Human) OX=9606 GN=A1 PE=1 SV=1 - [MayaroE2_HUMAN]	1	1	B1B1B1		HCD	1	0	1	1	172	155	2.96	0	599.56	0	6	13	3172000	2	511.765	1022.52	0	-4.27	1.07	105	105	MS2	2021-11-14	11	14	21jan_CC_E1E2_DeGlyco.raw
High	A	12	IAYHHEQR	6	Unambiguous	Isoform of B1B1B2, MayaroE2 OS=Homo sapiens (Human) OX=9606 GN=A1 PE=1 SV=1 - [MayaroE2_HUMAN]	1	1	B1B1B1		HCD	1	0	1	1	140	168	2.69	0	363.65	0	6	21	1749000	3	351.844	1053.52	0	-5.92	1.07	106	106	MS2	2021-11-28	11	28	21jan_CC_E1E2_DeGlyco.raw
High	A	12	WGNHKPQR	1	Unambiguous	Isoform of B1B1B2, MayaroE2 OS=Homo sapiens (Human) OX=9606 GN=A1 PE=1 SV=1 - [MayaroE2_HUMAN]	1	1	B1B1B1		HCD	1	0	1	1	197	179	2.66	0	318.23	0	7	5	7169000	3	341.513	1022.52	0	-3.48	1.08	108	108	MS2	2021-12-28	12	28	21jan_CC_E1E2_DeGlyco.raw
High	A	12	TQDKPEYK	2	Unambiguous	Isoform of A1A1A2, MayaroE1 OS=Homo sapiens (Human) OX=9606 GN=A1 PE=1 SV=1 - [MayaroE1_HUMAN]	1	1	A1A1A1		HCD	1	0	1	1	161	168	2.76	0	688.09	0	5	9	4608000	2	504.752	1008.5	0	-1.94	1.09	109	109	MS2	2021-11-14	11	14	21jan_CC_E1E2_DeGlyco.raw
High	A	12	TQDKPEYK	2	Unambiguous	Isoform of A1A1A2, MayaroE1 OS=Homo sapiens (Human) OX=9606 GN=A1 PE=1 SV=1 - [MayaroE1_HUMAN]	1	1	A1A1A1		HCD	1	0	1	1	172	165	2.48	0	254.83	0	13	9	3942000	3	336.838	1008.5	0	-1.1	1.1	110	110	MS2	2021-11-28	11	28	21jan_CC_E1E2_DeGlyco.raw
High	A	12	WGNHKPQR	1	Unambiguous	Isoform of B1B1B2, MayaroE2 OS=Homo sapiens (Human) OX=9606 GN=A1 PE=1 SV=1 - [MayaroE2_HUMAN]	1	1	B1B1B1		HCD	1	0	1	1	179	167	2.87	0	597.82	0	5	14	2863000	2	511.765	1022.52	0	-4.09	1.1	111	111	MS2	2021-11-14	11	14	21jan_CC_E1E2_DeGlyco.raw
High	A	12	IAYHHEQR	6	Unambiguous	Isoform of B1B1B2, MayaroE2 OS=Homo sapiens (Human) OX=9606 GN=A1 PE=1 SV=1 - [MayaroE2_HUMAN]	1	1	B1B1B1		HCD	1	0	1	1	138	164	2.61	0	361.83	0	6	24	1523000	3	351.844	1053.52	0	-5.74	1.1	112	112	MS2	2021-11-28	11	28	21jan_CC_E1E2_DeGlyco.raw
High	A	12	IAYHHEQR	6	Unambiguous	Isoform of B1B1B2, MayaroE2 OS=Homo sapiens (Human) OX=9606 GN=A1 PE=1 SV=1 - [MayaroE2_HUMAN]	1	1	B1B1B1		HCD	1	0	1	1	133	157	2.56	0	422.54	0	6	75	525600	2	527.262	1053.52	0	-4.95	1.12	114	114	MS2	2021-09-14	9	14	21jan_CC_E1E2_DeGlyco.raw
High	A	12	TQDKPEYK	2	Unambiguous	Isoform of A1A1A2, MayaroE1 OS=Homo sapiens (Human) OX=9606 GN=A1 PE=1 SV=1 - [MayaroE1_HUMAN]	1	1	A1A1A1		HCD	1	0	1	1	156	161	2.44	0	573.93	0	7	21	4397000	2	504.753	1008.5	0	-1.88	1.13	116	116	MS2	2021-10-14	10	14	21jan_CC_E1E2_DeGlyco.raw
High	A	12	IAYHHEQR	6	Unambiguous	Isoform of B1B1B2, MayaroE2 OS=Homo sapiens (Human) OX=9606 GN=A1 PE=1 SV=1 - [MayaroE2_HUMAN]	1	1	B1B1B1		HCD	1	0	1	1	134	159	2.38	0	516.45	0	4	76	537400	2	527.262	1053.52	0	-5.41	1.16	120	120	MS2	2021-10-14	10	14	21jan_CC_E1E2_DeGlyco.raw
High	A	12	TQDKPEYK	2	Unambiguous	Isoform of A1A1A2, MayaroE1 OS=Homo sapiens (Human) OX=9606 GN=A1 PE=1 SV=1 - [MayaroE1_HUMAN]	1	1	A1A1A1		HCD	1	0	1	1	164	165	2.44	0	469.59	0	6	21	4345000	2	504.752	1008.5	0	-2.12	1.18	122	122	MS2	2021-09-14	9	14	21jan_CC_E1E2_DeGlyco.raw
High	A	12	WGNHKPQR	1	Unambiguous	Isoform of B1B1B2, MayaroE2 OS=Homo sapiens (Human) OX=9606 GN=A1 PE=1 SV=1 - [MayaroE2_HUMAN]	1	1	B1B1B1		HCD	1	0	1	1	170	145	2.51	0	249.4	0	11	33	2573000	2	511.765	1022.52	0	-4.27	1.23	128	128	MS2	2021-07-14	7	14	21jan_CC_E1E2_DeGlyco.raw
High	A	12	WGNHKPQR	1	Unambiguous	Isoform of B1B1B2, MayaroE2 OS=Homo sapiens (Human) OX=9606 GN=A1 PE=1 SV=1 - [MayaroE2_HUMAN]	1	1	B1B1B1		HCD	1	0	1	1	163	137	2.64	0	219.77	0	11	35	2444000	2	511.765	1022.52	0	-4.21	1.29	135	135	MS2	2021-07-14	7	14	21jan_CC_E1E2_DeGlyco.raw
High	A	12	TDTHDHTK	66	Unambiguous	Isoform of B1B1B2, MayaroE2 OS=Homo sapiens (Human) OX=9606 GN=A1 PE=1 SV=1 - [MayaroE2_HUMAN]	1	1	B1B1B1		HCD	1	0	1	1	57	61	2.56	0	314.72	0	14	408	102000	2	477.717	954.427	0	-1.12	1.44	148	148	MS2	13/14	13	14	21jan_CC_E1E2_DeGlyco.raw
High	A	12	WGNHKPQR	1	Unambiguous	Isoform of B1B1B2, MayaroE2 OS=Homo sapiens (Human) OX=9606 GN=A1 PE=1 SV=1 - [MayaroE2_HUMAN]	1	1	B1B1B1		HCD	1	0	1	1	197	176	2.65	0	256.87	0	5	10	3554000	3	341.513	1022.52	0	-3.12	2.09	198	198	MS2	2021-11-28	11	28	21jan_CC_E1E2_DeGlyco.raw
High	A	12	TQDKPEYK	2	Unambiguous	Isoform of A1A1A2, MayaroE1 OS=Homo sapiens (Human) OX=9606 GN=A1 PE=1 SV=1 - [MayaroE1_HUMAN]	1	1	A1A1A1		HCD	1	0	1	1	165	169	2.72	0	574.69	0	5	13	3106000	2	504.753	1008.5	0	-1.63	2.1	200	200	MS2	2021-10-14	10	14	21jan_CC_E1E2_DeGlyco.raw
High	A	12	IAYHHEQR	6	Unambiguous	Isoform of B1B1B2, MayaroE2 OS=Homo sapiens (Human) OX=9606 GN=A1 PE=1 SV=1 - [MayaroE2_HUMAN]	1	1	B1B1B1		HCD	1	0	1	1	129	156	2.78	0	365.89	0	4	29	1203000	3	351.844	1053.52	0	-4.87	2.11	201	201	MS2	2021-11-28	11	28	21jan_CC_E1E2_DeGlyco.raw
High	A	12	WGNHKPQR	1	Unambiguous	Isoform of B1B1B2, MayaroE2 OS=Homo sapiens (Human) OX=9606 GN=A1 PE=1 SV=1 - [MayaroE2_HUMAN]	1	1	B1B1B1		HCD	1	0	1	1	182	158	2.97	0	607.71	0	3	46	895200	2	511.766	1022.52	0	-3.85	2.11	202	202	MS2	2021-11-14	11	14	21jan_CC_E1E2_DeGlyco.raw
High	A	12	WGNHKPQR	1	Unambiguous	Isoform of B1B1B2, MayaroE2 OS=Homo sapiens (Human) OX=9606 GN=A1 PE=1 SV=1 - [MayaroE2_HUMAN]	1	1	B1B1B1		HCD	1	0	1	1	198	181	2.55	0	256.29	0	6	12	3032000	3	341.513	1022.52	0	-3.39	2.13	205	205	MS2	2021-11-28	11	28	21jan_CC_E1E2_DeGlyco.raw
High	A	12	TQDKPEYK	2	Unambiguous	Isoform of A1A1A2, MayaroE1 OS=Homo sapiens (Human) OX=9606 GN=A1 PE=1 SV=1 - [MayaroE1_HUMAN]	1	1	A1A1A1		HCD	1	0	1	1	160	164	2.86	0	671.74	0	5	14	2835000	2	504.752	1008.5	0	-1.94	2.14	206	206	MS2	2021-11-14	11	14	21jan_CC_E1E2_DeGlyco.raw
High	A	12	IAYHHEQR	6	Unambiguous	Isoform of B1B1B2, MayaroE2 OS=Homo sapiens (Human) OX=9606 GN=A1 PE=1 SV=1 - [MayaroE2_HUMAN]	1	1	B1B1B1		HCD	1	0	1	1	139	166	2.76	0	360.58	0	4	33	1076000	3	351.844	1053.52	0	-5.05	2.14	207	207	MS2	2021-11-28	11	28	21jan_CC_E1E2_DeGlyco.raw
High	A	12	WGNHKPQR	1	Unambiguous	Isoform of B1B1B2, MayaroE2 OS=Homo sapiens (Human) OX=9606 GN=A1 PE=1 SV=1 - [MayaroE2_HUMAN]	1	1	B1B1B1		HCD	1	0	1	1	179	162	2.85	0	606.09	0	3	51	805000	2	511.765	1022.52	0	-4.09	2.15	208	208	MS2	2021-11-14	11	14	21jan_CC_E1E2_DeGlyco.raw
High	A	12	IAYHHEQR	6	Unambiguous	Isoform of B1B1B2, MayaroE2 OS=Homo sapiens (Human) OX=9606 GN=A1 PE=1 SV=1 - [MayaroE2_HUMAN]	1	1	B1B1B1		HCD	1	0	1	1	122	150	2.64	0	514.93	0	3	140	282600	2	527.262	1053.52	0	-4.72	2.17	211	211	MS2	2021-10-14	10	14	21jan_CC_E1E2_DeGlyco.raw
High	A	12	TQDKPEYK	2	Unambiguous	Isoform of A1A1A2, MayaroE1 OS=Homo sapiens (Human) OX=9606 GN=A1 PE=1 SV=1 - [MayaroE1_HUMAN]	1	1	A1A1A1		HCD	1	0	1	1	157	164	2.58	0	483.28	0	5	32	2939000	2	504.752	1008.5	0	-2	2.19	213	213	MS2	2021-09-14	9	14	21jan_CC_E1E2_DeGlyco.raw
High	A	12	IAYHHEQR	6	Unambiguous	Isoform of B1B1B2, MayaroE2 OS=Homo sapiens (Human) OX=9606 GN=A1 PE=1 SV=1 - [MayaroE2_HUMAN]	1	1	B1B1B1		HCD	1	0	1	1	123	148	2.67	0	497.2	0	4	152	261200	2	527.262	1053.52	0	-4.6	2.2	215	215	MS2	2021-10-14	10	14	21jan_CC_E1E2_DeGlyco.raw
High	A	12	TQDKPEYK	2	Unambiguous	Isoform of A1A1A2, MayaroE1 OS=Homo sapiens (Human) OX=9606 GN=A1 PE=1 SV=1 - [MayaroE1_HUMAN]	1	1	A1A1A1		HCD	1	0	1	1	152	155	2.63	0	567.58	0	4	21	1939000	2	504.754	1008.5	0	0.12	3.14	291	291	MS2	2021-10-14	10	14	21jan_CC_E1E2_DeGlyco.raw
High	A	12	WGNHKPQR	1	Unambiguous	Isoform of B1B1B2, MayaroE2 OS=Homo sapiens (Human) OX=9606 GN=A1 PE=1 SV=1 - [MayaroE2_HUMAN]	1	1	B1B1B1		HCD	1	0	1	1	163	153	2.66	0	315.45	0	4	41	885200	3	341.513	1022.53	0	-2.04	3.14	292	292	MS2	2021-12-28	12	28	21jan_CC_E1E2_DeGlyco.raw
High	A	12	IAYHHEQR	6	Unambiguous	Isoform of B1B1B2, MayaroE2 OS=Homo sapiens (Human) OX=9606 GN=A1 PE=1 SV=1 - [MayaroE2_HUMAN]	1	1	B1B1B1		HCD	1	0	1	1	132	146	2.67	0	363.59	0	4	53	668500	3	351.845	1053.52	0	-2.27	3.15	293	293	MS2	2021-11-28	11	28	21jan_CC_E1E2_DeGlyco.raw
High	A	12	WGNHKPQR	1	Unambiguous	Isoform of B1B1B2, MayaroE2 OS=Homo sapiens (Human) OX=9606 GN=A1 PE=1 SV=1 - [MayaroE2_HUMAN]	1	1	B1B1B1		HCD	1	0	1	1	156	135	2.78	0	604.47	0	3	141	294900	2	511.766	1022.53	0	-2.24	3.15	294	294	MS2	2021-11-14	11	14	21jan_CC_E1E2_DeGlyco.raw
High	A	12	TQDKPEYK	2	Unambiguous	Isoform of A1A1A2, MayaroE1 OS=Homo sapiens (Human) OX=9606 GN=A1 PE=1 SV=1 - [MayaroE1_HUMAN]	1	1	A1A1A1		HCD	1	0	1	1	156	154	2.4	0	255.76	0	7	18	1931000	3	336.838	1008.5	0	0.53	3.17	296	296	MS2	2021-11-28	11	28	21jan_CC_E1E2_DeGlyco.raw
High	A	12	TQDKPEYK	2	Unambiguous	Isoform of A1A1A2, MayaroE1 OS=Homo sapiens (Human) OX=9606 GN=A1 PE=1 SV=1 - [MayaroE1_HUMAN]	1	1	A1A1A1		HCD	1	0	1	1	150	157	2.78	0	572.15	0	5	22	1883000	2	504.753	1008.5	0	-0.12	3.18	297	297	MS2	2021-10-14	10	14	21jan_CC_E1E2_DeGlyco.raw
High	A	12	WGNHKPQR	1	Unambiguous	Isoform of B1B1B2, MayaroE2 OS=Homo sapiens (Human) OX=9606 GN=A1 PE=1 SV=1 - [MayaroE2_HUMAN]	1	1	B1B1B1		HCD	1	0	1	1	160	148	2.54	0	317.51	0	5	42	849800	3	341.513	1022.53	0	-2.22	3.18	298	298	MS2	2021-12-28	12	28	21jan_CC_E1E2_DeGlyco.raw
High	A	12	IAYHHEQR	6	Unambiguous	Isoform of B1B1B2, MayaroE2 OS=Homo sapiens (Human) OX=9606 GN=A1 PE=1 SV=1 - [MayaroE2_HUMAN]	1	1	B1B1B1		HCD	1	0	1	1	133	148	2.81	0	474.45	0	4	57	621500	3	351.845	1053.52	0	-2.61	3.18	299	299	MS2	13/28	13	28	21jan_CC_E1E2_DeGlyco.raw
High	A	12	WGNHKPQR	1	Unambiguous	Isoform of B1B1B2, MayaroE2 OS=Homo sapiens (Human) OX=9606 GN=A1 PE=1 SV=1 - [MayaroE2_HUMAN]	1	1	B1B1B1		HCD	1	0	1	1	183	166	2.97	0	603.36	0	2	143	287200	2	511.766	1022.53	0	-2.66	3.19	300	300	MS2	2021-11-14	11	14	21jan_CC_E1E2_DeGlyco.raw
High	A	12	IAYHHEQR	6	Unambiguous	Isoform of B1B1B2, MayaroE2 OS=Homo sapiens (Human) OX=9606 GN=A1 PE=1 SV=1 - [MayaroE2_HUMAN]	1	1	B1B1B1		HCD	1	0	1	1	128	140	2.72	0	488.92	0	7	181	215200	2	527.264	1053.52	0	-2.4	3.23	304	304	MS2	2021-10-14	10	14	21jan_CC_E1E2_DeGlyco.raw
High	A	12	TQDKPEYK	2	Unambiguous	Isoform of A1A1A2, MayaroE1 OS=Homo sapiens (Human) OX=9606 GN=A1 PE=1 SV=1 - [MayaroE1_HUMAN]	1	1	A1A1A1		HCD	1	0	1	1	150	160	2.42	0	372.83	0	4	46	1965000	2	504.753	1008.5	0	-0.3	3.23	305	305	MS2	2021-08-14	8	14	21jan_CC_E1E2_DeGlyco.raw
High	A	12	IAYHHEQR	6	Unambiguous	Isoform of B1B1B2, MayaroE2 OS=Homo sapiens (Human) OX=9606 GN=A1 PE=1 SV=1 - [MayaroE2_HUMAN]	1	1	B1B1B1		HCD	1	0	1	1	128	141	2.7	0	525.55	0	7	217	177200	2	527.264	1053.52	0	-2.51	3.26	308	308	MS2	2021-10-14	10	14	21jan_CC_E1E2_DeGlyco.raw
High	A	12	TQDKPEYK	2	Unambiguous	Isoform of A1A1A2, MayaroE1 OS=Homo sapiens (Human) OX=9606 GN=A1 PE=1 SV=1 - [MayaroE1_HUMAN]	1	1	A1A1A1		HCD	1	0	1	1	161	165	2.75	0	578.29	0	5	50	1826000	2	504.753	1008.5	0	-0.85	3.56	332	332	MS2	2021-10-14	10	14	21jan_CC_E1E2_DeGlyco.raw
High	A	12	TQDKPEYK	2	Unambiguous	Isoform of A1A1A2, MayaroE1 OS=Homo sapiens (Human) OX=9606 GN=A1 PE=1 SV=1 - [MayaroE1_HUMAN]	1	1	A1A1A1		HCD	1	0	1	1	154	162	2.59	0	580.16	0	4	30	1389000	2	504.753	1008.5	0	-0.42	4.18	375	375	MS2	2021-10-14	10	14	21jan_CC_E1E2_DeGlyco.raw
High	A	12	WGNHKPQR	1	Unambiguous	Isoform of B1B1B2, MayaroE2 OS=Homo sapiens (Human) OX=9606 GN=A1 PE=1 SV=1 - [MayaroE2_HUMAN]	1	1	B1B1B1		HCD	1	0	1	1	171	155	2.39	0	318.49	0	4	67	531500	3	341.514	1022.53	0	-1.86	4.2	377	377	MS2	2021-12-28	12	28	21jan_CC_E1E2_DeGlyco.raw
High	A	12	IAYHHEQR	6	Unambiguous	Isoform of B1B1B2, MayaroE2 OS=Homo sapiens (Human) OX=9606 GN=A1 PE=1 SV=1 - [MayaroE2_HUMAN]	1	1	B1B1B1		HCD	1	0	1	1	134	145	2.61	0	407.48	0	4	71	503800	3	351.845	1053.52	0	-2.18	4.2	378	378	MS2	2021-12-28	12	28	21jan_CC_E1E2_DeGlyco.raw
High	A	12	WGNHKPQR	1	Unambiguous	Isoform of B1B1B2, MayaroE2 OS=Homo sapiens (Human) OX=9606 GN=A1 PE=1 SV=1 - [MayaroE2_HUMAN]	1	1	B1B1B1		HCD	1	0	1	1	180	166	2.95	0	600.85	0	1	231	178300	2	511.766	1022.53	0	-2.84	4.21	379	379	MS2	2021-11-14	11	14	21jan_CC_E1E2_DeGlyco.raw
High	A	12	TQDKPEYK	2	Unambiguous	Isoform of A1A1A2, MayaroE1 OS=Homo sapiens (Human) OX=9606 GN=A1 PE=1 SV=1 - [MayaroE1_HUMAN]	1	1	A1A1A1		HCD	1	0	1	1	160	165	2.78	0	688.06	0	5	31	1326000	2	504.753	1008.5	0	-0.61	4.22	381	381	MS2	2021-11-14	11	14	21jan_CC_E1E2_DeGlyco.raw
High	A	12	WGNHKPQR	1	Unambiguous	Isoform of B1B1B2, MayaroE2 OS=Homo sapiens (Human) OX=9606 GN=A1 PE=1 SV=1 - [MayaroE2_HUMAN]	1	1	B1B1B1		HCD	1	0	1	1	164	149	2.68	0	321.11	0	4	68	533300	3	341.513	1022.53	0	-2.04	4.24	383	383	MS2	2021-12-28	12	28	21jan_CC_E1E2_DeGlyco.raw
High	A	12	IAYHHEQR	6	Unambiguous	Isoform of B1B1B2, MayaroE2 OS=Homo sapiens (Human) OX=9606 GN=A1 PE=1 SV=1 - [MayaroE2_HUMAN]	1	1	B1B1B1		HCD	1	0	1	1	133	146	2.66	0	408.97	0	5	77	464400	3	351.845	1053.52	0	-2.53	4.24	384	384	MS2	2021-12-28	12	28	21jan_CC_E1E2_DeGlyco.raw
High	A	12	WGNHKPQR	1	Unambiguous	Isoform of B1B1B2, MayaroE2 OS=Homo sapiens (Human) OX=9606 GN=A1 PE=1 SV=1 - [MayaroE2_HUMAN]	1	1	B1B1B1		HCD	1	0	1	1	181	167	2.84	0	609.64	0	2	235	174500	2	511.766	1022.53	0	-2.84	4.25	385	385	MS2	2021-11-14	11	14	21jan_CC_E1E2_DeGlyco.raw
High	A	12	IAYHHEQR	6	Unambiguous	Isoform of B1B1B2, MayaroE2 OS=Homo sapiens (Human) OX=9606 GN=A1 PE=1 SV=1 - [MayaroE2_HUMAN]	1	1	B1B1B1		HCD	1	0	1	1	122	140	2.73	0	442.01	0	5	271	149300	2	527.264	1053.52	0	-2.51	4.27	388	388	MS2	2021-09-14	9	14	21jan_CC_E1E2_DeGlyco.raw
High	A	12	IAYHHEQR	6	Unambiguous	Isoform of B1B1B2, MayaroE2 OS=Homo sapiens (Human) OX=9606 GN=A1 PE=1 SV=1 - [MayaroE2_HUMAN]	1	1	B1B1B1		HCD	1	0	1	1	124	141	2.47	0	527.1	0	6	292	133300	2	527.264	1053.52	0	-2.4	4.3	391	391	MS2	2021-10-14	10	14	21jan_CC_E1E2_DeGlyco.raw
High	A	12	TDTHDHTK	66	Unambiguous	Isoform of B1B1B2, MayaroE2 OS=Homo sapiens (Human) OX=9606 GN=A1 PE=1 SV=1 - [MayaroE2_HUMAN]	1	1	B1B1B1		HCD	1	0	1	1	63	64	3	0	523.52	0	18	423	78300	3	318.814	954.428	0	-0.05	5.13	452	452	MS2	13/28	13	28	21jan_CC_E1E2_DeGlyco.raw
High	A	12	TDTHDHTK	66	Unambiguous	Isoform of B1B1B2, MayaroE2 OS=Homo sapiens (Human) OX=9606 GN=A1 PE=1 SV=1 - [MayaroE2_HUMAN]	1	1	B1B1B1		HCD	1	0	1	1	63	64	3.09	0	433.88	0	22	397	81820	3	318.814	954.427	0	-0.82	5.2	457	457	MS2	2021-12-28	12	28	21jan_CC_E1E2_DeGlyco.raw
High	A	12	TQDKPEYK	2	Unambiguous	Isoform of A1A1A2, MayaroE1 OS=Homo sapiens (Human) OX=9606 GN=A1 PE=1 SV=1 - [MayaroE1_HUMAN]	1	1	A1A1A1		HCD	1	0	1	1	152	157	2.94	0	678.03	0	7	62	636500	2	504.753	1008.5	0	-0.42	5.24	460	460	MS2	2021-11-14	11	14	21jan_CC_E1E2_DeGlyco.raw
High	A	12	WGNHKPQR	1	Unambiguous	Isoform of B1B1B2, MayaroE2 OS=Homo sapiens (Human) OX=9606 GN=A1 PE=1 SV=1 - [MayaroE2_HUMAN]	1	1	B1B1B1		HCD	1	0	1	1	171	160	2.59	0	256.63	0	6	62	494000	3	341.514	1022.53	0	-0.7	5.26	462	462	MS2	2021-11-28	11	28	21jan_CC_E1E2_DeGlyco.raw
High	A	12	IAYHHEQR	6	Unambiguous	Isoform of B1B1B2, MayaroE2 OS=Homo sapiens (Human) OX=9606 GN=A1 PE=1 SV=1 - [MayaroE2_HUMAN]	1	1	B1B1B1		HCD	1	0	1	1	139	150	2.81	0	410.6	0	6	78	444800	3	351.845	1053.52	0	-2.27	5.26	463	463	MS2	2021-12-28	12	28	21jan_CC_E1E2_DeGlyco.raw
High	A	12	WGNHKPQR	1	Unambiguous	Isoform of B1B1B2, MayaroE2 OS=Homo sapiens (Human) OX=9606 GN=A1 PE=1 SV=1 - [MayaroE2_HUMAN]	1	1	B1B1B1		HCD	1	0	1	1	154	134	3.23	0	621.82	0	3	255	148600	2	511.767	1022.53	0	-1.88	5.26	464	464	MS2	2021-11-14	11	14	21jan_CC_E1E2_DeGlyco.raw
High	A	12	TQDKPEYK	2	Unambiguous	Isoform of A1A1A2, MayaroE1 OS=Homo sapiens (Human) OX=9606 GN=A1 PE=1 SV=1 - [MayaroE1_HUMAN]	1	1	A1A1A1		HCD	1	0	1	1	155	162	2.63	0	573.94	0	8	74	532900	2	504.753	1008.5	0	-0.24	5.28	466	466	MS2	2021-10-14	10	14	21jan_CC_E1E2_DeGlyco.raw
High	A	12	WGNHKPQR	1	Unambiguous	Isoform of B1B1B2, MayaroE2 OS=Homo sapiens (Human) OX=9606 GN=A1 PE=1 SV=1 - [MayaroE2_HUMAN]	1	1	B1B1B1		HCD	1	0	1	1	172	159	2.98	0	257.52	0	6	74	421800	3	341.514	1022.53	0	-0.52	5.3	468	468	MS2	2021-11-28	11	28	21jan_CC_E1E2_DeGlyco.raw
High	A	12	IAYHHEQR	6	Unambiguous	Isoform of B1B1B2, MayaroE2 OS=Homo sapiens (Human) OX=9606 GN=A1 PE=1 SV=1 - [MayaroE2_HUMAN]	1	1	B1B1B1		HCD	1	0	1	1	139	148	2.75	0	374.44	0	5	90	365700	3	351.845	1053.52	0	-2.09	5.3	469	469	MS2	2021-11-28	11	28	21jan_CC_E1E2_DeGlyco.raw
High	A	12	WGNHKPQR	1	Unambiguous	Isoform of B1B1B2, MayaroE2 OS=Homo sapiens (Human) OX=9606 GN=A1 PE=1 SV=1 - [MayaroE2_HUMAN]	1	1	B1B1B1		HCD	1	0	1	1	155	135	3.27	0	612.25	0	3	300	129000	2	511.767	1022.53	0	-1.58	5.31	470	470	MS2	2021-11-14	11	14	21jan_CC_E1E2_DeGlyco.raw
High	A	12	IAYHHEQR	6	Unambiguous	Isoform of B1B1B2, MayaroE2 OS=Homo sapiens (Human) OX=9606 GN=A1 PE=1 SV=1 - [MayaroE2_HUMAN]	1	1	B1B1B1		HCD	1	0	1	1	124	141	2.72	0	508.11	0	11	349	103600	2	527.264	1053.52	0	-2.05	5.34	473	473	MS2	2021-10-14	10	14	21jan_CC_E1E2_DeGlyco.raw
High	A	12	IAYHHEQR	6	Unambiguous	Isoform of B1B1B2, MayaroE2 OS=Homo sapiens (Human) OX=9606 GN=A1 PE=1 SV=1 - [MayaroE2_HUMAN]	1	1	B1B1B1		HCD	1	0	1	1	119	135	2.74	0	447.8	0	12	340	101000	2	527.264	1053.52	0	-1.93	5.37	476	476	MS2	2021-09-14	9	14	21jan_CC_E1E2_DeGlyco.raw
High	A	12	TDTHDHTK	66	Unambiguous	Isoform of B1B1B2, MayaroE2 OS=Homo sapiens (Human) OX=9606 GN=A1 PE=1 SV=1 - [MayaroE2_HUMAN]	1	1	B1B1B1		HCD	1	0	1	1	54	66	3.45	0	1349.98	0	5	562	74820	2	477.717	954.426	0	-1.57	5.47	484	484	MS2	13/14	13	14	21jan_CC_E1E2_DeGlyco.raw
High	A	12	TDTHDHTK	66	Unambiguous	Isoform of B1B1B2, MayaroE2 OS=Homo sapiens (Human) OX=9606 GN=A1 PE=1 SV=1 - [MayaroE2_HUMAN]	1	1	B1B1B1		HCD	1	0	1	1	58	72	3.5	0	1058.46	0	6	536	81550	2	477.717	954.426	0	-1.38	5.54	489	489	MS2	2021-12-14	12	14	21jan_CC_E1E2_DeGlyco.raw
High	A	12	KAEVINAR	180	Unambiguous	Putative glutathione hydrolase 3 proenzyme OS=Homo sapiens (Human) OX=9606 GN=GGT3P PE=5 SV=2 - [GGT3_HUMAN]|Isoform of P36268, Inactive glutathione hydrolase 2 OS=Homo sapiens (Human) OX=9606 GN=GGT2 PE=4 SV=2 - [B5MCK8_HUMAN]|Isoform of P19440, Glutathione hydrolase 1 proenzyme OS=Homo sapiens (Human) OX=9606 GN=GGT1 PE=1 SV=1 - [E7EM62_HUMAN]|Isoform of P19440, Glutathione hydrolase 1 proenzym…	12	12	A6NGU5;B5MCK8;E7EM62;E7ENJ5;E7ET76;E7ETJ6;E7ETR7;E7ETU4;E7EVF8;P19440;P19440-2;E7ESL5		HCD	1	0	1	1	273	225	2.4	0	580.9	1	49	234	78960	2	450.765	900.524	0	-2.94	6.03	525	525	MS2	2021-10-14	10	14	21jan_CC_E1E2_DeGlyco.raw
High	A	12	KAEVINAR	180	Unambiguous	Putative glutathione hydrolase 3 proenzyme OS=Homo sapiens (Human) OX=9606 GN=GGT3P PE=5 SV=2 - [GGT3_HUMAN]|Isoform of P36268, Inactive glutathione hydrolase 2 OS=Homo sapiens (Human) OX=9606 GN=GGT2 PE=4 SV=2 - [B5MCK8_HUMAN]|Isoform of P19440, Glutathione hydrolase 1 proenzyme OS=Homo sapiens (Human) OX=9606 GN=GGT1 PE=1 SV=1 - [E7EM62_HUMAN]|Isoform of P19440, Glutathione hydrolase 1 proenzym…	12	12	A6NGU5;B5MCK8;E7EM62;E7ENJ5;E7ET76;E7ETJ6;E7ETR7;E7ETU4;E7EVF8;P19440;P19440-2;E7ESL5		HCD	1	0	1	1	197	167	2.48	0	686.16	1	48	272	74720	2	450.766	900.524	0	-2.19	6.06	527	527	MS2	2021-11-14	11	14	21jan_CC_E1E2_DeGlyco.raw
High	A	12	TDTHDHTK	66	Unambiguous	Isoform of B1B1B2, MayaroE2 OS=Homo sapiens (Human) OX=9606 GN=A1 PE=1 SV=1 - [MayaroE2_HUMAN]	1	1	B1B1B1		HCD	1	0	1	1	70	67	3.21	0	568.94	0	15	339	95980	3	318.814	954.427	0	-1.1	6.22	542	542	MS2	13/28	13	28	21jan_CC_E1E2_DeGlyco.raw
High	A	12	TDTHDHTK	66	Unambiguous	Isoform of B1B1B2, MayaroE2 OS=Homo sapiens (Human) OX=9606 GN=A1 PE=1 SV=1 - [MayaroE2_HUMAN]	1	1	B1B1B1		HCD	1	0	1	1	70	67	3.35	0	615.99	0	15	384	78930	3	318.814	954.426	0	-1.3	6.25	544	544	MS2	13/28	13	28	21jan_CC_E1E2_DeGlyco.raw
High	A	12	WGNHKPQR	1	Unambiguous	Isoform of B1B1B2, MayaroE2 OS=Homo sapiens (Human) OX=9606 GN=A1 PE=1 SV=1 - [MayaroE2_HUMAN]	1	1	B1B1B1		HCD	1	0	1	1	164	150	2.56	0	315.01	0	4	35	1016000	3	341.514	1022.53	0	-1.69	6.29	547	547	MS2	2021-12-28	12	28	21jan_CC_E1E2_DeGlyco.raw
High	A	12	IAYHHEQR	6	Unambiguous	Isoform of B1B1B2, MayaroE2 OS=Homo sapiens (Human) OX=9606 GN=A1 PE=1 SV=1 - [MayaroE2_HUMAN]	1	1	B1B1B1		HCD	1	0	1	1	137	151	2.74	0	419.11	0	6	41	810300	3	351.845	1053.52	0	-2.53	6.3	548	548	MS2	2021-12-28	12	28	21jan_CC_E1E2_DeGlyco.raw
High	A	12	WGNHKPQR	1	Unambiguous	Isoform of B1B1B2, MayaroE2 OS=Homo sapiens (Human) OX=9606 GN=A1 PE=1 SV=1 - [MayaroE2_HUMAN]	1	1	B1B1B1		HCD	1	0	1	1	182	165	2.88	0	604.1	0	5	190	216400	2	511.766	1022.52	0	-3.55	6.31	551	551	MS2	2021-11-14	11	14	21jan_CC_E1E2_DeGlyco.raw
High	A	12	WGNHKPQR	1	Unambiguous	Isoform of B1B1B2, MayaroE2 OS=Homo sapiens (Human) OX=9606 GN=A1 PE=1 SV=1 - [MayaroE2_HUMAN]	1	1	B1B1B1		HCD	1	0	1	1	160	151	2.79	0	313.84	0	5	39	909500	3	341.514	1022.53	0	-1.24	6.33	553	553	MS2	2021-12-28	12	28	21jan_CC_E1E2_DeGlyco.raw
High	A	12	IAYHHEQR	6	Unambiguous	Isoform of B1B1B2, MayaroE2 OS=Homo sapiens (Human) OX=9606 GN=A1 PE=1 SV=1 - [MayaroE2_HUMAN]	1	1	B1B1B1		HCD	1	0	1	1	134	148	2.95	0	410.01	0	6	40	833900	3	351.845	1053.52	0	-2.01	6.34	554	554	MS2	2021-12-28	12	28	21jan_CC_E1E2_DeGlyco.raw
High	A	12	WGNHKPQR	1	Unambiguous	Isoform of B1B1B2, MayaroE2 OS=Homo sapiens (Human) OX=9606 GN=A1 PE=1 SV=1 - [MayaroE2_HUMAN]	1	1	B1B1B1		HCD	1	0	1	1	182	165	2.92	0	609.25	0	4	201	205300	2	511.766	1022.52	0	-3.25	6.35	557	557	MS2	2021-11-14	11	14	21jan_CC_E1E2_DeGlyco.raw
High	A	12	IAYHHEQR	6	Unambiguous	Isoform of B1B1B2, MayaroE2 OS=Homo sapiens (Human) OX=9606 GN=A1 PE=1 SV=1 - [MayaroE2_HUMAN]	1	1	B1B1B1		HCD	1	0	1	1	119	137	2.74	0	610.74	0	4	113	347700	2	527.263	1053.52	0	-3.09	6.37	559	559	MS2	2021-11-14	11	14	21jan_CC_E1E2_DeGlyco.raw
High	A	12	IAYHHEQR	6	Unambiguous	Isoform of B1B1B2, MayaroE2 OS=Homo sapiens (Human) OX=9606 GN=A1 PE=1 SV=1 - [MayaroE2_HUMAN]	1	1	B1B1B1		HCD	1	0	1	1	123	140	2.77	0	435.7	0	3	159	251000	2	527.263	1053.52	0	-2.86	6.42	564	564	MS2	2021-09-14	9	14	21jan_CC_E1E2_DeGlyco.raw
High	A	12	TDTHDHTK	66	Unambiguous	Isoform of B1B1B2, MayaroE2 OS=Homo sapiens (Human) OX=9606 GN=A1 PE=1 SV=1 - [MayaroE2_HUMAN]	1	1	B1B1B1		HCD	1	0	1	1	68	80	3.58	0	1051.36	0	7	384	107600	2	477.716	954.426	0	-2.08	6.58	579	579	MS2	2021-12-14	12	14	21jan_CC_E1E2_DeGlyco.raw
High	A	12	TDTHDHTK	66	Unambiguous	Isoform of B1B1B2, MayaroE2 OS=Homo sapiens (Human) OX=9606 GN=A1 PE=1 SV=1 - [MayaroE2_HUMAN]	1	1	B1B1B1		HCD	1	0	1	1	77	89	3.23	0	1043.79	0	8	262	160600	2	477.717	954.426	0	-1.76	6.61	582	582	MS2	2021-12-14	12	14	21jan_CC_E1E2_DeGlyco.raw
High	A	12	NHEEEmKDLR	228	Unambiguous	Keratin, type I cytoskeletal 10 OS=Homo sapiens (Human) OX=9606 GN=KRT10 PE=1 SV=6 - [K1C10_HUMAN]	1	1	P13645	M6(Oxidation)	HCD	1	0	1	1	58	51	3.56	0	279.92	1	26	276	109100	3	439.534	1316.59	0	-1.33	7.22	639	639	MS2	1936-12-01	12	36	21jan_CC_E1E2_DeGlyco.raw
High	A	12	NHEEEmKDLR	228	Unambiguous	Keratin, type I cytoskeletal 10 OS=Homo sapiens (Human) OX=9606 GN=KRT10 PE=1 SV=6 - [K1C10_HUMAN]	1	1	P13645	M6(Oxidation)	HCD	1	0	1	1	62	56	3.33	0	338.84	1	15	119	273700	3	439.534	1316.59	0	-1.47	7.25	643	643	MS2	13/36	13	36	21jan_CC_E1E2_DeGlyco.raw
High	A	12	TDTHDHTK	66	Unambiguous	Isoform of B1B1B2, MayaroE2 OS=Homo sapiens (Human) OX=9606 GN=A1 PE=1 SV=1 - [MayaroE2_HUMAN]	1	1	B1B1B1		HCD	1	0	1	1	71	67	3.51	0	721.84	0	32	229	146300	3	318.814	954.426	0	-1.39	7.3	648	648	MS2	14/28	14	28	21jan_CC_E1E2_DeGlyco.raw
High	A	12	TDTHDHTK	66	Unambiguous	Isoform of B1B1B2, MayaroE2 OS=Homo sapiens (Human) OX=9606 GN=A1 PE=1 SV=1 - [MayaroE2_HUMAN]	1	1	B1B1B1		HCD	1	0	1	1	68	69	3.53	0	779.79	0	23	247	138100	3	318.814	954.427	0	-0.91	7.32	650	650	MS2	14/28	14	28	21jan_CC_E1E2_DeGlyco.raw
High	A	12	IAYHHEQR	6	Unambiguous	Isoform of B1B1B2, MayaroE2 OS=Homo sapiens (Human) OX=9606 GN=A1 PE=1 SV=1 - [MayaroE2_HUMAN]	1	1	B1B1B1		HCD	1	0	1	1	136	149	2.48	0	369.99	0	65	19	1304000	3	351.845	1053.52	0	-1.83	7.35	653	653	MS2	2021-11-28	11	28	21jan_CC_E1E2_DeGlyco.raw
High	A	12	WGNHKPQR	1	Unambiguous	Isoform of B1B1B2, MayaroE2 OS=Homo sapiens (Human) OX=9606 GN=A1 PE=1 SV=1 - [MayaroE2_HUMAN]	1	1	B1B1B1		HCD	1	0	1	1	216	187	2.92	0	304.54	0	8	17	1546000	3	341.513	1022.53	0	-2.13	7.36	654	654	MS2	2021-12-28	12	28	21jan_CC_E1E2_DeGlyco.raw
High	A	12	WGNHKPQR	1	Unambiguous	Isoform of B1B1B2, MayaroE2 OS=Homo sapiens (Human) OX=9606 GN=A1 PE=1 SV=1 - [MayaroE2_HUMAN]	1	1	B1B1B1		HCD	1	0	1	1	269	242	3.16	0	448.11	0	9	86	378400	2	511.765	1022.52	0	-5.52	7.37	656	656	MS2	2021-10-14	10	14	21jan_CC_E1E2_DeGlyco.raw
High	A	12	TQDKPEYK	2	Unambiguous	Isoform of A1A1A2, MayaroE1 OS=Homo sapiens (Human) OX=9606 GN=A1 PE=1 SV=1 - [MayaroE1_HUMAN]	1	1	A1A1A1		HCD	1	0	1	1	202	217	2.61	0	576.3	0	10	108	333200	2	504.753	1008.5	0	-0.42	7.37	657	657	MS2	2021-10-14	10	14	21jan_CC_E1E2_DeGlyco.raw
High	A	12	WGnHKPQR	1	Unambiguous	Isoform of B1B1B2, MayaroE2 OS=Homo sapiens (Human) OX=9606 GN=A1 PE=1 SV=1 - [MayaroE2_HUMAN]	1	1	B1B1B1	N3(Deamidated)	HCD	1	0	1	1	141	165	2.56	0	291.47	0	33	13	2232000	3	341.844	1023.52	0	5.73	7.39	659	659	MS2	2021-12-28	12	28	21jan_CC_E1E2_DeGlyco.raw
High	A	12	IAYHHEQR	6	Unambiguous	Isoform of B1B1B2, MayaroE2 OS=Homo sapiens (Human) OX=9606 GN=A1 PE=1 SV=1 - [MayaroE2_HUMAN]	1	1	B1B1B1		HCD	1	0	1	1	138	147	2.69	0	311.03	0	65	20	1288000	3	351.845	1053.52	0	-2.44	7.4	660	660	MS2	2021-10-28	10	28	21jan_CC_E1E2_DeGlyco.raw
High	A	12	WGnHKPQR	1	Unambiguous	Isoform of B1B1B2, MayaroE2 OS=Homo sapiens (Human) OX=9606 GN=A1 PE=1 SV=1 - [MayaroE2_HUMAN]	1	1	B1B1B1	N3(Deamidated)	HCD	1	0	1	1	192	207	2.72	0	357.56	0	40	54	444500	2	512.261	1023.52	0	3.42	7.4	661	661	MS2	2021-09-14	9	14	21jan_CC_E1E2_DeGlyco.raw
High	A	12	TQDKPEYK	2	Unambiguous	Isoform of A1A1A2, MayaroE1 OS=Homo sapiens (Human) OX=9606 GN=A1 PE=1 SV=1 - [MayaroE1_HUMAN]	1	1	A1A1A1		HCD	1	0	1	1	221	231	2.65	0	675.96	0	10	96	392700	2	504.753	1008.5	0	-1.21	7.41	663	663	MS2	2021-11-14	11	14	21jan_CC_E1E2_DeGlyco.raw
High	A	12	IAYHHEQR	6	Unambiguous	Isoform of B1B1B2, MayaroE2 OS=Homo sapiens (Human) OX=9606 GN=A1 PE=1 SV=1 - [MayaroE2_HUMAN]	1	1	B1B1B1		HCD	1	0	1	1	119	132	2.69	0	516.17	0	35	104	287900	2	527.263	1053.52	0	-3.32	7.42	665	665	MS2	2021-10-14	10	14	21jan_CC_E1E2_DeGlyco.raw
High	A	12	ccGTAEcR	184	Unambiguous	Isoform of A1A1A2, MayaroE1 OS=Homo sapiens (Human) OX=9606 GN=A1 PE=1 SV=1 - [MayaroE1_HUMAN]	1	1	A1A1A1	C1(Carbamidomethyl); C2(Carbamidomethyl); C7(Carbamidomethyl)	HCD	1	0	1	1	2	2	2.26	0	596.5	0	17	265	143500	2	507.183	1013.36	0	-1.75	7.43	666	666	MS2	2021-10-14	10	14	21jan_CC_E1E2_DeGlyco.raw
High	A	12	IAYHHEQR	6	Unambiguous	Isoform of B1B1B2, MayaroE2 OS=Homo sapiens (Human) OX=9606 GN=A1 PE=1 SV=1 - [MayaroE2_HUMAN]	1	1	B1B1B1		HCD	1	0	1	1	108	115	2.3	0	299.09	0	65	89	288900	2	527.263	1053.52	0	-4.02	7.47	670	670	MS2	13/14	13	14	21jan_CC_E1E2_DeGlyco.raw
High	A	12	ccGTAEcR	184	Unambiguous	Isoform of A1A1A2, MayaroE1 OS=Homo sapiens (Human) OX=9606 GN=A1 PE=1 SV=1 - [MayaroE1_HUMAN]	1	1	A1A1A1	C1(Carbamidomethyl); C2(Carbamidomethyl); C7(Carbamidomethyl)	HCD	1	0	1	1	2	2	2.73	0	598.28	0	22	267	139400	2	507.182	1013.36	0	-2.53	7.48	672	672	MS2	2021-10-14	10	14	21jan_CC_E1E2_DeGlyco.raw
High	A	12	TDTHDHTK	66	Unambiguous	Isoform of B1B1B2, MayaroE2 OS=Homo sapiens (Human) OX=9606 GN=A1 PE=1 SV=1 - [MayaroE2_HUMAN]	1	1	B1B1B1		HCD	1	0	1	1	63	70	3.17	0	818.47	0	33	437	80570	2	477.715	954.423	0	-4.58	7.73	697	697	MS2	2021-11-14	11	14	21jan_CC_E1E2_DeGlyco.raw
High	A	12	DSPLnAK	257	Ambiguous	Isoform of A1A1A2, MayaroE1 OS=Homo sapiens (Human) OX=9606 GN=A1 PE=1 SV=1 - [MayaroE1_HUMAN]	1	1	A1A1A1	N5(Deamidated)	HCD	0.0963	0	1	1	44	36	1.35	0	55.66	0	6	142	985800	1	745.372	745.372	0	-0.51	8.26	760	760	MS2	2021-06-12	6	12	21jan_CC_E1E2_DeGlyco.raw
High	A	12	LDPSDAK	8536	Ambiguous		0	0			HCD		0.0963	2	2	44	36	1.22	0	35.05	0	6	142	985800	1	745.372	745.372	0	-0.52	8.26	760	760	MS2	2021-05-12	5	12	21jan_CC_E1E2_DeGlyco.raw
High	A	12	YHPDKNPNEGEK	291	Unambiguous	DnaJ homolog subfamily A member 1 OS=Homo sapiens (Human) OX=9606 GN=DNAJA1 PE=1 SV=2 - [DNJA1_HUMAN]|Isoform of P31689, Isoform 2 of DnaJ homolog subfamily A member 1 OS=Homo sapiens (Human) OX=9606 GN=DNAJA1 PE=1 SV=2 - [DNJA1-2_HUMAN]	2	2	P31689;P31689-2		HCD	1	0	1	1	88	66	3.2	0	307.11	1	18	293	78570	3	476.556	1427.65	0	-0.85	8.27	761	761	MS2	14/44	14	44	21jan_CC_E1E2_DeGlyco.raw
High	A	12	YHPDKNPNEGEK	291	Unambiguous	DnaJ homolog subfamily A member 1 OS=Homo sapiens (Human) OX=9606 GN=DNAJA1 PE=1 SV=2 - [DNJA1_HUMAN]|Isoform of P31689, Isoform 2 of DnaJ homolog subfamily A member 1 OS=Homo sapiens (Human) OX=9606 GN=DNAJA1 PE=1 SV=2 - [DNJA1-2_HUMAN]	2	2	P31689;P31689-2		HCD	1	0	1	1	102	82	2.61	0	313.9	1	60	184	123600	3	476.556	1427.65	0	-1.17	8.28	763	763	MS2	14/44	14	44	21jan_CC_E1E2_DeGlyco.raw
High	A	12	RGLDVNK	298	Unambiguous	Isoform of Q9ULV4, Isoform 2 of Coronin-1C OS=Homo sapiens (Human) OX=9606 GN=CORO1C PE=1 SV=1 - [COR1C-2_HUMAN]|Isoform of Q9ULV4, Isoform 3 of Coronin-1C OS=Homo sapiens (Human) OX=9606 GN=CORO1C PE=1 SV=1 - [COR1C-3_HUMAN]|Isoform of Q9ULV4, Coronin OS=Homo sapiens (Human) OX=9606 GN=CORO1C PE=1 SV=1 - [B4E3S0_HUMAN]|Isoform of Q9ULV4, Coronin-1C (Fragment) OS=Homo sapiens (Human) OX=9606 GN=C…	5	5	Q9ULV4-2;Q9ULV4-3;B4E3S0;H0YHL7;Q9ULV4		HCD	1	0	1	1	305	309	2.26	0	366.41	1	25	486	70210	2	401.232	801.457	0	-1.17	8.36	770	770	MS2	2021-09-12	9	12	21jan_CC_E1E2_DeGlyco.raw
High	A	12	TQDKPEYK	2	Unambiguous	Isoform of A1A1A2, MayaroE1 OS=Homo sapiens (Human) OX=9606 GN=A1 PE=1 SV=1 - [MayaroE1_HUMAN]	1	1	A1A1A1		HCD	1	0	1	1	156	163	2.65	0	578.48	0	3	70	585700	2	504.753	1008.5	0	-0.67	8.4	774	774	MS2	2021-10-14	10	14	21jan_CC_E1E2_DeGlyco.raw
High	A	12	WGNHKPQR	1	Unambiguous	Isoform of B1B1B2, MayaroE2 OS=Homo sapiens (Human) OX=9606 GN=A1 PE=1 SV=1 - [MayaroE2_HUMAN]	1	1	B1B1B1		HCD	1	0	1	1	166	153	2.64	0	309.12	0	18	54	551600	3	341.514	1022.53	0	-0.79	8.41	775	775	MS2	2021-12-28	12	28	21jan_CC_E1E2_DeGlyco.raw
High	A	12	WGNHKPQR	1	Unambiguous	Isoform of B1B1B2, MayaroE2 OS=Homo sapiens (Human) OX=9606 GN=A1 PE=1 SV=1 - [MayaroE2_HUMAN]	1	1	B1B1B1		HCD	1	0	1	1	162	139	3.03	0	588.89	0	15	283	125300	2	511.767	1022.53	0	-1.52	8.41	777	777	MS2	2021-11-14	11	14	21jan_CC_E1E2_DeGlyco.raw
High	A	12	WGNHKPQR	1	Unambiguous	Isoform of B1B1B2, MayaroE2 OS=Homo sapiens (Human) OX=9606 GN=A1 PE=1 SV=1 - [MayaroE2_HUMAN]	1	1	B1B1B1		HCD	1	0	1	1	163	151	2.8	0	318.33	0	9	60	543000	3	341.514	1022.53	0	-0.52	8.44	780	780	MS2	2021-12-28	12	28	21jan_CC_E1E2_DeGlyco.raw
High	A	12	TQDKPEYK	2	Unambiguous	Isoform of A1A1A2, MayaroE1 OS=Homo sapiens (Human) OX=9606 GN=A1 PE=1 SV=1 - [MayaroE1_HUMAN]	1	1	A1A1A1		HCD	1	0	1	1	158	166	2.67	0	681.54	0	3	76	530700	2	504.753	1008.5	0	-0.85	8.45	781	781	MS2	2021-11-14	11	14	21jan_CC_E1E2_DeGlyco.raw
High	A	12	IAYHHEQR	6	Unambiguous	Isoform of B1B1B2, MayaroE2 OS=Homo sapiens (Human) OX=9606 GN=A1 PE=1 SV=1 - [MayaroE2_HUMAN]	1	1	B1B1B1		HCD	1	0	1	1	136	148	2.72	0	374.16	0	21	154	182000	2	527.264	1053.52	0	-1.59	8.48	786	786	MS2	2021-08-14	8	14	21jan_CC_E1E2_DeGlyco.raw
High	A	12	IAYHHEQR	6	Unambiguous	Isoform of B1B1B2, MayaroE2 OS=Homo sapiens (Human) OX=9606 GN=A1 PE=1 SV=1 - [MayaroE2_HUMAN]	1	1	B1B1B1		HCD	1	0	1	1	143	152	2.27	0	431.94	0	26	144	192600	2	527.264	1053.52	0	-1.59	8.53	791	791	MS2	2021-09-14	9	14	21jan_CC_E1E2_DeGlyco.raw
High	A	12	HFDSFK	319	Unambiguous	Activin receptor type-1B OS=Homo sapiens (Human) OX=9606 GN=ACVR1B PE=1 SV=1 - [ACV1B_HUMAN]|Isoform of P36896, Isoform 2 of Activin receptor type-1B OS=Homo sapiens (Human) OX=9606 GN=ACVR1B PE=1 SV=1 - [ACV1B-2_HUMAN]|Isoform of P36896, Isoform 3 of Activin receptor type-1B OS=Homo sapiens (Human) OX=9606 GN=ACVR1B PE=1 SV=1 - [ACV1B-3_HUMAN]|Isoform of P36896, Isoform 4 of Activin receptor typ…	5	5	P36896;P36896-2;P36896-3;P36896-4;P36896-5		HCD	1	0	1	1	123	128	2.25	0	244.32	0	34	240	126400	2	390.687	780.367	0	-0.94	8.6	801	801	MS2	2021-07-10	7	10	21jan_CC_E1E2_DeGlyco.raw
High	A	12	HQGVmVGmGQK	330	Unambiguous	Isoform of P63267, Actin, gamma-enteric smooth muscle OS=Homo sapiens (Human) OX=9606 GN=ACTG2 PE=1 SV=1 - [B8ZZJ2_HUMAN]|Isoform of P60709, Actin, cytoplasmic 1 (Fragment) OS=Homo sapiens (Human) OX=9606 GN=ACTB PE=1 SV=1 - [C9JTX5_HUMAN]|Isoform of P62736, Actin, aortic smooth muscle (Fragment) OS=Homo sapiens (Human) OX=9606 GN=ACTA2 PE=1 SV=1 - [F6QUT6_HUMAN]|Isoform of P63267, Actin, gamma-e…	23	23	B8ZZJ2;C9JTX5;F6QUT6;F8WB63;G5E9R0;I3L1U9;I3L3R2;J3KT65;K7EM38;P60709;P62736;P63261;P63267;P68032;P68133;Q562R1;A6NL76;C9JFL5;C9JZR7;E7EVS6;A0A2R8Y793;A0A2R8YGF8;C9JUM1	M5(Oxidation); M8(Oxidation)	HCD	1	0	1	1	107	101	2.63	0	460.34	0	2	164	241100	2	602.283	1203.56	0	-1.12	8.74	818	818	MS2	14/20	14	20	21jan_CC_E1E2_DeGlyco.raw
High	A	12	HQGVmVGmGQK	330	Unambiguous	Isoform of P63267, Actin, gamma-enteric smooth muscle OS=Homo sapiens (Human) OX=9606 GN=ACTG2 PE=1 SV=1 - [B8ZZJ2_HUMAN]|Isoform of P60709, Actin, cytoplasmic 1 (Fragment) OS=Homo sapiens (Human) OX=9606 GN=ACTB PE=1 SV=1 - [C9JTX5_HUMAN]|Isoform of P62736, Actin, aortic smooth muscle (Fragment) OS=Homo sapiens (Human) OX=9606 GN=ACTA2 PE=1 SV=1 - [F6QUT6_HUMAN]|Isoform of P63267, Actin, gamma-e…	23	23	B8ZZJ2;C9JTX5;F6QUT6;F8WB63;G5E9R0;I3L1U9;I3L3R2;J3KT65;K7EM38;P60709;P62736;P63261;P63267;P68032;P68133;Q562R1;A6NL76;C9JFL5;C9JZR7;E7EVS6;A0A2R8Y793;A0A2R8YGF8;C9JUM1	M5(Oxidation); M8(Oxidation)	HCD	1	0	1	1	86	85	2.62	0	419.29	0	3	43	870400	2	602.283	1203.56	0	-1.42	8.79	824	824	MS2	13/20	13	20	21jan_CC_E1E2_DeGlyco.raw
High	A	12	HQGVmVGmGQK	330	Unambiguous	Isoform of P63267, Actin, gamma-enteric smooth muscle OS=Homo sapiens (Human) OX=9606 GN=ACTG2 PE=1 SV=1 - [B8ZZJ2_HUMAN]|Isoform of P60709, Actin, cytoplasmic 1 (Fragment) OS=Homo sapiens (Human) OX=9606 GN=ACTB PE=1 SV=1 - [C9JTX5_HUMAN]|Isoform of P62736, Actin, aortic smooth muscle (Fragment) OS=Homo sapiens (Human) OX=9606 GN=ACTA2 PE=1 SV=1 - [F6QUT6_HUMAN]|Isoform of P63267, Actin, gamma-e…	23	23	B8ZZJ2;C9JTX5;F6QUT6;F8WB63;G5E9R0;I3L1U9;I3L3R2;J3KT65;K7EM38;P60709;P62736;P63261;P63267;P68032;P68133;Q562R1;A6NL76;C9JFL5;C9JZR7;E7EVS6;A0A2R8Y793;A0A2R8YGF8;C9JUM1	M5(Oxidation); M8(Oxidation)	HCD	1	0	1	1	86	89	3.41	0	392.52	0	10	115	281200	3	401.858	1203.56	0	-1.63	8.8	825	825	MS2	16/40	16	40	21jan_CC_E1E2_DeGlyco.raw
High	A	12	GHYTIGK	340	Unambiguous	Isoform of P68366, Isoform 2 of Tubulin alpha-4A chain OS=Homo sapiens (Human) OX=9606 GN=TUBA4A PE=1 SV=1 - [TBA4A-2_HUMAN]|Isoform of P68366, Tubulin alpha chain (Fragment) OS=Homo sapiens (Human) OX=9606 GN=TUBA4A PE=1 SV=1 - [C9JEV8_HUMAN]|Isoform of P68366, Tubulin alpha chain (Fragment) OS=Homo sapiens (Human) OX=9606 GN=TUBA4A PE=1 SV=1 - [C9JJQ8_HUMAN]|Isoform of P68366, Tubulin alpha cha…	20	20	P68366-2;C9JEV8;C9JJQ8;C9JQ00;F5H5D3;F8VQQ4;F8VRZ4;F8VS66;F8VWV9;Q71U36-2;P68363;P68366;P0DPH7;P0DPH7-2;Q6PEY2;Q71U36;Q9BQE3;C9JDL2;F8VVB9;A0A1W2PQM2		HCD	1	0	1	1	183	182	2.34	0	396.22	0	24	55	704600	2	388.206	775.406	0	-5.22	9.01	855	855	MS2	2021-08-12	8	12	21jan_CC_E1E2_DeGlyco.raw
High	A	12	cQAYVTSHTK	355	Unambiguous	Isoform of B1B1B2, MayaroE2 OS=Homo sapiens (Human) OX=9606 GN=A1 PE=1 SV=1 - [MayaroE2_HUMAN]	1	1	B1B1B1	C1(Carbamidomethyl)	HCD	1	0	1	1	134	137	2.79	0	580.58	0	4	94	383700	2	597.783	1194.56	0	1.41	9.42	900	900	MS2	2021-11-18	11	18	21jan_CC_E1E2_DeGlyco.raw
High	A	12	cQAYVTSHTK	355	Unambiguous	Isoform of B1B1B2, MayaroE2 OS=Homo sapiens (Human) OX=9606 GN=A1 PE=1 SV=1 - [MayaroE2_HUMAN]	1	1	B1B1B1	C1(Carbamidomethyl)	HCD	1	0	1	1	79	109	3.68	0	730.28	0	3	165	204000	3	398.858	1194.56	0	0.88	9.43	902	902	MS2	17/36	17	36	21jan_CC_E1E2_DeGlyco.raw
High	A	12	cQAYVTSHTK	355	Unambiguous	Isoform of B1B1B2, MayaroE2 OS=Homo sapiens (Human) OX=9606 GN=A1 PE=1 SV=1 - [MayaroE2_HUMAN]	1	1	B1B1B1	C1(Carbamidomethyl)	HCD	1	0	1	1	138	138	3.07	0	687.99	0	7	7	5203000	2	597.783	1194.56	0	1.51	9.46	906	906	MS2	2021-12-18	12	18	21jan_CC_E1E2_DeGlyco.raw
High	A	12	cQAYVTSHTK	355	Unambiguous	Isoform of B1B1B2, MayaroE2 OS=Homo sapiens (Human) OX=9606 GN=A1 PE=1 SV=1 - [MayaroE2_HUMAN]	1	1	B1B1B1	C1(Carbamidomethyl)	HCD	1	0	1	1	97	120	3.45	0	858.55	0	13	11	2807000	3	398.857	1194.56	0	0.19	9.47	907	907	MS2	18/36	18	36	21jan_CC_E1E2_DeGlyco.raw
High	A	12	cQAYVTSHTK	355	Unambiguous	Isoform of B1B1B2, MayaroE2 OS=Homo sapiens (Human) OX=9606 GN=A1 PE=1 SV=1 - [MayaroE2_HUMAN]	1	1	B1B1B1	C1(Carbamidomethyl)	HCD	1	0	1	1	50	48	2.26	0	299.46	0	25	5	31570000	2	597.781	1194.55	0	-2.68	9.66	939	939	MS2	2021-12-18	12	18	21jan_CC_E1E2_DeGlyco.raw
High	A	12	cQAYVTSHTK	355	Unambiguous	Isoform of B1B1B2, MayaroE2 OS=Homo sapiens (Human) OX=9606 GN=A1 PE=1 SV=1 - [MayaroE2_HUMAN]	1	1	B1B1B1	C1(Carbamidomethyl)	HCD	1	0	1	1	58	57	2.6	0	314.67	0	25	6	29980000	2	597.78	1194.55	0	-2.99	9.68	943	943	MS2	2021-12-18	12	18	21jan_CC_E1E2_DeGlyco.raw
High	A	12	WGNHKPQR	1	Unambiguous	Isoform of B1B1B2, MayaroE2 OS=Homo sapiens (Human) OX=9606 GN=A1 PE=1 SV=1 - [MayaroE2_HUMAN]	1	1	B1B1B1		HCD	1	0	1	1	197	172	2.86	0	308.43	0	31	386	96460	3	341.513	1022.52	0	-3.74	9.85	968	968	MS2	2021-12-28	12	28	21jan_CC_E1E2_DeGlyco.raw
High	A	12	EDAANNYAR	406	Unambiguous	Tubulin alpha chain-like 3 OS=Homo sapiens (Human) OX=9606 GN=TUBAL3 PE=1 SV=2 - [TBAL3_HUMAN]|Isoform of A6NHL2, Isoform 2 of Tubulin alpha chain-like 3 OS=Homo sapiens (Human) OX=9606 GN=TUBAL3 PE=1 SV=2 - [TBAL3-2_HUMAN]|Isoform of P68366, Isoform 2 of Tubulin alpha-4A chain OS=Homo sapiens (Human) OX=9606 GN=TUBA4A PE=1 SV=1 - [TBA4A-2_HUMAN]|Isoform of Q9NY65, Tubulin alpha chain (Fragment) …	27	27	A6NHL2;A6NHL2-2;P68366-2;C9J2C0;C9JEV8;C9JJQ8;C9JQ00;C9K0S6;F5H5D3;F8VQQ4;F8VRZ4;F8VS66;F8VWV9;F8VX09;Q71U36-2;P68363;P68366;P0DPH7;P0DPH7-2;Q71U36;Q9BQE3;Q9NY65;Q9NY65-2;P68363-2;C9JDL2;F8VVB9;A0A1W2PQM2		HCD	1	0	1	1	82	86	2.82	0	631.02	0	29	92	348400	2	512.228	1023.45	0	-1.1	10.22	1012	1012	MS2	2021-10-16	10	16	21jan_CC_E1E2_DeGlyco.raw
High	A	12	EDAANNYAR	406	Unambiguous	Tubulin alpha chain-like 3 OS=Homo sapiens (Human) OX=9606 GN=TUBAL3 PE=1 SV=2 - [TBAL3_HUMAN]|Isoform of A6NHL2, Isoform 2 of Tubulin alpha chain-like 3 OS=Homo sapiens (Human) OX=9606 GN=TUBAL3 PE=1 SV=2 - [TBAL3-2_HUMAN]|Isoform of P68366, Isoform 2 of Tubulin alpha-4A chain OS=Homo sapiens (Human) OX=9606 GN=TUBA4A PE=1 SV=1 - [TBA4A-2_HUMAN]|Isoform of Q9NY65, Tubulin alpha chain (Fragment) …	27	27	A6NHL2;A6NHL2-2;P68366-2;C9J2C0;C9JEV8;C9JJQ8;C9JQ00;C9K0S6;F5H5D3;F8VQQ4;F8VRZ4;F8VS66;F8VWV9;F8VX09;Q71U36-2;P68363;P68366;P0DPH7;P0DPH7-2;Q71U36;Q9BQE3;Q9NY65;Q9NY65-2;P68363-2;C9JDL2;F8VVB9;A0A1W2PQM2		HCD	1	0	1	1	82	85	2.8	0	631.71	0	16	60	605400	2	512.227	1023.45	0	-1.7	10.26	1017	1017	MS2	2021-10-16	10	16	21jan_CC_E1E2_DeGlyco.raw
High	A	12	DRDSPLNAK	408	Unambiguous	Isoform of A1A1A2, MayaroE1 OS=Homo sapiens (Human) OX=9606 GN=A1 PE=1 SV=1 - [MayaroE1_HUMAN]	1	1	A1A1A1		HCD	1	0	1	1	224	224	3.42	0	1345.3	1	3	77	575700	2	508.261	1015.51	0	-2.68	10.3	1023	1023	MS2	14/16	14	16	21jan_CC_E1E2_DeGlyco.raw
High	A	12	YScScGSKPSGTTTTDK	410	Unambiguous	Isoform of B1B1B2, MayaroE2 OS=Homo sapiens (Human) OX=9606 GN=A1 PE=1 SV=1 - [MayaroE2_HUMAN]	1	1	B1B1B1	C3(Carbamidomethyl); C5(Carbamidomethyl)	HCD	1	0	1	1	39	37	3.34	0	353.08	0	13	48	469700	3	612.927	1836.77	0	-4.46	10.3	1024	1024	MS2	18/64	18	64	21jan_CC_E1E2_DeGlyco.raw
High	A	12	DRDSPLNAK	408	Unambiguous	Isoform of A1A1A2, MayaroE1 OS=Homo sapiens (Human) OX=9606 GN=A1 PE=1 SV=1 - [MayaroE1_HUMAN]	1	1	A1A1A1		HCD	1	0	1	1	207	205	3.59	0	1295.31	1	4	6	7101000	2	508.26	1015.51	0	-3.47	10.32	1028	1028	MS2	14/16	14	16	21jan_CC_E1E2_DeGlyco.raw
High	A	12	DRDSPLNAK	408	Unambiguous	Isoform of A1A1A2, MayaroE1 OS=Homo sapiens (Human) OX=9606 GN=A1 PE=1 SV=1 - [MayaroE1_HUMAN]	1	1	A1A1A1		HCD	1	0	1	1	126	143	2.89	0	382.7	1	2	32	1144000	3	339.175	1015.51	0	-6.33	10.33	1029	1029	MS2	13/32	13	32	21jan_CC_E1E2_DeGlyco.raw
High	A	12	YScScGSKPSGTTTTDK	410	Unambiguous	Isoform of B1B1B2, MayaroE2 OS=Homo sapiens (Human) OX=9606 GN=A1 PE=1 SV=1 - [MayaroE2_HUMAN]	1	1	B1B1B1	C3(Carbamidomethyl); C5(Carbamidomethyl)	HCD	1	0	1	1	34	34	3.51	0	295.63	0	17	29	786600	3	612.926	1836.76	0	-5.65	10.34	1030	1030	MS2	17/64	17	64	21jan_CC_E1E2_DeGlyco.raw
High	A	12	DRDSPLNAK	408	Unambiguous	Isoform of A1A1A2, MayaroE1 OS=Homo sapiens (Human) OX=9606 GN=A1 PE=1 SV=1 - [MayaroE1_HUMAN]	1	1	A1A1A1		HCD	1	0	1	1	162	165	3.07	0	380.13	1	7	7	5212000	3	339.175	1015.51	0	-5.79	10.35	1034	1034	MS2	13/32	13	32	21jan_CC_E1E2_DeGlyco.raw
High	A	12	DRDSPLNAK	408	Unambiguous	Isoform of A1A1A2, MayaroE1 OS=Homo sapiens (Human) OX=9606 GN=A1 PE=1 SV=1 - [MayaroE1_HUMAN]	1	1	A1A1A1		HCD	1	0	1	1	206	207	2.85	0	437.04	1	6	4	25470000	2	508.26	1015.51	0	-3.05	10.37	1036	1036	MS2	2021-09-16	9	16	21jan_CC_E1E2_DeGlyco.raw
High	A	12	DRDSPLNAK	408	Unambiguous	Isoform of A1A1A2, MayaroE1 OS=Homo sapiens (Human) OX=9606 GN=A1 PE=1 SV=1 - [MayaroE1_HUMAN]	1	1	A1A1A1		HCD	1	0	1	1	218	223	2.99	0	443.66	1	6	2	43120000	2	508.261	1015.51	0	-2.75	10.4	1042	1042	MS2	2021-09-16	9	16	21jan_CC_E1E2_DeGlyco.raw
High	A	12	YScScGSKPSGTTTTDK	410	Unambiguous	Isoform of B1B1B2, MayaroE2 OS=Homo sapiens (Human) OX=9606 GN=A1 PE=1 SV=1 - [MayaroE2_HUMAN]	1	1	B1B1B1	C3(Carbamidomethyl); C5(Carbamidomethyl)	HCD	1	0	1	1	59	56	3.54	0	642.48	0	9	21	1146000	2	918.887	1836.77	0	-4.42	10.7	1094	1094	MS2	16/32	16	32	21jan_CC_E1E2_DeGlyco.raw
High	A	12	YScScGSKPSGTTTTDK	410	Unambiguous	Isoform of B1B1B2, MayaroE2 OS=Homo sapiens (Human) OX=9606 GN=A1 PE=1 SV=1 - [MayaroE2_HUMAN]	1	1	B1B1B1	C3(Carbamidomethyl); C5(Carbamidomethyl)	HCD	1	0	1	1	65	61	3.76	0	680.31	0	5	5	5172000	2	918.888	1836.77	0	-3.02	10.73	1100	1100	MS2	16/32	16	32	21jan_CC_E1E2_DeGlyco.raw
High	A	12	YScScGSKPSGTTTTDK	410	Unambiguous	Isoform of B1B1B2, MayaroE2 OS=Homo sapiens (Human) OX=9606 GN=A1 PE=1 SV=1 - [MayaroE2_HUMAN]	1	1	B1B1B1	C3(Carbamidomethyl); C5(Carbamidomethyl)	HCD	1	0	1	1	64	59	3.97	0	559.3	0	5	5	5172000	2	918.888	1836.77	0	-3.02	10.75	1103	1103	MS2	14/32	14	32	21jan_CC_E1E2_DeGlyco.raw
High	A	12	YScScGSKPSGTTTTDK	410	Unambiguous	Isoform of B1B1B2, MayaroE2 OS=Homo sapiens (Human) OX=9606 GN=A1 PE=1 SV=1 - [MayaroE2_HUMAN]	1	1	B1B1B1	C3(Carbamidomethyl); C5(Carbamidomethyl)	HCD	1	0	1	1	87	74	2.79	0	310.92	0	8	2	21710000	2	918.89	1836.77	0	-0.16	10.76	1106	1106	MS2	1932-11-01	11	32	21jan_CC_E1E2_DeGlyco.raw
High	A	12	THVTHHPVSDHEATLR	450	Unambiguous	Isoform of P10321, Ig-like domain-containing protein OS=Homo sapiens (Human) OX=9606 GN=HLA-C PE=1 SV=1 - [A0A0G2JIF0_HUMAN]|Isoform of P10321, Ig-like domain-containing protein OS=Homo sapiens (Human) OX=9606 GN=HLA-C PE=1 SV=1 - [A0A0G2JH50_HUMAN]|Isoform of P10321, Ig-like domain-containing protein OS=Homo sapiens (Human) OX=9606 GN=HLA-C PE=1 SV=1 - [A2BF26_HUMAN]|Isoform of P10321, Ig-like d…	13	13	A0A0G2JIF0;A0A0G2JH50;A2BF26;A0A140T962;A0A140T9J9;A0A140T9B3;A0A140T9U0;A0A140T9M0;A0A140T9W2;A0A1W2PNZ7;A0A1W2PR11;A0A1W2PRX1;A0A1W2PS56		HCD	1	0	1	1	168	146	4.67	0	934.74	0	5	20	1170000	4	459.982	1836.91	0	-1.71	10.84	1119	1119	MS2	29/90	29	90	21jan_CC_E1E2_DeGlyco.raw
High	A	12	THVTHHPVSDHEATLR	450	Unambiguous	Isoform of P10321, Ig-like domain-containing protein OS=Homo sapiens (Human) OX=9606 GN=HLA-C PE=1 SV=1 - [A0A0G2JIF0_HUMAN]|Isoform of P10321, Ig-like domain-containing protein OS=Homo sapiens (Human) OX=9606 GN=HLA-C PE=1 SV=1 - [A0A0G2JH50_HUMAN]|Isoform of P10321, Ig-like domain-containing protein OS=Homo sapiens (Human) OX=9606 GN=HLA-C PE=1 SV=1 - [A2BF26_HUMAN]|Isoform of P10321, Ig-like d…	13	13	A0A0G2JIF0;A0A0G2JH50;A2BF26;A0A140T962;A0A140T9J9;A0A140T9B3;A0A140T9U0;A0A140T9M0;A0A140T9W2;A0A1W2PNZ7;A0A1W2PR11;A0A1W2PRX1;A0A1W2PS56		HCD	1	0	1	1	179	160	4.2	0	1064.29	0	7	28	904900	4	459.982	1836.91	0	-1.98	10.87	1125	1125	MS2	30/90	30	90	21jan_CC_E1E2_DeGlyco.raw
High	A	12	YScScGSKPSGTTTTDK	410	Unambiguous	Isoform of B1B1B2, MayaroE2 OS=Homo sapiens (Human) OX=9606 GN=A1 PE=1 SV=1 - [MayaroE2_HUMAN]	1	1	B1B1B1	C3(Carbamidomethyl); C5(Carbamidomethyl)	HCD	1	0	1	1	30	49	2.75	0	158.19	0	21	2	39440000	3	612.93	1836.77	0	0.53	10.91	1132	1132	MS2	14/64	14	64	21jan_CC_E1E2_DeGlyco.raw
High	A	12	YScScGSKPSGTTTTDK	410	Unambiguous	Isoform of B1B1B2, MayaroE2 OS=Homo sapiens (Human) OX=9606 GN=A1 PE=1 SV=1 - [MayaroE2_HUMAN]	1	1	B1B1B1	C3(Carbamidomethyl); C5(Carbamidomethyl)	HCD	1	0	1	1	34	43	2.51	0	133.18	0	19	3	30350000	3	612.93	1836.77	0	0.33	10.93	1137	1137	MS2	13/64	13	64	21jan_CC_E1E2_DeGlyco.raw
High	A	12	TINScTVDK	464	Unambiguous	Isoform of B1B1B2, MayaroE2 OS=Homo sapiens (Human) OX=9606 GN=A1 PE=1 SV=1 - [MayaroE2_HUMAN]	1	1	B1B1B1	C5(Carbamidomethyl)	HCD	1	0	1	1	127	144	2.42	0	156.37	0	25	105	263400	2	519.248	1037.49	0	-3.54	10.97	1143	1143	MS2	2021-08-16	8	16	21jan_CC_E1E2_DeGlyco.raw
High	A	12	IAYHHEQR	6	Unambiguous	Isoform of B1B1B2, MayaroE2 OS=Homo sapiens (Human) OX=9606 GN=A1 PE=1 SV=1 - [MayaroE2_HUMAN]	1	1	B1B1B1		HCD	1	0	1	1	157	160	2.62	0	370.27	0	65	146	203300	3	351.844	1053.52	0	-3.66	10.98	1145	1145	MS2	2021-11-28	11	28	21jan_CC_E1E2_DeGlyco.raw
High	A	12	TINScTVDK	464	Unambiguous	Isoform of B1B1B2, MayaroE2 OS=Homo sapiens (Human) OX=9606 GN=A1 PE=1 SV=1 - [MayaroE2_HUMAN]	1	1	B1B1B1	C5(Carbamidomethyl)	HCD	1	0	1	1	124	146	2.32	0	224.16	0	9	30	1273000	2	519.248	1037.49	0	-3.66	10.99	1148	1148	MS2	2021-10-16	10	16	21jan_CC_E1E2_DeGlyco.raw
High	A	12	cDSSPDSAEDVRK	472	Unambiguous	Alpha-2-HS-glycoprotein OS=Homo sapiens (Human) OX=9606 GN=AHSG PE=1 SV=2 - [FETUA_HUMAN]	1	1	P02765	C1(Carbamidomethyl)	HCD	1	0	1	1	32	20	4.23	0	1227.08	1	14	60	518600	3	489.21	1465.62	0	-3.79	11.22	1186	1186	MS2	24/48	24	48	21jan_CC_E1E2_DeGlyco.raw
High	A	12	cDSSPDSAEDVRK	472	Unambiguous	Alpha-2-HS-glycoprotein OS=Homo sapiens (Human) OX=9606 GN=AHSG PE=1 SV=2 - [FETUA_HUMAN]	1	1	P02765	C1(Carbamidomethyl)	HCD	1	0	1	1	32	23	4.29	0	1159.31	1	21	32	952000	3	489.211	1465.62	0	-2.97	11.25	1191	1191	MS2	23/48	23	48	21jan_CC_E1E2_DeGlyco.raw
High	A	12	cDSSPDSAEDVRK	472	Unambiguous	Alpha-2-HS-glycoprotein OS=Homo sapiens (Human) OX=9606 GN=AHSG PE=1 SV=2 - [FETUA_HUMAN]	1	1	P02765	C1(Carbamidomethyl)	HCD	1	0	1	1	41	41	3.58	0	911.63	1	5	56	551800	2	733.314	1465.62	0	-1.55	11.26	1193	1193	MS2	15/24	15	24	21jan_CC_E1E2_DeGlyco.raw
High	A	12	DRDSPLnAK	408	Unambiguous	Isoform of A1A1A2, MayaroE1 OS=Homo sapiens (Human) OX=9606 GN=A1 PE=1 SV=1 - [MayaroE1_HUMAN]	1	1	A1A1A1	N7(Deamidated)	HCD	1	0	1	1	127	105	2.91	0	392.57	1	20	34	1046000	3	339.504	1016.5	0	-4.08	11.39	1218	1218	MS2	13/32	13	32	21jan_CC_E1E2_DeGlyco.raw
High	A	12	DRDSPLnAK	408	Unambiguous	Isoform of A1A1A2, MayaroE1 OS=Homo sapiens (Human) OX=9606 GN=A1 PE=1 SV=1 - [MayaroE1_HUMAN]	1	1	A1A1A1	N7(Deamidated)	HCD	1	0	1	1	136	113	3.43	0	645.91	1	23	6	5774000	2	508.753	1016.5	0	-1.61	11.4	1220	1220	MS2	2021-12-16	12	16	21jan_CC_E1E2_DeGlyco.raw
High	A	12	DRDSPLnAK	408	Unambiguous	Isoform of A1A1A2, MayaroE1 OS=Homo sapiens (Human) OX=9606 GN=A1 PE=1 SV=1 - [MayaroE1_HUMAN]	1	1	A1A1A1	N7(Deamidated)	HCD	1	0	1	1	125	106	3.13	0	439.29	1	22	18	1707000	3	339.504	1016.5	0	-4.08	11.41	1222	1222	MS2	14/32	14	32	21jan_CC_E1E2_DeGlyco.raw
High	A	12	DRDSPLnAK	408	Unambiguous	Isoform of A1A1A2, MayaroE1 OS=Homo sapiens (Human) OX=9606 GN=A1 PE=1 SV=1 - [MayaroE1_HUMAN]	1	1	A1A1A1	N7(Deamidated)	HCD	1	0	1	1	163	141	3.45	0	777.31	1	19	5	7575000	2	508.753	1016.5	0	-1.55	11.43	1226	1226	MS2	13/16	13	16	21jan_CC_E1E2_DeGlyco.raw
High	A	12	STANHFnAYK	501	Unambiguous	Isoform of B1B1B2, MayaroE2 OS=Homo sapiens (Human) OX=9606 GN=A1 PE=1 SV=1 - [MayaroE2_HUMAN]	1	1	B1B1B1	N7(Deamidated)	HCD	0.2599	0	1	1	138	132	4.31	0	813.13	0	19	6	5119000	2	577.267	1153.53	0	0.09	11.6	1256	1256	MS2	13/18	13	18	21jan_CC_E1E2_DeGlyco.raw
High	A	12	STAnHFNAYK	501	Unconsidered	Isoform of B1B1B2, MayaroE2 OS=Homo sapiens (Human) OX=9606 GN=A1 PE=1 SV=1 - [MayaroE2_HUMAN]	1	1	B1B1B1	N4(Deamidated)	HCD		0.2599	2	2	138	132	3.19	0	540.03	0	19	6	5119000	2	577.267	1153.53	0	0.09	11.6	1256	1256	MS2	2021-11-18	11	18	21jan_CC_E1E2_DeGlyco.raw
High	A	12	STANHFnAYK	501	Unambiguous	Isoform of B1B1B2, MayaroE2 OS=Homo sapiens (Human) OX=9606 GN=A1 PE=1 SV=1 - [MayaroE2_HUMAN]	1	1	B1B1B1	N7(Deamidated)	HCD	0.2073	0	1	1	133	133	3.86	0	382.08	0	27	9	2548000	3	385.18	1153.52	0	-2.33	11.61	1257	1257	MS2	1936-12-01	12	36	21jan_CC_E1E2_DeGlyco.raw
High	A	12	STAnHFNAYK	501	Unconsidered	Isoform of B1B1B2, MayaroE2 OS=Homo sapiens (Human) OX=9606 GN=A1 PE=1 SV=1 - [MayaroE2_HUMAN]	1	1	B1B1B1	N4(Deamidated)	HCD		0.2073	2	2	133	133	3.06	0	382.08	0	27	9	2548000	3	385.18	1153.52	0	-2.33	11.61	1257	1257	MS2	1936-12-01	12	36	21jan_CC_E1E2_DeGlyco.raw
High	A	12	STANHFnAYK	501	Unambiguous	Isoform of B1B1B2, MayaroE2 OS=Homo sapiens (Human) OX=9606 GN=A1 PE=1 SV=1 - [MayaroE2_HUMAN]	1	1	B1B1B1	N7(Deamidated)	HCD	0.3223	0	1	1	138	124	3.63	0	632.93	0	11	1	34000000	2	577.267	1153.53	0	-0.02	11.63	1262	1262	MS2	2021-12-18	12	18	21jan_CC_E1E2_DeGlyco.raw
High	A	12	STAnHFNAYK	501	Unconsidered	Isoform of B1B1B2, MayaroE2 OS=Homo sapiens (Human) OX=9606 GN=A1 PE=1 SV=1 - [MayaroE2_HUMAN]	1	1	B1B1B1	N4(Deamidated)	HCD		0.3223	2	2	138	124	2.46	0	406.38	0	11	1	34000000	2	577.267	1153.53	0	-0.02	11.63	1262	1262	MS2	2021-10-18	10	18	21jan_CC_E1E2_DeGlyco.raw
High	A	12	STANHFnAYK	501	Unambiguous	Isoform of B1B1B2, MayaroE2 OS=Homo sapiens (Human) OX=9606 GN=A1 PE=1 SV=1 - [MayaroE2_HUMAN]	1	1	B1B1B1	N7(Deamidated)	HCD	0.2099	0	1	1	161	154	3.62	0	408.5	0	14	2	19280000	3	385.181	1153.53	0	-0.03	11.64	1263	1263	MS2	1936-12-01	12	36	21jan_CC_E1E2_DeGlyco.raw
High	A	12	STAnHFNAYK	501	Unconsidered	Isoform of B1B1B2, MayaroE2 OS=Homo sapiens (Human) OX=9606 GN=A1 PE=1 SV=1 - [MayaroE2_HUMAN]	1	1	B1B1B1	N4(Deamidated)	HCD		0.2099	2	2	161	154	2.86	0	408.5	0	14	2	19280000	3	385.181	1153.53	0	-0.03	11.64	1263	1263	MS2	1936-12-01	12	36	21jan_CC_E1E2_DeGlyco.raw
High	A	12	HQGVmVGMGQK	330	Unambiguous	Isoform of P63267, Actin, gamma-enteric smooth muscle OS=Homo sapiens (Human) OX=9606 GN=ACTG2 PE=1 SV=1 - [B8ZZJ2_HUMAN]|Isoform of P60709, Actin, cytoplasmic 1 (Fragment) OS=Homo sapiens (Human) OX=9606 GN=ACTB PE=1 SV=1 - [C9JTX5_HUMAN]|Isoform of P62736, Actin, aortic smooth muscle (Fragment) OS=Homo sapiens (Human) OX=9606 GN=ACTA2 PE=1 SV=1 - [F6QUT6_HUMAN]|Isoform of P63267, Actin, gamma-e…	23	23	B8ZZJ2;C9JTX5;F6QUT6;F8WB63;G5E9R0;I3L1U9;I3L3R2;J3KT65;K7EM38;P60709;P62736;P63261;P63267;P68032;P68133;Q562R1;A6NL76;C9JFL5;C9JZR7;E7EVS6;A0A2R8Y793;A0A2R8YGF8;C9JUM1	M5(Oxidation)	HCD	1	0	1	1	98	83	2.93	0	717.55	0	14	43	844200	2	594.282	1187.56	0	-7.57	11.93	1317	1317	MS2	16/20	16	20	21jan_CC_E1E2_DeGlyco.raw
High	A	12	IREEYPDR	528	Unambiguous	Tubulin beta 8B OS=Homo sapiens (Human) OX=9606 GN=TUBB8B PE=1 SV=1 - [TBB8B_HUMAN]|Isoform of Q3ZCM7, Tubulin beta chain OS=Homo sapiens (Human) OX=9606 GN=TUBB8 PE=1 SV=1 - [A0A075B736_HUMAN]|Tubulin beta chain OS=Homo sapiens (Human) OX=9606 GN=TUBB PE=1 SV=2 - [TBB5_HUMAN]|Tubulin beta-4B chain OS=Homo sapiens (Human) OX=9606 GN=TUBB4B PE=1 SV=1 - [TBB4B_HUMAN]|Tubulin beta-2A chain OS=Homo s…	11	11	A6NNZ2;A0A075B736;P07437;P68371;Q13885;Q3ZCM7;Q5JP53;Q5SQY0;Q5ST81;Q9BVA1;Q9H4B7		HCD	1	0	1	1	217	204	2.75	0	558.54	1	43	27	1205000	2	539.267	1077.53	0	-4.53	12	1329	1329	MS2	2021-11-14	11	14	21jan_CC_E1E2_DeGlyco.raw
High	A	12	IREEYPDR	528	Unambiguous	Tubulin beta 8B OS=Homo sapiens (Human) OX=9606 GN=TUBB8B PE=1 SV=1 - [TBB8B_HUMAN]|Isoform of Q3ZCM7, Tubulin beta chain OS=Homo sapiens (Human) OX=9606 GN=TUBB8 PE=1 SV=1 - [A0A075B736_HUMAN]|Tubulin beta chain OS=Homo sapiens (Human) OX=9606 GN=TUBB PE=1 SV=2 - [TBB5_HUMAN]|Tubulin beta-4B chain OS=Homo sapiens (Human) OX=9606 GN=TUBB4B PE=1 SV=1 - [TBB4B_HUMAN]|Tubulin beta-2A chain OS=Homo s…	11	11	A6NNZ2;A0A075B736;P07437;P68371;Q13885;Q3ZCM7;Q5JP53;Q5SQY0;Q5ST81;Q9BVA1;Q9H4B7		HCD	1	0	1	1	192	189	2.72	0	545.42	1	32	27	1430000	2	539.268	1077.53	0	-3.85	12.03	1335	1335	MS2	2021-11-14	11	14	21jan_CC_E1E2_DeGlyco.raw
High	A	12	HDYAAAYR	534	Unambiguous	Isoform of A1A1A2, MayaroE1 OS=Homo sapiens (Human) OX=9606 GN=A1 PE=1 SV=1 - [MayaroE1_HUMAN]	1	1	A1A1A1		HCD	1	0	1	1	86	89	3.39	0	560	0	6	0	222600000	2	483.723	966.438	0	-5.2	12.25	1376	1376	MS2	13/14	13	14	21jan_CC_E1E2_DeGlyco.raw
High	A	12	HDYAAAYR	534	Unambiguous	Isoform of A1A1A2, MayaroE1 OS=Homo sapiens (Human) OX=9606 GN=A1 PE=1 SV=1 - [MayaroE1_HUMAN]	1	1	A1A1A1		HCD	1	0	1	1	97	93	3.31	0	565.35	0	6	0	217600000	2	483.722	966.437	0	-6.03	12.28	1382	1382	MS2	13/14	13	14	21jan_CC_E1E2_DeGlyco.raw
High	A	12	STAnHFnAYK	501	Unambiguous	Isoform of B1B1B2, MayaroE2 OS=Homo sapiens (Human) OX=9606 GN=A1 PE=1 SV=1 - [MayaroE2_HUMAN]	1	1	B1B1B1	N4(Deamidated); N7(Deamidated)	HCD	1	0	1	1	111	97	3.08	0	683.97	0	25	9	3069000	2	577.757	1154.51	0	-3.62	12.65	1448	1448	MS2	2021-12-18	12	18	21jan_CC_E1E2_DeGlyco.raw
High	A	12	STAnHFnAYK	501	Unambiguous	Isoform of B1B1B2, MayaroE2 OS=Homo sapiens (Human) OX=9606 GN=A1 PE=1 SV=1 - [MayaroE2_HUMAN]	1	1	B1B1B1	N4(Deamidated); N7(Deamidated)	HCD	1	0	1	1	123	121	2.74	0	377.49	0	41	12	1931000	3	385.507	1154.51	0	-4.16	12.66	1449	1449	MS2	1936-12-01	12	36	21jan_CC_E1E2_DeGlyco.raw
High	A	12	STAnHFnAYK	501	Unambiguous	Isoform of B1B1B2, MayaroE2 OS=Homo sapiens (Human) OX=9606 GN=A1 PE=1 SV=1 - [MayaroE2_HUMAN]	1	1	B1B1B1	N4(Deamidated); N7(Deamidated)	HCD	1	0	1	1	114	104	2.51	0	551.62	0	34	13	1998000	2	577.757	1154.51	0	-3.72	12.68	1454	1454	MS2	2021-11-18	11	18	21jan_CC_E1E2_DeGlyco.raw
High	A	12	cDSSPDSAEDVR	559	Unambiguous	Alpha-2-HS-glycoprotein OS=Homo sapiens (Human) OX=9606 GN=AHSG PE=1 SV=2 - [FETUA_HUMAN]	1	1	P02765	C1(Carbamidomethyl)	HCD	1	0	1	1	8	8	2.82	0	783.7	0	67	38	573100	2	669.264	1337.52	0	-4.44	12.77	1470	1470	MS2	16/22	16	22	21jan_CC_E1E2_DeGlyco.raw
High	A	12	DSYVGDEAQSK	563	Unambiguous	Isoform of P63267, Actin, gamma-enteric smooth muscle OS=Homo sapiens (Human) OX=9606 GN=ACTG2 PE=1 SV=1 - [B8ZZJ2_HUMAN]|Isoform of P60709, Actin, cytoplasmic 1 (Fragment) OS=Homo sapiens (Human) OX=9606 GN=ACTB PE=1 SV=1 - [C9JTX5_HUMAN]|Isoform of P62736, Actin, aortic smooth muscle (Fragment) OS=Homo sapiens (Human) OX=9606 GN=ACTA2 PE=1 SV=1 - [F6QUT6_HUMAN]|Isoform of P63267, Actin, gamma-e…	22	22	B8ZZJ2;C9JTX5;F6QUT6;F8WB63;G5E9R0;I3L1U9;I3L3R2;J3KT65;K7EM38;P60709;P62736;P63261;P63267;P68032;P68133;A6NL76;C9JFL5;C9JZR7;E7EVS6;A0A2R8Y793;A0A2R8YGF8;C9JUM1		HCD	1	0	1	1	43	56	2.51	0	222.11	0	5	17	2391000	2	599.762	1198.52	0	-4.29	12.86	1486	1486	MS2	2021-11-20	11	20	21jan_CC_E1E2_DeGlyco.raw
High	A	12	DSYVGDEAQSK	563	Unambiguous	Isoform of P63267, Actin, gamma-enteric smooth muscle OS=Homo sapiens (Human) OX=9606 GN=ACTG2 PE=1 SV=1 - [B8ZZJ2_HUMAN]|Isoform of P60709, Actin, cytoplasmic 1 (Fragment) OS=Homo sapiens (Human) OX=9606 GN=ACTB PE=1 SV=1 - [C9JTX5_HUMAN]|Isoform of P62736, Actin, aortic smooth muscle (Fragment) OS=Homo sapiens (Human) OX=9606 GN=ACTA2 PE=1 SV=1 - [F6QUT6_HUMAN]|Isoform of P63267, Actin, gamma-e…	22	22	B8ZZJ2;C9JTX5;F6QUT6;F8WB63;G5E9R0;I3L1U9;I3L3R2;J3KT65;K7EM38;P60709;P62736;P63261;P63267;P68032;P68133;A6NL76;C9JFL5;C9JZR7;E7EVS6;A0A2R8Y793;A0A2R8YGF8;C9JUM1		HCD	1	0	1	1	43	51	2.47	0	228.12	0	7	7	5809000	2	599.762	1198.52	0	-4.09	12.89	1491	1491	MS2	2021-11-20	11	20	21jan_CC_E1E2_DeGlyco.raw
High	A	12	WGNHKPQR	1	Unambiguous	Isoform of B1B1B2, MayaroE2 OS=Homo sapiens (Human) OX=9606 GN=A1 PE=1 SV=1 - [MayaroE2_HUMAN]	1	1	B1B1B1		HCD	1	0	1	1	188	169	2.66	0	255.29	0	2	74	510500	3	341.513	1022.52	0	-4.64	13.12	1533	1533	MS2	2021-11-28	11	28	21jan_CC_E1E2_DeGlyco.raw
High	A	12	WGNHKPQR	1	Unambiguous	Isoform of B1B1B2, MayaroE2 OS=Homo sapiens (Human) OX=9606 GN=A1 PE=1 SV=1 - [MayaroE2_HUMAN]	1	1	B1B1B1		HCD	1	0	1	1	182	168	2.54	0	311.49	0	8	86	453000	3	341.513	1022.52	0	-4.19	13.17	1542	1542	MS2	2021-12-28	12	28	21jan_CC_E1E2_DeGlyco.raw
High	A	12	FGDIQSR	591	Unambiguous	Isoform of A1A1A2, MayaroE1 OS=Homo sapiens (Human) OX=9606 GN=A1 PE=1 SV=1 - [MayaroE1_HUMAN]	1	1	A1A1A1		HCD	1	0	1	1	161	170	2.24	0	264.91	0	5	5	7961000	2	411.708	822.408	0	-2.79	13.25	1556	1556	MS2	2021-08-12	8	12	21jan_CC_E1E2_DeGlyco.raw
High	A	12	FGDIQSR	591	Unambiguous	Isoform of A1A1A2, MayaroE1 OS=Homo sapiens (Human) OX=9606 GN=A1 PE=1 SV=1 - [MayaroE1_HUMAN]	1	1	A1A1A1		HCD	1	0	1	1	160	170	2.26	0	263.04	0	7	1	57350000	2	411.708	822.408	0	-3.31	13.28	1562	1562	MS2	2021-08-12	8	12	21jan_CC_E1E2_DeGlyco.raw
High	A	12	FGDIQSR	591	Unambiguous	Isoform of A1A1A2, MayaroE1 OS=Homo sapiens (Human) OX=9606 GN=A1 PE=1 SV=1 - [MayaroE1_HUMAN]	1	1	A1A1A1		HCD	1	0	1	1	223	237	2.43	0	226.78	0	7	1	57350000	2	411.708	822.408	0	-3.31	13.29	1564	1564	MS2	2021-08-12	8	12	21jan_CC_E1E2_DeGlyco.raw
High	A	12	FGDIQSR	591	Unambiguous	Isoform of A1A1A2, MayaroE1 OS=Homo sapiens (Human) OX=9606 GN=A1 PE=1 SV=1 - [MayaroE1_HUMAN]	1	1	A1A1A1		HCD	1	0	1	1	236	250	2.54	0	224.51	0	8	1	216600000	2	411.707	822.406	0	-5.38	13.33	1572	1572	MS2	2021-08-12	8	12	21jan_CC_E1E2_DeGlyco.raw
High	A	12	HDYAAAYR	534	Unambiguous	Isoform of A1A1A2, MayaroE1 OS=Homo sapiens (Human) OX=9606 GN=A1 PE=1 SV=1 - [MayaroE1_HUMAN]	1	1	A1A1A1		HCD	1	0	1	1	111	101	2.76	0	459.72	0	30	16	1937000	2	483.722	966.437	0	-6.09	13.39	1583	1583	MS2	2021-12-14	12	14	21jan_CC_E1E2_DeGlyco.raw
High	A	12	HDYAAAYR	534	Unambiguous	Isoform of A1A1A2, MayaroE1 OS=Homo sapiens (Human) OX=9606 GN=A1 PE=1 SV=1 - [MayaroE1_HUMAN]	1	1	A1A1A1		HCD	1	0	1	1	116	106	2.94	0	526.07	0	18	6	5652000	2	483.722	966.437	0	-5.84	13.41	1586	1586	MS2	13/14	13	14	21jan_CC_E1E2_DeGlyco.raw
High	A	12	HQGVMVGMGQK	330	Unambiguous	Isoform of P63267, Actin, gamma-enteric smooth muscle OS=Homo sapiens (Human) OX=9606 GN=ACTG2 PE=1 SV=1 - [B8ZZJ2_HUMAN]|Isoform of P60709, Actin, cytoplasmic 1 (Fragment) OS=Homo sapiens (Human) OX=9606 GN=ACTB PE=1 SV=1 - [C9JTX5_HUMAN]|Isoform of P62736, Actin, aortic smooth muscle (Fragment) OS=Homo sapiens (Human) OX=9606 GN=ACTA2 PE=1 SV=1 - [F6QUT6_HUMAN]|Isoform of P63267, Actin, gamma-e…	23	23	B8ZZJ2;C9JTX5;F6QUT6;F8WB63;G5E9R0;I3L1U9;I3L3R2;J3KT65;K7EM38;P60709;P62736;P63261;P63267;P68032;P68133;Q562R1;A6NL76;C9JFL5;C9JZR7;E7EVS6;A0A2R8Y793;A0A2R8YGF8;C9JUM1		HCD	1	0	1	1	122	120	4.36	0	1018.5	0	17	17	2008000	2	586.286	1171.56	0	-6.28	13.59	1619	1619	MS2	18/20	18	20	21jan_CC_E1E2_DeGlyco.raw
High	A	12	YAEGHDIAEAAR	628	Unambiguous	Isoform of B1B1B2, MayaroE2 OS=Homo sapiens (Human) OX=9606 GN=A1 PE=1 SV=1 - [MayaroE2_HUMAN]	1	1	B1B1B1		HCD	1	0	1	1	84	103	3.79	0	977.42	0	6	2	17290000	2	651.804	1302.6	0	-5.45	13.6	1622	1622	MS2	15/22	15	22	21jan_CC_E1E2_DeGlyco.raw
High	A	12	HQGVMVGMGQK	330	Unambiguous	Isoform of P63267, Actin, gamma-enteric smooth muscle OS=Homo sapiens (Human) OX=9606 GN=ACTG2 PE=1 SV=1 - [B8ZZJ2_HUMAN]|Isoform of P60709, Actin, cytoplasmic 1 (Fragment) OS=Homo sapiens (Human) OX=9606 GN=ACTB PE=1 SV=1 - [C9JTX5_HUMAN]|Isoform of P62736, Actin, aortic smooth muscle (Fragment) OS=Homo sapiens (Human) OX=9606 GN=ACTA2 PE=1 SV=1 - [F6QUT6_HUMAN]|Isoform of P63267, Actin, gamma-e…	23	23	B8ZZJ2;C9JTX5;F6QUT6;F8WB63;G5E9R0;I3L1U9;I3L3R2;J3KT65;K7EM38;P60709;P62736;P63261;P63267;P68032;P68133;Q562R1;A6NL76;C9JFL5;C9JZR7;E7EVS6;A0A2R8Y793;A0A2R8YGF8;C9JUM1		HCD	1	0	1	1	120	118	4.23	0	933.09	0	9	11	3141000	2	586.286	1171.56	0	-5.97	13.61	1623	1623	MS2	17/20	17	20	21jan_CC_E1E2_DeGlyco.raw
High	A	12	STTTGHLIYK	630	Unambiguous	Elongation factor 1-alpha 1 OS=Homo sapiens (Human) OX=9606 GN=EEF1A1 PE=1 SV=1 - [EF1A1_HUMAN]|Elongation factor 1-alpha 2 OS=Homo sapiens (Human) OX=9606 GN=EEF1A2 PE=1 SV=1 - [EF1A2_HUMAN]|Isoform of P68104, Tr-type G domain-containing protein (Fragment) OS=Homo sapiens (Human) OX=9606 GN=EEF1A1 PE=1 SV=1 - [Q5JR01_HUMAN]|Putative elongation factor 1-alpha-like 3 OS=Homo sapiens (Human) OX=960…	12	12	P68104;Q05639;Q5JR01;Q5VTE0;P68104-2;A0A087WV01;A0A087WVQ9;A6PW80;A0A2R8Y488;A0A2R8Y660;A0A2R8YDN5;A0A2U3TZH3		HCD	1	0	1	1	258	252	3.17	0	680.08	0	7	9	4080000	2	560.8	1120.59	0	-5.94	13.62	1624	1624	MS2	2021-11-18	11	18	21jan_CC_E1E2_DeGlyco.raw
High	A	12	YAEGHDIAEAAR	628	Unambiguous	Isoform of B1B1B2, MayaroE2 OS=Homo sapiens (Human) OX=9606 GN=A1 PE=1 SV=1 - [MayaroE2_HUMAN]	1	1	B1B1B1		HCD	1	0	1	1	94	113	3.92	0	1099.42	0	8	1	47700000	2	651.805	1302.6	0	-3.57	13.64	1628	1628	MS2	16/22	16	22	21jan_CC_E1E2_DeGlyco.raw
High	A	12	YAEGHDIAEAAR	628	Unambiguous	Isoform of B1B1B2, MayaroE2 OS=Homo sapiens (Human) OX=9606 GN=A1 PE=1 SV=1 - [MayaroE2_HUMAN]	1	1	B1B1B1		HCD	1	0	1	1	97	114	3.24	0	460.28	0	8	1	47700000	2	651.805	1302.6	0	-3.57	13.65	1629	1629	MS2	2021-11-22	11	22	21jan_CC_E1E2_DeGlyco.raw
High	A	12	YAEGHDIAEAAR	628	Unambiguous	Isoform of B1B1B2, MayaroE2 OS=Homo sapiens (Human) OX=9606 GN=A1 PE=1 SV=1 - [MayaroE2_HUMAN]	1	1	B1B1B1		HCD	1	0	1	1	98	112	3.23	0	508.48	0	9	1	67460000	2	651.806	1302.6	0	-2.54	13.67	1634	1634	MS2	2021-11-22	11	22	21jan_CC_E1E2_DeGlyco.raw
High	A	12	YAEGHDIAEAAR	628	Unambiguous	Isoform of B1B1B2, MayaroE2 OS=Homo sapiens (Human) OX=9606 GN=A1 PE=1 SV=1 - [MayaroE2_HUMAN]	1	1	B1B1B1		HCD	1	0	1	1	68	85	4.2	0	369.24	0	18	0	150900000	3	434.873	1302.6	0	-3.32	14.05	1706	1706	MS2	17/44	17	44	21jan_CC_E1E2_DeGlyco.raw
High	A	12	ADVcKHDYAAAYR	652	Unambiguous	Isoform of A1A1A2, MayaroE1 OS=Homo sapiens (Human) OX=9606 GN=A1 PE=1 SV=1 - [MayaroE1_HUMAN]	1	1	A1A1A1	C4(Carbamidomethyl)	HCD	1	0	1	1	131	124	5.21	0	1082.54	1	14	31	887700	3	513.903	1539.69	0	-5.02	14.06	1707	1707	MS2	20/48	20	48	21jan_CC_E1E2_DeGlyco.raw
High	A	12	YAEGHDIAEAAR	628	Unambiguous	Isoform of B1B1B2, MayaroE2 OS=Homo sapiens (Human) OX=9606 GN=A1 PE=1 SV=1 - [MayaroE2_HUMAN]	1	1	B1B1B1		HCD	1	0	1	1	67	84	4.27	0	416.38	0	18	0	128900000	3	434.873	1302.6	0	-2.76	14.08	1712	1712	MS2	18/44	18	44	21jan_CC_E1E2_DeGlyco.raw
High	A	12	ADVcKHDYAAAYR	652	Unambiguous	Isoform of A1A1A2, MayaroE1 OS=Homo sapiens (Human) OX=9606 GN=A1 PE=1 SV=1 - [MayaroE1_HUMAN]	1	1	A1A1A1	C4(Carbamidomethyl)	HCD	1	0	1	1	115	117	5.83	0	1223.44	1	16	23	1195000	3	513.903	1539.69	0	-4.3	14.09	1713	1713	MS2	21/48	21	48	21jan_CC_E1E2_DeGlyco.raw
High	A	12	AQYEDIAQK	661	Unambiguous	Keratin, type II cytoskeletal 1 OS=Homo sapiens (Human) OX=9606 GN=KRT1 PE=1 SV=6 - [K2C1_HUMAN]	1	1	P04264		HCD	1	0	1	1	195	211	2.59	0	446.39	0	15	51	809400	2	533.262	1065.52	0	-4.57	14.22	1736	1736	MS2	2021-09-16	9	16	21jan_CC_E1E2_DeGlyco.raw
High	A	12	AQYEDIAQK	661	Unambiguous	Keratin, type II cytoskeletal 1 OS=Homo sapiens (Human) OX=9606 GN=KRT1 PE=1 SV=6 - [K2C1_HUMAN]	1	1	P04264		HCD	1	0	1	1	242	263	2.6	0	513.62	0	14	34	1152000	2	533.262	1065.52	0	-4.11	14.26	1743	1743	MS2	2021-10-16	10	16	21jan_CC_E1E2_DeGlyco.raw
High	A	12	FGDIQSR	591	Unambiguous	Isoform of A1A1A2, MayaroE1 OS=Homo sapiens (Human) OX=9606 GN=A1 PE=1 SV=1 - [MayaroE1_HUMAN]	1	1	A1A1A1		HCD	1	0	1	1	224	241	2.44	0	242.08	0	16	39	1153000	2	411.708	822.408	0	-2.86	14.33	1756	1756	MS2	2021-08-12	8	12	21jan_CC_E1E2_DeGlyco.raw
High	A	12	FGDIQSR	591	Unambiguous	Isoform of A1A1A2, MayaroE1 OS=Homo sapiens (Human) OX=9606 GN=A1 PE=1 SV=1 - [MayaroE1_HUMAN]	1	1	A1A1A1		HCD	1	0	1	1	225	241	2.6	0	236.79	0	31	35	1249000	2	411.708	822.408	0	-2.86	14.36	1762	1762	MS2	2021-08-12	8	12	21jan_CC_E1E2_DeGlyco.raw
High	A	12	TILSQQSGNVK	683	Unambiguous	Isoform of B1B1B2, MayaroE2 OS=Homo sapiens (Human) OX=9606 GN=A1 PE=1 SV=1 - [MayaroE2_HUMAN]	1	1	B1B1B1		HCD	1	0	1	1	173	171	2.63	0	276.44	0	19	16	1958000	2	587.823	1174.64	0	-2.64	14.39	1767	1767	MS2	2021-11-20	11	20	21jan_CC_E1E2_DeGlyco.raw
High	A	12	AEAESLYQSK	688	Unambiguous	Keratin, type II cytoskeletal 1 OS=Homo sapiens (Human) OX=9606 GN=KRT1 PE=1 SV=6 - [K2C1_HUMAN]	1	1	P04264		HCD	1	0	1	1	183	191	2.82	0	378.57	0	8	44	870000	2	563.273	1125.54	0	-2.49	14.4	1770	1770	MS2	2021-10-18	10	18	21jan_CC_E1E2_DeGlyco.raw
High	A	12	TILSQQSGNVK	683	Unambiguous	Isoform of B1B1B2, MayaroE2 OS=Homo sapiens (Human) OX=9606 GN=A1 PE=1 SV=1 - [MayaroE2_HUMAN]	1	1	B1B1B1		HCD	1	0	1	1	143	146	2.92	0	300.88	0	6	2	34170000	2	587.825	1174.64	0	-0.77	14.43	1773	1773	MS2	2021-12-20	12	20	21jan_CC_E1E2_DeGlyco.raw
High	A	12	GScGIGGGIGGGSSR	691	Unambiguous	Keratin, type I cytoskeletal 14 OS=Homo sapiens (Human) OX=9606 GN=KRT14 PE=1 SV=4 - [K1C14_HUMAN]|Keratin, type I cytoskeletal 16 OS=Homo sapiens (Human) OX=9606 GN=KRT16 PE=1 SV=4 - [K1C16_HUMAN]|Isoform of P08779, Keratin, type I cytoskeletal 16 (Fragment) OS=Homo sapiens (Human) OX=9606 GN=KRT16 PE=4 SV=8 - [K7ENV3_HUMAN]	3	3	P02533;P08779;K7ENV3	C3(Carbamidomethyl)	HCD	1	0	1	1	132	119	3.82	0	595.45	0	5	28	1369000	2	639.795	1278.58	0	-2.09	14.43	1774	1774	MS2	16/28	16	28	21jan_CC_E1E2_DeGlyco.raw
High	A	12	TILSQQSGNVK	683	Unambiguous	Isoform of B1B1B2, MayaroE2 OS=Homo sapiens (Human) OX=9606 GN=A1 PE=1 SV=1 - [MayaroE2_HUMAN]	1	1	B1B1B1		HCD	1	0	1	1	181	184	2.82	0	259.84	0	7	1	109700000	2	587.824	1174.64	0	-1.81	14.46	1779	1779	MS2	2021-11-20	11	20	21jan_CC_E1E2_DeGlyco.raw
High	A	12	YAEGHDIAEAAR	628	Unambiguous	Isoform of B1B1B2, MayaroE2 OS=Homo sapiens (Human) OX=9606 GN=A1 PE=1 SV=1 - [MayaroE2_HUMAN]	1	1	B1B1B1		HCD	1	0	1	1	72	87	3.55	0	845.61	0	34	22	1149000	2	651.802	1302.6	0	-7.6	14.64	1814	1814	MS2	15/22	15	22	21jan_CC_E1E2_DeGlyco.raw
High	A	12	YAEGHDIAEAAR	628	Unambiguous	Isoform of B1B1B2, MayaroE2 OS=Homo sapiens (Human) OX=9606 GN=A1 PE=1 SV=1 - [MayaroE2_HUMAN]	1	1	B1B1B1		HCD	1	0	1	1	74	90	3.86	0	970.66	0	22	21	1445000	2	651.802	1302.6	-0.01	-8.16	14.68	1820	1820	MS2	15/22	15	22	21jan_CC_E1E2_DeGlyco.raw
High	A	12	YAEGHDIAEAAR	628	Unambiguous	Isoform of B1B1B2, MayaroE2 OS=Homo sapiens (Human) OX=9606 GN=A1 PE=1 SV=1 - [MayaroE2_HUMAN]	1	1	B1B1B1		HCD	1	0	1	1	77	85	4.05	0	472.75	0	26	16	1732000	3	434.872	1302.6	0	-4.03	15.09	1886	1886	MS2	19/44	19	44	21jan_CC_E1E2_DeGlyco.raw
High	A	12	IKEWYEK	736	Unambiguous	Keratin, type I cytoskeletal 10 OS=Homo sapiens (Human) OX=9606 GN=KRT10 PE=1 SV=6 - [K1C10_HUMAN]	1	1	P13645		HCD	1	0	1	1	146	144	2.28	0	179.47	1	22	68	475200	3	332.51	995.515	0	-4.51	15.11	1889	1889	MS2	2021-08-24	8	24	21jan_CC_E1E2_DeGlyco.raw
High	A	12	YAEGHDIAEAAR	628	Unambiguous	Isoform of B1B1B2, MayaroE2 OS=Homo sapiens (Human) OX=9606 GN=A1 PE=1 SV=1 - [MayaroE2_HUMAN]	1	1	B1B1B1		HCD	1	0	1	1	69	77	4.08	0	457.94	0	20	22	1349000	3	434.872	1302.6	0	-3.46	15.12	1892	1892	MS2	19/44	19	44	21jan_CC_E1E2_DeGlyco.raw
High	A	12	EVASNSELVQSSR	754	Unambiguous	Isoform of P08779, IF rod domain-containing protein (Fragment) OS=Homo sapiens (Human) OX=9606 GN=KRT16 PE=1 SV=1 - [K7ENW6_HUMAN]|Keratin, type I cytoskeletal 16 OS=Homo sapiens (Human) OX=9606 GN=KRT16 PE=1 SV=4 - [K1C16_HUMAN]	2	2	K7ENW6;P08779		HCD	1	0	1	1	195	188	2.92	0	730.21	0	11	96	347100	2	703.347	1405.69	0	-3.91	15.18	1901	1901	MS2	13/24	13	24	21jan_CC_E1E2_DeGlyco.raw
High	A	12	TAVcDIPPR	763	Unambiguous	Tubulin beta 8B OS=Homo sapiens (Human) OX=9606 GN=TUBB8B PE=1 SV=1 - [TBB8B_HUMAN]|Isoform of Q3ZCM7, Tubulin beta chain OS=Homo sapiens (Human) OX=9606 GN=TUBB8 PE=1 SV=1 - [A0A075B736_HUMAN]|Tubulin beta-4A chain OS=Homo sapiens (Human) OX=9606 GN=TUBB4A PE=1 SV=2 - [TBB4A_HUMAN]|Tubulin beta chain OS=Homo sapiens (Human) OX=9606 GN=TUBB PE=1 SV=2 - [TBB5_HUMAN]|Tubulin beta-4B chain OS=Homo s…	11	11	A6NNZ2;A0A075B736;P04350;P07437;P68371;Q13885;Q3ZCM7;Q5JP53;Q5SQY0;Q5ST81;Q9BVA1	C4(Carbamidomethyl)	HCD	1	0	1	1	93	109	2.8	0	933.28	0	18	101	358600	2	514.762	1028.52	0	-2.91	15.21	1906	1906	MS2	2021-12-16	12	16	21jan_CC_E1E2_DeGlyco.raw
High	A	12	INHGSLPHLQQR	767	Unambiguous	V-set and immunoglobulin domain-containing protein 8 OS=Homo sapiens (Human) OX=9606 GN=VSIG8 PE=2 SV=1 - [VSIG8_HUMAN]	1	1	P0DPA2		HCD	1	0	1	1	151	134	4.72	0	886.05	0	14	115	250200	3	467.255	1399.75	0	-3.04	15.22	1908	1908	MS2	20/44	20	44	21jan_CC_E1E2_DeGlyco.raw
High	A	12	INHGSLPHLQQR	767	Unambiguous	V-set and immunoglobulin domain-containing protein 8 OS=Homo sapiens (Human) OX=9606 GN=VSIG8 PE=2 SV=1 - [VSIG8_HUMAN]	1	1	P0DPA2		HCD	1	0	1	1	154	136	4.36	0	732.35	0	18	70	413200	3	467.255	1399.75	0	-3.43	15.25	1913	1913	MS2	19/44	19	44	21jan_CC_E1E2_DeGlyco.raw
High	A	12	TAVcDIPPR	763	Unambiguous	Tubulin beta 8B OS=Homo sapiens (Human) OX=9606 GN=TUBB8B PE=1 SV=1 - [TBB8B_HUMAN]|Isoform of Q3ZCM7, Tubulin beta chain OS=Homo sapiens (Human) OX=9606 GN=TUBB8 PE=1 SV=1 - [A0A075B736_HUMAN]|Tubulin beta-4A chain OS=Homo sapiens (Human) OX=9606 GN=TUBB4A PE=1 SV=2 - [TBB4A_HUMAN]|Tubulin beta chain OS=Homo sapiens (Human) OX=9606 GN=TUBB PE=1 SV=2 - [TBB5_HUMAN]|Tubulin beta-4B chain OS=Homo s…	11	11	A6NNZ2;A0A075B736;P04350;P07437;P68371;Q13885;Q3ZCM7;Q5JP53;Q5SQY0;Q5ST81;Q9BVA1	C4(Carbamidomethyl)	HCD	1	0	1	1	85	110	2.24	0	1155.76	0	36	104	387600	2	514.762	1028.52	0	-3.5	15.26	1914	1914	MS2	13/16	13	16	21jan_CC_E1E2_DeGlyco.raw
High	A	12	AQYEEIAQR	780	Unambiguous	Keratin, type II cytoskeletal 6A OS=Homo sapiens (Human) OX=9606 GN=KRT6A PE=1 SV=3 - [K2C6A_HUMAN]|Keratin, type II cytoskeletal 6B OS=Homo sapiens (Human) OX=9606 GN=KRT6B PE=1 SV=5 - [K2C6B_HUMAN]|Keratin, type II cytoskeletal 4 OS=Homo sapiens (Human) OX=9606 GN=KRT4 PE=1 SV=4 - [K2C4_HUMAN]|Keratin, type II cytoskeletal 2 epidermal OS=Homo sapiens (Human) OX=9606 GN=KRT2 PE=1 SV=2 - [K22E_HU…	6	6	P02538;P04259;P19013;P35908;P48668;Q01546		HCD	1	0	1	1	193	154	2.68	0	444.5	0	6	33	1214000	2	554.274	1107.54	0	-1.81	15.34	1928	1928	MS2	2021-09-16	9	16	21jan_CC_E1E2_DeGlyco.raw
High	A	12	AQYEEIAQR	780	Unambiguous	Keratin, type II cytoskeletal 6A OS=Homo sapiens (Human) OX=9606 GN=KRT6A PE=1 SV=3 - [K2C6A_HUMAN]|Keratin, type II cytoskeletal 6B OS=Homo sapiens (Human) OX=9606 GN=KRT6B PE=1 SV=5 - [K2C6B_HUMAN]|Keratin, type II cytoskeletal 4 OS=Homo sapiens (Human) OX=9606 GN=KRT4 PE=1 SV=4 - [K2C4_HUMAN]|Keratin, type II cytoskeletal 2 epidermal OS=Homo sapiens (Human) OX=9606 GN=KRT2 PE=1 SV=2 - [K22E_HU…	6	6	P02538;P04259;P19013;P35908;P48668;Q01546		HCD	1	0	1	1	191	152	2.63	0	452.15	0	4	25	1651000	2	554.274	1107.54	0	-1.7	15.37	1934	1934	MS2	2021-09-16	9	16	21jan_CC_E1E2_DeGlyco.raw
High	A	12	FGDIQSR	591	Unambiguous	Isoform of A1A1A2, MayaroE1 OS=Homo sapiens (Human) OX=9606 GN=A1 PE=1 SV=1 - [MayaroE1_HUMAN]	1	1	A1A1A1		HCD	1	0	1	1	206	210	2.46	0	243.88	0	8	82	548400	2	411.707	822.407	0	-4.2	15.39	1938	1938	MS2	2021-08-12	8	12	21jan_CC_E1E2_DeGlyco.raw
High	A	12	TILSQQSGNVK	683	Unambiguous	Isoform of B1B1B2, MayaroE2 OS=Homo sapiens (Human) OX=9606 GN=A1 PE=1 SV=1 - [MayaroE2_HUMAN]	1	1	B1B1B1		HCD	1	0	1	1	132	134	2.89	0	275.15	0	5	3	11850000	2	587.824	1174.64	0	-2.12	15.41	1940	1940	MS2	2021-11-20	11	20	21jan_CC_E1E2_DeGlyco.raw
High	A	12	TILSQQSGNVK	683	Unambiguous	Isoform of B1B1B2, MayaroE2 OS=Homo sapiens (Human) OX=9606 GN=A1 PE=1 SV=1 - [MayaroE2_HUMAN]	1	1	B1B1B1		HCD	1	0	1	1	173	167	2.78	0	278.01	0	4	5	7596000	2	587.824	1174.64	0	-1.7	15.44	1946	1946	MS2	2021-11-20	11	20	21jan_CC_E1E2_DeGlyco.raw
High	A	12	FGDIQSR	591	Unambiguous	Isoform of A1A1A2, MayaroE1 OS=Homo sapiens (Human) OX=9606 GN=A1 PE=1 SV=1 - [MayaroE1_HUMAN]	1	1	A1A1A1		HCD	1	0	1	1	222	238	2.51	0	535.64	0	34	83	433800	2	411.707	822.408	0	-3.53	15.55	1966	1966	MS2	2021-10-12	10	12	21jan_CC_E1E2_DeGlyco.raw
High	A	12	AELAHSPLPAK	805	Unambiguous	Isoform of Q9BRK3, Isoform 3 of Matrix remodeling-associated protein 8 OS=Homo sapiens (Human) OX=9606 GN=MXRA8 PE=1 SV=1 - [MXRA8-3_HUMAN]|Matrix remodeling-associated protein 8 OS=Homo sapiens (Human) OX=9606 GN=MXRA8 PE=1 SV=1 - [MXRA8_HUMAN]|Isoform of Q9BRK3, Isoform 2 of Matrix remodeling-associated protein 8 OS=Homo sapiens (Human) OX=9606 GN=MXRA8 PE=1 SV=1 - [MXRA8-2_HUMAN]|Isoform of Q9…	4	4	Q9BRK3-3;Q9BRK3;Q9BRK3-2;Q9BRK3-4		HCD	1	0	1	1	229	203	3.12	0	330.27	0	43	82	266900	3	378.547	1133.63	0	-4.13	15.6	1973	1973	MS2	1940-12-01	12	40	21jan_CC_E1E2_DeGlyco.raw
High	A	12	VTMQNLNDR	813	Unambiguous	Keratin, type I cytoskeletal 14 OS=Homo sapiens (Human) OX=9606 GN=KRT14 PE=1 SV=4 - [K1C14_HUMAN]|Keratin, type I cytoskeletal 16 OS=Homo sapiens (Human) OX=9606 GN=KRT16 PE=1 SV=4 - [K1C16_HUMAN]|Keratin, type I cytoskeletal 10 OS=Homo sapiens (Human) OX=9606 GN=KRT10 PE=1 SV=6 - [K1C10_HUMAN]|Keratin, type I cytoskeletal 28 OS=Homo sapiens (Human) OX=9606 GN=KRT28 PE=1 SV=2 - [K1C28_HUMAN]|Ker…	7	7	P02533;P08779;P13645;Q7Z3Y7;Q7Z3Y8;Q7Z3Y9;Q7Z3Z0		HCD	1	0	1	1	247	240	2.47	0	560.09	0	27	77	412400	2	545.765	1090.52	0	-7.47	15.7	1990	1990	MS2	2021-09-16	9	16	21jan_CC_E1E2_DeGlyco.raw
High	A	12	VTMQNLNDR	813	Unambiguous	Keratin, type I cytoskeletal 14 OS=Homo sapiens (Human) OX=9606 GN=KRT14 PE=1 SV=4 - [K1C14_HUMAN]|Keratin, type I cytoskeletal 16 OS=Homo sapiens (Human) OX=9606 GN=KRT16 PE=1 SV=4 - [K1C16_HUMAN]|Keratin, type I cytoskeletal 10 OS=Homo sapiens (Human) OX=9606 GN=KRT10 PE=1 SV=6 - [K1C10_HUMAN]|Keratin, type I cytoskeletal 28 OS=Homo sapiens (Human) OX=9606 GN=KRT28 PE=1 SV=2 - [K1C28_HUMAN]|Ker…	7	7	P02533;P08779;P13645;Q7Z3Y7;Q7Z3Y8;Q7Z3Y9;Q7Z3Z0		HCD	1	0	1	1	179	169	2.92	0	564.62	0	15	44	925100	2	545.766	1090.52	0	-6.57	15.72	1994	1994	MS2	2021-09-16	9	16	21jan_CC_E1E2_DeGlyco.raw
High	A	12	WGNHKPQR	1	Unambiguous	Isoform of B1B1B2, MayaroE2 OS=Homo sapiens (Human) OX=9606 GN=A1 PE=1 SV=1 - [MayaroE2_HUMAN]	1	1	B1B1B1		HCD	1	0	1	1	203	170	2.43	0	324.79	0	40	64	402300	3	341.513	1022.52	0	-3.83	15.74	1996	1996	MS2	2021-12-28	12	28	21jan_CC_E1E2_DeGlyco.raw
High	A	12	YAEGHDIAEAAR	628	Unambiguous	Isoform of B1B1B2, MayaroE2 OS=Homo sapiens (Human) OX=9606 GN=A1 PE=1 SV=1 - [MayaroE2_HUMAN]	1	1	B1B1B1		HCD	1	0	1	1	103	120	3.99	0	979.39	0	14	107	345900	2	651.804	1302.6	0	-4.32	15.74	1997	1997	MS2	15/22	15	22	21jan_CC_E1E2_DeGlyco.raw
High	A	12	WGNHKPQR	1	Unambiguous	Isoform of B1B1B2, MayaroE2 OS=Homo sapiens (Human) OX=9606 GN=A1 PE=1 SV=1 - [MayaroE2_HUMAN]	1	1	B1B1B1		HCD	1	0	1	1	200	175	2.35	0	311.92	0	26	66	469200	3	341.513	1022.52	0	-3.3	15.76	2000	2000	MS2	2021-12-28	12	28	21jan_CC_E1E2_DeGlyco.raw
High	A	12	ScHLAMAPNHAVVSR	820	Unambiguous	Isoform of P02788, Lactotransferrin (Fragment) OS=Homo sapiens (Human) OX=9606 GN=LTF PE=1 SV=1 - [E7EQB2_HUMAN]|Isoform of P02788, Lactotransferrin OS=Homo sapiens (Human) OX=9606 GN=LTF PE=1 SV=1 - [E7ER44_HUMAN]|Lactotransferrin OS=Homo sapiens (Human) OX=9606 GN=LTF PE=1 SV=6 - [TRFL_HUMAN]|Isoform of P02788, Isoform DeltaLf of Lactotransferrin OS=Homo sapiens (Human) OX=9606 GN=LTF PE=1 SV=6…	4	4	E7EQB2;E7ER44;P02788;P02788-2	C2(Carbamidomethyl)	HCD	1	0	1	1	157	155	5.46	0	871.27	0	10	54	419800	4	413.204	1649.79	0	-3.04	15.78	2002	2002	MS2	27/84	27	84	21jan_CC_E1E2_DeGlyco.raw
High	A	12	ScHLAMAPNHAVVSR	820	Unambiguous	Isoform of P02788, Lactotransferrin (Fragment) OS=Homo sapiens (Human) OX=9606 GN=LTF PE=1 SV=1 - [E7EQB2_HUMAN]|Isoform of P02788, Lactotransferrin OS=Homo sapiens (Human) OX=9606 GN=LTF PE=1 SV=1 - [E7ER44_HUMAN]|Lactotransferrin OS=Homo sapiens (Human) OX=9606 GN=LTF PE=1 SV=6 - [TRFL_HUMAN]|Isoform of P02788, Isoform DeltaLf of Lactotransferrin OS=Homo sapiens (Human) OX=9606 GN=LTF PE=1 SV=6…	4	4	E7EQB2;E7ER44;P02788;P02788-2	C2(Carbamidomethyl)	HCD	1	0	1	1	161	157	4.61	0	721.04	0	7	64	365000	4	413.204	1649.8	0	-2.45	15.81	2008	2008	MS2	25/84	25	84	21jan_CC_E1E2_DeGlyco.raw
High	A	12	YAEGHDIAEAAR	628	Unambiguous	Isoform of B1B1B2, MayaroE2 OS=Homo sapiens (Human) OX=9606 GN=A1 PE=1 SV=1 - [MayaroE2_HUMAN]	1	1	B1B1B1		HCD	1	0	1	1	95	116	3.95	0	965.2	0	16	113	303500	2	651.806	1302.6	0	-2.73	15.82	2009	2009	MS2	15/22	15	22	21jan_CC_E1E2_DeGlyco.raw
High	A	12	HDYAAAYR	534	Unambiguous	Isoform of A1A1A2, MayaroE1 OS=Homo sapiens (Human) OX=9606 GN=A1 PE=1 SV=1 - [MayaroE1_HUMAN]	1	1	A1A1A1		HCD	1	0	1	1	88	83	3.19	0	601.13	0	11	122	289000	2	483.724	966.441	0	-2.11	15.82	2010	2010	MS2	13/14	13	14	21jan_CC_E1E2_DeGlyco.raw
High	A	12	HDYAAAYR	534	Unambiguous	Isoform of A1A1A2, MayaroE1 OS=Homo sapiens (Human) OX=9606 GN=A1 PE=1 SV=1 - [MayaroE1_HUMAN]	1	1	A1A1A1		HCD	1	0	1	1	78	78	3.19	0	595.4	0	21	111	289900	2	483.724	966.441	0	-1.6	15.85	2014	2014	MS2	13/14	13	14	21jan_CC_E1E2_DeGlyco.raw
High	A	12	STANHFNAYK	501	Unambiguous	Isoform of B1B1B2, MayaroE2 OS=Homo sapiens (Human) OX=9606 GN=A1 PE=1 SV=1 - [MayaroE2_HUMAN]	1	1	B1B1B1		HCD	1	0	1	1	152	159	3.4	0	386.82	0	17	149	192100	3	384.852	1152.54	0	-1.77	15.86	2016	2016	MS2	1936-12-01	12	36	21jan_CC_E1E2_DeGlyco.raw
High	A	12	STANHFNAYK	501	Unambiguous	Isoform of B1B1B2, MayaroE2 OS=Homo sapiens (Human) OX=9606 GN=A1 PE=1 SV=1 - [MayaroE2_HUMAN]	1	1	B1B1B1		HCD	1	0	1	1	192	191	3.57	0	394.63	0	15	166	178600	3	384.852	1152.54	0	-1.13	15.9	2021	2021	MS2	1936-12-01	12	36	21jan_CC_E1E2_DeGlyco.raw
High	A	12	ALQATVGNSYK	837	Unambiguous	Isoform of P11279, Isoform 2 of Lysosome-associated membrane glycoprotein 1 OS=Homo sapiens (Human) OX=9606 GN=LAMP1 PE=1 SV=3 - [LAMP1-2_HUMAN]|Lysosome-associated membrane glycoprotein 1 OS=Homo sapiens (Human) OX=9606 GN=LAMP1 PE=1 SV=3 - [LAMP1_HUMAN]	2	2	P11279-2;P11279		HCD	1	0	1	1	169	176	2.73	0	320.92	0	38	121	226500	2	576.306	1151.6	0	-0.77	15.93	2026	2026	MS2	2021-12-20	12	20	21jan_CC_E1E2_DeGlyco.raw
High	A	12	IRDWYQR	840	Unambiguous	Isoform of Q04695, IF rod domain-containing protein (Fragment) OS=Homo sapiens (Human) OX=9606 GN=KRT17 PE=1 SV=1 - [K7EPJ9_HUMAN]|Keratin, type I cytoskeletal 14 OS=Homo sapiens (Human) OX=9606 GN=KRT14 PE=1 SV=4 - [K1C14_HUMAN]|Keratin, type I cytoskeletal 16 OS=Homo sapiens (Human) OX=9606 GN=KRT16 PE=1 SV=4 - [K1C16_HUMAN]|Keratin, type I cytoskeletal 17 OS=Homo sapiens (Human) OX=9606 GN=KRT…	5	5	K7EPJ9;P02533;P08779;Q04695;F5GWP8		HCD	1	0	1	1	166	180	3.25	0	378.13	1	13	170	193000	3	346.182	1036.53	0	-1.35	15.94	2028	2028	MS2	2021-11-24	11	24	21jan_CC_E1E2_DeGlyco.raw
High	A	12	IRDWYQR	840	Unambiguous	Isoform of Q04695, IF rod domain-containing protein (Fragment) OS=Homo sapiens (Human) OX=9606 GN=KRT17 PE=1 SV=1 - [K7EPJ9_HUMAN]|Keratin, type I cytoskeletal 14 OS=Homo sapiens (Human) OX=9606 GN=KRT14 PE=1 SV=4 - [K1C14_HUMAN]|Keratin, type I cytoskeletal 16 OS=Homo sapiens (Human) OX=9606 GN=KRT16 PE=1 SV=4 - [K1C16_HUMAN]|Keratin, type I cytoskeletal 17 OS=Homo sapiens (Human) OX=9606 GN=KRT…	5	5	K7EPJ9;P02533;P08779;Q04695;F5GWP8		HCD	1	0	1	1	176	185	3.24	0	439.02	1	9	98	359000	3	346.182	1036.53	0	-1.53	15.96	2030	2030	MS2	2021-12-24	12	24	21jan_CC_E1E2_DeGlyco.raw
High	A	12	IRDWYQR	840	Unambiguous	Isoform of Q04695, IF rod domain-containing protein (Fragment) OS=Homo sapiens (Human) OX=9606 GN=KRT17 PE=1 SV=1 - [K7EPJ9_HUMAN]|Keratin, type I cytoskeletal 14 OS=Homo sapiens (Human) OX=9606 GN=KRT14 PE=1 SV=4 - [K1C14_HUMAN]|Keratin, type I cytoskeletal 16 OS=Homo sapiens (Human) OX=9606 GN=KRT16 PE=1 SV=4 - [K1C16_HUMAN]|Keratin, type I cytoskeletal 17 OS=Homo sapiens (Human) OX=9606 GN=KRT…	5	5	K7EPJ9;P02533;P08779;Q04695;F5GWP8		HCD	1	0	1	1	207	208	2.7	0	543.44	1	30	139	200600	2	518.77	1036.53	0	0.54	16	2036	2036	MS2	2021-10-12	10	12	21jan_CC_E1E2_DeGlyco.raw
High	A	12	IRDWYQR	840	Unambiguous	Isoform of Q04695, IF rod domain-containing protein (Fragment) OS=Homo sapiens (Human) OX=9606 GN=KRT17 PE=1 SV=1 - [K7EPJ9_HUMAN]|Keratin, type I cytoskeletal 14 OS=Homo sapiens (Human) OX=9606 GN=KRT14 PE=1 SV=4 - [K1C14_HUMAN]|Keratin, type I cytoskeletal 16 OS=Homo sapiens (Human) OX=9606 GN=KRT16 PE=1 SV=4 - [K1C16_HUMAN]|Keratin, type I cytoskeletal 17 OS=Homo sapiens (Human) OX=9606 GN=KRT…	5	5	K7EPJ9;P02533;P08779;Q04695;F5GWP8		HCD	1	0	1	1	201	207	2.6	0	546.03	1	20	125	223400	2	518.77	1036.53	0	0.19	16.06	2044	2044	MS2	2021-10-12	10	12	21jan_CC_E1E2_DeGlyco.raw
High	A	12	QITASSFK	853	Unambiguous	Coagulation factor V OS=Homo sapiens (Human) OX=9606 GN=F5 PE=1 SV=4 - [FA5_HUMAN]|Isoform of P12259, Coagulation factor V OS=Homo sapiens (Human) OX=9606 GN=F5 PE=1 SV=1 - [A0A0A0MRJ7_HUMAN]	2	2	P12259;A0A0A0MRJ7		HCD	1	0	1	1	104	102	2.36	0	466.43	0	12	143	267600	2	441.239	881.471	0	-2.33	16.1	2050	2050	MS2	2021-09-14	9	14	21jan_CC_E1E2_DeGlyco.raw
High	A	12	EVDEQmLNVQNK	854	Unambiguous	Tubulin beta chain OS=Homo sapiens (Human) OX=9606 GN=TUBB PE=1 SV=2 - [TBB5_HUMAN]|Tubulin beta-4B chain OS=Homo sapiens (Human) OX=9606 GN=TUBB4B PE=1 SV=1 - [TBB4B_HUMAN]|Tubulin beta-2A chain OS=Homo sapiens (Human) OX=9606 GN=TUBB2A PE=1 SV=1 - [TBB2A_HUMAN]|Isoform of P07437, Tubulin beta chain OS=Homo sapiens (Human) OX=9606 GN=TUBB PE=1 SV=1 - [Q5JP53_HUMAN]|Isoform of P07437, Tubulin bet…	6	6	P07437;P68371;Q13885;Q5JP53;Q5ST81;Q9BVA1	M6(Oxidation)	HCD	1	0	1	1	146	155	3.18	0	349.97	0	4	117	249400	2	731.844	1462.68	0	-2.12	16.1	2051	2051	MS2	2021-11-22	11	22	21jan_CC_E1E2_DeGlyco.raw
High	A	12	EVDEQmLNVQNK	854	Unambiguous	Tubulin beta chain OS=Homo sapiens (Human) OX=9606 GN=TUBB PE=1 SV=2 - [TBB5_HUMAN]|Tubulin beta-4B chain OS=Homo sapiens (Human) OX=9606 GN=TUBB4B PE=1 SV=1 - [TBB4B_HUMAN]|Tubulin beta-2A chain OS=Homo sapiens (Human) OX=9606 GN=TUBB2A PE=1 SV=1 - [TBB2A_HUMAN]|Isoform of P07437, Tubulin beta chain OS=Homo sapiens (Human) OX=9606 GN=TUBB PE=1 SV=1 - [Q5JP53_HUMAN]|Isoform of P07437, Tubulin bet…	6	6	P07437;P68371;Q13885;Q5JP53;Q5ST81;Q9BVA1	M6(Oxidation)	HCD	1	0	1	1	158	164	2.82	0	248.72	0	2	64	506900	2	731.844	1462.68	0	-1.87	16.13	2055	2055	MS2	2021-09-22	9	22	21jan_CC_E1E2_DeGlyco.raw
High	A	12	QITASSFK	853	Unambiguous	Coagulation factor V OS=Homo sapiens (Human) OX=9606 GN=F5 PE=1 SV=4 - [FA5_HUMAN]|Isoform of P12259, Coagulation factor V OS=Homo sapiens (Human) OX=9606 GN=F5 PE=1 SV=1 - [A0A0A0MRJ7_HUMAN]	2	2	P12259;A0A0A0MRJ7		HCD	1	0	1	1	104	102	2.53	0	515.73	0	6	125	342400	2	441.239	881.471	0	-1.98	16.14	2057	2057	MS2	2021-09-14	9	14	21jan_CC_E1E2_DeGlyco.raw
High	A	12	LNFSHGTHEYHAETIK	861	Unambiguous	Isoform of P14618, Pyruvate kinase OS=Homo sapiens (Human) OX=9606 GN=PKM PE=1 SV=1 - [H3BQ34_HUMAN]|Isoform of P14618, PK domain-containing protein (Fragment) OS=Homo sapiens (Human) OX=9606 GN=PKM PE=1 SV=1 - [H3BT25_HUMAN]|Isoform of P14618, PK domain-containing protein (Fragment) OS=Homo sapiens (Human) OX=9606 GN=PKM PE=1 SV=1 - [H3BTJ2_HUMAN]|Isoform of P14618, Pyruvate kinase (Fragment) OS…	7	7	H3BQ34;H3BT25;H3BTJ2;H3BTN5;H3BUW1;P14618;P14618-2		HCD	1	0	1	1	214	231	4.65	0	393.87	0	4	20	1129000	4	471.73	1883.9	0	-2.3	16.16	2060	2060	MS2	20/90	20	90	21jan_CC_E1E2_DeGlyco.raw
High	A	12	YAEGHDIAEAAR	628	Unambiguous	Isoform of B1B1B2, MayaroE2 OS=Homo sapiens (Human) OX=9606 GN=A1 PE=1 SV=1 - [MayaroE2_HUMAN]	1	1	B1B1B1		HCD	1	0	1	1	89	85	4.14	0	417.87	0	5	45	728700	3	434.873	1302.6	0	-1.92	16.17	2061	2061	MS2	18/44	18	44	21jan_CC_E1E2_DeGlyco.raw
High	A	12	LNFSHGTHEYHAETIK	861	Unambiguous	Isoform of P14618, Pyruvate kinase OS=Homo sapiens (Human) OX=9606 GN=PKM PE=1 SV=1 - [H3BQ34_HUMAN]|Isoform of P14618, PK domain-containing protein (Fragment) OS=Homo sapiens (Human) OX=9606 GN=PKM PE=1 SV=1 - [H3BT25_HUMAN]|Isoform of P14618, PK domain-containing protein (Fragment) OS=Homo sapiens (Human) OX=9606 GN=PKM PE=1 SV=1 - [H3BTJ2_HUMAN]|Isoform of P14618, Pyruvate kinase (Fragment) OS…	7	7	H3BQ34;H3BT25;H3BTJ2;H3BTN5;H3BUW1;P14618;P14618-2		HCD	1	0	1	1	213	230	4.45	0	338.49	0	3	10	2096000	4	471.73	1883.9	0	-2.37	16.2	2066	2066	MS2	19/90	19	90	21jan_CC_E1E2_DeGlyco.raw
High	A	12	LNFSHGTHEYHAETIK	861	Unambiguous	Isoform of P14618, Pyruvate kinase OS=Homo sapiens (Human) OX=9606 GN=PKM PE=1 SV=1 - [H3BQ34_HUMAN]|Isoform of P14618, PK domain-containing protein (Fragment) OS=Homo sapiens (Human) OX=9606 GN=PKM PE=1 SV=1 - [H3BT25_HUMAN]|Isoform of P14618, PK domain-containing protein (Fragment) OS=Homo sapiens (Human) OX=9606 GN=PKM PE=1 SV=1 - [H3BTJ2_HUMAN]|Isoform of P14618, Pyruvate kinase (Fragment) OS…	7	7	H3BQ34;H3BT25;H3BTJ2;H3BTN5;H3BUW1;P14618;P14618-2		HCD	1	0	1	1	223	237	4.23	0	301.72	0	5	36	562700	5	377.586	1883.9	0	-2.46	16.21	2067	2067	MS2	19/120	19	120	21jan_CC_E1E2_DeGlyco.raw
High	A	12	LNFSHGTHEYHAETIK	861	Unambiguous	Isoform of P14618, Pyruvate kinase OS=Homo sapiens (Human) OX=9606 GN=PKM PE=1 SV=1 - [H3BQ34_HUMAN]|Isoform of P14618, PK domain-containing protein (Fragment) OS=Homo sapiens (Human) OX=9606 GN=PKM PE=1 SV=1 - [H3BT25_HUMAN]|Isoform of P14618, PK domain-containing protein (Fragment) OS=Homo sapiens (Human) OX=9606 GN=PKM PE=1 SV=1 - [H3BTJ2_HUMAN]|Isoform of P14618, Pyruvate kinase (Fragment) OS…	7	7	H3BQ34;H3BT25;H3BTJ2;H3BTN5;H3BUW1;P14618;P14618-2		HCD	1	0	1	1	169	205	6.63	0	1564.37	0	3	22	1054000	3	628.637	1883.9	0	-3.04	16.21	2068	2068	MS2	28/60	28	60	21jan_CC_E1E2_DeGlyco.raw
High	A	12	YAEGHDIAEAAR	628	Unambiguous	Isoform of B1B1B2, MayaroE2 OS=Homo sapiens (Human) OX=9606 GN=A1 PE=1 SV=1 - [MayaroE2_HUMAN]	1	1	B1B1B1		HCD	1	0	1	1	87	88	4.19	0	417.12	0	3	54	607200	3	434.873	1302.6	0	-2.13	16.21	2069	2069	MS2	18/44	18	44	21jan_CC_E1E2_DeGlyco.raw
High	A	12	LNFSHGTHEYHAETIK	861	Unambiguous	Isoform of P14618, Pyruvate kinase OS=Homo sapiens (Human) OX=9606 GN=PKM PE=1 SV=1 - [H3BQ34_HUMAN]|Isoform of P14618, PK domain-containing protein (Fragment) OS=Homo sapiens (Human) OX=9606 GN=PKM PE=1 SV=1 - [H3BT25_HUMAN]|Isoform of P14618, PK domain-containing protein (Fragment) OS=Homo sapiens (Human) OX=9606 GN=PKM PE=1 SV=1 - [H3BTJ2_HUMAN]|Isoform of P14618, Pyruvate kinase (Fragment) OS…	7	7	H3BQ34;H3BT25;H3BTJ2;H3BTN5;H3BUW1;P14618;P14618-2		HCD	1	0	1	1	200	219	4.06	0	344.15	0	6	29	728300	5	377.585	1883.9	0	-3.19	16.24	2073	2073	MS2	20/120	20	120	21jan_CC_E1E2_DeGlyco.raw
High	A	12	LNFSHGTHEYHAETIK	861	Unambiguous	Isoform of P14618, Pyruvate kinase OS=Homo sapiens (Human) OX=9606 GN=PKM PE=1 SV=1 - [H3BQ34_HUMAN]|Isoform of P14618, PK domain-containing protein (Fragment) OS=Homo sapiens (Human) OX=9606 GN=PKM PE=1 SV=1 - [H3BT25_HUMAN]|Isoform of P14618, PK domain-containing protein (Fragment) OS=Homo sapiens (Human) OX=9606 GN=PKM PE=1 SV=1 - [H3BTJ2_HUMAN]|Isoform of P14618, Pyruvate kinase (Fragment) OS…	7	7	H3BQ34;H3BT25;H3BTJ2;H3BTN5;H3BUW1;P14618;P14618-2		HCD	1	0	1	1	174	209	6.74	0	1660.49	0	5	18	1347000	3	628.637	1883.9	0	-3.82	16.25	2075	2075	MS2	28/60	28	60	21jan_CC_E1E2_DeGlyco.raw
High	A	12	IAYHHEQR	6	Unambiguous	Isoform of B1B1B2, MayaroE2 OS=Homo sapiens (Human) OX=9606 GN=A1 PE=1 SV=1 - [MayaroE2_HUMAN]	1	1	B1B1B1		HCD	1	0	1	1	124	144	2.75	0	416.16	0	36	87	294400	3	351.844	1053.52	0	-3.92	16.32	2088	2088	MS2	2021-12-28	12	28	21jan_CC_E1E2_DeGlyco.raw
High	A	12	QEYDESGPSIVHR	923	Unambiguous	POTE ankyrin domain family member F OS=Homo sapiens (Human) OX=9606 GN=POTEF PE=1 SV=2 - [POTEF_HUMAN]|POTE ankyrin domain family member I OS=Homo sapiens (Human) OX=9606 GN=POTEI PE=3 SV=1 - [POTEI_HUMAN]|POTE ankyrin domain family member J OS=Homo sapiens (Human) OX=9606 GN=POTEJ PE=3 SV=1 - [POTEJ_HUMAN]|Actin, cytoplasmic 1 OS=Homo sapiens (Human) OX=9606 GN=ACTB PE=1 SV=1 - [ACTB_HUMAN]|Acti…	8	8	A5A3E0;P0CG38;P0CG39;P60709;P63261;Q6S8J3;Q9BYX7;A0A2R8YFE2		HCD	1	0	1	1	85	123	5.38	0	915.83	0	12	22	1084000	3	506.238	1516.7	0	-1.72	16.34	2090	2090	MS2	21/48	21	48	21jan_CC_E1E2_DeGlyco.raw
High	A	12	QEYDESGPSIVHR	923	Unambiguous	POTE ankyrin domain family member F OS=Homo sapiens (Human) OX=9606 GN=POTEF PE=1 SV=2 - [POTEF_HUMAN]|POTE ankyrin domain family member I OS=Homo sapiens (Human) OX=9606 GN=POTEI PE=3 SV=1 - [POTEI_HUMAN]|POTE ankyrin domain family member J OS=Homo sapiens (Human) OX=9606 GN=POTEJ PE=3 SV=1 - [POTEJ_HUMAN]|Actin, cytoplasmic 1 OS=Homo sapiens (Human) OX=9606 GN=ACTB PE=1 SV=1 - [ACTB_HUMAN]|Acti…	8	8	A5A3E0;P0CG38;P0CG39;P60709;P63261;Q6S8J3;Q9BYX7;A0A2R8YFE2		HCD	1	0	1	1	86	122	5.47	0	1081.09	0	4	9	3116000	3	506.239	1516.7	0	-1.11	16.37	2096	2096	MS2	23/48	23	48	21jan_CC_E1E2_DeGlyco.raw
High	A	12	QEYDESGPSIVHR	923	Unambiguous	POTE ankyrin domain family member F OS=Homo sapiens (Human) OX=9606 GN=POTEF PE=1 SV=2 - [POTEF_HUMAN]|POTE ankyrin domain family member I OS=Homo sapiens (Human) OX=9606 GN=POTEI PE=3 SV=1 - [POTEI_HUMAN]|POTE ankyrin domain family member J OS=Homo sapiens (Human) OX=9606 GN=POTEJ PE=3 SV=1 - [POTEJ_HUMAN]|Actin, cytoplasmic 1 OS=Homo sapiens (Human) OX=9606 GN=ACTB PE=1 SV=1 - [ACTB_HUMAN]|Acti…	8	8	A5A3E0;P0CG38;P0CG39;P60709;P63261;Q6S8J3;Q9BYX7;A0A2R8YFE2		HCD	1	0	1	1	94	121	4.01	0	996.95	0	6	29	1030000	2	758.853	1516.7	0	-2.92	16.39	2098	2098	MS2	14/24	14	24	21jan_CC_E1E2_DeGlyco.raw
High	A	12	IGAEVYHNLK	930	Unambiguous	Isoform of P06733, Enolase_N domain-containing protein (Fragment) OS=Homo sapiens (Human) OX=9606 GN=ENO1 PE=1 SV=1 - [K7EM90_HUMAN]|Alpha-enolase OS=Homo sapiens (Human) OX=9606 GN=ENO1 PE=1 SV=2 - [ENOA_HUMAN]|Isoform of P06733, Isoform MBP-1 of Alpha-enolase OS=Homo sapiens (Human) OX=9606 GN=ENO1 PE=1 SV=2 - [ENOA-2_HUMAN]|Isoform of P06733, Alpha-enolase OS=Homo sapiens (Human) OX=9606 GN=EN…	4	4	K7EM90;P06733;P06733-2;A0A2R8Y6G6		HCD	1	0	1	1	203	207	3.03	0	594.51	0	3	22	1598000	3	381.876	1143.61	0	-1.49	16.48	2114	2114	MS2	15/36	15	36	21jan_CC_E1E2_DeGlyco.raw
High	A	12	IGAEVYHNLK	930	Unambiguous	Isoform of P06733, Enolase_N domain-containing protein (Fragment) OS=Homo sapiens (Human) OX=9606 GN=ENO1 PE=1 SV=1 - [K7EM90_HUMAN]|Alpha-enolase OS=Homo sapiens (Human) OX=9606 GN=ENO1 PE=1 SV=2 - [ENOA_HUMAN]|Isoform of P06733, Isoform MBP-1 of Alpha-enolase OS=Homo sapiens (Human) OX=9606 GN=ENO1 PE=1 SV=2 - [ENOA-2_HUMAN]|Isoform of P06733, Alpha-enolase OS=Homo sapiens (Human) OX=9606 GN=EN…	4	4	K7EM90;P06733;P06733-2;A0A2R8Y6G6		HCD	1	0	1	1	253	263	3.3	0	945.05	0	9	63	604000	2	572.311	1143.61	0	-1.24	16.5	2118	2118	MS2	13/18	13	18	21jan_CC_E1E2_DeGlyco.raw
High	A	12	IGAEVYHNLK	930	Unambiguous	Isoform of P06733, Enolase_N domain-containing protein (Fragment) OS=Homo sapiens (Human) OX=9606 GN=ENO1 PE=1 SV=1 - [K7EM90_HUMAN]|Alpha-enolase OS=Homo sapiens (Human) OX=9606 GN=ENO1 PE=1 SV=2 - [ENOA_HUMAN]|Isoform of P06733, Isoform MBP-1 of Alpha-enolase OS=Homo sapiens (Human) OX=9606 GN=ENO1 PE=1 SV=2 - [ENOA-2_HUMAN]|Isoform of P06733, Alpha-enolase OS=Homo sapiens (Human) OX=9606 GN=EN…	4	4	K7EM90;P06733;P06733-2;A0A2R8Y6G6		HCD	1	0	1	1	233	229	3.17	0	599.28	0	4	11	3155000	3	381.877	1143.61	0	-0.69	16.51	2120	2120	MS2	15/36	15	36	21jan_CC_E1E2_DeGlyco.raw
High	A	12	IGAEVYHNLK	930	Unambiguous	Isoform of P06733, Enolase_N domain-containing protein (Fragment) OS=Homo sapiens (Human) OX=9606 GN=ENO1 PE=1 SV=1 - [K7EM90_HUMAN]|Alpha-enolase OS=Homo sapiens (Human) OX=9606 GN=ENO1 PE=1 SV=2 - [ENOA_HUMAN]|Isoform of P06733, Isoform MBP-1 of Alpha-enolase OS=Homo sapiens (Human) OX=9606 GN=ENO1 PE=1 SV=2 - [ENOA-2_HUMAN]|Isoform of P06733, Alpha-enolase OS=Homo sapiens (Human) OX=9606 GN=EN…	4	4	K7EM90;P06733;P06733-2;A0A2R8Y6G6		HCD	1	0	1	1	221	222	3.13	0	986.38	0	6	29	1332000	2	572.311	1143.61	0	-1.13	16.53	2123	2123	MS2	13/18	13	18	21jan_CC_E1E2_DeGlyco.raw
High	A	12	TILSQQSGNVK	683	Unambiguous	Isoform of B1B1B2, MayaroE2 OS=Homo sapiens (Human) OX=9606 GN=A1 PE=1 SV=1 - [MayaroE2_HUMAN]	1	1	B1B1B1		HCD	1	0	1	1	193	206	2.73	0	770.63	0	42	82	363700	2	587.825	1174.64	0	-0.66	16.56	2130	2130	MS2	15/20	15	20	21jan_CC_E1E2_DeGlyco.raw
High	A	12	LMIEmDGTENK	956	Unambiguous	Isoform of P06733, Enolase_N domain-containing protein (Fragment) OS=Homo sapiens (Human) OX=9606 GN=ENO1 PE=1 SV=1 - [K7EM90_HUMAN]|Alpha-enolase OS=Homo sapiens (Human) OX=9606 GN=ENO1 PE=1 SV=2 - [ENOA_HUMAN]|Isoform of P06733, Alpha-enolase OS=Homo sapiens (Human) OX=9606 GN=ENO1 PE=1 SV=1 - [A0A2R8Y6G6_HUMAN]|Isoform of P06733, Enolase_N domain-containing protein (Fragment) OS=Homo sapiens (…	5	5	K7EM90;P06733;A0A2R8Y6G6;A0A2R8Y879;A0A2R8YEM5	M5(Oxidation)	HCD	1	0	1	1	98	91	2.74	0	391.99	0	4	79	437100	2	648.793	1296.58	0	-1.5	16.6	2136	2136	MS2	2021-12-20	12	20	21jan_CC_E1E2_DeGlyco.raw
High	A	12	TILSQQSGNVK	683	Unambiguous	Isoform of B1B1B2, MayaroE2 OS=Homo sapiens (Human) OX=9606 GN=A1 PE=1 SV=1 - [MayaroE2_HUMAN]	1	1	B1B1B1		HCD	1	0	1	1	194	204	2.38	0	798.22	0	59	51	445300	2	587.824	1174.64	0	-1.49	16.61	2138	2138	MS2	15/20	15	20	21jan_CC_E1E2_DeGlyco.raw
High	A	12	LMIEmDGTENK	956	Unambiguous	Isoform of P06733, Enolase_N domain-containing protein (Fragment) OS=Homo sapiens (Human) OX=9606 GN=ENO1 PE=1 SV=1 - [K7EM90_HUMAN]|Alpha-enolase OS=Homo sapiens (Human) OX=9606 GN=ENO1 PE=1 SV=2 - [ENOA_HUMAN]|Isoform of P06733, Alpha-enolase OS=Homo sapiens (Human) OX=9606 GN=ENO1 PE=1 SV=1 - [A0A2R8Y6G6_HUMAN]|Isoform of P06733, Enolase_N domain-containing protein (Fragment) OS=Homo sapiens (…	5	5	K7EM90;P06733;A0A2R8Y6G6;A0A2R8Y879;A0A2R8YEM5	M5(Oxidation)	HCD	1	0	1	1	113	102	3.11	0	383.6	0	7	81	406600	2	648.794	1296.58	0	-0.94	16.62	2139	2139	MS2	2021-12-20	12	20	21jan_CC_E1E2_DeGlyco.raw
High	A	12	VNFAmNVGK	962	Unambiguous	Pyruvate kinase PKM OS=Homo sapiens (Human) OX=9606 GN=PKM PE=1 SV=4 - [KPYM_HUMAN]|Isoform of P14618, Isoform M1 of Pyruvate kinase PKM OS=Homo sapiens (Human) OX=9606 GN=PKM PE=1 SV=4 - [KPYM-2_HUMAN]|Isoform of P14618, Isoform 3 of Pyruvate kinase PKM OS=Homo sapiens (Human) OX=9606 GN=PKM PE=1 SV=4 - [KPYM-3_HUMAN]|Isoform of P14618, Pyruvate kinase OS=Homo sapiens (Human) OX=9606 GN=PKM PE=1…	5	5	P14618;P14618-2;P14618-3;B4DNK4;H3BR70	M5(Oxidation)	HCD	1	0	1	1	227	220	3.1	0	801.3	0	17	94	337600	2	498.252	995.497	0	-0.88	16.63	2141	2141	MS2	2021-12-16	12	16	21jan_CC_E1E2_DeGlyco.raw
High	A	12	AYGENIGYSEK	963	Unambiguous	Sodium/potassium-transporting ATPase subunit beta-1 OS=Homo sapiens (Human) OX=9606 GN=ATP1B1 PE=1 SV=1 - [AT1B1_HUMAN]|Isoform of P05026, Isoform 2 of Sodium/potassium-transporting ATPase subunit beta-1 OS=Homo sapiens (Human) OX=9606 GN=ATP1B1 PE=1 SV=1 - [AT1B1-2_HUMAN]	2	2	P05026;P05026-2		HCD	1	0	1	1	115	88	3.06	0	295.54	0	9	56	597100	2	615.784	1230.56	0	-1.96	16.65	2144	2144	MS2	2021-11-20	11	20	21jan_CC_E1E2_DeGlyco.raw
High	A	12	AYGENIGYSEK	963	Unambiguous	Sodium/potassium-transporting ATPase subunit beta-1 OS=Homo sapiens (Human) OX=9606 GN=ATP1B1 PE=1 SV=1 - [AT1B1_HUMAN]|Isoform of P05026, Isoform 2 of Sodium/potassium-transporting ATPase subunit beta-1 OS=Homo sapiens (Human) OX=9606 GN=ATP1B1 PE=1 SV=1 - [AT1B1-2_HUMAN]	2	2	P05026;P05026-2		HCD	1	0	1	1	103	81	2.68	0	292.33	0	5	45	800800	2	615.785	1230.56	0	-0.97	16.7	2151	2151	MS2	2021-11-20	11	20	21jan_CC_E1E2_DeGlyco.raw
High	A	12	RGILTLK	967	Unambiguous	POTE ankyrin domain family member F OS=Homo sapiens (Human) OX=9606 GN=POTEF PE=1 SV=2 - [POTEF_HUMAN]|Isoform of P63267, Actin, gamma-enteric smooth muscle OS=Homo sapiens (Human) OX=9606 GN=ACTG2 PE=1 SV=1 - [B8ZZJ2_HUMAN]|Isoform of P60709, Actin, cytoplasmic 1 (Fragment) OS=Homo sapiens (Human) OX=9606 GN=ACTB PE=1 SV=1 - [C9JTX5_HUMAN]|Isoform of P62736, Actin, aortic smooth muscle (Fragment…	27	27	A5A3E0;B8ZZJ2;C9JTX5;F6QUT6;F8WB63;G5E9R0;I3L1U9;I3L3R2;J3KT65;K7EM38;P0CG38;P0CG39;P60709;P62736;P63261;P63267;P68032;P68133;Q6S8J3;A6NL76;C9JFL5;C9JZR7;E7EVS6;I3L4N8;A0A2R8Y793;A0A2R8YGF8;C9JUM1		HCD	1	0	1	1	32	40	2.37	0	373.66	1	4	62	683700	2	400.771	800.535	0	-0.57	16.7	2152	2152	MS2	2021-08-12	8	12	21jan_CC_E1E2_DeGlyco.raw
High	A	12	RGILTLK	967	Unambiguous	POTE ankyrin domain family member F OS=Homo sapiens (Human) OX=9606 GN=POTEF PE=1 SV=2 - [POTEF_HUMAN]|Isoform of P63267, Actin, gamma-enteric smooth muscle OS=Homo sapiens (Human) OX=9606 GN=ACTG2 PE=1 SV=1 - [B8ZZJ2_HUMAN]|Isoform of P60709, Actin, cytoplasmic 1 (Fragment) OS=Homo sapiens (Human) OX=9606 GN=ACTB PE=1 SV=1 - [C9JTX5_HUMAN]|Isoform of P62736, Actin, aortic smooth muscle (Fragment…	27	27	A5A3E0;B8ZZJ2;C9JTX5;F6QUT6;F8WB63;G5E9R0;I3L1U9;I3L3R2;J3KT65;K7EM38;P0CG38;P0CG39;P60709;P62736;P63261;P63267;P68032;P68133;Q6S8J3;A6NL76;C9JFL5;C9JZR7;E7EVS6;I3L4N8;A0A2R8Y793;A0A2R8YGF8;C9JUM1		HCD	1	0	1	1	32	40	2.51	0	564.75	1	4	25	1732000	2	400.771	800.535	0	0.2	16.72	2156	2156	MS2	2021-10-12	10	12	21jan_CC_E1E2_DeGlyco.raw
High	A	12	WGNHKPQR	1	Unambiguous	Isoform of B1B1B2, MayaroE2 OS=Homo sapiens (Human) OX=9606 GN=A1 PE=1 SV=1 - [MayaroE2_HUMAN]	1	1	B1B1B1		HCD	1	0	1	1	156	145	2.42	0	314.22	0	11	101	361700	3	341.514	1022.53	0	-0.88	16.81	2171	2171	MS2	2021-12-28	12	28	21jan_CC_E1E2_DeGlyco.raw
High	A	12	WGNHKPQR	1	Unambiguous	Isoform of B1B1B2, MayaroE2 OS=Homo sapiens (Human) OX=9606 GN=A1 PE=1 SV=1 - [MayaroE2_HUMAN]	1	1	B1B1B1		HCD	1	0	1	1	162	151	2.8	0	253.43	0	11	88	376400	3	341.513	1022.53	0	-2.13	16.84	2176	2176	MS2	2021-11-28	11	28	21jan_CC_E1E2_DeGlyco.raw
High	A	12	ATGGGLSSVGGGSSTIK	1005	Unambiguous	Keratin, type II cytoskeletal 6B OS=Homo sapiens (Human) OX=9606 GN=KRT6B PE=1 SV=5 - [K2C6B_HUMAN]	1	1	P04259		HCD	1	0	1	1	197	209	4.23	0	914.3	0	29	87	306000	2	718.369	1435.73	0	-5.08	17.03	2210	2210	MS2	18/32	18	32	21jan_CC_E1E2_DeGlyco.raw
High	A	12	TEISFRPNDPK	1007	Unambiguous	Sodium/potassium-transporting ATPase subunit beta-1 OS=Homo sapiens (Human) OX=9606 GN=ATP1B1 PE=1 SV=1 - [AT1B1_HUMAN]|Isoform of P05026, Isoform 2 of Sodium/potassium-transporting ATPase subunit beta-1 OS=Homo sapiens (Human) OX=9606 GN=ATP1B1 PE=1 SV=1 - [AT1B1-2_HUMAN]|Isoform of P05026, Sodium/potassium-transporting ATPase subunit beta (Fragment) OS=Homo sapiens (Human) OX=9606 GN=ATP1B1 PE=…	3	3	P05026;P05026-2;V9GYR2		HCD	1	0	1	1	276	261	3.15	0	615.5	0	42	87	261100	2	652.332	1303.66	0	-6.31	17.06	2213	2213	MS2	14/20	14	20	21jan_CC_E1E2_DeGlyco.raw
High	A	12	TEISFRPNDPK	1007	Unambiguous	Sodium/potassium-transporting ATPase subunit beta-1 OS=Homo sapiens (Human) OX=9606 GN=ATP1B1 PE=1 SV=1 - [AT1B1_HUMAN]|Isoform of P05026, Isoform 2 of Sodium/potassium-transporting ATPase subunit beta-1 OS=Homo sapiens (Human) OX=9606 GN=ATP1B1 PE=1 SV=1 - [AT1B1-2_HUMAN]|Isoform of P05026, Sodium/potassium-transporting ATPase subunit beta (Fragment) OS=Homo sapiens (Human) OX=9606 GN=ATP1B1 PE=…	3	3	P05026;P05026-2;V9GYR2		HCD	1	0	1	1	266	257	3.03	0	521.67	0	36	61	436600	2	652.332	1303.66	0	-5.93	17.09	2219	2219	MS2	13/20	13	20	21jan_CC_E1E2_DeGlyco.raw
High	A	12	FGDIQSR	591	Unambiguous	Isoform of A1A1A2, MayaroE1 OS=Homo sapiens (Human) OX=9606 GN=A1 PE=1 SV=1 - [MayaroE1_HUMAN]	1	1	A1A1A1		HCD	1	0	1	1	198	203	2.44	0	242.69	0	40	166	219700	2	411.707	822.407	0	-4.05	17.13	2226	2226	MS2	2021-08-12	8	12	21jan_CC_E1E2_DeGlyco.raw
High	A	12	HDYAAAYR	534	Unambiguous	Isoform of A1A1A2, MayaroE1 OS=Homo sapiens (Human) OX=9606 GN=A1 PE=1 SV=1 - [MayaroE1_HUMAN]	1	1	A1A1A1		HCD	1	0	1	1	112	104	2.86	0	600.3	0	12	147	219600	2	483.724	966.44	0	-2.74	17.16	2230	2230	MS2	13/14	13	14	21jan_CC_E1E2_DeGlyco.raw
High	A	12	FGDIQSR	591	Unambiguous	Isoform of A1A1A2, MayaroE1 OS=Homo sapiens (Human) OX=9606 GN=A1 PE=1 SV=1 - [MayaroE1_HUMAN]	1	1	A1A1A1		HCD	1	0	1	1	169	175	2.42	0	243.98	0	33	162	214800	2	411.708	822.408	0	-3.01	17.17	2231	2231	MS2	2021-08-12	8	12	21jan_CC_E1E2_DeGlyco.raw
High	A	12	HDYAAAYR	534	Unambiguous	Isoform of A1A1A2, MayaroE1 OS=Homo sapiens (Human) OX=9606 GN=A1 PE=1 SV=1 - [MayaroE1_HUMAN]	1	1	A1A1A1		HCD	1	0	1	1	96	84	3.19	0	577	0	19	161	203200	2	483.724	966.441	0	-1.79	17.2	2235	2235	MS2	13/14	13	14	21jan_CC_E1E2_DeGlyco.raw
High	A	12	SLDDVIKR	1027	Unambiguous	Retinal dehydrogenase 1 OS=Homo sapiens (Human) OX=9606 GN=ALDH1A1 PE=1 SV=2 - [AL1A1_HUMAN]	1	1	P00352		HCD	1	0	1	1	284	281	2.92	0	508	1	3	210	204900	3	315.85	945.534	0	-2.56	17.21	2237	2237	MS2	13/28	13	28	21jan_CC_E1E2_DeGlyco.raw
High	A	12	YTTPEDATPEPGEDPR	1029	Unambiguous	Isoform of Q5JWF2, Isoform 4 of Guanine nucleotide-binding protein G(s) subunit alpha isoforms short OS=Homo sapiens (Human) OX=9606 GN=GNAS PE=1 SV=1 - [GNAS2-4_HUMAN]|Isoform of Q5JWF2, Guanine nucleotide-binding protein G(s) subunit alpha isoforms short OS=Homo sapiens (Human) OX=9606 GN=GNAS PE=1 SV=1 - [GNAS2_HUMAN]|Isoform of Q5JWF2, Isoform Gnas-2 of Guanine nucleotide-binding protein G(s)…	12	12	P63092-4;P63092;P63092-2;P63092-3;Q5JWF2;Q5JWF2-2;B0AZR9;A0A0A0MR13;A0A590UJF0;A0A590UJ58;A0A590UJB0;A0A590UJY2		HCD	1	0	1	1	21	26	3.1	0	143.17	0	0	128	141300	2	887.891	1774.77	0	-1.6	17.22	2238	2238	MS2	2021-10-30	10	30	21jan_CC_E1E2_DeGlyco.raw
High	A	12	YAEGHDIAEAAR	628	Unambiguous	Isoform of B1B1B2, MayaroE2 OS=Homo sapiens (Human) OX=9606 GN=A1 PE=1 SV=1 - [MayaroE2_HUMAN]	1	1	B1B1B1		HCD	1	0	1	1	102	96	3.93	0	292.85	0	31	57	491900	3	434.874	1302.61	0	-0.79	17.23	2240	2240	MS2	15/44	15	44	21jan_CC_E1E2_DeGlyco.raw
High	A	12	RPQYSNPPVQGEVmEGADNQGAGEQGRPVR	1036	Unambiguous	Isoform of P67809, CSD domain-containing protein (Fragment) OS=Homo sapiens (Human) OX=9606 GN=YBX1 PE=1 SV=1 - [C9J5V9_HUMAN]|Isoform of P67809, CSP domain-containing protein (Fragment) OS=Homo sapiens (Human) OX=9606 GN=YBX1 PE=1 SV=1 - [H0Y449_HUMAN]|Y-box-binding protein 1 OS=Homo sapiens (Human) OX=9606 GN=YBX1 PE=1 SV=3 - [YBOX1_HUMAN]	3	3	C9J5V9;H0Y449;P67809	M14(Oxidation)	HCD	1	0	1	1	96	96	6.4	0	618.16	0	3	60	140000	4	810.637	3239.52	0	-0.16	17.26	2244	2244	MS2	31/174	31	174	21jan_CC_E1E2_DeGlyco.raw
High	A	12	YAEGHDIAEAAR	628	Unambiguous	Isoform of B1B1B2, MayaroE2 OS=Homo sapiens (Human) OX=9606 GN=A1 PE=1 SV=1 - [MayaroE2_HUMAN]	1	1	B1B1B1		HCD	1	0	1	1	77	82	4.09	0	363.4	0	20	62	503900	3	434.874	1302.61	0	-0.37	17.29	2250	2250	MS2	17/44	17	44	21jan_CC_E1E2_DeGlyco.raw
High	A	12	GAEAANVTGPGGVPVQGSK	1039	Unambiguous	Isoform of P67809, CSP domain-containing protein (Fragment) OS=Homo sapiens (Human) OX=9606 GN=YBX1 PE=1 SV=1 - [H0Y449_HUMAN]|Y-box-binding protein 1 OS=Homo sapiens (Human) OX=9606 GN=YBX1 PE=1 SV=3 - [YBOX1_HUMAN]	2	2	H0Y449;P67809		HCD	1	0	1	1	105	81	4.48	0	537.41	0	2	44	578500	2	848.437	1695.87	0	0.07	17.32	2255	2255	MS2	17/36	17	36	21jan_CC_E1E2_DeGlyco.raw
High	A	12	GAEAANVTGPGGVPVQGSK	1039	Unambiguous	Isoform of P67809, CSP domain-containing protein (Fragment) OS=Homo sapiens (Human) OX=9606 GN=YBX1 PE=1 SV=1 - [H0Y449_HUMAN]|Y-box-binding protein 1 OS=Homo sapiens (Human) OX=9606 GN=YBX1 PE=1 SV=3 - [YBOX1_HUMAN]	2	2	H0Y449;P67809		HCD	1	0	1	1	111	95	4.86	0	710.21	0	2	37	814500	2	848.436	1695.87	0	-0.58	17.35	2259	2259	MS2	19/36	19	36	21jan_CC_E1E2_DeGlyco.raw
High	A	12	GSGGLGGAcGGAGFGSR	1044	Unambiguous	Keratin, type II cytoskeletal 6A OS=Homo sapiens (Human) OX=9606 GN=KRT6A PE=1 SV=3 - [K2C6A_HUMAN]|Keratin, type II cytoskeletal 6B OS=Homo sapiens (Human) OX=9606 GN=KRT6B PE=1 SV=5 - [K2C6B_HUMAN]|Keratin, type II cytoskeletal 6C OS=Homo sapiens (Human) OX=9606 GN=KRT6C PE=1 SV=3 - [K2C6C_HUMAN]	3	3	P02538;P04259;P48668	C9(Carbamidomethyl)	HCD	1	0	1	1	81	68	4.37	0	806.09	0	3	56	653500	2	712.82	1424.63	0	-1.23	17.39	2266	2266	MS2	17/32	17	32	21jan_CC_E1E2_DeGlyco.raw
High	A	12	GSGGLGGAcGGAGFGSR	1044	Unambiguous	Keratin, type II cytoskeletal 6A OS=Homo sapiens (Human) OX=9606 GN=KRT6A PE=1 SV=3 - [K2C6A_HUMAN]|Keratin, type II cytoskeletal 6B OS=Homo sapiens (Human) OX=9606 GN=KRT6B PE=1 SV=5 - [K2C6B_HUMAN]|Keratin, type II cytoskeletal 6C OS=Homo sapiens (Human) OX=9606 GN=KRT6C PE=1 SV=3 - [K2C6C_HUMAN]	3	3	P02538;P04259;P48668	C9(Carbamidomethyl)	HCD	1	0	1	1	80	72	4.73	0	892.8	0	2	55	586600	2	712.82	1424.63	0	-1.06	17.42	2272	2272	MS2	18/32	18	32	21jan_CC_E1E2_DeGlyco.raw
High	A	12	DAQELYAAGENR	1056	Unambiguous	Isoform of P50995, Isoform 2 of Annexin A11 OS=Homo sapiens (Human) OX=9606 GN=ANXA11 PE=1 SV=1 - [ANX11-2_HUMAN]|Annexin A11 OS=Homo sapiens (Human) OX=9606 GN=ANXA11 PE=1 SV=1 - [ANX11_HUMAN]	2	2	P50995-2;P50995		HCD	1	0	1	1	124	157	3.63	0	798.63	0	6	64	526700	2	668.809	1336.61	0	-1.1	17.43	2274	2274	MS2	13/22	13	22	21jan_CC_E1E2_DeGlyco.raw
High	A	12	DAQELYAAGENR	1056	Unambiguous	Isoform of P50995, Isoform 2 of Annexin A11 OS=Homo sapiens (Human) OX=9606 GN=ANXA11 PE=1 SV=1 - [ANX11-2_HUMAN]|Annexin A11 OS=Homo sapiens (Human) OX=9606 GN=ANXA11 PE=1 SV=1 - [ANX11_HUMAN]	2	2	P50995-2;P50995		HCD	1	0	1	1	126	164	3.5	0	799.69	0	4	40	915700	2	668.809	1336.61	0	-1.46	17.45	2277	2277	MS2	13/22	13	22	21jan_CC_E1E2_DeGlyco.raw
High	A	12	TINScTVDKcQAYVTSHTK	1069	Unambiguous	Isoform of B1B1B2, MayaroE2 OS=Homo sapiens (Human) OX=9606 GN=A1 PE=1 SV=1 - [MayaroE2_HUMAN]	1	1	B1B1B1	C5(Carbamidomethyl); C10(Carbamidomethyl)	HCD	1	0	1	1	87	91	5.05	0	337.08	1	6	36	501400	4	554.013	2213.03	0	-1.2	17.49	2283	2283	MS2	25/108	25	108	21jan_CC_E1E2_DeGlyco.raw
High	A	12	LEQEIATYR	1077	Unambiguous	Isoform of P19012, IF rod domain-containing protein OS=Homo sapiens (Human) OX=9606 GN=KRT15 PE=1 SV=1 - [A8MT21_HUMAN]|Isoform of P19012, Isoform 2 of Keratin, type I cytoskeletal 15 OS=Homo sapiens (Human) OX=9606 GN=KRT15 PE=1 SV=3 - [K1C15-2_HUMAN]|Isoform of P13646, IF rod domain-containing protein OS=Homo sapiens (Human) OX=9606 GN=KRT13 PE=1 SV=1 - [K7ERE3_HUMAN]|Keratin, type I cytoskelet…	15	15	A8MT21;P19012-2;K7ERE3;P02533;P08727;P08779;P13646;P13646-3;P19012;P35900;Q04695;Q8N1A0;Q8N1A0-2;F5GWP8;A0A3B3IS58		HCD	1	0	1	1	229	248	3	0	800.4	0	10	91	364500	2	561.793	1122.58	0	-1.06	17.5	2286	2286	MS2	2021-11-16	11	16	21jan_CC_E1E2_DeGlyco.raw
High	A	12	TINScTVDKcQAYVTSHTK	1069	Unambiguous	Isoform of B1B1B2, MayaroE2 OS=Homo sapiens (Human) OX=9606 GN=A1 PE=1 SV=1 - [MayaroE2_HUMAN]	1	1	B1B1B1	C5(Carbamidomethyl); C10(Carbamidomethyl)	HCD	1	0	1	1	90	96	5.73	0	420.93	1	2	20	977800	3	738.349	2213.03	0	0.27	17.51	2288	2288	MS2	23/72	23	72	21jan_CC_E1E2_DeGlyco.raw
High	A	12	TINScTVDKcQAYVTSHTK	1069	Unambiguous	Isoform of B1B1B2, MayaroE2 OS=Homo sapiens (Human) OX=9606 GN=A1 PE=1 SV=1 - [MayaroE2_HUMAN]	1	1	B1B1B1	C5(Carbamidomethyl); C10(Carbamidomethyl)	HCD	1	0	1	1	87	87	4.98	0	304.46	1	4	31	589700	4	554.013	2213.03	0	-0.54	17.53	2290	2290	MS2	24/108	24	108	21jan_CC_E1E2_DeGlyco.raw
High	A	12	SLYHDISGDTSGDYRK	1088	Unambiguous	Isoform of P50995, Isoform 2 of Annexin A11 OS=Homo sapiens (Human) OX=9606 GN=ANXA11 PE=1 SV=1 - [ANX11-2_HUMAN]|Annexin A11 OS=Homo sapiens (Human) OX=9606 GN=ANXA11 PE=1 SV=1 - [ANX11_HUMAN]	2	2	P50995-2;P50995		HCD	1	0	1	1	100	76	6.97	0	2427.24	1	6	44	536600	3	605.283	1813.83	0	-0.98	17.53	2291	2291	MS2	32/60	32	60	21jan_CC_E1E2_DeGlyco.raw
High	A	12	LEQEIATYR	1077	Unambiguous	Isoform of P19012, IF rod domain-containing protein OS=Homo sapiens (Human) OX=9606 GN=KRT15 PE=1 SV=1 - [A8MT21_HUMAN]|Isoform of P19012, Isoform 2 of Keratin, type I cytoskeletal 15 OS=Homo sapiens (Human) OX=9606 GN=KRT15 PE=1 SV=3 - [K1C15-2_HUMAN]|Isoform of P13646, IF rod domain-containing protein OS=Homo sapiens (Human) OX=9606 GN=KRT13 PE=1 SV=1 - [K7ERE3_HUMAN]|Keratin, type I cytoskelet…	15	15	A8MT21;P19012-2;K7ERE3;P02533;P08727;P08779;P13646;P13646-3;P19012;P35900;Q04695;Q8N1A0;Q8N1A0-2;F5GWP8;A0A3B3IS58		HCD	1	0	1	1	229	248	3.26	0	811.34	0	22	76	401200	2	561.792	1122.58	0	-1.28	17.54	2292	2292	MS2	2021-11-16	11	16	21jan_CC_E1E2_DeGlyco.raw
High	A	12	TINScTVDKcQAYVTSHTK	1069	Unambiguous	Isoform of B1B1B2, MayaroE2 OS=Homo sapiens (Human) OX=9606 GN=A1 PE=1 SV=1 - [MayaroE2_HUMAN]	1	1	B1B1B1	C5(Carbamidomethyl); C10(Carbamidomethyl)	HCD	1	0	1	1	94	96	5.39	0	512.27	1	2	26	786700	3	738.349	2213.03	0	0.51	17.55	2294	2294	MS2	24/72	24	72	21jan_CC_E1E2_DeGlyco.raw
High	A	12	SLYHDISGDTSGDYRK	1088	Unambiguous	Isoform of P50995, Isoform 2 of Annexin A11 OS=Homo sapiens (Human) OX=9606 GN=ANXA11 PE=1 SV=1 - [ANX11-2_HUMAN]|Annexin A11 OS=Homo sapiens (Human) OX=9606 GN=ANXA11 PE=1 SV=1 - [ANX11_HUMAN]	2	2	P50995-2;P50995		HCD	1	0	1	1	102	76	6.68	0	2185.32	1	6	39	619300	3	605.282	1813.83	0	-1.28	17.56	2295	2295	MS2	31/60	31	60	21jan_CC_E1E2_DeGlyco.raw
High	A	12	VGAHAGEYGAEALER	1102	Unambiguous	Hemoglobin subunit alpha OS=Homo sapiens (Human) OX=9606 GN=HBA2 PE=1 SV=2 - [HBA_HUMAN]|Isoform of P69905, GLOBIN domain-containing protein (Fragment) OS=Homo sapiens (Human) OX=9606 GN=HBA2 PE=1 SV=1 - [A0A2R8Y7C0_HUMAN]	2	2	P69905;A0A2R8Y7C0		HCD	1	0	1	1	156	142	5	0	665.56	0	15	45	503600	3	510.583	1529.73	0	-0.11	17.6	2302	2302	MS2	19/56	19	56	21jan_CC_E1E2_DeGlyco.raw
High	A	12	VGAHAGEYGAEALER	1102	Unambiguous	Hemoglobin subunit alpha OS=Homo sapiens (Human) OX=9606 GN=HBA2 PE=1 SV=2 - [HBA_HUMAN]|Isoform of P69905, GLOBIN domain-containing protein (Fragment) OS=Homo sapiens (Human) OX=9606 GN=HBA2 PE=1 SV=1 - [A0A2R8Y7C0_HUMAN]	2	2	P69905;A0A2R8Y7C0		HCD	1	0	1	1	180	183	3.67	0	421.19	0	24	36	580000	3	510.583	1529.73	0	0.12	17.63	2307	2307	MS2	15/56	15	56	21jan_CC_E1E2_DeGlyco.raw
High	A	12	NDTKEDVFVHQTAIK	1110	Unambiguous	Y-box-binding protein 3 OS=Homo sapiens (Human) OX=9606 GN=YBX3 PE=1 SV=4 - [YBOX3_HUMAN]|Isoform of P16989, Isoform 2 of Y-box-binding protein 3 OS=Homo sapiens (Human) OX=9606 GN=YBX3 PE=1 SV=4 - [YBOX3-2_HUMAN]|Isoform of P16989, Isoform 3 of Y-box-binding protein 3 OS=Homo sapiens (Human) OX=9606 GN=YBX3 PE=1 SV=4 - [YBOX3-3_HUMAN]|Y-box-binding protein 1 OS=Homo sapiens (Human) OX=9606 GN=YB…	5	5	P16989;P16989-2;P16989-3;P67809;Q9Y2T7		HCD	1	0	1	1	189	198	4.48	0	536.41	1	10	64	331700	4	436.977	1744.89	0	-0.64	17.63	2309	2309	MS2	22/84	22	84	21jan_CC_E1E2_DeGlyco.raw
High	A	12	GYSFTTTAER	1111	Unambiguous	Isoform of P63261, Actin, cytoplasmic 2 (Fragment) OS=Homo sapiens (Human) OX=9606 GN=ACTG1 PE=1 SV=1 - [I3L1U9_HUMAN]|Actin, cytoplasmic 1 OS=Homo sapiens (Human) OX=9606 GN=ACTB PE=1 SV=1 - [ACTB_HUMAN]|Actin, cytoplasmic 2 OS=Homo sapiens (Human) OX=9606 GN=ACTG1 PE=1 SV=1 - [ACTG_HUMAN]|Isoform of P63261, Actin, cytoplasmic 2 (Fragment) OS=Homo sapiens (Human) OX=9606 GN=ACTG1 PE=1 SV=8 - [I3…	6	6	I3L1U9;P60709;P63261;I3L4N8;A0A2R8Y793;A0A2R8YEA7		HCD	1	0	1	1	74	88	2.77	0	382.2	0	24	18	2006000	2	566.765	1132.52	0	-3.82	17.68	2318	2318	MS2	2021-10-18	10	18	21jan_CC_E1E2_DeGlyco.raw
High	A	12	GYSFTTTAER	1111	Unambiguous	Isoform of P63261, Actin, cytoplasmic 2 (Fragment) OS=Homo sapiens (Human) OX=9606 GN=ACTG1 PE=1 SV=1 - [I3L1U9_HUMAN]|Actin, cytoplasmic 1 OS=Homo sapiens (Human) OX=9606 GN=ACTB PE=1 SV=1 - [ACTB_HUMAN]|Actin, cytoplasmic 2 OS=Homo sapiens (Human) OX=9606 GN=ACTG1 PE=1 SV=1 - [ACTG_HUMAN]|Isoform of P63261, Actin, cytoplasmic 2 (Fragment) OS=Homo sapiens (Human) OX=9606 GN=ACTG1 PE=1 SV=8 - [I3…	6	6	I3L1U9;P60709;P63261;I3L4N8;A0A2R8Y793;A0A2R8YEA7		HCD	1	0	1	1	109	104	2.6	0	382.66	0	22	6	5602000	2	566.765	1132.52	0	-3.29	17.72	2324	2324	MS2	2021-10-18	10	18	21jan_CC_E1E2_DeGlyco.raw
High	A	12	TIAPALVSK	1118	Unambiguous	Isoform of P06733, Enolase_N domain-containing protein (Fragment) OS=Homo sapiens (Human) OX=9606 GN=ENO1 PE=1 SV=1 - [K7EM90_HUMAN]|Alpha-enolase OS=Homo sapiens (Human) OX=9606 GN=ENO1 PE=1 SV=2 - [ENOA_HUMAN]|Isoform of P06733, Alpha-enolase (Fragment) OS=Homo sapiens (Human) OX=9606 GN=ENO1 PE=1 SV=1 - [A0A2R8Y6I8_HUMAN]|Isoform of P06733, Enolase_N domain-containing protein (Fragment) OS=Hom…	6	6	K7EM90;P06733;A0A2R8Y6I8;A0A2R8Y879;A0A2R8YEM5;K7ERS8		HCD	1	0	1	1	56	56	2.29	0	263.26	0	19	21	1772000	2	450.28	899.553	0	-2.93	17.77	2332	2332	MS2	2021-10-16	10	16	21jan_CC_E1E2_DeGlyco.raw
High	A	12	WGNHKPQR	1	Unambiguous	Isoform of B1B1B2, MayaroE2 OS=Homo sapiens (Human) OX=9606 GN=A1 PE=1 SV=1 - [MayaroE2_HUMAN]	1	1	B1B1B1		HCD	1	0	1	1	168	149	2.68	0	315.1	0	6	88	403300	3	341.513	1022.53	0	-2.04	17.88	2352	2352	MS2	2021-12-28	12	28	21jan_CC_E1E2_DeGlyco.raw
High	A	12	LKYENEVALR	1148	Unambiguous	Keratin, type I cytoskeletal 10 OS=Homo sapiens (Human) OX=9606 GN=KRT10 PE=1 SV=6 - [K1C10_HUMAN]	1	1	P13645		HCD	1	0	1	1	138	130	2.86	0	332.7	1	18	57	563300	2	617.842	1234.68	0	-2.02	17.95	2364	2364	MS2	2021-11-18	11	18	21jan_CC_E1E2_DeGlyco.raw
High	A	12	SHVKDHYIFYcEGELHGKPVR	1149	Unambiguous	Lipocalin-1 OS=Homo sapiens (Human) OX=9606 GN=LCN1 PE=1 SV=1 - [LCN1_HUMAN]	1	1	P31025	C11(Carbamidomethyl)	HCD	1	0	1	1	182	196	4.95	0	219.33	1	11	17	707500	5	515.055	2571.25	0	-3.08	17.96	2366	2366	MS2	21/160	21	160	21jan_CC_E1E2_DeGlyco.raw
High	A	12	LKYENEVALR	1148	Unambiguous	Keratin, type I cytoskeletal 10 OS=Homo sapiens (Human) OX=9606 GN=KRT10 PE=1 SV=6 - [K1C10_HUMAN]	1	1	P13645		HCD	1	0	1	1	141	136	2.89	0	384.44	1	14	44	773300	2	617.841	1234.68	0	-2.91	17.98	2369	2369	MS2	2021-12-18	12	18	21jan_CC_E1E2_DeGlyco.raw
High	A	12	SHVKDHYIFYcEGELHGKPVR	1149	Unambiguous	Lipocalin-1 OS=Homo sapiens (Human) OX=9606 GN=LCN1 PE=1 SV=1 - [LCN1_HUMAN]	1	1	P31025	C11(Carbamidomethyl)	HCD	1	0	1	1	182	192	4.98	0	213.52	1	7	8	1769000	5	515.056	2571.25	0	-2.72	17.99	2372	2372	MS2	21/160	21	160	21jan_CC_E1E2_DeGlyco.raw
High	A	12	SHVKDHYIFYcEGELHGKPVR	1149	Unambiguous	Lipocalin-1 OS=Homo sapiens (Human) OX=9606 GN=LCN1 PE=1 SV=1 - [LCN1_HUMAN]	1	1	P31025	C11(Carbamidomethyl)	HCD	1	0	1	1	79	86	5.28	0	356.69	1	6	28	449400	4	643.568	2571.25	0	-1.98	18.01	2375	2375	MS2	28/120	28	120	21jan_CC_E1E2_DeGlyco.raw
High	A	12	SHVKDHYIFYcEGELHGKPVR	1149	Unambiguous	Lipocalin-1 OS=Homo sapiens (Human) OX=9606 GN=LCN1 PE=1 SV=1 - [LCN1_HUMAN]	1	1	P31025	C11(Carbamidomethyl)	HCD	1	0	1	1	89	72	5.88	0	368.2	1	3	14	1013000	4	643.568	2571.25	0	-2.55	18.04	2379	2379	MS2	29/120	29	120	21jan_CC_E1E2_DeGlyco.raw
High	A	12	EIVHIQAGQcGNQIGAK	1187	Unambiguous	Isoform of Q13509, Tubulin domain-containing protein OS=Homo sapiens (Human) OX=9606 GN=TUBB3 PE=1 SV=1 - [G3V2N6_HUMAN]|Isoform of Q13509, Tubulin domain-containing protein OS=Homo sapiens (Human) OX=9606 GN=TUBB3 PE=1 SV=1 - [G3V2R8_HUMAN]|Isoform of Q13509, Tubulin domain-containing protein OS=Homo sapiens (Human) OX=9606 GN=TUBB3 PE=1 SV=1 - [G3V3J6_HUMAN]|Isoform of Q13509, Tubulin domain-co…	23	23	G3V2N6;G3V2R8;G3V3J6;G3V3R4;G3V3W7;G3V4U2;G3V5W4;P07437;Q13509;Q13885;Q9BVA1;M0QX14;M0QY37;M0QY85;M0R042;M0R0X0;M0R278;M0R2D3;M0R2T4;P04350;P68371;M0QYM7;M0QZL7	C10(Carbamidomethyl)	HCD	1	0	1	1	154	164	4.69	0	520.32	0	8	50	514200	3	608.31	1822.91	0	-4.91	18.24	2416	2416	MS2	19/64	19	64	21jan_CC_E1E2_DeGlyco.raw
High	A	12	EIVHLQAGQcGNQIGAK	1187	Unambiguous	Isoform of Q13509, Tubulin domain-containing protein OS=Homo sapiens (Human) OX=9606 GN=TUBB3 PE=1 SV=1 - [G3V2N6_HUMAN]|Isoform of Q13509, Tubulin domain-containing protein OS=Homo sapiens (Human) OX=9606 GN=TUBB3 PE=1 SV=1 - [G3V2R8_HUMAN]|Isoform of Q13509, Tubulin domain-containing protein OS=Homo sapiens (Human) OX=9606 GN=TUBB3 PE=1 SV=1 - [G3V3J6_HUMAN]|Isoform of Q13509, Tubulin domain-co…	23	23	G3V2N6;G3V2R8;G3V3J6;G3V3R4;G3V3W7;G3V4U2;G3V5W4;P07437;Q13509;Q13885;Q9BVA1;M0QX14;M0QY37;M0QY85;M0R042;M0R0X0;M0R278;M0R2D3;M0R2T4;P04350;P68371;M0QYM7;M0QZL7	C10(Carbamidomethyl)	HCD	1	0	1	2	154	164	4.69	0	520.32	0	8	50	514200	3	608.31	1822.91	0	-4.91	18.24	2416	2416	MS2	19/64	19	64	21jan_CC_E1E2_DeGlyco.raw
High	A	12	EIVHIQAGQcGNQIGAK	1187	Unambiguous	Isoform of Q13509, Tubulin domain-containing protein OS=Homo sapiens (Human) OX=9606 GN=TUBB3 PE=1 SV=1 - [G3V2N6_HUMAN]|Isoform of Q13509, Tubulin domain-containing protein OS=Homo sapiens (Human) OX=9606 GN=TUBB3 PE=1 SV=1 - [G3V2R8_HUMAN]|Isoform of Q13509, Tubulin domain-containing protein OS=Homo sapiens (Human) OX=9606 GN=TUBB3 PE=1 SV=1 - [G3V3J6_HUMAN]|Isoform of Q13509, Tubulin domain-co…	23	23	G3V2N6;G3V2R8;G3V3J6;G3V3R4;G3V3W7;G3V4U2;G3V5W4;P07437;Q13509;Q13885;Q9BVA1;M0QX14;M0QY37;M0QY85;M0R042;M0R0X0;M0R278;M0R2D3;M0R2T4;P04350;P68371;M0QYM7;M0QZL7	C10(Carbamidomethyl)	HCD	1	0	1	1	158	162	5.46	0	577.83	0	4	37	683700	3	608.309	1822.91	0	-5.21	18.28	2423	2423	MS2	20/64	20	64	21jan_CC_E1E2_DeGlyco.raw
High	A	12	EIVHLQAGQcGNQIGAK	1187	Unambiguous	Isoform of Q13509, Tubulin domain-containing protein OS=Homo sapiens (Human) OX=9606 GN=TUBB3 PE=1 SV=1 - [G3V2N6_HUMAN]|Isoform of Q13509, Tubulin domain-containing protein OS=Homo sapiens (Human) OX=9606 GN=TUBB3 PE=1 SV=1 - [G3V2R8_HUMAN]|Isoform of Q13509, Tubulin domain-containing protein OS=Homo sapiens (Human) OX=9606 GN=TUBB3 PE=1 SV=1 - [G3V3J6_HUMAN]|Isoform of Q13509, Tubulin domain-co…	23	23	G3V2N6;G3V2R8;G3V3J6;G3V3R4;G3V3W7;G3V4U2;G3V5W4;P07437;Q13509;Q13885;Q9BVA1;M0QX14;M0QY37;M0QY85;M0R042;M0R0X0;M0R278;M0R2D3;M0R2T4;P04350;P68371;M0QYM7;M0QZL7	C10(Carbamidomethyl)	HCD	1	0	1	2	158	162	5.46	0	577.83	0	4	37	683700	3	608.309	1822.91	0	-5.21	18.28	2423	2423	MS2	20/64	20	64	21jan_CC_E1E2_DeGlyco.raw
High	A	12	ALEESNYELEGK	1191	Unambiguous	Keratin, type I cytoskeletal 10 OS=Homo sapiens (Human) OX=9606 GN=KRT10 PE=1 SV=6 - [K1C10_HUMAN]	1	1	P13645		HCD	1	0	1	1	122	139	3.19	0	393.47	0	5	41	797600	2	691.325	1381.64	0	-4.4	18.31	2429	2429	MS2	2021-12-22	12	22	21jan_CC_E1E2_DeGlyco.raw
High	A	12	ALEESNYELEGK	1191	Unambiguous	Keratin, type I cytoskeletal 10 OS=Homo sapiens (Human) OX=9606 GN=KRT10 PE=1 SV=6 - [K1C10_HUMAN]	1	1	P13645		HCD	1	0	1	1	121	138	3.08	0	412.73	0	4	28	1178000	2	691.325	1381.64	0	-4.67	18.33	2432	2432	MS2	2021-12-22	12	22	21jan_CC_E1E2_DeGlyco.raw
High	A	12	TILSQQSGNVK	683	Unambiguous	Isoform of B1B1B2, MayaroE2 OS=Homo sapiens (Human) OX=9606 GN=A1 PE=1 SV=1 - [MayaroE2_HUMAN]	1	1	B1B1B1		HCD	1	0	1	1	183	184	2.45	0	886.51	0	38	54	742200	2	587.823	1174.64	0	-4.09	18.35	2435	2435	MS2	16/20	16	20	21jan_CC_E1E2_DeGlyco.raw
High	A	12	SGKYDLDFK	1198	Unambiguous	Alpha-enolase OS=Homo sapiens (Human) OX=9606 GN=ENO1 PE=1 SV=2 - [ENOA_HUMAN]|Isoform of P06733, Isoform MBP-1 of Alpha-enolase OS=Homo sapiens (Human) OX=9606 GN=ENO1 PE=1 SV=2 - [ENOA-2_HUMAN]|Isoform of P06733, Alpha-enolase OS=Homo sapiens (Human) OX=9606 GN=ENO1 PE=1 SV=1 - [A0A2R8Y6G6_HUMAN]	3	3	P06733;P06733-2;A0A2R8Y6G6		HCD	1	0	1	1	110	123	3.5	0	637.71	1	1	38	929700	3	358.181	1072.53	0	-3.31	18.41	2447	2447	MS2	17/32	17	32	21jan_CC_E1E2_DeGlyco.raw
High	A	12	SGKYDLDFK	1198	Unambiguous	Alpha-enolase OS=Homo sapiens (Human) OX=9606 GN=ENO1 PE=1 SV=2 - [ENOA_HUMAN]|Isoform of P06733, Isoform MBP-1 of Alpha-enolase OS=Homo sapiens (Human) OX=9606 GN=ENO1 PE=1 SV=2 - [ENOA-2_HUMAN]|Isoform of P06733, Alpha-enolase OS=Homo sapiens (Human) OX=9606 GN=ENO1 PE=1 SV=1 - [A0A2R8Y6G6_HUMAN]	3	3	P06733;P06733-2;A0A2R8Y6G6		HCD	1	0	1	1	106	114	3.22	0	515.67	1	12	55	643200	2	536.767	1072.53	0	-4.04	18.42	2448	2448	MS2	13/16	13	16	21jan_CC_E1E2_DeGlyco.raw
High	A	12	SGKYDLDFK	1198	Unambiguous	Alpha-enolase OS=Homo sapiens (Human) OX=9606 GN=ENO1 PE=1 SV=2 - [ENOA_HUMAN]|Isoform of P06733, Isoform MBP-1 of Alpha-enolase OS=Homo sapiens (Human) OX=9606 GN=ENO1 PE=1 SV=2 - [ENOA-2_HUMAN]|Isoform of P06733, Alpha-enolase OS=Homo sapiens (Human) OX=9606 GN=ENO1 PE=1 SV=1 - [A0A2R8Y6G6_HUMAN]	3	3	P06733;P06733-2;A0A2R8Y6G6		HCD	1	0	1	1	150	167	3.23	0	511.76	1	1	36	1080000	3	358.181	1072.53	0	-2.8	18.43	2450	2450	MS2	15/32	15	32	21jan_CC_E1E2_DeGlyco.raw
High	A	12	SGKYDLDFK	1198	Unambiguous	Alpha-enolase OS=Homo sapiens (Human) OX=9606 GN=ENO1 PE=1 SV=2 - [ENOA_HUMAN]|Isoform of P06733, Isoform MBP-1 of Alpha-enolase OS=Homo sapiens (Human) OX=9606 GN=ENO1 PE=1 SV=2 - [ENOA-2_HUMAN]|Isoform of P06733, Alpha-enolase OS=Homo sapiens (Human) OX=9606 GN=ENO1 PE=1 SV=1 - [A0A2R8Y6G6_HUMAN]	3	3	P06733;P06733-2;A0A2R8Y6G6		HCD	1	0	1	1	114	128	3.38	0	548.54	1	2	54	655600	2	536.767	1072.53	0	-3.81	18.44	2452	2452	MS2	13/16	13	16	21jan_CC_E1E2_DeGlyco.raw
High	A	12	INVYYNEATGGK	1216	Unambiguous	Tubulin beta-4B chain OS=Homo sapiens (Human) OX=9606 GN=TUBB4B PE=1 SV=1 - [TBB4B_HUMAN]	1	1	P68371		HCD	1	0	1	1	121	132	3.21	0	607.05	0	26	52	582400	2	664.824	1328.64	0	-5.81	18.9	2535	2535	MS2	13/22	13	22	21jan_CC_E1E2_DeGlyco.raw
High	A	12	INVYYNEATGGK	1216	Unambiguous	Tubulin beta-4B chain OS=Homo sapiens (Human) OX=9606 GN=TUBB4B PE=1 SV=1 - [TBB4B_HUMAN]	1	1	P68371		HCD	1	0	1	1	110	129	2.88	0	588.22	0	38	55	468800	2	664.824	1328.64	0	-5.53	18.94	2542	2542	MS2	13/22	13	22	21jan_CC_E1E2_DeGlyco.raw
High	A	12	RPQYSNPPVQGEVMEGADNQGAGEQGRPVR	1036	Unambiguous	Isoform of P67809, CSD domain-containing protein (Fragment) OS=Homo sapiens (Human) OX=9606 GN=YBX1 PE=1 SV=1 - [C9J5V9_HUMAN]|Isoform of P67809, CSP domain-containing protein (Fragment) OS=Homo sapiens (Human) OX=9606 GN=YBX1 PE=1 SV=1 - [H0Y449_HUMAN]|Y-box-binding protein 1 OS=Homo sapiens (Human) OX=9606 GN=YBX1 PE=1 SV=3 - [YBOX1_HUMAN]	3	3	C9J5V9;H0Y449;P67809		HCD	1	0	1	1	104	87	5.59	0	443.59	0	9	40	166000	4	806.635	3223.52	0	-3.48	18.97	2547	2547	MS2	25/174	25	174	21jan_CC_E1E2_DeGlyco.raw
High	A	12	RPQYSNPPVQGEVMEGADNQGAGEQGRPVR	1036	Unambiguous	Isoform of P67809, CSD domain-containing protein (Fragment) OS=Homo sapiens (Human) OX=9606 GN=YBX1 PE=1 SV=1 - [C9J5V9_HUMAN]|Isoform of P67809, CSP domain-containing protein (Fragment) OS=Homo sapiens (Human) OX=9606 GN=YBX1 PE=1 SV=1 - [H0Y449_HUMAN]|Y-box-binding protein 1 OS=Homo sapiens (Human) OX=9606 GN=YBX1 PE=1 SV=3 - [YBOX1_HUMAN]	3	3	C9J5V9;H0Y449;P67809		HCD	1	0	1	1	98	74	4.5	0	471.76	0	5	52	147000	4	806.634	3223.52	0	-4.54	19.02	2556	2556	MS2	26/174	26	174	21jan_CC_E1E2_DeGlyco.raw
High	A	12	VHSSSEcAVTGTmGHFILAK	1229	Unambiguous	Isoform of B1B1B2, MayaroE2 OS=Homo sapiens (Human) OX=9606 GN=A1 PE=1 SV=1 - [MayaroE2_HUMAN]	1	1	B1B1B1	C7(Carbamidomethyl); M13(Oxidation)	HCD	1	0	1	1	123	138	5.2	0	350.68	0	8	5	3921000	4	537.759	2148.01	0	-3.84	19.17	2582	2582	MS2	22/114	22	114	21jan_CC_E1E2_DeGlyco.raw
High	A	12	LAQAnGWGVmVSHR	1232	Unambiguous	Alpha-enolase OS=Homo sapiens (Human) OX=9606 GN=ENO1 PE=1 SV=2 - [ENOA_HUMAN]|Isoform of P06733, Isoform MBP-1 of Alpha-enolase OS=Homo sapiens (Human) OX=9606 GN=ENO1 PE=1 SV=2 - [ENOA-2_HUMAN]|Isoform of P06733, Alpha-enolase OS=Homo sapiens (Human) OX=9606 GN=ENO1 PE=1 SV=1 - [A0A2R8Y6G6_HUMAN]	3	3	P06733;P06733-2;A0A2R8Y6G6	N5(Deamidated); M10(Oxidation)	HCD	1	0	1	1	145	132	4.22	0	675.55	0	17	29	709700	3	514.918	1542.74	0	-5.53	19.18	2583	2583	MS2	22/52	22	52	21jan_CC_E1E2_DeGlyco.raw
High	A	12	VHSSSEcAVTGTmGHFILAK	1229	Unambiguous	Isoform of B1B1B2, MayaroE2 OS=Homo sapiens (Human) OX=9606 GN=A1 PE=1 SV=1 - [MayaroE2_HUMAN]	1	1	B1B1B1	C7(Carbamidomethyl); M13(Oxidation)	HCD	1	0	1	1	127	134	4.82	0	312.98	0	17	2	11080000	4	537.76	2148.02	0	-1.57	19.21	2588	2588	MS2	21/114	21	114	21jan_CC_E1E2_DeGlyco.raw
High	A	12	VHSSSEcAVTGTmGHFILAK	1229	Unambiguous	Isoform of B1B1B2, MayaroE2 OS=Homo sapiens (Human) OX=9606 GN=A1 PE=1 SV=1 - [MayaroE2_HUMAN]	1	1	B1B1B1	C7(Carbamidomethyl); M13(Oxidation)	HCD	1	0	1	1	37	41	4.49	0	461.55	0	6	13	1127000	2	1074.51	2148.02	0	-2.52	19.22	2589	2589	MS2	17/38	17	38	21jan_CC_E1E2_DeGlyco.raw
High	A	12	LAQAnGWGVmVSHR	1232	Unambiguous	Alpha-enolase OS=Homo sapiens (Human) OX=9606 GN=ENO1 PE=1 SV=2 - [ENOA_HUMAN]|Isoform of P06733, Isoform MBP-1 of Alpha-enolase OS=Homo sapiens (Human) OX=9606 GN=ENO1 PE=1 SV=2 - [ENOA-2_HUMAN]|Isoform of P06733, Alpha-enolase OS=Homo sapiens (Human) OX=9606 GN=ENO1 PE=1 SV=1 - [A0A2R8Y6G6_HUMAN]	3	3	P06733;P06733-2;A0A2R8Y6G6	N5(Deamidated); M10(Oxidation)	HCD	1	0	1	1	155	152	3.31	0	612.8	0	23	30	766000	3	514.919	1542.74	0	-3.75	19.23	2592	2592	MS2	20/52	20	52	21jan_CC_E1E2_DeGlyco.raw
High	A	12	VHSSSEcAVTGTmGHFILAK	1229	Unambiguous	Isoform of B1B1B2, MayaroE2 OS=Homo sapiens (Human) OX=9606 GN=A1 PE=1 SV=1 - [MayaroE2_HUMAN]	1	1	B1B1B1	C7(Carbamidomethyl); M13(Oxidation)	HCD	1	0	1	1	35	51	4.08	0	506.35	0	10	6	2421000	2	1074.51	2148.01	0	-3.09	19.24	2594	2594	MS2	17/38	17	38	21jan_CC_E1E2_DeGlyco.raw
High	A	12	IQFASQIGLTKTDTHDHTK	1277	Unambiguous	Isoform of B1B1B2, MayaroE2 OS=Homo sapiens (Human) OX=9606 GN=A1 PE=1 SV=1 - [MayaroE2_HUMAN]	1	1	B1B1B1		HCD	1	0	1	1	151	166	5.93	0	521.73	1	5	22	938500	4	536.029	2141.09	0	-1.99	19.73	2684	2684	MS2	25/108	25	108	21jan_CC_E1E2_DeGlyco.raw
High	A	12	IEISELNR	1283	Unambiguous	Keratin, type II cytoskeletal 1 OS=Homo sapiens (Human) OX=9606 GN=KRT1 PE=1 SV=6 - [K2C1_HUMAN]|Keratin, type II cytoskeletal 2 epidermal OS=Homo sapiens (Human) OX=9606 GN=KRT2 PE=1 SV=2 - [K22E_HUMAN]	2	2	P04264;P35908		HCD	1	0	1	1	323	316	2.47	0	477.85	0	14	63	431800	2	487.27	973.533	0	1.78	19.74	2685	2685	MS2	2021-09-14	9	14	21jan_CC_E1E2_DeGlyco.raw
High	A	12	WGNHKPQR	1	Unambiguous	Isoform of B1B1B2, MayaroE2 OS=Homo sapiens (Human) OX=9606 GN=A1 PE=1 SV=1 - [MayaroE2_HUMAN]	1	1	B1B1B1		HCD	1	0	1	1	163	148	2.33	0	313.02	0	12	110	328100	3	341.514	1022.53	0	-1.06	19.75	2688	2688	MS2	2021-12-28	12	28	21jan_CC_E1E2_DeGlyco.raw
High	A	12	IEISELNR	1283	Unambiguous	Keratin, type II cytoskeletal 1 OS=Homo sapiens (Human) OX=9606 GN=KRT1 PE=1 SV=6 - [K2C1_HUMAN]|Keratin, type II cytoskeletal 2 epidermal OS=Homo sapiens (Human) OX=9606 GN=KRT2 PE=1 SV=2 - [K22E_HUMAN]	2	2	P04264;P35908		HCD	1	0	1	1	229	213	2.59	0	581.66	0	7	59	650700	2	487.269	973.532	0	0.22	19.78	2691	2691	MS2	2021-10-14	10	14	21jan_CC_E1E2_DeGlyco.raw
High	A	12	IWHHTFYNELR	1303	Unambiguous	POTE ankyrin domain family member F OS=Homo sapiens (Human) OX=9606 GN=POTEF PE=1 SV=2 - [POTEF_HUMAN]|Isoform of P60709, Actin, cytoplasmic 1 OS=Homo sapiens (Human) OX=9606 GN=ACTB PE=1 SV=1 - [G5E9R0_HUMAN]|Isoform of P63261, Actin, cytoplasmic 2 (Fragment) OS=Homo sapiens (Human) OX=9606 GN=ACTG1 PE=1 SV=1 - [I3L1U9_HUMAN]|Isoform of P63261, Actin, cytoplasmic 2 (Fragment) OS=Homo sapiens (Hu…	21	21	A5A3E0;G5E9R0;I3L1U9;I3L3R2;J3KT65;K7EM38;P0CG38;P0CG39;P60709;P63261;P68032;P68133;Q6S8J3;Q9BYX7;A6NL76;C9JZR7;E7EVS6;I3L4N8;A0A2R8Y793;A0A2R8YGF8;C9JUM1		HCD	1	0	1	1	187	163	4.34	0	1149.8	0	56	41	531200	3	505.921	1515.75	0	-0.27	19.82	2698	2698	MS2	22/40	22	40	21jan_CC_E1E2_DeGlyco.raw
High	A	12	IWHHTFYNELR	1303	Unambiguous	POTE ankyrin domain family member F OS=Homo sapiens (Human) OX=9606 GN=POTEF PE=1 SV=2 - [POTEF_HUMAN]|Isoform of P60709, Actin, cytoplasmic 1 OS=Homo sapiens (Human) OX=9606 GN=ACTB PE=1 SV=1 - [G5E9R0_HUMAN]|Isoform of P63261, Actin, cytoplasmic 2 (Fragment) OS=Homo sapiens (Human) OX=9606 GN=ACTG1 PE=1 SV=1 - [I3L1U9_HUMAN]|Isoform of P63261, Actin, cytoplasmic 2 (Fragment) OS=Homo sapiens (Hu…	21	21	A5A3E0;G5E9R0;I3L1U9;I3L3R2;J3KT65;K7EM38;P0CG38;P0CG39;P60709;P63261;P68032;P68133;Q6S8J3;Q9BYX7;A6NL76;C9JZR7;E7EVS6;I3L4N8;A0A2R8Y793;A0A2R8YGF8;C9JUM1		HCD	1	0	1	1	192	174	4.45	0	1004.79	0	59	10	2764000	3	505.921	1515.75	0	-0.99	19.84	2702	2702	MS2	20/40	20	40	21jan_CC_E1E2_DeGlyco.raw
High	A	12	IWHHTFYNELR	1303	Unambiguous	POTE ankyrin domain family member F OS=Homo sapiens (Human) OX=9606 GN=POTEF PE=1 SV=2 - [POTEF_HUMAN]|Isoform of P60709, Actin, cytoplasmic 1 OS=Homo sapiens (Human) OX=9606 GN=ACTB PE=1 SV=1 - [G5E9R0_HUMAN]|Isoform of P63261, Actin, cytoplasmic 2 (Fragment) OS=Homo sapiens (Human) OX=9606 GN=ACTG1 PE=1 SV=1 - [I3L1U9_HUMAN]|Isoform of P63261, Actin, cytoplasmic 2 (Fragment) OS=Homo sapiens (Hu…	21	21	A5A3E0;G5E9R0;I3L1U9;I3L3R2;J3KT65;K7EM38;P0CG38;P0CG39;P60709;P63261;P68032;P68133;Q6S8J3;Q9BYX7;A6NL76;C9JZR7;E7EVS6;I3L4N8;A0A2R8Y793;A0A2R8YGF8;C9JUM1		HCD	1	0	1	1	187	158	3.04	0	282.48	0	39	20	776200	2	758.378	1515.75	0	-0.32	19.89	2711	2711	MS2	2021-09-20	9	20	21jan_CC_E1E2_DeGlyco.raw
High	A	12	IWHHTFYNELR	1303	Unambiguous	POTE ankyrin domain family member F OS=Homo sapiens (Human) OX=9606 GN=POTEF PE=1 SV=2 - [POTEF_HUMAN]|Isoform of P60709, Actin, cytoplasmic 1 OS=Homo sapiens (Human) OX=9606 GN=ACTB PE=1 SV=1 - [G5E9R0_HUMAN]|Isoform of P63261, Actin, cytoplasmic 2 (Fragment) OS=Homo sapiens (Human) OX=9606 GN=ACTG1 PE=1 SV=1 - [I3L1U9_HUMAN]|Isoform of P63261, Actin, cytoplasmic 2 (Fragment) OS=Homo sapiens (Hu…	21	21	A5A3E0;G5E9R0;I3L1U9;I3L3R2;J3KT65;K7EM38;P0CG38;P0CG39;P60709;P63261;P68032;P68133;Q6S8J3;Q9BYX7;A6NL76;C9JZR7;E7EVS6;I3L4N8;A0A2R8Y793;A0A2R8YGF8;C9JUM1		HCD	1	0	1	1	202	172	3.7	0	157.92	0	7	33	778200	4	379.692	1515.75	0	-1.87	19.89	2712	2712	MS2	13/60	13	60	21jan_CC_E1E2_DeGlyco.raw
High	A	12	FLEQQNQVLQTK	1324	Unambiguous	Keratin, type II cytoskeletal 1 OS=Homo sapiens (Human) OX=9606 GN=KRT1 PE=1 SV=6 - [K2C1_HUMAN]|Keratin, type II cytoskeletal 2 epidermal OS=Homo sapiens (Human) OX=9606 GN=KRT2 PE=1 SV=2 - [K22E_HUMAN]|Keratin, type II cytoskeletal 1b OS=Homo sapiens (Human) OX=9606 GN=KRT77 PE=2 SV=3 - [K2C1B_HUMAN]	3	3	P04264;P35908;Q7Z794		HCD	1	0	1	1	201	214	3.73	0	523.11	0	10	21	1339000	2	738.395	1475.78	0	-1.24	19.92	2715	2715	MS2	13/22	13	22	21jan_CC_E1E2_DeGlyco.raw
High	A	12	IWHHTFYNELR	1303	Unambiguous	POTE ankyrin domain family member F OS=Homo sapiens (Human) OX=9606 GN=POTEF PE=1 SV=2 - [POTEF_HUMAN]|Isoform of P60709, Actin, cytoplasmic 1 OS=Homo sapiens (Human) OX=9606 GN=ACTB PE=1 SV=1 - [G5E9R0_HUMAN]|Isoform of P63261, Actin, cytoplasmic 2 (Fragment) OS=Homo sapiens (Human) OX=9606 GN=ACTG1 PE=1 SV=1 - [I3L1U9_HUMAN]|Isoform of P63261, Actin, cytoplasmic 2 (Fragment) OS=Homo sapiens (Hu…	21	21	A5A3E0;G5E9R0;I3L1U9;I3L3R2;J3KT65;K7EM38;P0CG38;P0CG39;P60709;P63261;P68032;P68133;Q6S8J3;Q9BYX7;A6NL76;C9JZR7;E7EVS6;I3L4N8;A0A2R8Y793;A0A2R8YGF8;C9JUM1		HCD	1	0	1	1	197	169	3.45	0	168.25	0	3	19	1275000	4	379.692	1515.75	0	-1.95	19.92	2716	2716	MS2	13/60	13	60	21jan_CC_E1E2_DeGlyco.raw
High	A	12	FLEQQNQVLQTK	1324	Unambiguous	Keratin, type II cytoskeletal 1 OS=Homo sapiens (Human) OX=9606 GN=KRT1 PE=1 SV=6 - [K2C1_HUMAN]|Keratin, type II cytoskeletal 2 epidermal OS=Homo sapiens (Human) OX=9606 GN=KRT2 PE=1 SV=2 - [K22E_HUMAN]|Keratin, type II cytoskeletal 1b OS=Homo sapiens (Human) OX=9606 GN=KRT77 PE=2 SV=3 - [K2C1B_HUMAN]	3	3	P04264;P35908;Q7Z794		HCD	1	0	1	1	196	205	3.34	0	408.49	0	6	15	2055000	2	738.395	1475.78	0	-1.4	19.95	2721	2721	MS2	2021-12-22	12	22	21jan_CC_E1E2_DeGlyco.raw
High	A	12	EITALAPSTMK	1367	Unambiguous	Actin, cytoplasmic 1 OS=Homo sapiens (Human) OX=9606 GN=ACTB PE=1 SV=1 - [ACTB_HUMAN]|Actin, aortic smooth muscle OS=Homo sapiens (Human) OX=9606 GN=ACTA2 PE=1 SV=1 - [ACTA_HUMAN]|Actin, cytoplasmic 2 OS=Homo sapiens (Human) OX=9606 GN=ACTG1 PE=1 SV=1 - [ACTG_HUMAN]|Actin, gamma-enteric smooth muscle OS=Homo sapiens (Human) OX=9606 GN=ACTG2 PE=1 SV=1 - [ACTH_HUMAN]|Isoform of P63267, Isoform 2 of…	9	9	P60709;P62736;P63261;P63267;P63267-2;P68032;P68133;A6NL76;A0A2R8YFE2		HCD	1	0	1	1	208	190	2.66	0	521.15	0	3	21	1826000	2	581.312	1161.62	0	-1.57	20.21	2771	2771	MS2	2021-12-20	12	20	21jan_CC_E1E2_DeGlyco.raw
High	A	12	EITALAPSTMK	1367	Unambiguous	Actin, cytoplasmic 1 OS=Homo sapiens (Human) OX=9606 GN=ACTB PE=1 SV=1 - [ACTB_HUMAN]|Actin, aortic smooth muscle OS=Homo sapiens (Human) OX=9606 GN=ACTA2 PE=1 SV=1 - [ACTA_HUMAN]|Actin, cytoplasmic 2 OS=Homo sapiens (Human) OX=9606 GN=ACTG1 PE=1 SV=1 - [ACTG_HUMAN]|Actin, gamma-enteric smooth muscle OS=Homo sapiens (Human) OX=9606 GN=ACTG2 PE=1 SV=1 - [ACTH_HUMAN]|Isoform of P63267, Isoform 2 of…	9	9	P60709;P62736;P63261;P63267;P63267-2;P68032;P68133;A6NL76;A0A2R8YFE2		HCD	1	0	1	1	208	184	2.71	0	628.61	0	1	12	3198000	2	581.312	1161.62	0	-1.36	20.24	2775	2775	MS2	13/20	13	20	21jan_CC_E1E2_DeGlyco.raw
High	A	12	DHYIFYcEGELHGKPVR	1384	Unambiguous	Lipocalin-1 OS=Homo sapiens (Human) OX=9606 GN=LCN1 PE=1 SV=1 - [LCN1_HUMAN]	1	1	P31025	C7(Carbamidomethyl)	HCD	1	0	1	1	130	133	4.52	0	572.52	0	6	14	1226000	4	530.756	2120	0	-0.36	20.37	2801	2801	MS2	24/96	24	96	21jan_CC_E1E2_DeGlyco.raw
High	A	12	APFGcTIQTNPVR	1390	Unambiguous	Isoform of A1A1A2, MayaroE1 OS=Homo sapiens (Human) OX=9606 GN=A1 PE=1 SV=1 - [MayaroE1_HUMAN]	1	1	A1A1A1	C5(Carbamidomethyl)	HCD	1	0	1	1	202	197	4.25	0	905.18	0	3	3	10160000	2	730.869	1460.73	0	-0.52	20.49	2822	2822	MS2	14/24	14	24	21jan_CC_E1E2_DeGlyco.raw
High	A	12	APFGcTIQTNPVR	1390	Unambiguous	Isoform of A1A1A2, MayaroE1 OS=Homo sapiens (Human) OX=9606 GN=A1 PE=1 SV=1 - [MayaroE1_HUMAN]	1	1	A1A1A1	C5(Carbamidomethyl)	HCD	1	0	1	1	187	174	4.13	0	1055.62	0	5	1	60280000	2	730.87	1460.73	0	0.73	20.52	2828	2828	MS2	15/24	15	24	21jan_CC_E1E2_DeGlyco.raw
High	A	12	LWSQLTTEGR	1404	Unambiguous	Isoform of B1B1B2, MayaroE2 OS=Homo sapiens (Human) OX=9606 GN=A1 PE=1 SV=1 - [MayaroE2_HUMAN]	1	1	B1B1B1		HCD	1	0	1	1	236	240	2.55	0	488.67	0	26	27	1070000	2	595.809	1190.61	0	-5.5	20.71	2864	2864	MS2	2021-11-18	11	18	21jan_CC_E1E2_DeGlyco.raw
High	A	12	ISIGGGScAISGGYGSR	1419	Unambiguous	Keratin, type II cytoskeletal 6A OS=Homo sapiens (Human) OX=9606 GN=KRT6A PE=1 SV=3 - [K2C6A_HUMAN]|Keratin, type II cytoskeletal 6B OS=Homo sapiens (Human) OX=9606 GN=KRT6B PE=1 SV=5 - [K2C6B_HUMAN]|Keratin, type II cytoskeletal 6C OS=Homo sapiens (Human) OX=9606 GN=KRT6C PE=1 SV=3 - [K2C6C_HUMAN]	3	3	P02538;P04259;P48668	C8(Carbamidomethyl)	HCD	1	0	1	1	255	227	3.6	0	541.13	0	23	46	393300	2	799.88	1598.75	0	-3.74	20.99	2915	2915	MS2	14/32	14	32	21jan_CC_E1E2_DeGlyco.raw
High	A	12	LWSQLTTEGR	1404	Unambiguous	Isoform of B1B1B2, MayaroE2 OS=Homo sapiens (Human) OX=9606 GN=A1 PE=1 SV=1 - [MayaroE2_HUMAN]	1	1	B1B1B1		HCD	1	0	1	1	196	210	2.64	0	313.82	0	12	3	26470000	2	595.812	1190.62	0	-0.48	21.02	2919	2919	MS2	2021-09-18	9	18	21jan_CC_E1E2_DeGlyco.raw
High	A	12	AVFPSIVGRPR	1424	Unambiguous	POTE ankyrin domain family member F OS=Homo sapiens (Human) OX=9606 GN=POTEF PE=1 SV=2 - [POTEF_HUMAN]|Isoform of P63267, Actin, gamma-enteric smooth muscle OS=Homo sapiens (Human) OX=9606 GN=ACTG2 PE=1 SV=1 - [B8ZZJ2_HUMAN]|Isoform of P60709, Actin, cytoplasmic 1 (Fragment) OS=Homo sapiens (Human) OX=9606 GN=ACTB PE=1 SV=1 - [C9JTX5_HUMAN]|Isoform of P62736, Actin, aortic smooth muscle (Fragment…	28	28	A5A3E0;B8ZZJ2;C9JTX5;F6QUT6;F8WB63;F8WCH0;G5E9R0;I3L1U9;I3L3R2;J3KT65;K7EM38;P0CG38;P60709;P62736;P63261;P63267;P63267-2;P68032;P68133;Q6S8J3;A6NL76;C9JFL5;C9JZR7;E7EVS6;I3L4N8;A0A2R8Y793;A0A2R8YGF8;C9JUM1		HCD	1	0	1	1	60	60	2.4	0	289.63	0	36	33	784000	2	599.855	1198.7	0	-3.02	21.02	2920	2920	MS2	2021-10-20	10	20	21jan_CC_E1E2_DeGlyco.raw
High	A	12	LWSQLTTEGR	1404	Unambiguous	Isoform of B1B1B2, MayaroE2 OS=Homo sapiens (Human) OX=9606 GN=A1 PE=1 SV=1 - [MayaroE2_HUMAN]	1	1	B1B1B1		HCD	1	0	1	1	197	211	3.09	0	329.97	0	9	1	85310000	2	595.812	1190.62	0	-0.38	21.04	2924	2924	MS2	2021-09-18	9	18	21jan_CC_E1E2_DeGlyco.raw
High	A	12	NLDIERPTYTNLNR	1436	Unambiguous	Isoform of P68366, Isoform 2 of Tubulin alpha-4A chain OS=Homo sapiens (Human) OX=9606 GN=TUBA4A PE=1 SV=1 - [TBA4A-2_HUMAN]|Isoform of Q9NY65, Tubulin alpha chain (Fragment) OS=Homo sapiens (Human) OX=9606 GN=TUBA8 PE=1 SV=1 - [C9J2C0_HUMAN]|Isoform of P68366, Tubulin domain-containing protein (Fragment) OS=Homo sapiens (Human) OX=9606 GN=TUBA4A PE=1 SV=1 - [C9JDS9_HUMAN]|Isoform of Q9BQE3, Tubu…	16	16	P68366-2;C9J2C0;C9JDS9;F5H5D3;F8VQQ4;Q71U36-2;P68363;P68366;P0DPH7;P0DPH7-2;Q6PEY2;Q71U36;Q9BQE3;Q9NY65;Q9NY65-2;F8VVB9		HCD	1	0	1	1	175	173	3.39	0	461.93	0	33	21	825500	2	859.941	1718.87	0	-4.38	21.22	2957	2957	MS2	16/26	16	26	21jan_CC_E1E2_DeGlyco.raw
High	A	12	NLDIERPTYTNLNR	1436	Unambiguous	Isoform of P68366, Isoform 2 of Tubulin alpha-4A chain OS=Homo sapiens (Human) OX=9606 GN=TUBA4A PE=1 SV=1 - [TBA4A-2_HUMAN]|Isoform of Q9NY65, Tubulin alpha chain (Fragment) OS=Homo sapiens (Human) OX=9606 GN=TUBA8 PE=1 SV=1 - [C9J2C0_HUMAN]|Isoform of P68366, Tubulin domain-containing protein (Fragment) OS=Homo sapiens (Human) OX=9606 GN=TUBA4A PE=1 SV=1 - [C9JDS9_HUMAN]|Isoform of Q9BQE3, Tubu…	16	16	P68366-2;C9J2C0;C9JDS9;F5H5D3;F8VQQ4;Q71U36-2;P68363;P68366;P0DPH7;P0DPH7-2;Q6PEY2;Q71U36;Q9BQE3;Q9NY65;Q9NY65-2;F8VVB9		HCD	1	0	1	1	180	175	3.66	0	501.27	0	24	18	1172000	2	859.942	1718.88	0	-3.67	21.25	2962	2962	MS2	17/26	17	26	21jan_CC_E1E2_DeGlyco.raw
High	A	12	APFGcTIQTnPVR	1390	Unambiguous	Isoform of A1A1A2, MayaroE1 OS=Homo sapiens (Human) OX=9606 GN=A1 PE=1 SV=1 - [MayaroE1_HUMAN]	1	1	A1A1A1	C5(Carbamidomethyl); N10(Deamidated)	HCD	1	0	1	1	157	184	2.49	0	751.73	0	29	50	410700	2	731.356	1461.7	-0.01	-7.21	21.69	3046	3046	MS2	13/24	13	24	21jan_CC_E1E2_DeGlyco.raw
High	A	12	APFGcTIQTnPVR	1390	Unambiguous	Isoform of A1A1A2, MayaroE1 OS=Homo sapiens (Human) OX=9606 GN=A1 PE=1 SV=1 - [MayaroE1_HUMAN]	1	1	A1A1A1	C5(Carbamidomethyl); N10(Deamidated)	HCD	1	0	1	1	165	191	2.66	0	864.46	0	30	34	495700	2	731.356	1461.7	-0.01	-7.38	21.72	3052	3052	MS2	14/24	14	24	21jan_CC_E1E2_DeGlyco.raw
High	A	12	LARPAAGNIHVPYTQTPSGFK	1457	Unambiguous	Isoform of A1A1A2, MayaroE1 OS=Homo sapiens (Human) OX=9606 GN=A1 PE=1 SV=1 - [MayaroE1_HUMAN]	1	1	A1A1A1		HCD	1	0	1	1	55	65	3.72	0	331.09	0	22	17	785900	3	742.394	2225.17	0	-6.45	21.79	3063	3063	MS2	21/80	21	80	21jan_CC_E1E2_DeGlyco.raw
High	A	12	GEVYNQDFPPYGAGQPGR	1479	Unambiguous	Isoform of A1A1A2, MayaroE1 OS=Homo sapiens (Human) OX=9606 GN=A1 PE=1 SV=1 - [MayaroE1_HUMAN]	1	1	A1A1A1		HCD	1	0	1	1	62	56	3.31	0	609.59	0	33	40	320100	2	976.444	1951.88	-0.01	-6.15	21.79	3065	3065	MS2	17/34	17	34	21jan_CC_E1E2_DeGlyco.raw
High	A	12	LARPAAGNIHVPYTQTPSGFK	1457	Unambiguous	Isoform of A1A1A2, MayaroE1 OS=Homo sapiens (Human) OX=9606 GN=A1 PE=1 SV=1 - [MayaroE1_HUMAN]	1	1	A1A1A1		HCD	1	0	1	1	57	61	3.84	0	332.01	0	23	15	892100	3	742.394	2225.17	-0.01	-6.94	21.81	3068	3068	MS2	21/80	21	80	21jan_CC_E1E2_DeGlyco.raw
High	A	12	GEVYNQDFPPYGAGQPGR	1479	Unambiguous	Isoform of A1A1A2, MayaroE1 OS=Homo sapiens (Human) OX=9606 GN=A1 PE=1 SV=1 - [MayaroE1_HUMAN]	1	1	A1A1A1		HCD	1	0	1	1	42	37	2.93	0	368.1	0	22	24	681300	2	976.443	1951.88	-0.01	-7.21	21.82	3069	3069	MS2	14/34	14	34	21jan_CC_E1E2_DeGlyco.raw
High	A	12	GEVYNQDFPPYGAGQPGR	1479	Unambiguous	Isoform of A1A1A2, MayaroE1 OS=Homo sapiens (Human) OX=9606 GN=A1 PE=1 SV=1 - [MayaroE1_HUMAN]	1	1	A1A1A1		HCD	1	0	1	1	84	84	3.57	0	447.35	0	29	15	1252000	2	976.444	1951.88	-0.01	-6.71	21.85	3075	3075	MS2	14/34	14	34	21jan_CC_E1E2_DeGlyco.raw
High	A	12	GEVYNQDFPPYGAGQPGR	1479	Unambiguous	Isoform of A1A1A2, MayaroE1 OS=Homo sapiens (Human) OX=9606 GN=A1 PE=1 SV=1 - [MayaroE1_HUMAN]	1	1	A1A1A1		HCD	1	0	1	1	84	87	3.27	0	238.11	0	26	8	2534000	2	976.443	1951.88	-0.01	-7.21	21.88	3080	3080	MS2	1934-11-01	11	34	21jan_CC_E1E2_DeGlyco.raw
High	A	12	LTRPYVAYcADcGmGHScHSPAmIENVQADATDGTLK	1504	Unambiguous	Isoform of B1B1B2, MayaroE2 OS=Homo sapiens (Human) OX=9606 GN=A1 PE=1 SV=1 - [MayaroE2_HUMAN]	1	1	B1B1B1	C9(Carbamidomethyl); C12(Carbamidomethyl); M14(Oxidation); C18(Carbamidomethyl); M23(Oxidation)	HCD	1	0	1	1		3	5.69	0	62.98	0	3	24	153100	4	1032.95	4128.77	-0.01	-5.64	22.09	3118	3118	MS2	18/216	18	216	21jan_CC_E1E2_DeGlyco.raw
High	A	12	LTRPYVAYcADcGmGHScHSPAmIENVQADATDGTLK	1504	Unambiguous	Isoform of B1B1B2, MayaroE2 OS=Homo sapiens (Human) OX=9606 GN=A1 PE=1 SV=1 - [MayaroE2_HUMAN]	1	1	B1B1B1	C9(Carbamidomethyl); C12(Carbamidomethyl); M14(Oxidation); C18(Carbamidomethyl); M23(Oxidation)	HCD	1	0	1	1	1	3	6.17	0	63.76	0	10	12	349400	4	1032.95	4128.78	0	-3.63	22.12	3123	3123	MS2	18/216	18	216	21jan_CC_E1E2_DeGlyco.raw
High	A	12	VLDELTLTK	1510	Unambiguous	Keratin, type I cytoskeletal 10 OS=Homo sapiens (Human) OX=9606 GN=KRT10 PE=1 SV=6 - [K1C10_HUMAN]	1	1	P13645		HCD	1	0	1	1	105	102	2.24	0	408.42	0	25	55	673600	2	516.302	1031.6	0	-1.57	22.2	3137	3137	MS2	2021-10-16	10	16	21jan_CC_E1E2_DeGlyco.raw
High	A	12	VLDELTLTK	1510	Unambiguous	Keratin, type I cytoskeletal 10 OS=Homo sapiens (Human) OX=9606 GN=KRT10 PE=1 SV=6 - [K1C10_HUMAN]	1	1	P13645		HCD	1	0	1	1	105	102	2.3	0	421.54	0	44	39	823300	2	516.302	1031.6	0	-0.98	22.22	3141	3141	MS2	2021-10-16	10	16	21jan_CC_E1E2_DeGlyco.raw
High	A	12	VPLAPEALVR	1550	Unambiguous	Isoform of B1B1B2, MayaroE2 OS=Homo sapiens (Human) OX=9606 GN=A1 PE=1 SV=1 - [MayaroE2_HUMAN]	1	1	B1B1B1		HCD	1	0	1	1	15	10	2.86	0	648.79	0	9	40	882600	2	532.827	1064.65	0	0.08	22.62	3216	3216	MS2	2021-12-18	12	18	21jan_CC_E1E2_DeGlyco.raw
High	A	12	VPLAPEALVR	1550	Unambiguous	Isoform of B1B1B2, MayaroE2 OS=Homo sapiens (Human) OX=9606 GN=A1 PE=1 SV=1 - [MayaroE2_HUMAN]	1	1	B1B1B1		HCD	1	0	1	1	27	15	2.84	0	627.97	0	6	2	15300000	2	532.827	1064.65	0	1	22.64	3218	3218	MS2	2021-12-18	12	18	21jan_CC_E1E2_DeGlyco.raw
High	A	12	LWSQLTTEGR	1404	Unambiguous	Isoform of B1B1B2, MayaroE2 OS=Homo sapiens (Human) OX=9606 GN=A1 PE=1 SV=1 - [MayaroE2_HUMAN]	1	1	B1B1B1		HCD	1	0	1	1	240	243	2.69	0	464.09	0	49	17	1743000	2	595.808	1190.61	0	-5.91	22.76	3242	3242	MS2	2021-11-18	11	18	21jan_CC_E1E2_DeGlyco.raw
High	A	12	LWSQLTTEGR	1404	Unambiguous	Isoform of B1B1B2, MayaroE2 OS=Homo sapiens (Human) OX=9606 GN=A1 PE=1 SV=1 - [MayaroE2_HUMAN]	1	1	B1B1B1		HCD	1	0	1	1	241	245	2.77	0	473.4	0	54	18	1651000	2	595.808	1190.61	0	-5.81	22.8	3248	3248	MS2	2021-11-18	11	18	21jan_CC_E1E2_DeGlyco.raw
High	A	12	GEVYNQDFPPYGAGQPGR	1479	Unambiguous	Isoform of A1A1A2, MayaroE1 OS=Homo sapiens (Human) OX=9606 GN=A1 PE=1 SV=1 - [MayaroE1_HUMAN]	1	1	A1A1A1		HCD	1	0	1	1	48	45	5.1	0	1155.83	0	59	1	30710000	2	976.447	1951.89	0	-3.89	22.83	3254	3254	MS2	24/34	24	34	21jan_CC_E1E2_DeGlyco.raw
High	A	12	GEVYNQDFPPYGAGQPGR	1479	Unambiguous	Isoform of A1A1A2, MayaroE1 OS=Homo sapiens (Human) OX=9606 GN=A1 PE=1 SV=1 - [MayaroE1_HUMAN]	1	1	A1A1A1		HCD	1	0	1	1	48	40	5.26	0	1220.85	0	16	1	27930000	2	976.446	1951.89	0	-4.02	22.86	3260	3260	MS2	24/34	24	34	21jan_CC_E1E2_DeGlyco.raw
High	A	12	LTRPYVAYcADcGMGHScHSPAmIENVQADATDGTLK	1504	Ambiguous	Isoform of B1B1B2, MayaroE2 OS=Homo sapiens (Human) OX=9606 GN=A1 PE=1 SV=1 - [MayaroE2_HUMAN]	1	1	B1B1B1	C9(Carbamidomethyl); C12(Carbamidomethyl); C18(Carbamidomethyl); M23(Oxidation)	HCD	0.0227	0	1	1	4	17	6.6	0	103.79	0	10	26	152400	4	1028.95	4112.78	-0.01	-5.95	23.01	3286	3286	MS2	20/216	20	216	21jan_CC_E1E2_DeGlyco.raw
High	A	12	LTRPYVAYcADcGmGHScHSPAMIENVQADATDGTLK	1504	Ambiguous	Isoform of B1B1B2, MayaroE2 OS=Homo sapiens (Human) OX=9606 GN=A1 PE=1 SV=1 - [MayaroE2_HUMAN]	1	1	B1B1B1	C9(Carbamidomethyl); C12(Carbamidomethyl); M14(Oxidation); C18(Carbamidomethyl)	HCD		0.0227	2	2	4	17	6.45	0	95.74	0	10	26	152400	4	1028.95	4112.78	-0.01	-5.95	23.01	3286	3286	MS2	19/216	19	216	21jan_CC_E1E2_DeGlyco.raw
High	A	12	LTRPYVAYcADcGMGHScHSPAmIENVQADATDGTLK	1504	Ambiguous	Isoform of B1B1B2, MayaroE2 OS=Homo sapiens (Human) OX=9606 GN=A1 PE=1 SV=1 - [MayaroE2_HUMAN]	1	1	B1B1B1	C9(Carbamidomethyl); C12(Carbamidomethyl); C18(Carbamidomethyl); M23(Oxidation)	HCD	0.1148	0	1	1	8	7	6.36	0	63.71	0	5	12	328100	4	1028.95	4112.79	0	-3.46	23.04	3292	3292	MS2	17/216	17	216	21jan_CC_E1E2_DeGlyco.raw
High	A	12	LTRPYVAYcADcGmGHScHSPAMIENVQADATDGTLK	1504	Ambiguous	Isoform of B1B1B2, MayaroE2 OS=Homo sapiens (Human) OX=9606 GN=A1 PE=1 SV=1 - [MayaroE2_HUMAN]	1	1	B1B1B1	C9(Carbamidomethyl); C12(Carbamidomethyl); M14(Oxidation); C18(Carbamidomethyl)	HCD		0.1148	2	2	8	7	5.63	0	57.71	0	5	12	328100	4	1028.95	4112.79	0	-3.46	23.04	3292	3292	MS2	16/216	16	216	21jan_CC_E1E2_DeGlyco.raw
High	A	12	GEVYNQDFPPYGAGQPGR	1479	Unambiguous	Isoform of A1A1A2, MayaroE1 OS=Homo sapiens (Human) OX=9606 GN=A1 PE=1 SV=1 - [MayaroE1_HUMAN]	1	1	A1A1A1		HCD	1	0	1	1	71	68	2.88	0	354.72	0	9	7	3260000	3	651.299	1951.88	0	-5.21	23.06	3296	3296	MS2	17/68	17	68	21jan_CC_E1E2_DeGlyco.raw
High	A	12	GEVYNQDFPPYGAGQPGR	1479	Unambiguous	Isoform of A1A1A2, MayaroE1 OS=Homo sapiens (Human) OX=9606 GN=A1 PE=1 SV=1 - [MayaroE1_HUMAN]	1	1	A1A1A1		HCD	1	0	1	1	27	19	2.36	0	172.98	0	8	5	4090000	3	651.299	1951.88	0	-5.31	23.09	3302	3302	MS2	1968-12-01	12	68	21jan_CC_E1E2_DeGlyco.raw
High	A	12	LTRPYVAYcADcGmGHScHSPAmIENVQADATDGTLK	1504	Unambiguous	Isoform of B1B1B2, MayaroE2 OS=Homo sapiens (Human) OX=9606 GN=A1 PE=1 SV=1 - [MayaroE2_HUMAN]	1	1	B1B1B1	C9(Carbamidomethyl); C12(Carbamidomethyl); M14(Oxidation); C18(Carbamidomethyl); M23(Oxidation)	HCD	1	0	1	1	13	11	4.86	0	77.9	0	44	15	470500	4	1032.96	4128.81	0	1.81	23.15	3312	3312	MS2	20/216	20	216	21jan_CC_E1E2_DeGlyco.raw
High	A	12	YPIEHGIITNWDDmEK	1612	Unambiguous	Isoform of P62736, Actin, aortic smooth muscle (Fragment) OS=Homo sapiens (Human) OX=9606 GN=ACTA2 PE=1 SV=1 - [F6QUT6_HUMAN]|Actin, aortic smooth muscle OS=Homo sapiens (Human) OX=9606 GN=ACTA2 PE=1 SV=1 - [ACTA_HUMAN]|Actin, gamma-enteric smooth muscle OS=Homo sapiens (Human) OX=9606 GN=ACTG2 PE=1 SV=1 - [ACTH_HUMAN]|Actin, alpha cardiac muscle 1 OS=Homo sapiens (Human) OX=9606 GN=ACTC1 PE=1 SV…	7	7	F6QUT6;P62736;P63267;P68032;P68133;A6NL76;C9JFL5	M14(Oxidation)	HCD	1	0	1	1	72	89	4.04	0	222.17	0	20	21	750900	3	659.638	1976.9	0	-3.75	23.23	3327	3327	MS2	15/60	15	60	21jan_CC_E1E2_DeGlyco.raw
High	A	12	VHSSSEcAVTGTMGHFILAK	1229	Unambiguous	Isoform of B1B1B2, MayaroE2 OS=Homo sapiens (Human) OX=9606 GN=A1 PE=1 SV=1 - [MayaroE2_HUMAN]	1	1	B1B1B1	C7(Carbamidomethyl)	HCD	1	0	1	1	109	95	7.47	0	1978.41	0	14	32	564200	3	711.345	2132.02	0	-2.84	23.24	3330	3330	MS2	34/76	34	76	21jan_CC_E1E2_DeGlyco.raw
High	A	12	YPIEHGIITNWDDmEK	1612	Unambiguous	Isoform of P62736, Actin, aortic smooth muscle (Fragment) OS=Homo sapiens (Human) OX=9606 GN=ACTA2 PE=1 SV=1 - [F6QUT6_HUMAN]|Actin, aortic smooth muscle OS=Homo sapiens (Human) OX=9606 GN=ACTA2 PE=1 SV=1 - [ACTA_HUMAN]|Actin, gamma-enteric smooth muscle OS=Homo sapiens (Human) OX=9606 GN=ACTG2 PE=1 SV=1 - [ACTH_HUMAN]|Actin, alpha cardiac muscle 1 OS=Homo sapiens (Human) OX=9606 GN=ACTC1 PE=1 SV…	7	7	F6QUT6;P62736;P63267;P68032;P68133;A6NL76;C9JFL5	M14(Oxidation)	HCD	1	0	1	1	71	83	4.21	0	269.74	0	14	9	2278000	3	659.638	1976.9	0	-3.19	23.26	3332	3332	MS2	16/60	16	60	21jan_CC_E1E2_DeGlyco.raw
High	A	12	VHSSSEcAVTGTMGHFILAK	1229	Unambiguous	Isoform of B1B1B2, MayaroE2 OS=Homo sapiens (Human) OX=9606 GN=A1 PE=1 SV=1 - [MayaroE2_HUMAN]	1	1	B1B1B1	C7(Carbamidomethyl)	HCD	1	0	1	1	106	96	8.22	0	1951.56	0	13	31	558900	3	711.345	2132.02	0	-2.75	23.27	3335	3335	MS2	34/76	34	76	21jan_CC_E1E2_DeGlyco.raw
High	A	12	YEHTAVIPNQVGFPYK	1618	Unambiguous	Isoform of A1A1A2, MayaroE1 OS=Homo sapiens (Human) OX=9606 GN=A1 PE=1 SV=1 - [MayaroE1_HUMAN]	1	1	A1A1A1		HCD	1	0	1	1	153	152	3.71	0	403.42	0	72	15	1263000	3	621.651	1862.94	0	-2.97	23.3	3340	3340	MS2	15/60	15	60	21jan_CC_E1E2_DeGlyco.raw
High	A	12	YPIEHGIITNWDDmEK	1612	Unambiguous	Isoform of P62736, Actin, aortic smooth muscle (Fragment) OS=Homo sapiens (Human) OX=9606 GN=ACTA2 PE=1 SV=1 - [F6QUT6_HUMAN]|Actin, aortic smooth muscle OS=Homo sapiens (Human) OX=9606 GN=ACTA2 PE=1 SV=1 - [ACTA_HUMAN]|Actin, gamma-enteric smooth muscle OS=Homo sapiens (Human) OX=9606 GN=ACTG2 PE=1 SV=1 - [ACTH_HUMAN]|Actin, alpha cardiac muscle 1 OS=Homo sapiens (Human) OX=9606 GN=ACTC1 PE=1 SV…	7	7	F6QUT6;P62736;P63267;P68032;P68133;A6NL76;C9JFL5	M14(Oxidation)	HCD	1	0	1	1	141	156	4.01	0	523.14	0	3	19	775700	2	988.954	1976.9	0	-2.78	23.31	3341	3341	MS2	13/30	13	30	21jan_CC_E1E2_DeGlyco.raw
High	A	12	REATLSLHPIHPTLLSYR	1622	Unambiguous	Isoform of B1B1B2, MayaroE2 OS=Homo sapiens (Human) OX=9606 GN=A1 PE=1 SV=1 - [MayaroE2_HUMAN]	1	1	B1B1B1		HCD	1	0	1	1	33	22	3.19	0	406.01	1	11	4	4175000	4	526.797	2104.17	0	0.19	23.37	3352	3352	MS2	22/102	22	102	21jan_CC_E1E2_DeGlyco.raw
High	A	12	REATLSLHPIHPTLLSYR	1622	Unambiguous	Isoform of B1B1B2, MayaroE2 OS=Homo sapiens (Human) OX=9606 GN=A1 PE=1 SV=1 - [MayaroE2_HUMAN]	1	1	B1B1B1		HCD	1	0	1	1	34	23	3.94	0	497.35	1	19	3	5236000	4	526.797	2104.17	0	-0.04	23.39	3357	3357	MS2	24/102	24	102	21jan_CC_E1E2_DeGlyco.raw
High	A	12	REATLSLHPIHPTLLSYR	1622	Unambiguous	Isoform of B1B1B2, MayaroE2 OS=Homo sapiens (Human) OX=9606 GN=A1 PE=1 SV=1 - [MayaroE2_HUMAN]	1	1	B1B1B1		HCD	1	0	1	1	13	12	3.14	0	335.73	1	46	9	1353000	3	702.062	2104.17	0	2.92	23.43	3364	3364	MS2	20/68	20	68	21jan_CC_E1E2_DeGlyco.raw
High	A	12	REATLSLHPIHPTLLSYR	1622	Unambiguous	Isoform of B1B1B2, MayaroE2 OS=Homo sapiens (Human) OX=9606 GN=A1 PE=1 SV=1 - [MayaroE2_HUMAN]	1	1	B1B1B1		HCD	1	0	1	1	14	16	2.95	0	303.33	1	44	12	1030000	3	702.062	2104.17	0	2.75	23.47	3372	3372	MS2	19/68	19	68	21jan_CC_E1E2_DeGlyco.raw
High	A	12	YEHTAVIPNQVGFPYK	1618	Unambiguous	Isoform of A1A1A2, MayaroE1 OS=Homo sapiens (Human) OX=9606 GN=A1 PE=1 SV=1 - [MayaroE1_HUMAN]	1	1	A1A1A1		HCD	1	0	1	1	178	175	4.66	0	762.11	0	2	4	5880000	2	931.974	1862.94	0	-1.22	23.51	3380	3380	MS2	15/30	15	30	21jan_CC_E1E2_DeGlyco.raw
High	A	12	YEHTAVIPNQVGFPYK	1618	Unambiguous	Isoform of A1A1A2, MayaroE1 OS=Homo sapiens (Human) OX=9606 GN=A1 PE=1 SV=1 - [MayaroE1_HUMAN]	1	1	A1A1A1		HCD	1	0	1	1	178	179	4.76	0	756.93	0	3	1	20060000	2	931.975	1862.94	0	-0.11	23.54	3386	3386	MS2	15/30	15	30	21jan_CC_E1E2_DeGlyco.raw
High	A	12	YEHTAVIPNQVGFPYK	1618	Unambiguous	Isoform of A1A1A2, MayaroE1 OS=Homo sapiens (Human) OX=9606 GN=A1 PE=1 SV=1 - [MayaroE1_HUMAN]	1	1	A1A1A1		HCD	1	0	1	1	177	174	2.9	0	307.92	0	3	1	20060000	2	931.975	1862.94	0	-0.11	23.56	3389	3389	MS2	2021-11-30	11	30	21jan_CC_E1E2_DeGlyco.raw
High	A	12	YEHTAVIPNQVGFPYK	1618	Unambiguous	Isoform of A1A1A2, MayaroE1 OS=Homo sapiens (Human) OX=9606 GN=A1 PE=1 SV=1 - [MayaroE1_HUMAN]	1	1	A1A1A1		HCD	1	0	1	1	179	183	2.79	0	329.67	0	10	2	43830000	2	931.977	1862.95	0	1.4	23.59	3393	3393	MS2	2021-11-30	11	30	21jan_CC_E1E2_DeGlyco.raw
High	A	12	IQFASQIGLTK	1657	Unambiguous	Isoform of B1B1B2, MayaroE2 OS=Homo sapiens (Human) OX=9606 GN=A1 PE=1 SV=1 - [MayaroE2_HUMAN]	1	1	B1B1B1		HCD	1	0	1	1	96	94	3.05	0	623.39	0	14	5	6227000	2	603.348	1205.69	0	0.6	23.75	3424	3424	MS2	2021-12-20	12	20	21jan_CC_E1E2_DeGlyco.raw
High	A	12	IQFASQIGLTK	1657	Unambiguous	Isoform of B1B1B2, MayaroE2 OS=Homo sapiens (Human) OX=9606 GN=A1 PE=1 SV=1 - [MayaroE2_HUMAN]	1	1	B1B1B1		HCD	1	0	1	1	94	94	2.81	0	638.49	0	16	2	14020000	2	603.348	1205.69	0	0.6	23.76	3428	3428	MS2	2021-12-20	12	20	21jan_CC_E1E2_DeGlyco.raw
High	A	12	YEHTAVIPNQVGFPYK	1618	Unambiguous	Isoform of A1A1A2, MayaroE1 OS=Homo sapiens (Human) OX=9606 GN=A1 PE=1 SV=1 - [MayaroE1_HUMAN]	1	1	A1A1A1		HCD	1	0	1	1	146	138	2.79	0	261.59	0	15	1	88460000	3	621.653	1862.95	0	0.87	23.82	3438	3438	MS2	1960-12-01	12	60	21jan_CC_E1E2_DeGlyco.raw
High	A	12	YEHTAVIPNQVGFPYK	1618	Unambiguous	Isoform of A1A1A2, MayaroE1 OS=Homo sapiens (Human) OX=9606 GN=A1 PE=1 SV=1 - [MayaroE1_HUMAN]	1	1	A1A1A1		HCD	1	0	1	1	151	144	2.78	0	343.84	0	14	1	80660000	3	621.652	1862.94	0	-0.61	23.88	3450	3450	MS2	14/60	14	60	21jan_CC_E1E2_DeGlyco.raw
High	A	12	GEVYNQDFPPYGAGQPGR	1479	Unambiguous	Isoform of A1A1A2, MayaroE1 OS=Homo sapiens (Human) OX=9606 GN=A1 PE=1 SV=1 - [MayaroE1_HUMAN]	1	1	A1A1A1		HCD	1	0	1	1	57	49	4.93	0	1522.1	0	17	1	19240000	2	976.448	1951.89	0	-2.27	23.9	3454	3454	MS2	26/34	26	34	21jan_CC_E1E2_DeGlyco.raw
High	A	12	GEVYNQDFPPYGAGQPGR	1479	Unambiguous	Isoform of A1A1A2, MayaroE1 OS=Homo sapiens (Human) OX=9606 GN=A1 PE=1 SV=1 - [MayaroE1_HUMAN]	1	1	A1A1A1		HCD	1	0	1	1	71	58	3.95	0	690.97	0	13	1	15970000	2	976.448	1951.89	0	-2.46	23.93	3458	3458	MS2	18/34	18	34	21jan_CC_E1E2_DeGlyco.raw
High	A	12	GEVYNQDFPPYGAGQPGR	1479	Unambiguous	Isoform of A1A1A2, MayaroE1 OS=Homo sapiens (Human) OX=9606 GN=A1 PE=1 SV=1 - [MayaroE1_HUMAN]	1	1	A1A1A1		HCD	1	0	1	1	68	56	3.24	0	426.19	0	17	1	19700000	2	976.448	1951.89	0	-2.33	23.96	3464	3464	MS2	14/34	14	34	21jan_CC_E1E2_DeGlyco.raw
High	A	12	GEVYNQDFPPYGAGQPGR	1479	Unambiguous	Isoform of A1A1A2, MayaroE1 OS=Homo sapiens (Human) OX=9606 GN=A1 PE=1 SV=1 - [MayaroE1_HUMAN]	1	1	A1A1A1		HCD	1	0	1	1	100	88	3.25	0	356.63	0	14	1	20410000	2	976.448	1951.89	0	-2.14	23.99	3470	3470	MS2	13/34	13	34	21jan_CC_E1E2_DeGlyco.raw
High	A	12	LTRPYVAYcADcGmGHScHSPAMIENVQADATDGTLK	1504	Ambiguous	Isoform of B1B1B2, MayaroE2 OS=Homo sapiens (Human) OX=9606 GN=A1 PE=1 SV=1 - [MayaroE2_HUMAN]	1	1	B1B1B1	C9(Carbamidomethyl); C12(Carbamidomethyl); M14(Oxidation); C18(Carbamidomethyl)	HCD	0.1326	0	1	1	1	3	2.64	0	34.54	0		18	0	3	1371.6	4112.77	-0.01	-7.38	24	3471	3471	MS2	14/144	14	144	21jan_CC_E1E2_DeGlyco.raw
High	A	12	LTRPYVAYcADcGMGHScHSPAmIENVQADATDGTLK	1504	Ambiguous	Isoform of B1B1B2, MayaroE2 OS=Homo sapiens (Human) OX=9606 GN=A1 PE=1 SV=1 - [MayaroE2_HUMAN]	1	1	B1B1B1	C9(Carbamidomethyl); C12(Carbamidomethyl); C18(Carbamidomethyl); M23(Oxidation)	HCD		0.1326	2	2	1	3	2.29	0	23.98	0		18	0	3	1371.6	4112.77	-0.01	-7.38	24	3471	3471	MS2	12/144	12	144	21jan_CC_E1E2_DeGlyco.raw
High	A	12	cDVHSHSNVAVLQEVSIEAEGR	1674	Unambiguous	Isoform of A1A1A2, MayaroE1 OS=Homo sapiens (Human) OX=9606 GN=A1 PE=1 SV=1 - [MayaroE1_HUMAN]	1	1	A1A1A1	C1(Carbamidomethyl)	HCD	1	0	1	1	87	63	4.73	0	762.87	0	14	56	212000	3	812.723	2436.15	0	-1.6	24.01	3473	3473	MS2	24/84	24	84	21jan_CC_E1E2_DeGlyco.raw
High	A	12	LTRPYVAYcADcGmGHScHSPAMIENVQADATDGTLK	1504	Unambiguous	Isoform of B1B1B2, MayaroE2 OS=Homo sapiens (Human) OX=9606 GN=A1 PE=1 SV=1 - [MayaroE2_HUMAN]	1	1	B1B1B1	C9(Carbamidomethyl); C12(Carbamidomethyl); M14(Oxidation); C18(Carbamidomethyl)	HCD	1	0	1	1	1	2	2.95	0	25.98	0	0	16	183600	3	1371.6	4112.79	-0.01	-4.09	24.02	3476	3476	MS2	11/144	11	144	21jan_CC_E1E2_DeGlyco.raw
High	A	12	cDVHSHSNVAVLQEVSIEAEGR	1674	Unambiguous	Isoform of A1A1A2, MayaroE1 OS=Homo sapiens (Human) OX=9606 GN=A1 PE=1 SV=1 - [MayaroE1_HUMAN]	1	1	A1A1A1	C1(Carbamidomethyl)	HCD	1	0	1	1	90	70	5.53	0	740.22	0	7	44	298600	3	812.722	2436.15	0	-2.05	24.04	3478	3478	MS2	24/84	24	84	21jan_CC_E1E2_DeGlyco.raw
High	A	12	LTRPYVAYcADcGmGHScHSPAMIENVQADATDGTLK	1504	Ambiguous	Isoform of B1B1B2, MayaroE2 OS=Homo sapiens (Human) OX=9606 GN=A1 PE=1 SV=1 - [MayaroE2_HUMAN]	1	1	B1B1B1	C9(Carbamidomethyl); C12(Carbamidomethyl); M14(Oxidation); C18(Carbamidomethyl)	HCD	0.1073	0	1	1	23	10	6.71	0	170.77	0	7	3	1765000	4	1028.95	4112.8	0	-1.32	24.07	3483	3483	MS2	22/216	22	216	21jan_CC_E1E2_DeGlyco.raw
High	A	12	LTRPYVAYcADcGMGHScHSPAmIENVQADATDGTLK	1504	Ambiguous	Isoform of B1B1B2, MayaroE2 OS=Homo sapiens (Human) OX=9606 GN=A1 PE=1 SV=1 - [MayaroE2_HUMAN]	1	1	B1B1B1	C9(Carbamidomethyl); C12(Carbamidomethyl); C18(Carbamidomethyl); M23(Oxidation)	HCD		0.1073	2	2	23	10	5.99	0	117.65	0	7	3	1765000	4	1028.95	4112.8	0	-1.32	24.07	3483	3483	MS2	18/216	18	216	21jan_CC_E1E2_DeGlyco.raw
High	A	12	LTRPYVAYcADcGmGHScHSPAMIENVQADATDGTLK	1504	Ambiguous	Isoform of B1B1B2, MayaroE2 OS=Homo sapiens (Human) OX=9606 GN=A1 PE=1 SV=1 - [MayaroE2_HUMAN]	1	1	B1B1B1	C9(Carbamidomethyl); C12(Carbamidomethyl); M14(Oxidation); C18(Carbamidomethyl)	HCD	0.1133	0	1	1	23	10	6.97	0	128.83	0	6	3	1816000	4	1028.96	4112.8	0	-0.49	24.1	3489	3489	MS2	19/216	19	216	21jan_CC_E1E2_DeGlyco.raw
High	A	12	LTRPYVAYcADcGMGHScHSPAmIENVQADATDGTLK	1504	Ambiguous	Isoform of B1B1B2, MayaroE2 OS=Homo sapiens (Human) OX=9606 GN=A1 PE=1 SV=1 - [MayaroE2_HUMAN]	1	1	B1B1B1	C9(Carbamidomethyl); C12(Carbamidomethyl); C18(Carbamidomethyl); M23(Oxidation)	HCD		0.1133	2	2	23	10	6.18	0	102.69	0	6	3	1816000	4	1028.96	4112.8	0	-0.49	24.1	3489	3489	MS2	17/216	17	216	21jan_CC_E1E2_DeGlyco.raw
High	A	12	GEVYNQDFPPYGAGQPGR	1479	Unambiguous	Isoform of A1A1A2, MayaroE1 OS=Homo sapiens (Human) OX=9606 GN=A1 PE=1 SV=1 - [MayaroE1_HUMAN]	1	1	A1A1A1		HCD	1	0	1	1	74	65	2.64	0	220.05	0	4	23	777700	3	651.3	1951.89	0	-3.53	24.13	3495	3495	MS2	14/68	14	68	21jan_CC_E1E2_DeGlyco.raw
High	A	12	VHSSSEcAVTGTMGHFILAK	1229	Unambiguous	Isoform of B1B1B2, MayaroE2 OS=Homo sapiens (Human) OX=9606 GN=A1 PE=1 SV=1 - [MayaroE2_HUMAN]	1	1	B1B1B1	C7(Carbamidomethyl)	HCD	1	0	1	1	94	87	3.57	0	166.2	0	8	13	1268000	4	533.761	2132.02	0	-1.44	24.14	3497	3497	MS2	17/114	17	114	21jan_CC_E1E2_DeGlyco.raw
High	A	12	GEVYNQDFPPYGAGQPGR	1479	Unambiguous	Isoform of A1A1A2, MayaroE1 OS=Homo sapiens (Human) OX=9606 GN=A1 PE=1 SV=1 - [MayaroE1_HUMAN]	1	1	A1A1A1		HCD	1	0	1	1	73	62	2.61	0	199.72	0	1	16	1346000	3	651.3	1951.89	0	-3.81	24.16	3500	3500	MS2	13/68	13	68	21jan_CC_E1E2_DeGlyco.raw
High	A	12	cDVHSHSNVAVLQEVSIEAEGR	1674	Unambiguous	Isoform of A1A1A2, MayaroE1 OS=Homo sapiens (Human) OX=9606 GN=A1 PE=1 SV=1 - [MayaroE1_HUMAN]	1	1	A1A1A1	C1(Carbamidomethyl)	HCD	1	0	1	1	125	105	6.07	0	2388.46	0	0	43	184300	2	1218.58	2436.15	0	-2.42	24.17	3503	3503	MS2	25/42	25	42	21jan_CC_E1E2_DeGlyco.raw
High	A	12	cDVHSHSNVAVLQEVSIEAEGR	1674	Unambiguous	Isoform of A1A1A2, MayaroE1 OS=Homo sapiens (Human) OX=9606 GN=A1 PE=1 SV=1 - [MayaroE1_HUMAN]	1	1	A1A1A1	C1(Carbamidomethyl)	HCD	1	0	1	1	124	101	5.77	0	2132.4	0	4	21	363600	2	1218.58	2436.16	0	-0.52	24.24	3515	3515	MS2	24/42	24	42	21jan_CC_E1E2_DeGlyco.raw
High	A	12	VHSSSEcAVTGTMGHFILAK	1229	Unambiguous	Isoform of B1B1B2, MayaroE2 OS=Homo sapiens (Human) OX=9606 GN=A1 PE=1 SV=1 - [MayaroE2_HUMAN]	1	1	B1B1B1	C7(Carbamidomethyl)	HCD	1	0	1	1	100	75	6.83	0	1681.58	0	10	4	4340000	3	711.345	2132.02	0	-2.41	24.29	3524	3524	MS2	32/76	32	76	21jan_CC_E1E2_DeGlyco.raw
High	A	12	YEHTAVIPNQVGFPYK	1618	Unambiguous	Isoform of A1A1A2, MayaroE1 OS=Homo sapiens (Human) OX=9606 GN=A1 PE=1 SV=1 - [MayaroE1_HUMAN]	1	1	A1A1A1		HCD	1	0	1	1	82	71	2.35	0	260.16	0	12	2	11200000	3	621.649	1862.93	0	-5.23	24.32	3530	3530	MS2	1960-12-01	12	60	21jan_CC_E1E2_DeGlyco.raw
High	A	12	VHSSSEcAVTGTMGHFILAK	1229	Unambiguous	Isoform of B1B1B2, MayaroE2 OS=Homo sapiens (Human) OX=9606 GN=A1 PE=1 SV=1 - [MayaroE2_HUMAN]	1	1	B1B1B1	C7(Carbamidomethyl)	HCD	1	0	1	1	104	84	7.53	0	1676.65	0	14	5	3976000	3	711.345	2132.02	0	-2.5	24.33	3531	3531	MS2	32/76	32	76	21jan_CC_E1E2_DeGlyco.raw
High	A	12	YEHTAVIPNQVGFPYK	1618	Unambiguous	Isoform of A1A1A2, MayaroE1 OS=Homo sapiens (Human) OX=9606 GN=A1 PE=1 SV=1 - [MayaroE1_HUMAN]	1	1	A1A1A1		HCD	1	0	1	1	117	112	3.16	0	497.49	0	14	3	7941000	3	621.649	1862.93	0	-6.11	24.35	3536	3536	MS2	17/60	17	60	21jan_CC_E1E2_DeGlyco.raw
High	A	12	QIFHPEQLITGK	1785	Unambiguous	Isoform of P68366, Isoform 2 of Tubulin alpha-4A chain OS=Homo sapiens (Human) OX=9606 GN=TUBA4A PE=1 SV=1 - [TBA4A-2_HUMAN]|Isoform of Q9NY65, Tubulin alpha chain (Fragment) OS=Homo sapiens (Human) OX=9606 GN=TUBA8 PE=1 SV=1 - [C9J2C0_HUMAN]|Isoform of P68366, Tubulin alpha chain (Fragment) OS=Homo sapiens (Human) OX=9606 GN=TUBA4A PE=1 SV=1 - [C9JEV8_HUMAN]|Isoform of P68366, Tubulin alpha chai…	27	27	P68366-2;C9J2C0;C9JEV8;C9JJQ8;C9JQ00;C9K0S6;F5H5D3;F8VQQ4;F8VRZ4;F8VS66;F8VWV9;F8VX09;Q71U36-2;P68363;P68366;P0DPH7;P0DPH7-2;Q6PEY2;Q71U36;Q9BQE3;Q9NY65;Q9NY65-2;P68363-2;C9JDL2;F8VVB9;A0A1W2PQM2;Q9H853		HCD	1	0	1	1	100	105	4.34	0	441.85	0	36	64	439300	3	470.929	1410.77	0	-2.13	24.43	3550	3550	MS2	14/44	14	44	21jan_CC_E1E2_DeGlyco.raw
High	A	12	QLFHPEQLITGK	1785	Unambiguous	Isoform of P68366, Isoform 2 of Tubulin alpha-4A chain OS=Homo sapiens (Human) OX=9606 GN=TUBA4A PE=1 SV=1 - [TBA4A-2_HUMAN]|Isoform of Q9NY65, Tubulin alpha chain (Fragment) OS=Homo sapiens (Human) OX=9606 GN=TUBA8 PE=1 SV=1 - [C9J2C0_HUMAN]|Isoform of P68366, Tubulin alpha chain (Fragment) OS=Homo sapiens (Human) OX=9606 GN=TUBA4A PE=1 SV=1 - [C9JEV8_HUMAN]|Isoform of P68366, Tubulin alpha chai…	27	27	P68366-2;C9J2C0;C9JEV8;C9JJQ8;C9JQ00;C9K0S6;F5H5D3;F8VQQ4;F8VRZ4;F8VS66;F8VWV9;F8VX09;Q71U36-2;P68363;P68366;P0DPH7;P0DPH7-2;Q6PEY2;Q71U36;Q9BQE3;Q9NY65;Q9NY65-2;P68363-2;C9JDL2;F8VVB9;A0A1W2PQM2;Q9H853		HCD	1	0	1	2	100	105	4.34	0	441.85	0	36	64	439300	3	470.929	1410.77	0	-2.13	24.43	3550	3550	MS2	14/44	14	44	21jan_CC_E1E2_DeGlyco.raw
High	A	12	QIFHPEQLITGK	1785	Unambiguous	Isoform of P68366, Isoform 2 of Tubulin alpha-4A chain OS=Homo sapiens (Human) OX=9606 GN=TUBA4A PE=1 SV=1 - [TBA4A-2_HUMAN]|Isoform of Q9NY65, Tubulin alpha chain (Fragment) OS=Homo sapiens (Human) OX=9606 GN=TUBA8 PE=1 SV=1 - [C9J2C0_HUMAN]|Isoform of P68366, Tubulin alpha chain (Fragment) OS=Homo sapiens (Human) OX=9606 GN=TUBA4A PE=1 SV=1 - [C9JEV8_HUMAN]|Isoform of P68366, Tubulin alpha chai…	27	27	P68366-2;C9J2C0;C9JEV8;C9JJQ8;C9JQ00;C9K0S6;F5H5D3;F8VQQ4;F8VRZ4;F8VS66;F8VWV9;F8VX09;Q71U36-2;P68363;P68366;P0DPH7;P0DPH7-2;Q6PEY2;Q71U36;Q9BQE3;Q9NY65;Q9NY65-2;P68363-2;C9JDL2;F8VVB9;A0A1W2PQM2;Q9H853		HCD	1	0	1	1	104	112	4.11	0	520.09	0	32	47	555900	3	470.929	1410.77	0	-2	24.46	3555	3555	MS2	15/44	15	44	21jan_CC_E1E2_DeGlyco.raw
High	A	12	QLFHPEQLITGK	1785	Unambiguous	Isoform of P68366, Isoform 2 of Tubulin alpha-4A chain OS=Homo sapiens (Human) OX=9606 GN=TUBA4A PE=1 SV=1 - [TBA4A-2_HUMAN]|Isoform of Q9NY65, Tubulin alpha chain (Fragment) OS=Homo sapiens (Human) OX=9606 GN=TUBA8 PE=1 SV=1 - [C9J2C0_HUMAN]|Isoform of P68366, Tubulin alpha chain (Fragment) OS=Homo sapiens (Human) OX=9606 GN=TUBA4A PE=1 SV=1 - [C9JEV8_HUMAN]|Isoform of P68366, Tubulin alpha chai…	27	27	P68366-2;C9J2C0;C9JEV8;C9JJQ8;C9JQ00;C9K0S6;F5H5D3;F8VQQ4;F8VRZ4;F8VS66;F8VWV9;F8VX09;Q71U36-2;P68363;P68366;P0DPH7;P0DPH7-2;Q6PEY2;Q71U36;Q9BQE3;Q9NY65;Q9NY65-2;P68363-2;C9JDL2;F8VVB9;A0A1W2PQM2;Q9H853		HCD	1	0	1	2	104	112	4.11	0	520.09	0	32	47	555900	3	470.929	1410.77	0	-2	24.46	3555	3555	MS2	15/44	15	44	21jan_CC_E1E2_DeGlyco.raw
High	A	12	QIFHPEQLITGK	1785	Unambiguous	Isoform of P68366, Isoform 2 of Tubulin alpha-4A chain OS=Homo sapiens (Human) OX=9606 GN=TUBA4A PE=1 SV=1 - [TBA4A-2_HUMAN]|Isoform of Q9NY65, Tubulin alpha chain (Fragment) OS=Homo sapiens (Human) OX=9606 GN=TUBA8 PE=1 SV=1 - [C9J2C0_HUMAN]|Isoform of P68366, Tubulin alpha chain (Fragment) OS=Homo sapiens (Human) OX=9606 GN=TUBA4A PE=1 SV=1 - [C9JEV8_HUMAN]|Isoform of P68366, Tubulin alpha chai…	27	27	P68366-2;C9J2C0;C9JEV8;C9JJQ8;C9JQ00;C9K0S6;F5H5D3;F8VQQ4;F8VRZ4;F8VS66;F8VWV9;F8VX09;Q71U36-2;P68363;P68366;P0DPH7;P0DPH7-2;Q6PEY2;Q71U36;Q9BQE3;Q9NY65;Q9NY65-2;P68363-2;C9JDL2;F8VVB9;A0A1W2PQM2;Q9H853		HCD	1	0	1	1	108	114	4.05	0	1013.42	0	69	51	324600	2	705.89	1410.77	0	-1.17	24.51	3564	3564	MS2	15/22	15	22	21jan_CC_E1E2_DeGlyco.raw
High	A	12	QLFHPEQLITGK	1785	Unambiguous	Isoform of P68366, Isoform 2 of Tubulin alpha-4A chain OS=Homo sapiens (Human) OX=9606 GN=TUBA4A PE=1 SV=1 - [TBA4A-2_HUMAN]|Isoform of Q9NY65, Tubulin alpha chain (Fragment) OS=Homo sapiens (Human) OX=9606 GN=TUBA8 PE=1 SV=1 - [C9J2C0_HUMAN]|Isoform of P68366, Tubulin alpha chain (Fragment) OS=Homo sapiens (Human) OX=9606 GN=TUBA4A PE=1 SV=1 - [C9JEV8_HUMAN]|Isoform of P68366, Tubulin alpha chai…	27	27	P68366-2;C9J2C0;C9JEV8;C9JJQ8;C9JQ00;C9K0S6;F5H5D3;F8VQQ4;F8VRZ4;F8VS66;F8VWV9;F8VX09;Q71U36-2;P68363;P68366;P0DPH7;P0DPH7-2;Q6PEY2;Q71U36;Q9BQE3;Q9NY65;Q9NY65-2;P68363-2;C9JDL2;F8VVB9;A0A1W2PQM2;Q9H853		HCD	1	0	1	2	108	114	4.05	0	1013.42	0	69	51	324600	2	705.89	1410.77	0	-1.17	24.51	3564	3564	MS2	15/22	15	22	21jan_CC_E1E2_DeGlyco.raw
High	A	12	QIFHPEQLITGK	1785	Unambiguous	Isoform of P68366, Isoform 2 of Tubulin alpha-4A chain OS=Homo sapiens (Human) OX=9606 GN=TUBA4A PE=1 SV=1 - [TBA4A-2_HUMAN]|Isoform of Q9NY65, Tubulin alpha chain (Fragment) OS=Homo sapiens (Human) OX=9606 GN=TUBA8 PE=1 SV=1 - [C9J2C0_HUMAN]|Isoform of P68366, Tubulin alpha chain (Fragment) OS=Homo sapiens (Human) OX=9606 GN=TUBA4A PE=1 SV=1 - [C9JEV8_HUMAN]|Isoform of P68366, Tubulin alpha chai…	27	27	P68366-2;C9J2C0;C9JEV8;C9JJQ8;C9JQ00;C9K0S6;F5H5D3;F8VQQ4;F8VRZ4;F8VS66;F8VWV9;F8VX09;Q71U36-2;P68363;P68366;P0DPH7;P0DPH7-2;Q6PEY2;Q71U36;Q9BQE3;Q9NY65;Q9NY65-2;P68363-2;C9JDL2;F8VVB9;A0A1W2PQM2;Q9H853		HCD	1	0	1	1	107	112	4.08	0	969.92	0	58	44	479100	2	705.89	1410.77	0	-0.99	24.52	3566	3566	MS2	15/22	15	22	21jan_CC_E1E2_DeGlyco.raw
High	A	12	QLFHPEQLITGK	1785	Unambiguous	Isoform of P68366, Isoform 2 of Tubulin alpha-4A chain OS=Homo sapiens (Human) OX=9606 GN=TUBA4A PE=1 SV=1 - [TBA4A-2_HUMAN]|Isoform of Q9NY65, Tubulin alpha chain (Fragment) OS=Homo sapiens (Human) OX=9606 GN=TUBA8 PE=1 SV=1 - [C9J2C0_HUMAN]|Isoform of P68366, Tubulin alpha chain (Fragment) OS=Homo sapiens (Human) OX=9606 GN=TUBA4A PE=1 SV=1 - [C9JEV8_HUMAN]|Isoform of P68366, Tubulin alpha chai…	27	27	P68366-2;C9J2C0;C9JEV8;C9JJQ8;C9JQ00;C9K0S6;F5H5D3;F8VQQ4;F8VRZ4;F8VS66;F8VWV9;F8VX09;Q71U36-2;P68363;P68366;P0DPH7;P0DPH7-2;Q6PEY2;Q71U36;Q9BQE3;Q9NY65;Q9NY65-2;P68363-2;C9JDL2;F8VVB9;A0A1W2PQM2;Q9H853		HCD	1	0	1	2	107	112	4.08	0	969.92	0	58	44	479100	2	705.89	1410.77	0	-0.99	24.52	3566	3566	MS2	15/22	15	22	21jan_CC_E1E2_DeGlyco.raw
High	A	12	IVVYKGEVYNQDFPPYGAGQPGR	1804	Unambiguous	Isoform of A1A1A2, MayaroE1 OS=Homo sapiens (Human) OX=9606 GN=A1 PE=1 SV=1 - [MayaroE1_HUMAN]	1	1	A1A1A1		HCD	1	0	1	1	79	89	4.08	0	367.55	1	4	43	320500	3	852.094	2554.27	0	-2.02	24.54	3569	3569	MS2	23/88	23	88	21jan_CC_E1E2_DeGlyco.raw
High	A	12	YEHTAVIPnQVGFPYK	1618	Unambiguous	Isoform of A1A1A2, MayaroE1 OS=Homo sapiens (Human) OX=9606 GN=A1 PE=1 SV=1 - [MayaroE1_HUMAN]	1	1	A1A1A1	N9(Deamidated)	HCD	1	0	1	1	187	204	4.41	0	1049.55	0	12	3	8018000	2	932.469	1863.93	0	1.46	24.55	3572	3572	MS2	17/30	17	30	21jan_CC_E1E2_DeGlyco.raw
High	A	12	IVVYKGEVYNQDFPPYGAGQPGR	1804	Unambiguous	Isoform of A1A1A2, MayaroE1 OS=Homo sapiens (Human) OX=9606 GN=A1 PE=1 SV=1 - [MayaroE1_HUMAN]	1	1	A1A1A1		HCD	1	0	1	1	63	82	4.02	0	454.64	1	4	36	357800	3	852.095	2554.27	0	-0.59	24.57	3575	3575	MS2	25/88	25	88	21jan_CC_E1E2_DeGlyco.raw
High	A	12	YEHTAVIPnQVGFPYK	1618	Unambiguous	Isoform of A1A1A2, MayaroE1 OS=Homo sapiens (Human) OX=9606 GN=A1 PE=1 SV=1 - [MayaroE1_HUMAN]	1	1	A1A1A1	N9(Deamidated)	HCD	1	0	1	1	185	191	4.58	0	777.06	0	11	3	8705000	2	932.469	1863.93	0	1.92	24.59	3578	3578	MS2	15/30	15	30	21jan_CC_E1E2_DeGlyco.raw
High	A	12	YEHTAVIPnQVGFPYK	1618	Unambiguous	Isoform of A1A1A2, MayaroE1 OS=Homo sapiens (Human) OX=9606 GN=A1 PE=1 SV=1 - [MayaroE1_HUMAN]	1	1	A1A1A1	N9(Deamidated)	HCD	1	0	1	1	191	195	3.2	0	418.76	0	11	3	8705000	2	932.469	1863.93	0	1.92	24.6	3579	3579	MS2	2021-12-30	12	30	21jan_CC_E1E2_DeGlyco.raw
High	A	12	YEHTAVIPnQVGFPYK	1618	Unambiguous	Isoform of A1A1A2, MayaroE1 OS=Homo sapiens (Human) OX=9606 GN=A1 PE=1 SV=1 - [MayaroE1_HUMAN]	1	1	A1A1A1	N9(Deamidated)	HCD	1	0	1	1	194	201	3.67	0	517.87	0	6	4	8768000	2	932.469	1863.93	0	1.26	24.62	3584	3584	MS2	13/30	13	30	21jan_CC_E1E2_DeGlyco.raw
High	A	12	IQFASQIGLTK	1657	Unambiguous	Isoform of B1B1B2, MayaroE2 OS=Homo sapiens (Human) OX=9606 GN=A1 PE=1 SV=1 - [MayaroE2_HUMAN]	1	1	B1B1B1		HCD	1	0	1	1	78	71	3	0	648.93	0	3	1	25260000	2	603.349	1205.69	0	1.61	24.8	3614	3614	MS2	2021-12-20	12	20	21jan_CC_E1E2_DeGlyco.raw
High	A	12	IQFASQIGLTK	1657	Unambiguous	Isoform of B1B1B2, MayaroE2 OS=Homo sapiens (Human) OX=9606 GN=A1 PE=1 SV=1 - [MayaroE2_HUMAN]	1	1	B1B1B1		HCD	1	0	1	1	71	68	3.49	0	602.86	0	4	2	22420000	2	603.349	1205.69	0	1.91	24.83	3620	3620	MS2	2021-12-20	12	20	21jan_CC_E1E2_DeGlyco.raw
High	A	12	LTRPYVAYcADcGMGHScHSPAMIENVQADATDGTLK	1504	Unambiguous	Isoform of B1B1B2, MayaroE2 OS=Homo sapiens (Human) OX=9606 GN=A1 PE=1 SV=1 - [MayaroE2_HUMAN]	1	1	B1B1B1	C9(Carbamidomethyl); C12(Carbamidomethyl); C18(Carbamidomethyl)	HCD	1	0	1	1	12	7	4.07	0	65.9	0	3	9	173600	3	1366.28	4096.83	0.01	5.44	24.87	3627	3627	MS2	17/144	17	144	21jan_CC_E1E2_DeGlyco.raw
High	A	12	LTRPYVAYcADcGMGHScHSPAMIENVQADATDGTLK	1504	Unambiguous	Isoform of B1B1B2, MayaroE2 OS=Homo sapiens (Human) OX=9606 GN=A1 PE=1 SV=1 - [MayaroE2_HUMAN]	1	1	B1B1B1	C9(Carbamidomethyl); C12(Carbamidomethyl); C18(Carbamidomethyl)	HCD	1	0	1	1	29	44	3.88	0	6.52	0	52	3	5545000	4	1024.96	4096.83	0.01	5.9	24.91	3636	3636	MS2	5/216	5	216	21jan_CC_E1E2_DeGlyco.raw
High	A	12	LTRPYVAYcADcGMGHScHSPAMIENVQADATDGTLK	1504	Unambiguous	Isoform of B1B1B2, MayaroE2 OS=Homo sapiens (Human) OX=9606 GN=A1 PE=1 SV=1 - [MayaroE2_HUMAN]	1	1	B1B1B1	C9(Carbamidomethyl); C12(Carbamidomethyl); C18(Carbamidomethyl)	HCD	1	0	1	1	27	32	3.03	0	3.66	0	3	3	5228000	4	1024.96	4096.83	0.01	6.49	24.94	3641	3641	MS2	4/216	4	216	21jan_CC_E1E2_DeGlyco.raw
High	A	12	VPLAPEALVR	1550	Unambiguous	Isoform of B1B1B2, MayaroE2 OS=Homo sapiens (Human) OX=9606 GN=A1 PE=1 SV=1 - [MayaroE2_HUMAN]	1	1	B1B1B1		HCD	1	0	1	1	21	13	2.58	0	562.82	0	57	44	547100	2	532.827	1064.65	0	0.89	24.97	3647	3647	MS2	15/18	15	18	21jan_CC_E1E2_DeGlyco.raw
High	A	12	GEVYNQDFPPYGAGQPGR	1479	Unambiguous	Isoform of A1A1A2, MayaroE1 OS=Homo sapiens (Human) OX=9606 GN=A1 PE=1 SV=1 - [MayaroE1_HUMAN]	1	1	A1A1A1		HCD	1	0	1	1	95	65	3.64	0	631.53	0	74	26	334500	2	976.453	1951.9	0	3.11	25.01	3654	3654	MS2	17/34	17	34	21jan_CC_E1E2_DeGlyco.raw
High	A	12	GEVYNQDFPPYGAGQPGR	1479	Unambiguous	Isoform of A1A1A2, MayaroE1 OS=Homo sapiens (Human) OX=9606 GN=A1 PE=1 SV=1 - [MayaroE1_HUMAN]	1	1	A1A1A1		HCD	1	0	1	1	95	65	4.4	0	579.87	0	6	27	271500	2	976.452	1951.9	0	1.42	25.02	3656	3656	MS2	16/34	16	34	21jan_CC_E1E2_DeGlyco.raw
High	A	12	cDVHSHSNVAVLQEVSIEAEGR	1674	Unambiguous	Isoform of A1A1A2, MayaroE1 OS=Homo sapiens (Human) OX=9606 GN=A1 PE=1 SV=1 - [MayaroE1_HUMAN]	1	1	A1A1A1	C1(Carbamidomethyl)	HCD	1	0	1	1	90	71	4.92	0	797.7	0	3	7	2536000	3	812.725	2436.16	0	1.86	25.06	3662	3662	MS2	25/84	25	84	21jan_CC_E1E2_DeGlyco.raw
High	A	12	cDVHSHSNVAVLQEVSIEAEGR	1674	Unambiguous	Isoform of A1A1A2, MayaroE1 OS=Homo sapiens (Human) OX=9606 GN=A1 PE=1 SV=1 - [MayaroE1_HUMAN]	1	1	A1A1A1	C1(Carbamidomethyl)	HCD	1	0	1	1	148	118	5.56	0	492.04	0	5	5	3535000	4	609.795	2436.16	0	1.02	25.09	3668	3668	MS2	24/126	24	126	21jan_CC_E1E2_DeGlyco.raw
High	A	12	cDVHSHSNVAVLQEVSIEAEGR	1674	Unambiguous	Isoform of A1A1A2, MayaroE1 OS=Homo sapiens (Human) OX=9606 GN=A1 PE=1 SV=1 - [MayaroE1_HUMAN]	1	1	A1A1A1	C1(Carbamidomethyl)	HCD	1	0	1	1	85	69	5.03	0	724.44	0	5	7	2572000	3	812.725	2436.16	0	1.63	25.1	3669	3669	MS2	23/84	23	84	21jan_CC_E1E2_DeGlyco.raw
High	A	12	cDVHSHSNVAVLQEVSIEAEGR	1674	Unambiguous	Isoform of A1A1A2, MayaroE1 OS=Homo sapiens (Human) OX=9606 GN=A1 PE=1 SV=1 - [MayaroE1_HUMAN]	1	1	A1A1A1	C1(Carbamidomethyl)	HCD	1	0	1	1	152	123	5.93	0	548.3	0	3	6	2653000	4	609.795	2436.16	0	0.92	25.12	3674	3674	MS2	25/126	25	126	21jan_CC_E1E2_DeGlyco.raw
High	A	12	LGGSPTSLGTWGSWIGPDHDKFSAmK	1949	Unambiguous	Isoform of P14314, EF-hand domain-containing protein OS=Homo sapiens (Human) OX=9606 GN=PRKCSH PE=1 SV=1 - [K7ELL7_HUMAN]|Glucosidase 2 subunit beta OS=Homo sapiens (Human) OX=9606 GN=PRKCSH PE=1 SV=2 - [GLU2B_HUMAN]|Isoform of P14314, Isoform 2 of Glucosidase 2 subunit beta OS=Homo sapiens (Human) OX=9606 GN=PRKCSH PE=1 SV=2 - [GLU2B-2_HUMAN]|Isoform of P14314, PRKCSH_1 domain-containing protein…	4	4	K7ELL7;P14314;P14314-2;A0A0C4DGP4	M25(Oxidation)	HCD	1	0	1	1	189	192	2.9	0	9.68	1	4	8	1646000	4	687.835	2748.32	0	2.83	25.29	3705	3705	MS2	6/150	6	150	21jan_CC_E1E2_DeGlyco.raw
High	A	12	EATLSLHPIHPTLLSYR	1986	Unambiguous	Isoform of B1B1B2, MayaroE2 OS=Homo sapiens (Human) OX=9606 GN=A1 PE=1 SV=1 - [MayaroE2_HUMAN]	1	1	B1B1B1		HCD	1	0	1	1	72	78	4.59	0	828.51	0	5	17	1244000	4	487.773	1948.07	0	1.92	25.3	3708	3708	MS2	25/96	25	96	21jan_CC_E1E2_DeGlyco.raw
High	A	12	EATLSLHPIHPTLLSYR	1986	Unambiguous	Isoform of B1B1B2, MayaroE2 OS=Homo sapiens (Human) OX=9606 GN=A1 PE=1 SV=1 - [MayaroE2_HUMAN]	1	1	B1B1B1		HCD	1	0	1	1	61	57	4.29	0	756.43	0	7	21	966200	4	487.772	1948.07	0	1.1	25.33	3713	3713	MS2	25/96	25	96	21jan_CC_E1E2_DeGlyco.raw
High	A	12	EATLSLHPIHPTLLSYR	1986	Unambiguous	Isoform of B1B1B2, MayaroE2 OS=Homo sapiens (Human) OX=9606 GN=A1 PE=1 SV=1 - [MayaroE2_HUMAN]	1	1	B1B1B1		HCD	1	0	1	1	74	58	5.45	0	1077.1	0	6	20	1042000	3	650.027	1948.07	0	0.64	25.36	3719	3719	MS2	22/64	22	64	21jan_CC_E1E2_DeGlyco.raw
High	A	12	VHSSSEcAVTGTMGHFILAK	1229	Unambiguous	Isoform of B1B1B2, MayaroE2 OS=Homo sapiens (Human) OX=9606 GN=A1 PE=1 SV=1 - [MayaroE2_HUMAN]	1	1	B1B1B1	C7(Carbamidomethyl)	HCD	1	0	1	1	98	81	6.94	0	1187.48	0	4	19	668200	3	711.348	2132.03	0	1.71	25.37	3720	3720	MS2	29/76	29	76	21jan_CC_E1E2_DeGlyco.raw
High	A	12	EATLSLHPIHPTLLSYR	1986	Unambiguous	Isoform of B1B1B2, MayaroE2 OS=Homo sapiens (Human) OX=9606 GN=A1 PE=1 SV=1 - [MayaroE2_HUMAN]	1	1	B1B1B1		HCD	1	0	1	1	66	57	5.24	0	1107.21	0	4	1	19900000	3	650.028	1948.07	0	2.05	25.38	3722	3722	MS2	23/64	23	64	21jan_CC_E1E2_DeGlyco.raw
High	A	12	EATLSLHPIHPTLLSYR	1986	Unambiguous	Isoform of B1B1B2, MayaroE2 OS=Homo sapiens (Human) OX=9606 GN=A1 PE=1 SV=1 - [MayaroE2_HUMAN]	1	1	B1B1B1		HCD	1	0	1	1	39	32	4.16	0	906.21	0	10	1	24970000	2	974.534	1948.06	0	-2.2	25.44	3734	3734	MS2	19/32	19	32	21jan_CC_E1E2_DeGlyco.raw
High	A	12	YEHTAVIPNQVGFPYK	1618	Unambiguous	Isoform of A1A1A2, MayaroE1 OS=Homo sapiens (Human) OX=9606 GN=A1 PE=1 SV=1 - [MayaroE1_HUMAN]	1	1	A1A1A1		HCD	1	0	1	1	87	76	2.63	0	363.13	0	43	13	863100	3	621.652	1862.94	0	-1.79	25.46	3738	3738	MS2	15/60	15	60	21jan_CC_E1E2_DeGlyco.raw
High	A	12	EATLSLHPIHPTLLSYR	1986	Unambiguous	Isoform of B1B1B2, MayaroE2 OS=Homo sapiens (Human) OX=9606 GN=A1 PE=1 SV=1 - [MayaroE2_HUMAN]	1	1	B1B1B1		HCD	1	0	1	1	44	35	4.42	0	1010.03	0	11	1	28290000	2	974.533	1948.06	0	-2.96	25.47	3740	3740	MS2	20/32	20	32	21jan_CC_E1E2_DeGlyco.raw
High	A	12	VHSSSEcAVTGTMGHFILAK	1229	Unambiguous	Isoform of B1B1B2, MayaroE2 OS=Homo sapiens (Human) OX=9606 GN=A1 PE=1 SV=1 - [MayaroE2_HUMAN]	1	1	B1B1B1	C7(Carbamidomethyl)	HCD	1	0	1	1	99	97	6.9	0	1503.85	0	32	16	653000	3	711.345	2132.02	0	-2.75	25.71	3785	3785	MS2	31/76	31	76	21jan_CC_E1E2_DeGlyco.raw
High	A	12	STDYGIFQINSR	2087	Unambiguous	Isoform of P61626, Lysozyme OS=Homo sapiens (Human) OX=9606 GN=LYZ PE=1 SV=1 - [F8VV32_HUMAN]|Lysozyme C OS=Homo sapiens (Human) OX=9606 GN=LYZ PE=1 SV=1 - [LYSC_HUMAN]|Isoform of P61626, Lysozyme OS=Homo sapiens (Human) OX=9606 GN=LYZ PE=1 SV=1 - [A0A0B4J259_HUMAN]	3	3	F8VV32;P61626;A0A0B4J259		HCD	1	0	1	1	167	163	3.05	0	658.18	0	11	70	409100	2	700.841	1400.68	0	-3.52	25.82	3804	3804	MS2	13/22	13	22	21jan_CC_E1E2_DeGlyco.raw
High	A	12	IQFASQIGLTK	1657	Unambiguous	Isoform of B1B1B2, MayaroE2 OS=Homo sapiens (Human) OX=9606 GN=A1 PE=1 SV=1 - [MayaroE2_HUMAN]	1	1	B1B1B1		HCD	1	0	1	1	93	96	3.38	0	680.77	0	13	7	4887000	2	603.346	1205.69	0	-2.64	25.86	3812	3812	MS2	2021-12-20	12	20	21jan_CC_E1E2_DeGlyco.raw
High	A	12	IQFASQIGLTK	1657	Unambiguous	Isoform of B1B1B2, MayaroE2 OS=Homo sapiens (Human) OX=9606 GN=A1 PE=1 SV=1 - [MayaroE2_HUMAN]	1	1	B1B1B1		HCD	1	0	1	1	97	100	2.66	0	689.55	0	11	6	5698000	2	603.346	1205.69	0	-2.64	25.9	3818	3818	MS2	2021-12-20	12	20	21jan_CC_E1E2_DeGlyco.raw
High	A	12	YEHTAVIPNQVGFPYK	1618	Unambiguous	Isoform of A1A1A2, MayaroE1 OS=Homo sapiens (Human) OX=9606 GN=A1 PE=1 SV=1 - [MayaroE1_HUMAN]	1	1	A1A1A1		HCD	1	0	1	1	145	131	3.43	0	458.18	0	11	39	466700	3	621.651	1862.94	0	-2.57	25.92	3822	3822	MS2	16/60	16	60	21jan_CC_E1E2_DeGlyco.raw
High	A	12	cDVHSHSNVAVLQEVSIEAEGR	1674	Unambiguous	Isoform of A1A1A2, MayaroE1 OS=Homo sapiens (Human) OX=9606 GN=A1 PE=1 SV=1 - [MayaroE1_HUMAN]	1	1	A1A1A1	C1(Carbamidomethyl)	HCD	1	0	1	1	83	57	5.32	0	2591.18	0	28	39	185600	2	1218.59	2436.16	0	2.39	25.95	3828	3828	MS2	27/42	27	42	21jan_CC_E1E2_DeGlyco.raw
High	A	12	YPIEHGIITNWDDMEK	1612	Unambiguous	Isoform of P62736, Actin, aortic smooth muscle (Fragment) OS=Homo sapiens (Human) OX=9606 GN=ACTA2 PE=1 SV=1 - [F6QUT6_HUMAN]|Actin, aortic smooth muscle OS=Homo sapiens (Human) OX=9606 GN=ACTA2 PE=1 SV=1 - [ACTA_HUMAN]|Actin, gamma-enteric smooth muscle OS=Homo sapiens (Human) OX=9606 GN=ACTG2 PE=1 SV=1 - [ACTH_HUMAN]|Actin, alpha cardiac muscle 1 OS=Homo sapiens (Human) OX=9606 GN=ACTC1 PE=1 SV…	7	7	F6QUT6;P62736;P63267;P68032;P68133;A6NL76;C9JFL5		HCD	1	0	1	1	88	90	3.11	0	243.8	0	37	56	204300	3	654.304	1960.9	-0.01	-7.65	25.98	3832	3832	MS2	15/60	15	60	21jan_CC_E1E2_DeGlyco.raw
High	A	12	LWSQLTTEGR	1404	Unambiguous	Isoform of B1B1B2, MayaroE2 OS=Homo sapiens (Human) OX=9606 GN=A1 PE=1 SV=1 - [MayaroE2_HUMAN]	1	1	B1B1B1		HCD	1	0	1	1	246	244	3.03	0	475.98	0	22	107	209200	2	595.81	1190.61	0	-3.35	25.98	3833	3833	MS2	2021-11-18	11	18	21jan_CC_E1E2_DeGlyco.raw
High	A	12	YPIEHGIITNWDDMEK	1612	Unambiguous	Isoform of P62736, Actin, aortic smooth muscle (Fragment) OS=Homo sapiens (Human) OX=9606 GN=ACTA2 PE=1 SV=1 - [F6QUT6_HUMAN]|Actin, aortic smooth muscle OS=Homo sapiens (Human) OX=9606 GN=ACTA2 PE=1 SV=1 - [ACTA_HUMAN]|Actin, gamma-enteric smooth muscle OS=Homo sapiens (Human) OX=9606 GN=ACTG2 PE=1 SV=1 - [ACTH_HUMAN]|Actin, alpha cardiac muscle 1 OS=Homo sapiens (Human) OX=9606 GN=ACTC1 PE=1 SV…	7	7	F6QUT6;P62736;P63267;P68032;P68133;A6NL76;C9JFL5		HCD	1	0	1	1	100	109	2.91	0	304.71	0	23	34	378700	3	654.305	1960.9	0	-5.96	26	3836	3836	MS2	16/60	16	60	21jan_CC_E1E2_DeGlyco.raw
High	A	12	LWSQLTTEGR	1404	Unambiguous	Isoform of B1B1B2, MayaroE2 OS=Homo sapiens (Human) OX=9606 GN=A1 PE=1 SV=1 - [MayaroE2_HUMAN]	1	1	B1B1B1		HCD	1	0	1	1	200	221	2.56	0	470.04	0	18	90	267000	2	595.811	1190.61	0	-2.02	26.01	3838	3838	MS2	2021-11-18	11	18	21jan_CC_E1E2_DeGlyco.raw
High	A	12	GEVYNQDFPPYGAGQPGR	1479	Unambiguous	Isoform of A1A1A2, MayaroE1 OS=Homo sapiens (Human) OX=9606 GN=A1 PE=1 SV=1 - [MayaroE1_HUMAN]	1	1	A1A1A1		HCD	1	0	1	1	130	124	2.58	0	179.34	0	61	15	539500	2	976.45	1951.89	0	-0.2	26.04	3842	3842	MS2	1934-10-01	10	34	21jan_CC_E1E2_DeGlyco.raw
High	A	12	YPIEHGIITNWDDMEK	1612	Unambiguous	Isoform of P62736, Actin, aortic smooth muscle (Fragment) OS=Homo sapiens (Human) OX=9606 GN=ACTA2 PE=1 SV=1 - [F6QUT6_HUMAN]|Actin, aortic smooth muscle OS=Homo sapiens (Human) OX=9606 GN=ACTA2 PE=1 SV=1 - [ACTA_HUMAN]|Actin, gamma-enteric smooth muscle OS=Homo sapiens (Human) OX=9606 GN=ACTG2 PE=1 SV=1 - [ACTH_HUMAN]|Actin, alpha cardiac muscle 1 OS=Homo sapiens (Human) OX=9606 GN=ACTC1 PE=1 SV…	7	7	F6QUT6;P62736;P63267;P68032;P68133;A6NL76;C9JFL5		HCD	1	0	1	1	155	150	3.33	0	565.26	0	2	70	186300	2	980.958	1960.91	0	-1.04	26.05	3844	3844	MS2	14/30	14	30	21jan_CC_E1E2_DeGlyco.raw
High	A	12	GEVYNQDFPPYGAGQPGR	1479	Unambiguous	Isoform of A1A1A2, MayaroE1 OS=Homo sapiens (Human) OX=9606 GN=A1 PE=1 SV=1 - [MayaroE1_HUMAN]	1	1	A1A1A1		HCD	1	0	1	1	119	96	2.97	0	284.41	0	47	18	500500	2	976.45	1951.89	0	-0.14	26.08	3849	3849	MS2	1934-12-01	12	34	21jan_CC_E1E2_DeGlyco.raw
High	A	12	YPIEHGIITNWDDMEK	1612	Unambiguous	Isoform of P62736, Actin, aortic smooth muscle (Fragment) OS=Homo sapiens (Human) OX=9606 GN=ACTA2 PE=1 SV=1 - [F6QUT6_HUMAN]|Actin, aortic smooth muscle OS=Homo sapiens (Human) OX=9606 GN=ACTA2 PE=1 SV=1 - [ACTA_HUMAN]|Actin, gamma-enteric smooth muscle OS=Homo sapiens (Human) OX=9606 GN=ACTG2 PE=1 SV=1 - [ACTH_HUMAN]|Actin, alpha cardiac muscle 1 OS=Homo sapiens (Human) OX=9606 GN=ACTC1 PE=1 SV…	7	7	F6QUT6;P62736;P63267;P68032;P68133;A6NL76;C9JFL5		HCD	1	0	1	1	158	149	3.98	0	466.74	0	5	39	348900	2	980.959	1960.91	0	-0.6	26.08	3850	3850	MS2	13/30	13	30	21jan_CC_E1E2_DeGlyco.raw
High	A	12	cDVHSHSNVAVLQEVSIEAEGR	1674	Unambiguous	Isoform of A1A1A2, MayaroE1 OS=Homo sapiens (Human) OX=9606 GN=A1 PE=1 SV=1 - [MayaroE1_HUMAN]	1	1	A1A1A1	C1(Carbamidomethyl)	HCD	1	0	1	1	97	77	5.52	0	765.78	0	3	12	1314000	3	812.724	2436.16	0	-0.47	26.1	3854	3854	MS2	24/84	24	84	21jan_CC_E1E2_DeGlyco.raw
High	A	12	cDVHSHSNVAVLQEVSIEAEGR	1674	Unambiguous	Isoform of A1A1A2, MayaroE1 OS=Homo sapiens (Human) OX=9606 GN=A1 PE=1 SV=1 - [MayaroE1_HUMAN]	1	1	A1A1A1	C1(Carbamidomethyl)	HCD	1	0	1	1	117	77	5.58	0	2629.07	0	49	36	0	2	1218.58	2436.16	0	-0.72	26.12	3857	3857	MS2	27/42	27	42	21jan_CC_E1E2_DeGlyco.raw
High	A	12	cDVHSHSNVAVLQEVSIEAEGR	1674	Unambiguous	Isoform of A1A1A2, MayaroE1 OS=Homo sapiens (Human) OX=9606 GN=A1 PE=1 SV=1 - [MayaroE1_HUMAN]	1	1	A1A1A1	C1(Carbamidomethyl)	HCD	1	0	1	1	140	112	5.44	0	504.69	0	8	4	3468000	4	609.795	2436.16	0	0.42	26.14	3860	3860	MS2	25/126	25	126	21jan_CC_E1E2_DeGlyco.raw
High	A	12	cDVHSHSNVAVLQEVSIEAEGR	1674	Unambiguous	Isoform of A1A1A2, MayaroE1 OS=Homo sapiens (Human) OX=9606 GN=A1 PE=1 SV=1 - [MayaroE1_HUMAN]	1	1	A1A1A1	C1(Carbamidomethyl)	HCD	1	0	1	1	85	76	5.49	0	725.11	0	4	10	1628000	3	812.724	2436.16	0	0.13	26.15	3861	3861	MS2	23/84	23	84	21jan_CC_E1E2_DeGlyco.raw
High	A	12	IVVYKGEVYNQDFPPYGAGQPGR	1804	Unambiguous	Isoform of A1A1A2, MayaroE1 OS=Homo sapiens (Human) OX=9606 GN=A1 PE=1 SV=1 - [MayaroE1_HUMAN]	1	1	A1A1A1		HCD	1	0	1	1	70	86	4.19	0	350.89	1	14	65	122900	3	852.098	2554.28	0	2.14	26.15	3863	3863	MS2	22/88	22	88	21jan_CC_E1E2_DeGlyco.raw
High	A	12	cDVHSHSNVAVLQEVSIEAEGR	1674	Unambiguous	Isoform of A1A1A2, MayaroE1 OS=Homo sapiens (Human) OX=9606 GN=A1 PE=1 SV=1 - [MayaroE1_HUMAN]	1	1	A1A1A1	C1(Carbamidomethyl)	HCD	1	0	1	1	131	113	5.29	0	492.84	0	7	4	4310000	4	609.795	2436.16	0	1.12	26.17	3866	3866	MS2	24/126	24	126	21jan_CC_E1E2_DeGlyco.raw
High	A	12	IVVYKGEVYNQDFPPYGAGQPGR	1804	Unambiguous	Isoform of A1A1A2, MayaroE1 OS=Homo sapiens (Human) OX=9606 GN=A1 PE=1 SV=1 - [MayaroE1_HUMAN]	1	1	A1A1A1		HCD	1	0	1	1	63	91	4.05	0	318.17	1	6	56	192000	3	852.096	2554.27	0	0.56	26.18	3868	3868	MS2	21/88	21	88	21jan_CC_E1E2_DeGlyco.raw
High	A	12	cPPGEVISVSFVDSK	2180	Unambiguous	Isoform of B1B1B2, MayaroE2 OS=Homo sapiens (Human) OX=9606 GN=A1 PE=1 SV=1 - [MayaroE2_HUMAN]	1	1	B1B1B1	C1(Carbamidomethyl)	HCD	1	0	1	1	85	77	3.66	0	506.21	0	83	36	229400	2	810.902	1620.8	0	1.36	26.19	3869	3869	MS2	20/28	20	28	21jan_CC_E1E2_DeGlyco.raw
High	A	12	cPPGEVISVSFVDSK	2180	Unambiguous	Isoform of B1B1B2, MayaroE2 OS=Homo sapiens (Human) OX=9606 GN=A1 PE=1 SV=1 - [MayaroE2_HUMAN]	1	1	B1B1B1	C1(Carbamidomethyl)	HCD	1	0	1	1	63	51	4.19	0	720.87	0	85	32	233500	2	810.902	1620.8	0	2.19	26.22	3873	3873	MS2	22/28	22	28	21jan_CC_E1E2_DeGlyco.raw
High	A	12	AmNcAVGNIPVSmDIADSAFTR	2195	Unambiguous	Isoform of A1A1A2, MayaroE1 OS=Homo sapiens (Human) OX=9606 GN=A1 PE=1 SV=1 - [MayaroE1_HUMAN]	1	1	A1A1A1	M2(Oxidation); C4(Carbamidomethyl); M13(Oxidation)	HCD	1	0	1	1	126	138	4.27	0	654.67	0	20	55	156100	3	791.362	2372.07	0	1.66	26.26	3882	3882	MS2	24/84	24	84	21jan_CC_E1E2_DeGlyco.raw
High	A	12	TLnNDIMLIK	684	Unambiguous	Isoform of P07477, Peptidase S1 domain-containing protein OS=Homo sapiens (Human) OX=9606 GN=PRSS1 PE=1 SV=1 - [E7EQ64_HUMAN]|Isoform of P07477, Peptidase S1 domain-containing protein OS=Homo sapiens (Human) OX=9606 GN=PRSS1 PE=1 SV=1 - [H0Y8D1_HUMAN]|Trypsin-1 OS=Homo sapiens (Human) OX=9606 GN=PRSS1 PE=1 SV=1 - [TRY1_HUMAN]|Isoform of P07477, Peptidase S1 domain-containing protein OS=Homo sapie…	4	4	E7EQ64;H0Y8D1;P07477;A6XGL3	N3(Deamidated)	HCD	1	0	1	1	198	195	2.3	0	192.59	0	24	82	220600	2	588.322	1175.64	0	1.96	26.29	3887	3887	MS2	2021-10-18	10	18	21jan_CC_E1E2_DeGlyco.raw
High	A	12	EATLSLHPIHPTLLSYR	1986	Unambiguous	Isoform of B1B1B2, MayaroE2 OS=Homo sapiens (Human) OX=9606 GN=A1 PE=1 SV=1 - [MayaroE2_HUMAN]	1	1	B1B1B1		HCD	1	0	1	1	65	63	4.69	0	780.45	0	4	4	5509000	4	487.773	1948.07	0	1.92	26.34	3896	3896	MS2	24/96	24	96	21jan_CC_E1E2_DeGlyco.raw
High	A	12	EATLSLHPIHPTLLSYR	1986	Unambiguous	Isoform of B1B1B2, MayaroE2 OS=Homo sapiens (Human) OX=9606 GN=A1 PE=1 SV=1 - [MayaroE2_HUMAN]	1	1	B1B1B1		HCD	1	0	1	1	55	53	4.66	0	751.09	0	4	6	3245000	4	487.773	1948.07	0	2.29	26.38	3902	3902	MS2	24/96	24	96	21jan_CC_E1E2_DeGlyco.raw
High	A	12	EATLSLHPIHPTLLSYR	1986	Unambiguous	Isoform of B1B1B2, MayaroE2 OS=Homo sapiens (Human) OX=9606 GN=A1 PE=1 SV=1 - [MayaroE2_HUMAN]	1	1	B1B1B1		HCD	1	0	1	1	66	53	5.41	0	1218.16	0	3	11	1973000	3	650.027	1948.07	0	1.39	26.41	3908	3908	MS2	24/64	24	64	21jan_CC_E1E2_DeGlyco.raw
High	A	12	EATLSLHPIHPTLLSYR	1986	Unambiguous	Isoform of B1B1B2, MayaroE2 OS=Homo sapiens (Human) OX=9606 GN=A1 PE=1 SV=1 - [MayaroE2_HUMAN]	1	1	B1B1B1		HCD	1	0	1	1	68	53	5.2	0	1251.07	0	4	13	1784000	3	650.027	1948.07	0	1.02	26.44	3914	3914	MS2	24/64	24	64	21jan_CC_E1E2_DeGlyco.raw
High	A	12	cPPGEVISVSFVDSK	2180	Unambiguous	Isoform of B1B1B2, MayaroE2 OS=Homo sapiens (Human) OX=9606 GN=A1 PE=1 SV=1 - [MayaroE2_HUMAN]	1	1	B1B1B1	C1(Carbamidomethyl)	HCD	1	0	1	1	162	181	3.73	0	492.85	0	3	17	1523000	3	540.937	1620.8	0	1.84	26.49	3922	3922	MS2	17/56	17	56	21jan_CC_E1E2_DeGlyco.raw
High	A	12	cPPGEVISVSFVDSK	2180	Unambiguous	Isoform of B1B1B2, MayaroE2 OS=Homo sapiens (Human) OX=9606 GN=A1 PE=1 SV=1 - [MayaroE2_HUMAN]	1	1	B1B1B1	C1(Carbamidomethyl)	HCD	1	0	1	1	169	189	3.75	0	688.6	0	2	7	4013000	3	540.937	1620.8	0	1.84	26.52	3927	3927	MS2	19/56	19	56	21jan_CC_E1E2_DeGlyco.raw
High	A	12	VHSSSEcAVTGTMGHFILAK	1229	Unambiguous	Isoform of B1B1B2, MayaroE2 OS=Homo sapiens (Human) OX=9606 GN=A1 PE=1 SV=1 - [MayaroE2_HUMAN]	1	1	B1B1B1	C7(Carbamidomethyl)	HCD	1	0	1	1	117	92	6.99	0	1417.53	0	20	19	571100	3	711.349	2132.03	0	2.57	26.73	3968	3968	MS2	30/76	30	76	21jan_CC_E1E2_DeGlyco.raw
High	A	12	VHSSSEcAVTGTMGHFILAK	1229	Unambiguous	Isoform of B1B1B2, MayaroE2 OS=Homo sapiens (Human) OX=9606 GN=A1 PE=1 SV=1 - [MayaroE2_HUMAN]	1	1	B1B1B1	C7(Carbamidomethyl)	HCD	1	0	1	1	110	96	5.75	0	1382.24	0	28	23	454700	3	711.349	2132.03	0	3.34	26.76	3974	3974	MS2	30/76	30	76	21jan_CC_E1E2_DeGlyco.raw
High	A	12	FTVRPHHGIELPcTTYQLTTAETSEEIDmHmPPDIPDR	2216	Unambiguous	Isoform of B1B1B2, MayaroE2 OS=Homo sapiens (Human) OX=9606 GN=A1 PE=1 SV=1 - [MayaroE2_HUMAN]	1	1	B1B1B1	C13(Carbamidomethyl); M29(Oxidation); M31(Oxidation)	HCD	1	0	1	1	18	16	3.99	0	26.46	0	6	11	214600	4	1117.52	4467.07	0	0.83	26.81	3981	3981	MS2	17/222	17	222	21jan_CC_E1E2_DeGlyco.raw
High	A	12	FTVRPHHGIELPcTTYQLTTAETSEEIDmHmPPDIPDR	2216	Unambiguous	Isoform of B1B1B2, MayaroE2 OS=Homo sapiens (Human) OX=9606 GN=A1 PE=1 SV=1 - [MayaroE2_HUMAN]	1	1	B1B1B1	C13(Carbamidomethyl); M29(Oxidation); M31(Oxidation)	HCD	1	0	1	1	8	9	3.99	0	45.82	0	5	6	428600	4	1117.52	4467.08	0	1.38	26.83	3986	3986	MS2	20/222	20	222	21jan_CC_E1E2_DeGlyco.raw
High	A	12	IQFASQIGLTK	1657	Unambiguous	Isoform of B1B1B2, MayaroE2 OS=Homo sapiens (Human) OX=9606 GN=A1 PE=1 SV=1 - [MayaroE2_HUMAN]	1	1	B1B1B1		HCD	1	0	1	1	80	70	2.58	0	705.2	0	8	26	1277000	2	603.349	1205.69	0	1.51	26.94	4005	4005	MS2	2021-12-20	12	20	21jan_CC_E1E2_DeGlyco.raw
High	A	12	IQFASQIGLTK	1657	Unambiguous	Isoform of B1B1B2, MayaroE2 OS=Homo sapiens (Human) OX=9606 GN=A1 PE=1 SV=1 - [MayaroE2_HUMAN]	1	1	B1B1B1		HCD	1	0	1	1	79	70	2.66	0	685.66	0	7	25	1364000	2	603.349	1205.69	0	1.71	26.96	4010	4010	MS2	2021-12-20	12	20	21jan_CC_E1E2_DeGlyco.raw
High	A	12	WQFNSPFVPR	2336	Unambiguous	Isoform of B1B1B2, MayaroE2 OS=Homo sapiens (Human) OX=9606 GN=A1 PE=1 SV=1 - [MayaroE2_HUMAN]	1	1	B1B1B1		HCD	1	0	1	1	102	97	3.6	0	1085.44	0	71	27	603300	2	639.326	1277.64	0	1.15	27.14	4043	4043	MS2	16/18	16	18	21jan_CC_E1E2_DeGlyco.raw
High	A	12	cDVHSHSNVAVLQEVSIEAEGR	1674	Unambiguous	Isoform of A1A1A2, MayaroE1 OS=Homo sapiens (Human) OX=9606 GN=A1 PE=1 SV=1 - [MayaroE1_HUMAN]	1	1	A1A1A1	C1(Carbamidomethyl)	HCD	1	0	1	1	138	112	5.15	0	533.17	0	5	11	1422000	4	609.796	2436.16	0	1.83	27.2	4053	4053	MS2	25/126	25	126	21jan_CC_E1E2_DeGlyco.raw
High	A	12	cPPGEVISVSFVDSK	2180	Unambiguous	Isoform of B1B1B2, MayaroE2 OS=Homo sapiens (Human) OX=9606 GN=A1 PE=1 SV=1 - [MayaroE2_HUMAN]	1	1	B1B1B1	C1(Carbamidomethyl)	HCD	1	0	1	1	200	194	4.19	0	1157.05	0	3	7	4469000	2	810.901	1620.79	0	0.68	27.22	4058	4058	MS2	18/28	18	28	21jan_CC_E1E2_DeGlyco.raw
High	A	12	cDVHSHSNVAVLQEVSIEAEGR	1674	Unambiguous	Isoform of A1A1A2, MayaroE1 OS=Homo sapiens (Human) OX=9606 GN=A1 PE=1 SV=1 - [MayaroE1_HUMAN]	1	1	A1A1A1	C1(Carbamidomethyl)	HCD	1	0	1	1	147	119	5.82	0	601.27	0	3	11	1518000	4	609.796	2436.16	0	1.63	27.23	4059	4059	MS2	26/126	26	126	21jan_CC_E1E2_DeGlyco.raw
High	A	12	cPPGEVISVSFVDSK	2180	Unambiguous	Isoform of B1B1B2, MayaroE2 OS=Homo sapiens (Human) OX=9606 GN=A1 PE=1 SV=1 - [MayaroE2_HUMAN]	1	1	B1B1B1	C1(Carbamidomethyl)	HCD	1	0	1	1	209	200	4.49	0	1182.22	0	3	7	4664000	2	810.901	1620.79	0	0.38	27.25	4064	4064	MS2	18/28	18	28	21jan_CC_E1E2_DeGlyco.raw
High	A	12	FTVRPHHGIELPcTTYQLTTAETSEEIDmHmPPDIPDR	2216	Unambiguous	Isoform of B1B1B2, MayaroE2 OS=Homo sapiens (Human) OX=9606 GN=A1 PE=1 SV=1 - [MayaroE2_HUMAN]	1	1	B1B1B1	C13(Carbamidomethyl); M29(Oxidation); M31(Oxidation)	HCD	1	0	1	1	78	44	5.35	0	165.08	0	6	5	675700	5	894.227	4467.11	0.01	8.27	27.39	4088	4088	MS2	20/296	20	296	21jan_CC_E1E2_DeGlyco.raw
High	A	12	FTVRPHHGIELPcTTYQLTTAETSEEIDmHmPPDIPDR	2216	Unambiguous	Isoform of B1B1B2, MayaroE2 OS=Homo sapiens (Human) OX=9606 GN=A1 PE=1 SV=1 - [MayaroE2_HUMAN]	1	1	B1B1B1	C13(Carbamidomethyl); M29(Oxidation); M31(Oxidation)	HCD	1	0	1	1	77	44	5.34	0	204.71	0	7	7	436100	5	894.227	4467.1	0.01	7.86	27.42	4094	4094	MS2	21/296	21	296	21jan_CC_E1E2_DeGlyco.raw
High	A	12	EATLSLHPIHPTLLSYR	1986	Unambiguous	Isoform of B1B1B2, MayaroE2 OS=Homo sapiens (Human) OX=9606 GN=A1 PE=1 SV=1 - [MayaroE2_HUMAN]	1	1	B1B1B1		HCD	1	0	1	1	63	65	4.69	0	687.74	0	4	46	359900	4	487.772	1948.07	0	1.23	27.43	4097	4097	MS2	23/96	23	96	21jan_CC_E1E2_DeGlyco.raw
High	A	12	EATLSLHPIHPTLLSYR	1986	Unambiguous	Isoform of B1B1B2, MayaroE2 OS=Homo sapiens (Human) OX=9606 GN=A1 PE=1 SV=1 - [MayaroE2_HUMAN]	1	1	B1B1B1		HCD	1	0	1	1	64	56	4.91	0	765.45	0	6	53	350500	4	487.772	1948.07	0	1.48	27.54	4116	4116	MS2	24/96	24	96	21jan_CC_E1E2_DeGlyco.raw
High	A	12	LAVNMVPFPR	2429	Unambiguous	Tubulin beta 8B OS=Homo sapiens (Human) OX=9606 GN=TUBB8B PE=1 SV=1 - [TBB8B_HUMAN]|Isoform of Q13509, Isoform 2 of Tubulin beta-3 chain OS=Homo sapiens (Human) OX=9606 GN=TUBB3 PE=1 SV=2 - [TBB3-2_HUMAN]|Isoform of Q3ZCM7, Tubulin beta chain OS=Homo sapiens (Human) OX=9606 GN=TUBB8 PE=1 SV=1 - [A0A075B736_HUMAN]|Isoform of Q9BUF5, Tubulin beta chain (Fragment) OS=Homo sapiens (Human) OX=9606 GN=…	17	17	A6NNZ2;Q13509-2;A0A075B736;K7ESM5;P04350;P07437;P68371;Q13509;Q13885;Q3ZCM7;Q5JP53;Q5SQY0;Q5ST81;Q9BUF5;Q9BVA1;Q9H4B7;A0A0B4J269		HCD	1	0	1	1	162	167	2.92	0	770.39	0	7	51	616400	2	572.321	1143.64	0	0.8	27.56	4119	4119	MS2	13/18	13	18	21jan_CC_E1E2_DeGlyco.raw
High	A	12	LAVNMVPFPR	2429	Unambiguous	Tubulin beta 8B OS=Homo sapiens (Human) OX=9606 GN=TUBB8B PE=1 SV=1 - [TBB8B_HUMAN]|Isoform of Q13509, Isoform 2 of Tubulin beta-3 chain OS=Homo sapiens (Human) OX=9606 GN=TUBB3 PE=1 SV=2 - [TBB3-2_HUMAN]|Isoform of Q3ZCM7, Tubulin beta chain OS=Homo sapiens (Human) OX=9606 GN=TUBB8 PE=1 SV=1 - [A0A075B736_HUMAN]|Isoform of Q9BUF5, Tubulin beta chain (Fragment) OS=Homo sapiens (Human) OX=9606 GN=…	17	17	A6NNZ2;Q13509-2;A0A075B736;K7ESM5;P04350;P07437;P68371;Q13509;Q13885;Q3ZCM7;Q5JP53;Q5SQY0;Q5ST81;Q9BUF5;Q9BVA1;Q9H4B7;A0A0B4J269		HCD	1	0	1	1	163	166	3.07	0	770.12	0	5	42	817800	2	572.322	1143.64	0	1.55	27.59	4124	4124	MS2	13/18	13	18	21jan_CC_E1E2_DeGlyco.raw
High	A	12	VHSSSEcAVTGTMGHFILAK	1229	Unambiguous	Isoform of B1B1B2, MayaroE2 OS=Homo sapiens (Human) OX=9606 GN=A1 PE=1 SV=1 - [MayaroE2_HUMAN]	1	1	B1B1B1	C7(Carbamidomethyl)	HCD	1	0	1	1	127	116	4.95	0	326.13	0	9	49	361400	4	533.763	2132.03	0	1.42	27.74	4152	4152	MS2	22/114	22	114	21jan_CC_E1E2_DeGlyco.raw
High	A	12	VHSSSEcAVTGTMGHFILAK	1229	Unambiguous	Isoform of B1B1B2, MayaroE2 OS=Homo sapiens (Human) OX=9606 GN=A1 PE=1 SV=1 - [MayaroE2_HUMAN]	1	1	B1B1B1	C7(Carbamidomethyl)	HCD	1	0	1	1	105	83	7.76	0	1385.85	0	18	48	233600	3	711.348	2132.03	0	2.05	27.8	4162	4162	MS2	30/76	30	76	21jan_CC_E1E2_DeGlyco.raw
High	A	12	VHSSSEcAVTGTMGHFILAK	1229	Unambiguous	Isoform of B1B1B2, MayaroE2 OS=Homo sapiens (Human) OX=9606 GN=A1 PE=1 SV=1 - [MayaroE2_HUMAN]	1	1	B1B1B1	C7(Carbamidomethyl)	HCD	1	0	1	1	89	82	7.5	0	1454.33	0	21	32	439000	3	711.349	2132.03	0	2.4	27.9	4181	4181	MS2	30/76	30	76	21jan_CC_E1E2_DeGlyco.raw
High	A	12	IQFASQIGLTK	1657	Unambiguous	Isoform of B1B1B2, MayaroE2 OS=Homo sapiens (Human) OX=9606 GN=A1 PE=1 SV=1 - [MayaroE2_HUMAN]	1	1	B1B1B1		HCD	1	0	1	1	47	43	3.06	0	1015.74	0	49	24	1327000	2	603.349	1205.69	0	1.91	27.99	4197	4197	MS2	18/20	18	20	21jan_CC_E1E2_DeGlyco.raw
High	A	12	AmNcAVGNIPVSmDIADSAFTR	2195	Unambiguous	Isoform of A1A1A2, MayaroE1 OS=Homo sapiens (Human) OX=9606 GN=A1 PE=1 SV=1 - [MayaroE1_HUMAN]	1	1	A1A1A1	M2(Oxidation); C4(Carbamidomethyl); M13(Oxidation)	HCD	1	0	1	1	94	112	4.62	0	251.74	0	46	17	547200	3	791.362	2372.07	0	1.73	28	4198	4198	MS2	18/84	18	84	21jan_CC_E1E2_DeGlyco.raw
High	A	12	AmNcAVGNIPVSmDIADSAFTR	2195	Unambiguous	Isoform of A1A1A2, MayaroE1 OS=Homo sapiens (Human) OX=9606 GN=A1 PE=1 SV=1 - [MayaroE1_HUMAN]	1	1	A1A1A1	M2(Oxidation); C4(Carbamidomethyl); M13(Oxidation)	HCD	1	0	1	1	91	105	5.27	0	769.2	0	32	7	1754000	3	791.363	2372.07	0	2.35	28.02	4202	4202	MS2	24/84	24	84	21jan_CC_E1E2_DeGlyco.raw
High	A	12	AmNcAVGNIPVSmDIADSAFTR	2195	Unambiguous	Isoform of A1A1A2, MayaroE1 OS=Homo sapiens (Human) OX=9606 GN=A1 PE=1 SV=1 - [MayaroE1_HUMAN]	1	1	A1A1A1	M2(Oxidation); C4(Carbamidomethyl); M13(Oxidation)	HCD	1	0	1	1	49	66	3.24	0	658.8	0	2	10	1337000	2	1186.54	2372.07	0	2.61	28.03	4203	4203	MS2	18/42	18	42	21jan_CC_E1E2_DeGlyco.raw
High	A	12	IQFASQIGLTK	1657	Unambiguous	Isoform of B1B1B2, MayaroE2 OS=Homo sapiens (Human) OX=9606 GN=A1 PE=1 SV=1 - [MayaroE2_HUMAN]	1	1	B1B1B1		HCD	1	0	1	1	46	41	3.16	0	788.02	0	12	22	1363000	2	603.349	1205.69	0	1.71	28.03	4204	4204	MS2	16/20	16	20	21jan_CC_E1E2_DeGlyco.raw
High	A	12	AmNcAVGNIPVSmDIADSAFTR	2195	Unambiguous	Isoform of A1A1A2, MayaroE1 OS=Homo sapiens (Human) OX=9606 GN=A1 PE=1 SV=1 - [MayaroE1_HUMAN]	1	1	A1A1A1	M2(Oxidation); C4(Carbamidomethyl); M13(Oxidation)	HCD	1	0	1	1	44	61	3.09	0	552.86	0	3	4	4091000	2	1186.54	2372.07	0	2.2	28.05	4208	4208	MS2	17/42	17	42	21jan_CC_E1E2_DeGlyco.raw
High	A	12	AmNcAVGNIPVSmDIADSAFTR	2195	Unambiguous	Isoform of A1A1A2, MayaroE1 OS=Homo sapiens (Human) OX=9606 GN=A1 PE=1 SV=1 - [MayaroE1_HUMAN]	1	1	A1A1A1	M2(Oxidation); C4(Carbamidomethyl); M13(Oxidation)	HCD	1	0	1	1	89	94	2.92	0	135.88	0	13	5	12490000	3	791.364	2372.08	0	3.9	28.15	4226	4226	MS2	13/84	13	84	21jan_CC_E1E2_DeGlyco.raw
High	A	12	SLNNQFASFIDK	2564	Unambiguous	Keratin, type II cytoskeletal 1 OS=Homo sapiens (Human) OX=9606 GN=KRT1 PE=1 SV=6 - [K2C1_HUMAN]	1	1	P04264		HCD	1	0	1	1	181	212	2.73	0	613.97	0	11	50	465400	2	692.35	1383.69	0	1.05	28.16	4229	4229	MS2	14/22	14	22	21jan_CC_E1E2_DeGlyco.raw
High	A	12	VTYGTVnQTVEAYVnGDHAVTIAGTK	2565	Unambiguous	Isoform of A1A1A2, MayaroE1 OS=Homo sapiens (Human) OX=9606 GN=A1 PE=1 SV=1 - [MayaroE1_HUMAN]	1	1	A1A1A1	N7(Deamidated); N15(Deamidated)	HCD	1	0	1	1	78	92	7.5	0	840.55	0	24	33	240500	3	904.113	2710.32	0	1.55	28.17	4230	4230	MS2	27/100	27	100	21jan_CC_E1E2_DeGlyco.raw
High	A	12	VTYGTVnQTVEAYVnGDHAVTIAGTK	2565	Unambiguous	Isoform of A1A1A2, MayaroE1 OS=Homo sapiens (Human) OX=9606 GN=A1 PE=1 SV=1 - [MayaroE1_HUMAN]	1	1	A1A1A1	N7(Deamidated); N15(Deamidated)	HCD	1	0	1	1	88	103	7.24	0	838.78	0	22	29	274100	3	904.112	2710.32	0	0.67	28.2	4236	4236	MS2	27/100	27	100	21jan_CC_E1E2_DeGlyco.raw
High	A	12	cDVHSHSNVAVLQEVSIEAEGR	1674	Unambiguous	Isoform of A1A1A2, MayaroE1 OS=Homo sapiens (Human) OX=9606 GN=A1 PE=1 SV=1 - [MayaroE1_HUMAN]	1	1	A1A1A1	C1(Carbamidomethyl)	HCD	1	0	1	1	70	70	4.08	0	588.69	0	9	16	775900	3	812.723	2436.15	0	-1.3	28.22	4239	4239	MS2	22/84	22	84	21jan_CC_E1E2_DeGlyco.raw
High	A	12	cDVHSHSNVAVLQEVSIEAEGR	1674	Unambiguous	Isoform of A1A1A2, MayaroE1 OS=Homo sapiens (Human) OX=9606 GN=A1 PE=1 SV=1 - [MayaroE1_HUMAN]	1	1	A1A1A1	C1(Carbamidomethyl)	HCD	1	0	1	1	142	115	5.59	0	598.89	0	4	9	1981000	4	609.796	2436.16	0	2.03	28.25	4244	4244	MS2	26/126	26	126	21jan_CC_E1E2_DeGlyco.raw
High	A	12	cDVHSHSNVAVLQEVSIEAEGR	1674	Unambiguous	Isoform of A1A1A2, MayaroE1 OS=Homo sapiens (Human) OX=9606 GN=A1 PE=1 SV=1 - [MayaroE1_HUMAN]	1	1	A1A1A1	C1(Carbamidomethyl)	HCD	1	0	1	1	62	58	3.4	0	503.93	0	9	18	729000	3	812.723	2436.16	0	-0.7	28.27	4248	4248	MS2	20/84	20	84	21jan_CC_E1E2_DeGlyco.raw
High	A	12	cDVHSHSNVAVLQEVSIEAEGR	1674	Unambiguous	Isoform of A1A1A2, MayaroE1 OS=Homo sapiens (Human) OX=9606 GN=A1 PE=1 SV=1 - [MayaroE1_HUMAN]	1	1	A1A1A1	C1(Carbamidomethyl)	HCD	1	0	1	1	137	112	5.1	0	504.71	0	6	8	2059000	4	609.796	2436.16	0	1.43	28.28	4250	4250	MS2	25/126	25	126	21jan_CC_E1E2_DeGlyco.raw
High	A	12	SYELPDGQVITIGNER	2682	Unambiguous	POTE ankyrin domain family member F OS=Homo sapiens (Human) OX=9606 GN=POTEF PE=1 SV=2 - [POTEF_HUMAN]|Actin, cytoplasmic 1 OS=Homo sapiens (Human) OX=9606 GN=ACTB PE=1 SV=1 - [ACTB_HUMAN]|Actin, aortic smooth muscle OS=Homo sapiens (Human) OX=9606 GN=ACTA2 PE=1 SV=1 - [ACTA_HUMAN]|Actin, cytoplasmic 2 OS=Homo sapiens (Human) OX=9606 GN=ACTG1 PE=1 SV=1 - [ACTG_HUMAN]|Actin, gamma-enteric smooth m…	13	13	A5A3E0;P60709;P62736;P63261;P63267;P63267-2;P68032;P68133;Q562R1;Q6S8J3;Q9BYX7;A0A2R8Y793;A0A2R8YEA7		HCD	1	0	1	1	68	52	3.3	0	1268.04	0	64	28	611500	2	895.954	1790.9	0	4.44	28.49	4288	4288	MS2	22/30	22	30	21jan_CC_E1E2_DeGlyco.raw
High	A	12	VTYGTVnQTVEAYVnGDHAVTIAGTK	2565	Unambiguous	Isoform of A1A1A2, MayaroE1 OS=Homo sapiens (Human) OX=9606 GN=A1 PE=1 SV=1 - [MayaroE1_HUMAN]	1	1	A1A1A1	N7(Deamidated); N15(Deamidated)	HCD	1	0	1	1	140	169	4.74	0	848.34	0	4	9	887600	2	1355.67	2710.33	0	2.57	28.51	4292	4292	MS2	18/50	18	50	21jan_CC_E1E2_DeGlyco.raw
High	A	12	YISPDQLADLYK	2692	Unambiguous	Alpha-enolase OS=Homo sapiens (Human) OX=9606 GN=ENO1 PE=1 SV=2 - [ENOA_HUMAN]|Isoform of P06733, Isoform MBP-1 of Alpha-enolase OS=Homo sapiens (Human) OX=9606 GN=ENO1 PE=1 SV=2 - [ENOA-2_HUMAN]|Isoform of P06733, Alpha-enolase OS=Homo sapiens (Human) OX=9606 GN=ENO1 PE=1 SV=1 - [A0A2R8Y6G6_HUMAN]	3	3	P06733;P06733-2;A0A2R8Y6G6		HCD	1	0	1	1	165	186	2.61	0	420.6	0	12	33	754500	2	713.368	1425.73	0	2.1	28.52	4295	4295	MS2	2021-12-22	12	22	21jan_CC_E1E2_DeGlyco.raw
High	A	12	VTYGTVnQTVEAYVnGDHAVTIAGTK	2565	Unambiguous	Isoform of A1A1A2, MayaroE1 OS=Homo sapiens (Human) OX=9606 GN=A1 PE=1 SV=1 - [MayaroE1_HUMAN]	1	1	A1A1A1	N7(Deamidated); N15(Deamidated)	HCD	1	0	1	1	113	143	3.92	0	576.52	0	3	4	2376000	2	1355.67	2710.33	0	2.39	28.54	4298	4298	MS2	16/50	16	50	21jan_CC_E1E2_DeGlyco.raw
High	A	12	YISPDQLADLYK	2692	Unambiguous	Alpha-enolase OS=Homo sapiens (Human) OX=9606 GN=ENO1 PE=1 SV=2 - [ENOA_HUMAN]|Isoform of P06733, Isoform MBP-1 of Alpha-enolase OS=Homo sapiens (Human) OX=9606 GN=ENO1 PE=1 SV=2 - [ENOA-2_HUMAN]|Isoform of P06733, Alpha-enolase OS=Homo sapiens (Human) OX=9606 GN=ENO1 PE=1 SV=1 - [A0A2R8Y6G6_HUMAN]	3	3	P06733;P06733-2;A0A2R8Y6G6		HCD	1	0	1	1	168	179	3.54	0	365.19	0	6	19	1566000	2	713.367	1425.73	0	0.64	28.55	4299	4299	MS2	2021-12-22	12	22	21jan_CC_E1E2_DeGlyco.raw
High	A	12	VTYGTVnQTVEAYVnGDHAVTIAGTK	2565	Unambiguous	Isoform of A1A1A2, MayaroE1 OS=Homo sapiens (Human) OX=9606 GN=A1 PE=1 SV=1 - [MayaroE1_HUMAN]	1	1	A1A1A1	N7(Deamidated); N15(Deamidated)	HCD	1	0	1	1	111	112	4.72	0	263.24	0	4	27	435900	4	678.336	2710.32	0	0.8	28.55	4301	4301	MS2	23/150	23	150	21jan_CC_E1E2_DeGlyco.raw
High	A	12	VTYGTVnQTVEAYVnGDHAVTIAGTK	2565	Unambiguous	Isoform of A1A1A2, MayaroE1 OS=Homo sapiens (Human) OX=9606 GN=A1 PE=1 SV=1 - [MayaroE1_HUMAN]	1	1	A1A1A1	N7(Deamidated); N15(Deamidated)	HCD	1	0	1	1	108	108	4.24	0	273.98	0	5	24	628100	4	678.336	2710.32	0	1.07	28.58	4305	4305	MS2	22/150	22	150	21jan_CC_E1E2_DeGlyco.raw
High	A	12	VTYGTVnQTVEAYVnGDHAVTIAGTK	2565	Unambiguous	Isoform of A1A1A2, MayaroE1 OS=Homo sapiens (Human) OX=9606 GN=A1 PE=1 SV=1 - [MayaroE1_HUMAN]	1	1	A1A1A1	N7(Deamidated); N15(Deamidated)	HCD	1	0	1	1	65	98	3.1	0	317.26	0	4	7	2799000	2	1355.67	2710.33	0	1.94	28.59	4307	4307	MS2	1950-12-01	12	50	21jan_CC_E1E2_DeGlyco.raw
High	A	12	SYELPDGQVITIGNER	2682	Unambiguous	POTE ankyrin domain family member F OS=Homo sapiens (Human) OX=9606 GN=POTEF PE=1 SV=2 - [POTEF_HUMAN]|Actin, cytoplasmic 1 OS=Homo sapiens (Human) OX=9606 GN=ACTB PE=1 SV=1 - [ACTB_HUMAN]|Actin, aortic smooth muscle OS=Homo sapiens (Human) OX=9606 GN=ACTA2 PE=1 SV=1 - [ACTA_HUMAN]|Actin, cytoplasmic 2 OS=Homo sapiens (Human) OX=9606 GN=ACTG1 PE=1 SV=1 - [ACTG_HUMAN]|Actin, gamma-enteric smooth m…	13	13	A5A3E0;P60709;P62736;P63261;P63267;P63267-2;P68032;P68133;Q562R1;Q6S8J3;Q9BYX7;A0A2R8Y793;A0A2R8YEA7		HCD	1	0	1	1	135	121	2.81	0	346.01	0	13	9	4160000	2	895.954	1790.9	0	4.38	28.62	4314	4314	MS2	2021-12-30	12	30	21jan_CC_E1E2_DeGlyco.raw
High	A	12	SYELPDGQVITIGNER	2682	Unambiguous	POTE ankyrin domain family member F OS=Homo sapiens (Human) OX=9606 GN=POTEF PE=1 SV=2 - [POTEF_HUMAN]|Actin, cytoplasmic 1 OS=Homo sapiens (Human) OX=9606 GN=ACTB PE=1 SV=1 - [ACTB_HUMAN]|Actin, aortic smooth muscle OS=Homo sapiens (Human) OX=9606 GN=ACTA2 PE=1 SV=1 - [ACTA_HUMAN]|Actin, cytoplasmic 2 OS=Homo sapiens (Human) OX=9606 GN=ACTG1 PE=1 SV=1 - [ACTG_HUMAN]|Actin, gamma-enteric smooth m…	13	13	A5A3E0;P60709;P62736;P63261;P63267;P63267-2;P68032;P68133;Q562R1;Q6S8J3;Q9BYX7;A0A2R8Y793;A0A2R8YEA7		HCD	1	0	1	1	155	139	2.75	0	352.74	0	12	8	4545000	2	895.953	1790.9	0	4.03	28.65	4317	4317	MS2	2021-12-30	12	30	21jan_CC_E1E2_DeGlyco.raw
High	A	12	WQFnSPFVPR	2336	Unambiguous	Isoform of B1B1B2, MayaroE2 OS=Homo sapiens (Human) OX=9606 GN=A1 PE=1 SV=1 - [MayaroE2_HUMAN]	1	1	B1B1B1	N4(Deamidated)	HCD	1	0	1	1	229	213	2.57	0	493.19	0	8	39	780900	2	639.817	1278.63	0	0.48	28.7	4328	4328	MS2	2021-11-18	11	18	21jan_CC_E1E2_DeGlyco.raw
High	A	12	VHSSSEcAVTGTmGHFILAK	1229	Unambiguous	Isoform of B1B1B2, MayaroE2 OS=Homo sapiens (Human) OX=9606 GN=A1 PE=1 SV=1 - [MayaroE2_HUMAN]	1	1	B1B1B1	C7(Carbamidomethyl); M13(Oxidation)	HCD	1	0	1	1	109	94	5.56	0	437.36	0	20	27	354500	3	716.677	2148.02	0	-2.53	28.71	4329	4329	MS2	24/76	24	76	21jan_CC_E1E2_DeGlyco.raw
High	A	12	WQFnSPFVPR	2336	Unambiguous	Isoform of B1B1B2, MayaroE2 OS=Homo sapiens (Human) OX=9606 GN=A1 PE=1 SV=1 - [MayaroE2_HUMAN]	1	1	B1B1B1	N4(Deamidated)	HCD	1	0	1	1	218	195	3.1	0	476.35	0	10	33	946100	2	639.818	1278.63	0	1.24	28.74	4334	4334	MS2	2021-11-18	11	18	21jan_CC_E1E2_DeGlyco.raw
High	A	12	VHSSSEcAVTGTmGHFILAK	1229	Unambiguous	Isoform of B1B1B2, MayaroE2 OS=Homo sapiens (Human) OX=9606 GN=A1 PE=1 SV=1 - [MayaroE2_HUMAN]	1	1	B1B1B1	C7(Carbamidomethyl); M13(Oxidation)	HCD	1	0	1	1	109	88	5.53	0	455.34	0	16	30	394300	3	716.677	2148.02	0	-2.53	28.75	4336	4336	MS2	24/76	24	76	21jan_CC_E1E2_DeGlyco.raw
High	A	12	VETGVLKPGmVVTFAPVNVTTEVK	2751	Unambiguous	Elongation factor 1-alpha 1 OS=Homo sapiens (Human) OX=9606 GN=EEF1A1 PE=1 SV=1 - [EF1A1_HUMAN]|Putative elongation factor 1-alpha-like 3 OS=Homo sapiens (Human) OX=9606 GN=EEF1A1P5 PE=5 SV=1 - [EF1A3_HUMAN]|Isoform of P68104, Isoform 2 of Elongation factor 1-alpha 1 OS=Homo sapiens (Human) OX=9606 GN=EEF1A1 PE=1 SV=1 - [EF1A1-2_HUMAN]|Isoform of P68104, Tr-type G domain-containing protein OS=Hom…	4	4	P68104;Q5VTE0;P68104-2;A0A087WVQ9	M10(Oxidation)	HCD	1	0	1	1	27	31	2.65	0	166.04	0	12	47	165400	3	844.466	2531.38	0	2.02	28.79	4343	4343	MS2	16/92	16	92	21jan_CC_E1E2_DeGlyco.raw
High	A	12	FTVRPHHGIELPcTTYQLTTAETSEEIDmHMPPDIPDR	2216	Ambiguous	Isoform of B1B1B2, MayaroE2 OS=Homo sapiens (Human) OX=9606 GN=A1 PE=1 SV=1 - [MayaroE2_HUMAN]	1	1	B1B1B1	C13(Carbamidomethyl); M29(Oxidation)	HCD	0.0078	0	1	1	65	108	5.11	0	109.06	0	3	4	959400	5	891.025	4451.1	0	5.37	28.8	4346	4346	MS2	17/296	17	296	21jan_CC_E1E2_DeGlyco.raw
High	A	12	FTVRPHHGIELPcTTYQLTTAETSEEIDMHmPPDIPDR	2216	Ambiguous	Isoform of B1B1B2, MayaroE2 OS=Homo sapiens (Human) OX=9606 GN=A1 PE=1 SV=1 - [MayaroE2_HUMAN]	1	1	B1B1B1	C13(Carbamidomethyl); M31(Oxidation)	HCD		0.0078	2	2	65	108	5.07	0	109.06	0	3	4	959400	5	891.025	4451.1	0	5.37	28.8	4346	4346	MS2	17/296	17	296	21jan_CC_E1E2_DeGlyco.raw
High	A	12	VETGVLKPGmVVTFAPVNVTTEVK	2751	Unambiguous	Elongation factor 1-alpha 1 OS=Homo sapiens (Human) OX=9606 GN=EEF1A1 PE=1 SV=1 - [EF1A1_HUMAN]|Putative elongation factor 1-alpha-like 3 OS=Homo sapiens (Human) OX=9606 GN=EEF1A1P5 PE=5 SV=1 - [EF1A3_HUMAN]|Isoform of P68104, Isoform 2 of Elongation factor 1-alpha 1 OS=Homo sapiens (Human) OX=9606 GN=EEF1A1 PE=1 SV=1 - [EF1A1-2_HUMAN]|Isoform of P68104, Tr-type G domain-containing protein OS=Hom…	4	4	P68104;Q5VTE0;P68104-2;A0A087WVQ9	M10(Oxidation)	HCD	1	0	1	1	10	12	2.54	0	119.94	0	19	42	205600	3	844.466	2531.38	0	1.59	28.82	4348	4348	MS2	13/92	13	92	21jan_CC_E1E2_DeGlyco.raw
High	A	12	FIAVGYVDDTQFVR	2766	Unambiguous	Isoform of P04439, Ig-like domain-containing protein OS=Homo sapiens (Human) OX=9606 GN=HLA-A PE=1 SV=1 - [A0A140T8W8_HUMAN]|Isoform of P04439, Ig-like domain-containing protein OS=Homo sapiens (Human) OX=9606 GN=HLA-A PE=1 SV=1 - [A0A140T975_HUMAN]|Isoform of P04439, Ig-like domain-containing protein OS=Homo sapiens (Human) OX=9606 GN=HLA-A PE=1 SV=1 - [A0A140T913_HUMAN]|Isoform of P04439, Ig-li…	37	37	A0A140T8W8;A0A140T975;A0A140T913;A0A140T955;A0A140T937;A0A140T912;A0A140T930;B0UXQ0;A0A140T941;P04439;A0A140T8Y4;Q5SRN5;Q5SRN7;Q9GJ45;A0A0G2JIF2;A0A0G2JI36;A0A140T953;A0A140T9X5;A0A140T9M5;A0A140TA13;A0A140T9Z4;A0A0G2JPD3;A0A0G2JL56;A0A140T933;A0A140T9I0;A0A140T9Z6;A0A1W2PPF8;A0A1W2PPQ2;A0A1W2PQD0;A0A1W2PQS8;A0A1W2PR61;A0A1W2PRT9;A0A1W2PRZ0;A0A1W2PS24;A0A1W2PS39;A0A1W2PSE7;P04439-2		HCD	1	0	1	1	182	182	3.69	0	1149.18	0	16	54	258600	2	815.417	1629.83	0	0	28.83	4350	4350	MS2	18/26	18	26	21jan_CC_E1E2_DeGlyco.raw
High	A	12	FTVRPHHGIELPcTTYQLTTAETSEEIDmHMPPDIPDR	2216	Ambiguous	Isoform of B1B1B2, MayaroE2 OS=Homo sapiens (Human) OX=9606 GN=A1 PE=1 SV=1 - [MayaroE2_HUMAN]	1	1	B1B1B1	C13(Carbamidomethyl); M29(Oxidation)	HCD	0.0156	0	1	1	88	94	6.41	0	143.83	0	32	2	0	5	891.028	4451.11	0.01	7.83	28.84	4352	4352	MS2	18/296	18	296	21jan_CC_E1E2_DeGlyco.raw
High	A	12	FTVRPHHGIELPcTTYQLTTAETSEEIDMHmPPDIPDR	2216	Ambiguous	Isoform of B1B1B2, MayaroE2 OS=Homo sapiens (Human) OX=9606 GN=A1 PE=1 SV=1 - [MayaroE2_HUMAN]	1	1	B1B1B1	C13(Carbamidomethyl); M31(Oxidation)	HCD		0.0156	2	2	88	94	6.31	0	143.83	0	32	2	0	5	891.028	4451.11	0.01	7.83	28.84	4352	4352	MS2	18/296	18	296	21jan_CC_E1E2_DeGlyco.raw
High	A	12	IKVTYGTVnQTVEAYVnGDHAVTIAGTK	2774	Unambiguous	Isoform of A1A1A2, MayaroE1 OS=Homo sapiens (Human) OX=9606 GN=A1 PE=1 SV=1 - [MayaroE1_HUMAN]	1	1	A1A1A1	N9(Deamidated); N17(Deamidated)	HCD	1	0	1	1	99	76	5.97	0	330.5	1	32	19	265800	4	738.634	2951.52	0	5.26	28.85	4353	4353	MS2	26/162	26	162	21jan_CC_E1E2_DeGlyco.raw
High	A	12	FTVRPHHGIELPcTTYQLTTAETSEEIDmHMPPDIPDR	2216	Unambiguous	Isoform of B1B1B2, MayaroE2 OS=Homo sapiens (Human) OX=9606 GN=A1 PE=1 SV=1 - [MayaroE2_HUMAN]	1	1	B1B1B1	C13(Carbamidomethyl); M29(Oxidation)	HCD	1	0	1	1	8	5	3.19	0	78.84	0	3	8	507700	4	1113.53	4451.09	0	3.2	28.85	4354	4354	MS2	25/222	25	222	21jan_CC_E1E2_DeGlyco.raw
High	A	12	FTVRPHHGIELPcTTYQLTTAETSEEIDMHmPPDIPDR	2216	Unambiguous	Isoform of B1B1B2, MayaroE2 OS=Homo sapiens (Human) OX=9606 GN=A1 PE=1 SV=1 - [MayaroE2_HUMAN]	1	1	B1B1B1	C13(Carbamidomethyl); M31(Oxidation)	HCD	1	0	1	2	8	5	3.19	0	70.3	0	3	8	507700	4	1113.53	4451.09	0	3.2	28.85	4354	4354	MS2	24/222	24	222	21jan_CC_E1E2_DeGlyco.raw
High	A	12	FTVRPHHGIELPcTTYQLTTAETSEEIDmHMPPDIPDR	2216	Ambiguous	Isoform of B1B1B2, MayaroE2 OS=Homo sapiens (Human) OX=9606 GN=A1 PE=1 SV=1 - [MayaroE2_HUMAN]	1	1	B1B1B1	C13(Carbamidomethyl); M29(Oxidation)	HCD	0.0343	0	1	1	13	10	3.79	0	17.63	0	3	4	974900	4	1113.53	4451.09	0	3.31	28.87	4358	4358	MS2	14/222	14	222	21jan_CC_E1E2_DeGlyco.raw
High	A	12	FTVRPHHGIELPcTTYQLTTAETSEEIDMHmPPDIPDR	2216	Ambiguous	Isoform of B1B1B2, MayaroE2 OS=Homo sapiens (Human) OX=9606 GN=A1 PE=1 SV=1 - [MayaroE2_HUMAN]	1	1	B1B1B1	C13(Carbamidomethyl); M31(Oxidation)	HCD		0.0343	2	2	13	10	3.66	0	14.78	0	3	4	974900	4	1113.53	4451.09	0	3.31	28.87	4358	4358	MS2	13/222	13	222	21jan_CC_E1E2_DeGlyco.raw
High	A	12	IKVTYGTVnQTVEAYVnGDHAVTIAGTK	2774	Unambiguous	Isoform of A1A1A2, MayaroE1 OS=Homo sapiens (Human) OX=9606 GN=A1 PE=1 SV=1 - [MayaroE1_HUMAN]	1	1	A1A1A1	N9(Deamidated); N17(Deamidated)	HCD	1	0	1	1	97	70	5.52	0	359.81	1	29	16	395100	4	738.634	2951.52	0	5.34	28.88	4359	4359	MS2	27/162	27	162	21jan_CC_E1E2_DeGlyco.raw
High	A	12	VHIPFPLInTTcR	2793	Unambiguous	Isoform of B1B1B2, MayaroE2 OS=Homo sapiens (Human) OX=9606 GN=A1 PE=1 SV=1 - [MayaroE2_HUMAN]	1	1	B1B1B1	N9(Deamidated); C12(Carbamidomethyl)	HCD	1	0	1	1	70	74	3.51	0	538.31	0	2	4	7065000	3	523.614	1568.83	0	1.78	28.9	4364	4364	MS2	17/48	17	48	21jan_CC_E1E2_DeGlyco.raw
High	A	12	VHIPFPLInTTcR	2793	Unambiguous	Isoform of B1B1B2, MayaroE2 OS=Homo sapiens (Human) OX=9606 GN=A1 PE=1 SV=1 - [MayaroE2_HUMAN]	1	1	B1B1B1	N9(Deamidated); C12(Carbamidomethyl)	HCD	1	0	1	1	32	40	3.26	0	344.1	0	11	15	1817000	2	784.917	1568.83	0	1.05	28.92	4366	4366	MS2	2021-12-24	12	24	21jan_CC_E1E2_DeGlyco.raw
High	A	12	VHIPFPLInTTcR	2793	Unambiguous	Isoform of B1B1B2, MayaroE2 OS=Homo sapiens (Human) OX=9606 GN=A1 PE=1 SV=1 - [MayaroE2_HUMAN]	1	1	B1B1B1	N9(Deamidated); C12(Carbamidomethyl)	HCD	1	0	1	1	72	76	3.22	0	573.73	0	4	1	25300000	3	523.615	1568.83	0	2.72	28.94	4370	4370	MS2	18/48	18	48	21jan_CC_E1E2_DeGlyco.raw
High	A	12	VHIPFPLInTTcR	2793	Unambiguous	Isoform of B1B1B2, MayaroE2 OS=Homo sapiens (Human) OX=9606 GN=A1 PE=1 SV=1 - [MayaroE2_HUMAN]	1	1	B1B1B1	N9(Deamidated); C12(Carbamidomethyl)	HCD	1	0	1	1	31	44	3.35	0	415.69	0	4	3	10470000	2	784.918	1568.83	0	1.68	28.95	4371	4371	MS2	13/24	13	24	21jan_CC_E1E2_DeGlyco.raw
High	A	12	AMNcAVGNIPVSmDIADSAFTR	2195	Unambiguous	Isoform of A1A1A2, MayaroE1 OS=Homo sapiens (Human) OX=9606 GN=A1 PE=1 SV=1 - [MayaroE1_HUMAN]	1	1	A1A1A1	C4(Carbamidomethyl); M13(Oxidation)	HCD	1	0	1	1	120	131	2.65	0	404.62	0	9	15	620100	2	1178.54	2356.08	0	1.41	28.95	4373	4373	MS2	15/42	15	42	21jan_CC_E1E2_DeGlyco.raw
High	A	12	AMNcAVGNIPVSmDIADSAFTR	2195	Unambiguous	Isoform of A1A1A2, MayaroE1 OS=Homo sapiens (Human) OX=9606 GN=A1 PE=1 SV=1 - [MayaroE1_HUMAN]	1	1	A1A1A1	C4(Carbamidomethyl); M13(Oxidation)	HCD	1	0	1	1	111	115	2.75	0	466.64	0	3	6	2086000	2	1178.54	2356.07	0	0.27	28.98	4377	4377	MS2	16/42	16	42	21jan_CC_E1E2_DeGlyco.raw
High	A	12	WQFNSPFVPR	2336	Unambiguous	Isoform of B1B1B2, MayaroE2 OS=Homo sapiens (Human) OX=9606 GN=A1 PE=1 SV=1 - [MayaroE2_HUMAN]	1	1	B1B1B1		HCD	1	0	1	1	207	212	3.53	0	521.78	0	0	28	1002000	3	426.552	1277.64	0	-1.13	29.11	4402	4402	MS2	15/36	15	36	21jan_CC_E1E2_DeGlyco.raw
High	A	12	WQFNSPFVPR	2336	Unambiguous	Isoform of B1B1B2, MayaroE2 OS=Homo sapiens (Human) OX=9606 GN=A1 PE=1 SV=1 - [MayaroE2_HUMAN]	1	1	B1B1B1		HCD	1	0	1	1	209	211	3.8	0	518	0	3	24	1245000	3	426.552	1277.64	0	-1.2	29.14	4408	4408	MS2	15/36	15	36	21jan_CC_E1E2_DeGlyco.raw
High	A	12	VTYGTVnQTVEAYVnGDHAVTIAGTK	2565	Unambiguous	Isoform of A1A1A2, MayaroE1 OS=Homo sapiens (Human) OX=9606 GN=A1 PE=1 SV=1 - [MayaroE1_HUMAN]	1	1	A1A1A1	N7(Deamidated); N15(Deamidated)	HCD	1	0	1	1	85	99	7.67	0	1141.47	0	13	9	1304000	3	904.109	2710.31	0	-3.52	29.21	4421	4421	MS2	29/100	29	100	21jan_CC_E1E2_DeGlyco.raw
High	A	12	VTYGTVnQTVEAYVnGDHAVTIAGTK	2565	Unambiguous	Isoform of A1A1A2, MayaroE1 OS=Homo sapiens (Human) OX=9606 GN=A1 PE=1 SV=1 - [MayaroE1_HUMAN]	1	1	A1A1A1	N7(Deamidated); N15(Deamidated)	HCD	1	0	1	1	82	97	7.76	0	1129.35	0	26	7	1778000	3	904.108	2710.31	0	-3.79	29.22	4424	4424	MS2	29/100	29	100	21jan_CC_E1E2_DeGlyco.raw
High	A	12	SVIHFSTASAAPSFIVSVcSSR	2843	Unambiguous	Isoform of A1A1A2, MayaroE1 OS=Homo sapiens (Human) OX=9606 GN=A1 PE=1 SV=1 - [MayaroE1_HUMAN]	1	1	A1A1A1	C19(Carbamidomethyl)	HCD	1	0	1	1	126	131	5.53	0	1073.65	0	17	20	916600	3	770.721	2310.15	0	-2.42	29.24	4428	4428	MS2	29/84	29	84	21jan_CC_E1E2_DeGlyco.raw
High	A	12	SVIHFSTASAAPSFIVSVcSSR	2843	Unambiguous	Isoform of A1A1A2, MayaroE1 OS=Homo sapiens (Human) OX=9606 GN=A1 PE=1 SV=1 - [MayaroE1_HUMAN]	1	1	A1A1A1	C19(Carbamidomethyl)	HCD	1	0	1	1	141	135	5.35	0	937.17	0	9	14	1093000	3	770.721	2310.15	0	-3.05	29.25	4430	4430	MS2	28/84	28	84	21jan_CC_E1E2_DeGlyco.raw
High	A	12	cDVHSHSNVAVLQEVSIEAEGR	1674	Unambiguous	Isoform of A1A1A2, MayaroE1 OS=Homo sapiens (Human) OX=9606 GN=A1 PE=1 SV=1 - [MayaroE1_HUMAN]	1	1	A1A1A1	C1(Carbamidomethyl)	HCD	1	0	1	1	87	65	4.97	0	745.08	0	7	26	556400	3	812.722	2436.15	0	-2.58	29.4	4456	4456	MS2	24/84	24	84	21jan_CC_E1E2_DeGlyco.raw
High	A	12	cDVHSHSNVAVLQEVSIEAEGR	1674	Unambiguous	Isoform of A1A1A2, MayaroE1 OS=Homo sapiens (Human) OX=9606 GN=A1 PE=1 SV=1 - [MayaroE1_HUMAN]	1	1	A1A1A1	C1(Carbamidomethyl)	HCD	1	0	1	1	86	61	4.71	0	712.28	0	13	20	736900	3	812.721	2436.15	0	-3.48	29.42	4460	4460	MS2	23/84	23	84	21jan_CC_E1E2_DeGlyco.raw
High	A	12	SVIHFSTASAAPSFIVSVcSSR	2843	Unambiguous	Isoform of A1A1A2, MayaroE1 OS=Homo sapiens (Human) OX=9606 GN=A1 PE=1 SV=1 - [MayaroE1_HUMAN]	1	1	A1A1A1	C19(Carbamidomethyl)	HCD	1	0	1	1	82	77	5.52	0	815.68	0	2	37	252600	2	1155.58	2310.15	0	-2.2	29.44	4464	4464	MS2	22/42	22	42	21jan_CC_E1E2_DeGlyco.raw
High	A	12	SVIHFSTASAAPSFIVSVcSSR	2843	Unambiguous	Isoform of A1A1A2, MayaroE1 OS=Homo sapiens (Human) OX=9606 GN=A1 PE=1 SV=1 - [MayaroE1_HUMAN]	1	1	A1A1A1	C19(Carbamidomethyl)	HCD	1	0	1	1	71	70	5.35	0	1248.96	0	6	7	1819000	2	1155.58	2310.15	0	-1.46	29.45	4466	4466	MS2	25/42	25	42	21jan_CC_E1E2_DeGlyco.raw
High	A	12	SVIHFSTASAAPSFIVSVcSSR	2843	Unambiguous	Isoform of A1A1A2, MayaroE1 OS=Homo sapiens (Human) OX=9606 GN=A1 PE=1 SV=1 - [MayaroE1_HUMAN]	1	1	A1A1A1	C19(Carbamidomethyl)	HCD	1	0	1	1	107	108	2.53	0	92.73	0	21	9	9983000	3	770.722	2310.15	0	-1.7	29.47	4469	4469	MS2	1984-09-01	9	84	21jan_CC_E1E2_DeGlyco.raw
High	A	12	SVIHFSTASAAPSFIVSVcSSR	2843	Unambiguous	Isoform of A1A1A2, MayaroE1 OS=Homo sapiens (Human) OX=9606 GN=A1 PE=1 SV=1 - [MayaroE1_HUMAN]	1	1	A1A1A1	C19(Carbamidomethyl)	HCD	1	0	1	1	112	101	3.17	0	87.54	0	20	4	26180000	3	770.723	2310.15	0	-0.04	29.49	4474	4474	MS2	1984-09-01	9	84	21jan_CC_E1E2_DeGlyco.raw
High	A	12	FTVRPHHGIELPcTTYQLTTAETSEEIDMHMPPDIPDR	2216	Unambiguous	Isoform of B1B1B2, MayaroE2 OS=Homo sapiens (Human) OX=9606 GN=A1 PE=1 SV=1 - [MayaroE2_HUMAN]	1	1	B1B1B1	C13(Carbamidomethyl)	HCD	1	0	1	1	55	73	4.93	0	104.94	0	5	13	346300	5	887.82	4435.07	0	-1.42	29.56	4487	4487	MS2	17/296	17	296	21jan_CC_E1E2_DeGlyco.raw
High	A	12	FTVRPHHGIELPcTTYQLTTAETSEEIDMHMPPDIPDR	2216	Unambiguous	Isoform of B1B1B2, MayaroE2 OS=Homo sapiens (Human) OX=9606 GN=A1 PE=1 SV=1 - [MayaroE2_HUMAN]	1	1	B1B1B1	C13(Carbamidomethyl)	HCD	1	0	1	1	68	73	4.68	0	172.17	0	4	4	913600	5	887.821	4435.08	0	-0.45	29.58	4490	4490	MS2	20/296	20	296	21jan_CC_E1E2_DeGlyco.raw
High	A	12	FTVRPHHGIELPcTTYQLTTAETSEEIDMHMPPDIPDR	2216	Unambiguous	Isoform of B1B1B2, MayaroE2 OS=Homo sapiens (Human) OX=9606 GN=A1 PE=1 SV=1 - [MayaroE2_HUMAN]	1	1	B1B1B1	C13(Carbamidomethyl)	HCD	1	0	1	1	8	17	4.74	0	56.99	0	17	10	242700	4	1109.53	4435.09	0	2.4	29.59	4491	4491	MS2	22/222	22	222	21jan_CC_E1E2_DeGlyco.raw
High	A	12	FTVRPHHGIELPcTTYQLTTAETSEEIDMHMPPDIPDR	2216	Unambiguous	Isoform of B1B1B2, MayaroE2 OS=Homo sapiens (Human) OX=9606 GN=A1 PE=1 SV=1 - [MayaroE2_HUMAN]	1	1	B1B1B1	C13(Carbamidomethyl)	HCD	1	0	1	1	12	11	4.33	0	62.56	0	19	4	619800	4	1109.53	4435.08	0	0.64	29.61	4496	4496	MS2	21/222	21	222	21jan_CC_E1E2_DeGlyco.raw
High	A	12	SVIHFSTASAAPSFIVSVcSSR	2843	Unambiguous	Isoform of A1A1A2, MayaroE1 OS=Homo sapiens (Human) OX=9606 GN=A1 PE=1 SV=1 - [MayaroE1_HUMAN]	1	1	A1A1A1	C19(Carbamidomethyl)	HCD	1	0	1	1	85	110	3.88	0	503.29	0	11	16	997800	4	578.294	2310.15	0	-1	29.62	4498	4498	MS2	26/126	26	126	21jan_CC_E1E2_DeGlyco.raw
High	A	12	FTVRPHHGIELPcTTYQLTTAETSEEIDMHMPPDIPDR	2216	Unambiguous	Isoform of B1B1B2, MayaroE2 OS=Homo sapiens (Human) OX=9606 GN=A1 PE=1 SV=1 - [MayaroE2_HUMAN]	1	1	B1B1B1	C13(Carbamidomethyl)	HCD	1	0	1	1	30	47	4.2	0	227.31	0	10	16	108900	3	1479.04	4435.1	0.01	4.34	29.72	4516	4516	MS2	23/148	23	148	21jan_CC_E1E2_DeGlyco.raw
High	A	12	WQFNSPFVPR	2336	Unambiguous	Isoform of B1B1B2, MayaroE2 OS=Homo sapiens (Human) OX=9606 GN=A1 PE=1 SV=1 - [MayaroE2_HUMAN]	1	1	B1B1B1		HCD	1	0	1	1	176	197	3.25	0	582.97	0	8	1	64390000	2	639.326	1277.64	0	0.96	29.77	4526	4526	MS2	2021-12-18	12	18	21jan_CC_E1E2_DeGlyco.raw
High	A	12	WQFNSPFVPR	2336	Unambiguous	Isoform of B1B1B2, MayaroE2 OS=Homo sapiens (Human) OX=9606 GN=A1 PE=1 SV=1 - [MayaroE2_HUMAN]	1	1	B1B1B1		HCD	1	0	1	1	184	206	3.09	0	586.93	0	7	1	59750000	2	639.325	1277.64	0	0.67	29.8	4532	4532	MS2	2021-12-18	12	18	21jan_CC_E1E2_DeGlyco.raw
High	A	12	FTVRPHHGIELPcTTYQLTTAETSEEIDMHMPPDIPDR	2216	Unambiguous	Isoform of B1B1B2, MayaroE2 OS=Homo sapiens (Human) OX=9606 GN=A1 PE=1 SV=1 - [MayaroE2_HUMAN]	1	1	B1B1B1	C13(Carbamidomethyl)	HCD	1	0	1	1	78	119	5.35	0	152.86	0	4	1	3057000	6	740.022	4435.1	0	4.29	29.81	4533	4533	MS2	23/370	23	370	21jan_CC_E1E2_DeGlyco.raw
High	A	12	FTVRPHHGIELPcTTYQLTTAETSEEIDMHMPPDIPDR	2216	Unambiguous	Isoform of B1B1B2, MayaroE2 OS=Homo sapiens (Human) OX=9606 GN=A1 PE=1 SV=1 - [MayaroE2_HUMAN]	1	1	B1B1B1	C13(Carbamidomethyl)	HCD	1	0	1	1	87	105	5.56	0	228.22	0	5	2	3386000	6	740.022	4435.1	0	3.55	29.83	4538	4538	MS2	26/370	26	370	21jan_CC_E1E2_DeGlyco.raw
High	A	12	TTGIVmDSGDGVTHTVPIYEGYALPHAILR	2978	Unambiguous	Isoform of P63261, Actin, cytoplasmic 2 (Fragment) OS=Homo sapiens (Human) OX=9606 GN=ACTG1 PE=1 SV=1 - [I3L1U9_HUMAN]|Actin, cytoplasmic 1 OS=Homo sapiens (Human) OX=9606 GN=ACTB PE=1 SV=1 - [ACTB_HUMAN]|Actin, cytoplasmic 2 OS=Homo sapiens (Human) OX=9606 GN=ACTG1 PE=1 SV=1 - [ACTG_HUMAN]|Isoform of P63261, Actin, cytoplasmic 2 (Fragment) OS=Homo sapiens (Human) OX=9606 GN=ACTG1 PE=1 SV=8 - [I3…	6	6	I3L1U9;P60709;P63261;I3L4N8;A0A2R8Y793;A0A2R8YEA7	M6(Oxidation)	HCD	1	0	1	1	124	84	7.43	0	541.56	0	8	39	230700	3	1067.21	3199.62	0	2.44	29.88	4547	4547	MS2	26/116	26	116	21jan_CC_E1E2_DeGlyco.raw
High	A	12	TTGIVmDSGDGVTHTVPIYEGYALPHAILR	2978	Unambiguous	Isoform of P63261, Actin, cytoplasmic 2 (Fragment) OS=Homo sapiens (Human) OX=9606 GN=ACTG1 PE=1 SV=1 - [I3L1U9_HUMAN]|Actin, cytoplasmic 1 OS=Homo sapiens (Human) OX=9606 GN=ACTB PE=1 SV=1 - [ACTB_HUMAN]|Actin, cytoplasmic 2 OS=Homo sapiens (Human) OX=9606 GN=ACTG1 PE=1 SV=1 - [ACTG_HUMAN]|Isoform of P63261, Actin, cytoplasmic 2 (Fragment) OS=Homo sapiens (Human) OX=9606 GN=ACTG1 PE=1 SV=8 - [I3…	6	6	I3L1U9;P60709;P63261;I3L4N8;A0A2R8Y793;A0A2R8YEA7	M6(Oxidation)	HCD	1	0	1	1	57	57	7.17	0	443.8	0	6	28	227700	3	1067.21	3199.62	0	2.21	29.91	4553	4553	MS2	24/116	24	116	21jan_CC_E1E2_DeGlyco.raw
High	A	12	EATLSLHPIHPTLLSYR	1986	Unambiguous	Isoform of B1B1B2, MayaroE2 OS=Homo sapiens (Human) OX=9606 GN=A1 PE=1 SV=1 - [MayaroE2_HUMAN]	1	1	B1B1B1		HCD	1	0	1	1	72	76	4.79	0	765.38	0	0	99	143400	4	487.772	1948.07	0	1.23	29.98	4564	4564	MS2	24/96	24	96	21jan_CC_E1E2_DeGlyco.raw
High	A	12	ELTTEIDNNIEQISSYK	1506	Unambiguous	Keratin, type I cytoskeletal 10 OS=Homo sapiens (Human) OX=9606 GN=KRT10 PE=1 SV=6 - [K1C10_HUMAN]	1	1	P13645		HCD	1	0	1	1	271	237	3.5	0	867.45	0	24	82	129200	2	998.991	1996.98	0	2.13	29.98	4565	4565	MS2	16/32	16	32	21jan_CC_E1E2_DeGlyco.raw
High	A	12	VHIPFPLInTTcR	2793	Unambiguous	Isoform of B1B1B2, MayaroE2 OS=Homo sapiens (Human) OX=9606 GN=A1 PE=1 SV=1 - [MayaroE2_HUMAN]	1	1	B1B1B1	N9(Deamidated); C12(Carbamidomethyl)	HCD	1	0	1	1	67	82	2.98	0	592.68	0	4	100	259500	3	523.614	1568.83	0	0.85	29.99	4566	4566	MS2	18/48	18	48	21jan_CC_E1E2_DeGlyco.raw
High	A	12	VHIPFPLInTTcR	2793	Unambiguous	Isoform of B1B1B2, MayaroE2 OS=Homo sapiens (Human) OX=9606 GN=A1 PE=1 SV=1 - [MayaroE2_HUMAN]	1	1	B1B1B1	N9(Deamidated); C12(Carbamidomethyl)	HCD	1	0	1	1	76	86	2.8	0	414.06	0	3	90	238200	3	523.613	1568.83	0	-0.2	30.02	4572	4572	MS2	15/48	15	48	21jan_CC_E1E2_DeGlyco.raw
High	A	12	TIGGGDDSFNTFFSETGAGK	3002	Unambiguous	Isoform of Q9BQE3, Tubulin alpha chain OS=Homo sapiens (Human) OX=9606 GN=TUBA1C PE=1 SV=1 - [F5H5D3_HUMAN]|Isoform of Q71U36, Tubulin alpha chain (Fragment) OS=Homo sapiens (Human) OX=9606 GN=TUBA1A PE=1 SV=1 - [F8VQQ4_HUMAN]|Isoform of P68363, Tubulin alpha-1B chain (Fragment) OS=Homo sapiens (Human) OX=9606 GN=TUBA1B PE=1 SV=1 - [F8VRK0_HUMAN]|Isoform of Q71U36, Tubulin domain-containing prote…	19	19	F5H5D3;F8VQQ4;F8VRK0;F8VRZ4;F8VS66;F8VWV9;F8VX09;F8VXZ7;F8W0F6;Q71U36-2;P68363;P0DPH7;P0DPH7-2;Q6PEY2;Q71U36;Q9BQE3;P68363-2;F8VVB9;A0A1W2PQM2		HCD	1	0	1	1	43	48	3.9	0	365.4	0	21	50	293200	2	1004.45	2007.89	0	0.66	30.05	4576	4576	MS2	15/38	15	38	21jan_CC_E1E2_DeGlyco.raw
High	A	12	TTGIVmDSGDGVTHTVPIYEGYALPHAILR	2978	Unambiguous	Isoform of P63261, Actin, cytoplasmic 2 (Fragment) OS=Homo sapiens (Human) OX=9606 GN=ACTG1 PE=1 SV=1 - [I3L1U9_HUMAN]|Actin, cytoplasmic 1 OS=Homo sapiens (Human) OX=9606 GN=ACTB PE=1 SV=1 - [ACTB_HUMAN]|Actin, cytoplasmic 2 OS=Homo sapiens (Human) OX=9606 GN=ACTG1 PE=1 SV=1 - [ACTG_HUMAN]|Isoform of P63261, Actin, cytoplasmic 2 (Fragment) OS=Homo sapiens (Human) OX=9606 GN=ACTG1 PE=1 SV=8 - [I3…	6	6	I3L1U9;P60709;P63261;I3L4N8;A0A2R8Y793;A0A2R8YEA7	M6(Oxidation)	HCD	1	0	1	1	32	42	3.06	0	206	0	43	30	130700	4	800.659	3199.61	0	1.35	30.06	4577	4577	MS2	21/174	21	174	21jan_CC_E1E2_DeGlyco.raw
High	A	12	EIIDLVLDR	3004	Unambiguous	Isoform of Q9BQE3, Tubulin alpha chain OS=Homo sapiens (Human) OX=9606 GN=TUBA1C PE=1 SV=1 - [F5H5D3_HUMAN]|Isoform of Q71U36, Tubulin alpha chain (Fragment) OS=Homo sapiens (Human) OX=9606 GN=TUBA1A PE=1 SV=1 - [F8VQQ4_HUMAN]|Isoform of Q71U36, Tubulin domain-containing protein (Fragment) OS=Homo sapiens (Human) OX=9606 GN=TUBA1A PE=1 SV=1 - [F8VRZ4_HUMAN]|Isoform of Q9BQE3, Tubulin domain-conta…	10	10	F5H5D3;F8VQQ4;F8VRZ4;F8VS66;Q71U36-2;P68363;Q71U36;Q9BQE3;F8VVB9;A0A1W2PQM2		HCD	1	0	1	1	87	105	2.3	0	597	0	3	105	270400	2	543.314	1085.62	0	0.23	30.06	4578	4578	MS2	2021-11-16	11	16	21jan_CC_E1E2_DeGlyco.raw
High	A	12	TIGGGDDSFNTFFSETGAGK	3002	Unambiguous	Isoform of Q9BQE3, Tubulin alpha chain OS=Homo sapiens (Human) OX=9606 GN=TUBA1C PE=1 SV=1 - [F5H5D3_HUMAN]|Isoform of Q71U36, Tubulin alpha chain (Fragment) OS=Homo sapiens (Human) OX=9606 GN=TUBA1A PE=1 SV=1 - [F8VQQ4_HUMAN]|Isoform of P68363, Tubulin alpha-1B chain (Fragment) OS=Homo sapiens (Human) OX=9606 GN=TUBA1B PE=1 SV=1 - [F8VRK0_HUMAN]|Isoform of Q71U36, Tubulin domain-containing prote…	19	19	F5H5D3;F8VQQ4;F8VRK0;F8VRZ4;F8VS66;F8VWV9;F8VX09;F8VXZ7;F8W0F6;Q71U36-2;P68363;P0DPH7;P0DPH7-2;Q6PEY2;Q71U36;Q9BQE3;P68363-2;F8VVB9;A0A1W2PQM2		HCD	1	0	1	1	36	50	4.14	0	377.39	0	8	27	538600	2	1004.45	2007.9	0	0.96	30.08	4581	4581	MS2	15/38	15	38	21jan_CC_E1E2_DeGlyco.raw
High	A	12	EIIDLVLDR	3004	Unambiguous	Isoform of Q9BQE3, Tubulin alpha chain OS=Homo sapiens (Human) OX=9606 GN=TUBA1C PE=1 SV=1 - [F5H5D3_HUMAN]|Isoform of Q71U36, Tubulin alpha chain (Fragment) OS=Homo sapiens (Human) OX=9606 GN=TUBA1A PE=1 SV=1 - [F8VQQ4_HUMAN]|Isoform of Q71U36, Tubulin domain-containing protein (Fragment) OS=Homo sapiens (Human) OX=9606 GN=TUBA1A PE=1 SV=1 - [F8VRZ4_HUMAN]|Isoform of Q9BQE3, Tubulin domain-conta…	10	10	F5H5D3;F8VQQ4;F8VRZ4;F8VS66;Q71U36-2;P68363;Q71U36;Q9BQE3;F8VVB9;A0A1W2PQM2		HCD	1	0	1	1	81	104	2.46	0	468	0	10	69	514300	2	543.313	1085.62	0	-0.45	30.09	4582	4582	MS2	2021-10-16	10	16	21jan_CC_E1E2_DeGlyco.raw
High	A	12	VTYGTVnQTVEAYVNGDHAVTIAGTK	2565	Unambiguous	Isoform of A1A1A2, MayaroE1 OS=Homo sapiens (Human) OX=9606 GN=A1 PE=1 SV=1 - [MayaroE1_HUMAN]	1	1	A1A1A1	N7(Deamidated)	HCD	0.2333	0	1	1	82	82	7.03	0	703.73	0	3	3	4183000	3	903.781	2709.33	0	-2.57	30.25	4610	4610	MS2	24/100	24	100	21jan_CC_E1E2_DeGlyco.raw
High	A	12	VTYGTVNQTVEAYVnGDHAVTIAGTK	2565	Unconsidered	Isoform of A1A1A2, MayaroE1 OS=Homo sapiens (Human) OX=9606 GN=A1 PE=1 SV=1 - [MayaroE1_HUMAN]	1	1	A1A1A1	N15(Deamidated)	HCD		0.2333	2	2	82	82	5.39	0	800.52	0	3	3	4183000	3	903.781	2709.33	0	-2.57	30.25	4610	4610	MS2	25/100	25	100	21jan_CC_E1E2_DeGlyco.raw
High	A	12	VTYGTVnQTVEAYVNGDHAVTIAGTK	2565	Ambiguous	Isoform of A1A1A2, MayaroE1 OS=Homo sapiens (Human) OX=9606 GN=A1 PE=1 SV=1 - [MayaroE1_HUMAN]	1	1	A1A1A1	N7(Deamidated)	HCD	0.1161	0	1	1	150	180	4.48	0	824.85	0	2	28	157900	2	1355.17	2709.34	0	2.08	30.26	4612	4612	MS2	18/50	18	50	21jan_CC_E1E2_DeGlyco.raw
High	A	12	VTYGTVNQTVEAYVnGDHAVTIAGTK	2565	Ambiguous	Isoform of A1A1A2, MayaroE1 OS=Homo sapiens (Human) OX=9606 GN=A1 PE=1 SV=1 - [MayaroE1_HUMAN]	1	1	A1A1A1	N15(Deamidated)	HCD		0.1161	2	2	150	180	3.96	0	614.85	0	2	28	157900	2	1355.17	2709.34	0	2.08	30.26	4612	4612	MS2	16/50	16	50	21jan_CC_E1E2_DeGlyco.raw
High	A	12	SVIHFSTASAAPSFIVSVcSSR	2843	Unambiguous	Isoform of A1A1A2, MayaroE1 OS=Homo sapiens (Human) OX=9606 GN=A1 PE=1 SV=1 - [MayaroE1_HUMAN]	1	1	A1A1A1	C19(Carbamidomethyl)	HCD	1	0	1	1	145	139	5.52	0	743.11	0	4	2	11510000	3	770.724	2310.16	0	0.99	30.28	4616	4616	MS2	25/84	25	84	21jan_CC_E1E2_DeGlyco.raw
High	A	12	VTYGTVnQTVEAYVNGDHAVTIAGTK	2565	Unambiguous	Isoform of A1A1A2, MayaroE1 OS=Homo sapiens (Human) OX=9606 GN=A1 PE=1 SV=1 - [MayaroE1_HUMAN]	1	1	A1A1A1	N7(Deamidated)	HCD	0.1991	0	1	1	79	81	6.83	0	673.97	0	3	2	7487000	3	903.782	2709.33	0	-1.42	30.29	4617	4617	MS2	24/100	24	100	21jan_CC_E1E2_DeGlyco.raw
High	A	12	VTYGTVNQTVEAYVnGDHAVTIAGTK	2565	Unconsidered	Isoform of A1A1A2, MayaroE1 OS=Homo sapiens (Human) OX=9606 GN=A1 PE=1 SV=1 - [MayaroE1_HUMAN]	1	1	A1A1A1	N15(Deamidated)	HCD		0.1991	2	2	79	81	5.47	0	501.22	0	3	2	7487000	3	903.782	2709.33	0	-1.42	30.29	4617	4617	MS2	21/100	21	100	21jan_CC_E1E2_DeGlyco.raw
High	A	12	VTYGTVnQTVEAYVNGDHAVTIAGTK	2565	Ambiguous	Isoform of A1A1A2, MayaroE1 OS=Homo sapiens (Human) OX=9606 GN=A1 PE=1 SV=1 - [MayaroE1_HUMAN]	1	1	A1A1A1	N7(Deamidated)	HCD	0.0892	0	1	1	107	128	4.26	0	898.57	0	1	16	365200	2	1355.18	2709.35	0	3.52	30.29	4618	4618	MS2	19/50	19	50	21jan_CC_E1E2_DeGlyco.raw
High	A	12	VTYGTVNQTVEAYVnGDHAVTIAGTK	2565	Ambiguous	Isoform of A1A1A2, MayaroE1 OS=Homo sapiens (Human) OX=9606 GN=A1 PE=1 SV=1 - [MayaroE1_HUMAN]	1	1	A1A1A1	N15(Deamidated)	HCD		0.0892	2	2	107	128	3.88	0	697.16	0	1	16	365200	2	1355.18	2709.35	0	3.52	30.29	4618	4618	MS2	17/50	17	50	21jan_CC_E1E2_DeGlyco.raw
High	A	12	SVIHFSTASAAPSFIVSVcSSR	2843	Unambiguous	Isoform of A1A1A2, MayaroE1 OS=Homo sapiens (Human) OX=9606 GN=A1 PE=1 SV=1 - [MayaroE1_HUMAN]	1	1	A1A1A1	C19(Carbamidomethyl)	HCD	1	0	1	1	148	143	5.47	0	795.53	0	4	2	9120000	3	770.724	2310.16	0	0.68	30.31	4622	4622	MS2	25/84	25	84	21jan_CC_E1E2_DeGlyco.raw
High	A	12	cDVHSHSNVAVLQEVSIEAEGR	1674	Unambiguous	Isoform of A1A1A2, MayaroE1 OS=Homo sapiens (Human) OX=9606 GN=A1 PE=1 SV=1 - [MayaroE1_HUMAN]	1	1	A1A1A1	C1(Carbamidomethyl)	HCD	1	0	1	1	141	117	5.59	0	523.15	0	2	13	1501000	4	609.796	2436.16	0	1.32	30.43	4642	4642	MS2	25/126	25	126	21jan_CC_E1E2_DeGlyco.raw
High	A	12	cDVHSHSNVAVLQEVSIEAEGR	1674	Unambiguous	Isoform of A1A1A2, MayaroE1 OS=Homo sapiens (Human) OX=9606 GN=A1 PE=1 SV=1 - [MayaroE1_HUMAN]	1	1	A1A1A1	C1(Carbamidomethyl)	HCD	1	0	1	1	130	102	5.32	0	623.23	0	2	8	2079000	4	609.795	2436.16	0	0.02	30.45	4646	4646	MS2	27/126	27	126	21jan_CC_E1E2_DeGlyco.raw
High	A	12	cDVHSHSNVAVLQEVSIEAEGR	1674	Unambiguous	Isoform of A1A1A2, MayaroE1 OS=Homo sapiens (Human) OX=9606 GN=A1 PE=1 SV=1 - [MayaroE1_HUMAN]	1	1	A1A1A1	C1(Carbamidomethyl)	HCD	1	0	1	1	78	61	4.64	0	719.51	0	6	17	771600	3	812.723	2436.16	0	-0.77	30.46	4647	4647	MS2	24/84	24	84	21jan_CC_E1E2_DeGlyco.raw
High	A	12	IQFASQIGLTK	1657	Unambiguous	Isoform of B1B1B2, MayaroE2 OS=Homo sapiens (Human) OX=9606 GN=A1 PE=1 SV=1 - [MayaroE2_HUMAN]	1	1	B1B1B1		HCD	1	0	1	1	62	61	2.34	0	952.96	0	53	34	789700	2	603.348	1205.69	0	0.4	30.47	4650	4650	MS2	18/20	18	20	21jan_CC_E1E2_DeGlyco.raw
High	A	12	SVIHFSTASAAPSFIVSVcSSR	2843	Unambiguous	Isoform of A1A1A2, MayaroE1 OS=Homo sapiens (Human) OX=9606 GN=A1 PE=1 SV=1 - [MayaroE1_HUMAN]	1	1	A1A1A1	C19(Carbamidomethyl)	HCD	1	0	1	1	71	63	4.07	0	1520.79	0	3	9	1780000	2	1155.58	2310.16	0	1.29	30.48	4652	4652	MS2	26/42	26	42	21jan_CC_E1E2_DeGlyco.raw
High	A	12	cDVHSHSNVAVLQEVSIEAEGR	1674	Unambiguous	Isoform of A1A1A2, MayaroE1 OS=Homo sapiens (Human) OX=9606 GN=A1 PE=1 SV=1 - [MayaroE1_HUMAN]	1	1	A1A1A1	C1(Carbamidomethyl)	HCD	1	0	1	1	98	64	4.7	0	583	0	8	23	414200	3	812.724	2436.16	0	0.43	30.49	4653	4653	MS2	21/84	21	84	21jan_CC_E1E2_DeGlyco.raw
High	A	12	IQFASQIGLTK	1657	Unambiguous	Isoform of B1B1B2, MayaroE2 OS=Homo sapiens (Human) OX=9606 GN=A1 PE=1 SV=1 - [MayaroE2_HUMAN]	1	1	B1B1B1		HCD	1	0	1	1	51	47	2.94	0	955.92	0	56	38	592000	2	603.349	1205.69	0	1.71	30.5	4655	4655	MS2	18/20	18	20	21jan_CC_E1E2_DeGlyco.raw
High	A	12	SVIHFSTASAAPSFIVSVcSSR	2843	Unambiguous	Isoform of A1A1A2, MayaroE1 OS=Homo sapiens (Human) OX=9606 GN=A1 PE=1 SV=1 - [MayaroE1_HUMAN]	1	1	A1A1A1	C19(Carbamidomethyl)	HCD	1	0	1	1	73	61	5.06	0	1573.96	0	4	9	1808000	2	1155.58	2310.16	0	1.18	30.51	4658	4658	MS2	26/42	26	42	21jan_CC_E1E2_DeGlyco.raw
High	A	12	FTVRPHHGIELPcTTYQLTTAETSEEIDMHMPPDIPDR	2216	Unambiguous	Isoform of B1B1B2, MayaroE2 OS=Homo sapiens (Human) OX=9606 GN=A1 PE=1 SV=1 - [MayaroE2_HUMAN]	1	1	B1B1B1	C13(Carbamidomethyl)	HCD	1	0	1	1	62	67	4.68	0	118.52	0	4	1	2950000	5	887.826	4435.1	0	5.26	30.58	4670	4670	MS2	18/296	18	296	21jan_CC_E1E2_DeGlyco.raw
High	A	12	SVIHFSTASAAPSFIVSVcSSR	2843	Unambiguous	Isoform of A1A1A2, MayaroE1 OS=Homo sapiens (Human) OX=9606 GN=A1 PE=1 SV=1 - [MayaroE1_HUMAN]	1	1	A1A1A1	C19(Carbamidomethyl)	HCD	1	0	1	1	67	54	2.48	0	111.18	0	6	13	1243000	2	1155.58	2310.16	0	1.08	30.6	4672	4672	MS2	1942-10-01	10	42	21jan_CC_E1E2_DeGlyco.raw
High	A	12	FTVRPHHGIELPcTTYQLTTAETSEEIDMHMPPDIPDR	2216	Unambiguous	Isoform of B1B1B2, MayaroE2 OS=Homo sapiens (Human) OX=9606 GN=A1 PE=1 SV=1 - [MayaroE2_HUMAN]	1	1	B1B1B1	C13(Carbamidomethyl)	HCD	1	0	1	1	44	70	4.35	0	125.88	0	32	1	0	5	887.829	4435.11	0.01	7.87	30.62	4676	4676	MS2	19/296	19	296	21jan_CC_E1E2_DeGlyco.raw
High	A	12	FTVRPHHGIELPcTTYQLTTAETSEEIDMHMPPDIPDR	2216	Unambiguous	Isoform of B1B1B2, MayaroE2 OS=Homo sapiens (Human) OX=9606 GN=A1 PE=1 SV=1 - [MayaroE2_HUMAN]	1	1	B1B1B1	C13(Carbamidomethyl)	HCD	1	0	1	1	11	24	3.49	0	85.71	0	5	4	1053000	4	1109.53	4435.1	0	4.38	30.63	4677	4677	MS2	26/222	26	222	21jan_CC_E1E2_DeGlyco.raw
High	A	12	FTVRPHHGIELPcTTYQLTTAETSEEIDMHMPPDIPDR	2216	Unambiguous	Isoform of B1B1B2, MayaroE2 OS=Homo sapiens (Human) OX=9606 GN=A1 PE=1 SV=1 - [MayaroE2_HUMAN]	1	1	B1B1B1	C13(Carbamidomethyl)	HCD	1	0	1	1	12	20	3.59	0	49.57	0	3	4	962000	4	1109.53	4435.1	0	4.38	30.65	4682	4682	MS2	20/222	20	222	21jan_CC_E1E2_DeGlyco.raw
High	A	12	VTYGTVnQTVEAYVnGDHAVTIAGTK	2565	Unambiguous	Isoform of A1A1A2, MayaroE1 OS=Homo sapiens (Human) OX=9606 GN=A1 PE=1 SV=1 - [MayaroE1_HUMAN]	1	1	A1A1A1	N7(Deamidated); N15(Deamidated)	HCD	1	0	1	1	84	102	3.71	0	44.11	0	4	7	4780000	3	904.112	2710.32	0	-0.14	30.7	4692	4692	MS2	9/100	9	100	21jan_CC_E1E2_DeGlyco.raw
High	A	12	VTYGTVnQTVEAYVnGDHAVTIAGTK	2565	Unambiguous	Isoform of A1A1A2, MayaroE1 OS=Homo sapiens (Human) OX=9606 GN=A1 PE=1 SV=1 - [MayaroE1_HUMAN]	1	1	A1A1A1	N7(Deamidated); N15(Deamidated)	HCD	1	0	1	1	143	165	3.42	0	68.4	0	3	4	7519000	3	904.112	2710.32	0	-0.07	30.73	4696	4696	MS2	11/100	11	100	21jan_CC_E1E2_DeGlyco.raw
High	A	12	AMNcAVGNIPVSMDIADSAFTR	2195	Unambiguous	Isoform of A1A1A2, MayaroE1 OS=Homo sapiens (Human) OX=9606 GN=A1 PE=1 SV=1 - [MayaroE1_HUMAN]	1	1	A1A1A1	C4(Carbamidomethyl)	HCD	1	0	1	1	26	45	2.73	0	271.98	0	15	21	496200	2	1170.54	2340.08	0	0.49	30.76	4701	4701	MS2	14/42	14	42	21jan_CC_E1E2_DeGlyco.raw
High	A	12	ITLPVDFVTADKFDENAK	3220	Unambiguous	Isoform of P00558, Isoform 2 of Phosphoglycerate kinase 1 OS=Homo sapiens (Human) OX=9606 GN=PGK1 PE=1 SV=3 - [PGK1-2_HUMAN]|Phosphoglycerate kinase 1 OS=Homo sapiens (Human) OX=9606 GN=PGK1 PE=1 SV=3 - [PGK1_HUMAN]	2	2	P00558-2;P00558		HCD	1	0	1	1	101	110	4.31	0	678.98	1	9	45	329600	3	675.018	2023.04	0	1	30.77	4704	4704	MS2	23/68	23	68	21jan_CC_E1E2_DeGlyco.raw
High	A	12	AMNcAVGNIPVSMDIADSAFTR	2195	Unambiguous	Isoform of A1A1A2, MayaroE1 OS=Homo sapiens (Human) OX=9606 GN=A1 PE=1 SV=1 - [MayaroE1_HUMAN]	1	1	A1A1A1	C4(Carbamidomethyl)	HCD	1	0	1	1	71	96	3.06	0	324.36	0	6	13	845300	2	1170.54	2340.08	0	1.23	30.79	4707	4707	MS2	15/42	15	42	21jan_CC_E1E2_DeGlyco.raw
High	A	12	ITLPVDFVTADKFDENAK	3220	Unambiguous	Isoform of P00558, Isoform 2 of Phosphoglycerate kinase 1 OS=Homo sapiens (Human) OX=9606 GN=PGK1 PE=1 SV=3 - [PGK1-2_HUMAN]|Phosphoglycerate kinase 1 OS=Homo sapiens (Human) OX=9606 GN=PGK1 PE=1 SV=3 - [PGK1_HUMAN]	2	2	P00558-2;P00558		HCD	1	0	1	1	95	102	4.27	0	760.31	1	9	54	282800	3	675.019	2023.04	0	1.64	30.8	4710	4710	MS2	24/68	24	68	21jan_CC_E1E2_DeGlyco.raw
High	A	12	WQFNSPFVPR	2336	Unambiguous	Isoform of B1B1B2, MayaroE2 OS=Homo sapiens (Human) OX=9606 GN=A1 PE=1 SV=1 - [MayaroE2_HUMAN]	1	1	B1B1B1		HCD	1	0	1	1	182	208	3.29	0	564.95	0	7	18	1721000	2	639.325	1277.64	0	0.67	30.82	4712	4712	MS2	2021-12-18	12	18	21jan_CC_E1E2_DeGlyco.raw
High	A	12	FTVRPHHGIELPcTTYQLTTAETSEEIDMHMPPDIPDR	2216	Unambiguous	Isoform of B1B1B2, MayaroE2 OS=Homo sapiens (Human) OX=9606 GN=A1 PE=1 SV=1 - [MayaroE2_HUMAN]	1	1	B1B1B1	C13(Carbamidomethyl)	HCD	1	0	1	1	69	108	5	0	178.45	0	11	7	550100	6	740.022	4435.1	0	4.21	30.85	4718	4718	MS2	24/370	24	370	21jan_CC_E1E2_DeGlyco.raw
High	A	12	WQFNSPFVPR	2336	Unambiguous	Isoform of B1B1B2, MayaroE2 OS=Homo sapiens (Human) OX=9606 GN=A1 PE=1 SV=1 - [MayaroE2_HUMAN]	1	1	B1B1B1		HCD	1	0	1	1	189	214	3.07	0	581.83	0	6	18	1806000	2	639.325	1277.64	0	0.39	30.86	4719	4719	MS2	2021-12-18	12	18	21jan_CC_E1E2_DeGlyco.raw
High	A	12	FTVRPHHGIELPcTTYQLTTAETSEEIDMHMPPDIPDR	2216	Unambiguous	Isoform of B1B1B2, MayaroE2 OS=Homo sapiens (Human) OX=9606 GN=A1 PE=1 SV=1 - [MayaroE2_HUMAN]	1	1	B1B1B1	C13(Carbamidomethyl)	HCD	1	0	1	1	98	124	4.19	0	160.77	0	12	8	267600	6	740.024	4435.11	0	6.44	30.88	4724	4724	MS2	24/370	24	370	21jan_CC_E1E2_DeGlyco.raw
High	A	12	VETGVLKPGMVVTFAPVNVTTEVK	2751	Unambiguous	Elongation factor 1-alpha 1 OS=Homo sapiens (Human) OX=9606 GN=EEF1A1 PE=1 SV=1 - [EF1A1_HUMAN]|Putative elongation factor 1-alpha-like 3 OS=Homo sapiens (Human) OX=9606 GN=EEF1A1P5 PE=5 SV=1 - [EF1A3_HUMAN]|Isoform of P68104, Isoform 2 of Elongation factor 1-alpha 1 OS=Homo sapiens (Human) OX=9606 GN=EEF1A1 PE=1 SV=1 - [EF1A1-2_HUMAN]|Isoform of P68104, Tr-type G domain-containing protein OS=Hom…	4	4	P68104;Q5VTE0;P68104-2;A0A087WVQ9		HCD	1	0	1	1	9	10	2.56	0	158.78	0	6	14	844400	3	839.134	2515.39	0	1.2	30.89	4725	4725	MS2	15/92	15	92	21jan_CC_E1E2_DeGlyco.raw
High	A	12	TTGIVMDSGDGVTHTVPIYEGYALPHAILR	2978	Unambiguous	Isoform of P63261, Actin, cytoplasmic 2 (Fragment) OS=Homo sapiens (Human) OX=9606 GN=ACTG1 PE=1 SV=1 - [I3L1U9_HUMAN]|Actin, cytoplasmic 1 OS=Homo sapiens (Human) OX=9606 GN=ACTB PE=1 SV=1 - [ACTB_HUMAN]|Actin, cytoplasmic 2 OS=Homo sapiens (Human) OX=9606 GN=ACTG1 PE=1 SV=1 - [ACTG_HUMAN]|Isoform of P63261, Actin, cytoplasmic 2 (Fragment) OS=Homo sapiens (Human) OX=9606 GN=ACTG1 PE=1 SV=8 - [I3…	6	6	I3L1U9;P60709;P63261;I3L4N8;A0A2R8Y793;A0A2R8YEA7		HCD	1	0	1	1	36	61	4.13	0	148.37	0	21	22	215700	4	796.658	3183.61	0	-1.16	30.93	4732	4732	MS2	23/174	23	174	21jan_CC_E1E2_DeGlyco.raw
High	A	12	TTGIVMDSGDGVTHTVPIYEGYALPHAILR	2978	Unambiguous	Isoform of P63261, Actin, cytoplasmic 2 (Fragment) OS=Homo sapiens (Human) OX=9606 GN=ACTG1 PE=1 SV=1 - [I3L1U9_HUMAN]|Actin, cytoplasmic 1 OS=Homo sapiens (Human) OX=9606 GN=ACTB PE=1 SV=1 - [ACTB_HUMAN]|Actin, cytoplasmic 2 OS=Homo sapiens (Human) OX=9606 GN=ACTG1 PE=1 SV=1 - [ACTG_HUMAN]|Isoform of P63261, Actin, cytoplasmic 2 (Fragment) OS=Homo sapiens (Human) OX=9606 GN=ACTG1 PE=1 SV=8 - [I3…	6	6	I3L1U9;P60709;P63261;I3L4N8;A0A2R8Y793;A0A2R8YEA7		HCD	1	0	1	1	82	116	5.82	0	446.64	0	11	9	715000	4	796.658	3183.61	0	-1.09	30.96	4737	4737	MS2	28/174	28	174	21jan_CC_E1E2_DeGlyco.raw
High	A	12	TTGIVMDSGDGVTHTVPIYEGYALPHAILR	2978	Unambiguous	Isoform of P63261, Actin, cytoplasmic 2 (Fragment) OS=Homo sapiens (Human) OX=9606 GN=ACTG1 PE=1 SV=1 - [I3L1U9_HUMAN]|Actin, cytoplasmic 1 OS=Homo sapiens (Human) OX=9606 GN=ACTB PE=1 SV=1 - [ACTB_HUMAN]|Actin, cytoplasmic 2 OS=Homo sapiens (Human) OX=9606 GN=ACTG1 PE=1 SV=1 - [ACTG_HUMAN]|Isoform of P63261, Actin, cytoplasmic 2 (Fragment) OS=Homo sapiens (Human) OX=9606 GN=ACTG1 PE=1 SV=8 - [I3…	6	6	I3L1U9;P60709;P63261;I3L4N8;A0A2R8Y793;A0A2R8YEA7		HCD	1	0	1	1	93	85	7.25	0	711.17	0	7	22	292000	3	1061.88	3183.62	0	0.82	30.96	4739	4739	MS2	28/116	28	116	21jan_CC_E1E2_DeGlyco.raw
High	A	12	TTGIVMDSGDGVTHTVPIYEGYALPHAILR	2978	Unambiguous	Isoform of P63261, Actin, cytoplasmic 2 (Fragment) OS=Homo sapiens (Human) OX=9606 GN=ACTG1 PE=1 SV=1 - [I3L1U9_HUMAN]|Actin, cytoplasmic 1 OS=Homo sapiens (Human) OX=9606 GN=ACTB PE=1 SV=1 - [ACTB_HUMAN]|Actin, cytoplasmic 2 OS=Homo sapiens (Human) OX=9606 GN=ACTG1 PE=1 SV=1 - [ACTG_HUMAN]|Isoform of P63261, Actin, cytoplasmic 2 (Fragment) OS=Homo sapiens (Human) OX=9606 GN=ACTG1 PE=1 SV=8 - [I3…	6	6	I3L1U9;P60709;P63261;I3L4N8;A0A2R8Y793;A0A2R8YEA7		HCD	1	0	1	1	81	71	7.26	0	749.16	0	3	11	844200	3	1061.88	3183.62	0	2.2	30.98	4742	4742	MS2	29/116	29	116	21jan_CC_E1E2_DeGlyco.raw
High	A	12	YEHTAVIPnQVGFPYK	1618	Unambiguous	Isoform of A1A1A2, MayaroE1 OS=Homo sapiens (Human) OX=9606 GN=A1 PE=1 SV=1 - [MayaroE1_HUMAN]	1	1	A1A1A1	N9(Deamidated)	HCD	1	0	1	1	175	144	2.99	0	453.55	0	46	63	126200	3	621.979	1863.92	0	-1.99	31.03	4750	4750	MS2	16/60	16	60	21jan_CC_E1E2_DeGlyco.raw
High	A	12	ADTLTDEINFLR	3293	Unambiguous	Keratin, type II cytoskeletal 6A OS=Homo sapiens (Human) OX=9606 GN=KRT6A PE=1 SV=3 - [K2C6A_HUMAN]|Keratin, type II cytoskeletal 6B OS=Homo sapiens (Human) OX=9606 GN=KRT6B PE=1 SV=5 - [K2C6B_HUMAN]|Keratin, type II cytoskeletal 6C OS=Homo sapiens (Human) OX=9606 GN=KRT6C PE=1 SV=3 - [K2C6C_HUMAN]	3	3	P02538;P04259;P48668		HCD	1	0	1	1	193	169	3.19	0	845.9	0	26	83	244200	2	704.361	1407.72	0	2.84	31.07	4757	4757	MS2	14/22	14	22	21jan_CC_E1E2_DeGlyco.raw
High	A	12	NSSYFVEWIPNNVK	3318	Unambiguous	Isoform of Q13509, Isoform 2 of Tubulin beta-3 chain OS=Homo sapiens (Human) OX=9606 GN=TUBB3 PE=1 SV=2 - [TBB3-2_HUMAN]|Isoform of Q9BUF5, Tubulin beta chain (Fragment) OS=Homo sapiens (Human) OX=9606 GN=TUBB6 PE=1 SV=1 - [K7ESM5_HUMAN]|Tubulin beta-4A chain OS=Homo sapiens (Human) OX=9606 GN=TUBB4A PE=1 SV=2 - [TBB4A_HUMAN]|Tubulin beta chain OS=Homo sapiens (Human) OX=9606 GN=TUBB PE=1 SV=2 - …	12	12	Q13509-2;K7ESM5;P04350;P07437;P68371;Q13509;Q13885;Q5JP53;Q5ST81;Q9BUF5;Q9BVA1;A0A0B4J269		HCD	1	0	1	1	128	135	3.2	0	368.38	0	12	68	277200	2	848.921	1696.83	0	0.97	31.13	4769	4769	MS2	13/26	13	26	21jan_CC_E1E2_DeGlyco.raw
High	A	12	NSSYFVEWIPNNVK	3318	Unambiguous	Isoform of Q13509, Isoform 2 of Tubulin beta-3 chain OS=Homo sapiens (Human) OX=9606 GN=TUBB3 PE=1 SV=2 - [TBB3-2_HUMAN]|Isoform of Q9BUF5, Tubulin beta chain (Fragment) OS=Homo sapiens (Human) OX=9606 GN=TUBB6 PE=1 SV=1 - [K7ESM5_HUMAN]|Tubulin beta-4A chain OS=Homo sapiens (Human) OX=9606 GN=TUBB4A PE=1 SV=2 - [TBB4A_HUMAN]|Tubulin beta chain OS=Homo sapiens (Human) OX=9606 GN=TUBB PE=1 SV=2 - …	12	12	Q13509-2;K7ESM5;P04350;P07437;P68371;Q13509;Q13885;Q5JP53;Q5ST81;Q9BUF5;Q9BVA1;A0A0B4J269		HCD	1	0	1	1	119	112	2.49	0	314.27	0	12	36	589000	2	848.92	1696.83	0	-0.47	31.16	4774	4774	MS2	2021-12-26	12	26	21jan_CC_E1E2_DeGlyco.raw
High	A	12	AmNcAVGNIPVSMDIADSAFTR	2195	Unambiguous	Isoform of A1A1A2, MayaroE1 OS=Homo sapiens (Human) OX=9606 GN=A1 PE=1 SV=1 - [MayaroE1_HUMAN]	1	1	A1A1A1	M2(Oxidation); C4(Carbamidomethyl)	HCD	1	0	1	1	37	35	2.88	0	720.5	0	18	17	696800	2	1178.54	2356.07	0	-2.01	31.22	4784	4784	MS2	20/42	20	42	21jan_CC_E1E2_DeGlyco.raw
High	A	12	AmNcAVGNIPVSMDIADSAFTR	2195	Unambiguous	Isoform of A1A1A2, MayaroE1 OS=Homo sapiens (Human) OX=9606 GN=A1 PE=1 SV=1 - [MayaroE1_HUMAN]	1	1	A1A1A1	M2(Oxidation); C4(Carbamidomethyl)	HCD	1	0	1	1	44	46	2.82	0	363.49	0	18	17	696800	2	1178.54	2356.07	0	-2.01	31.23	4786	4786	MS2	14/42	14	42	21jan_CC_E1E2_DeGlyco.raw
High	A	12	AmNcAVGNIPVSMDIADSAFTR	2195	Unambiguous	Isoform of A1A1A2, MayaroE1 OS=Homo sapiens (Human) OX=9606 GN=A1 PE=1 SV=1 - [MayaroE1_HUMAN]	1	1	A1A1A1	M2(Oxidation); C4(Carbamidomethyl)	HCD	1	0	1	1	96	112	2.32	0	219.92	0	2	7	2625000	2	1178.54	2356.07	0	0.16	31.25	4790	4790	MS2	1942-11-01	11	42	21jan_CC_E1E2_DeGlyco.raw
High	A	12	VTYGTVnQTVEAYVnGDHAVTIAGTK	2565	Unambiguous	Isoform of A1A1A2, MayaroE1 OS=Homo sapiens (Human) OX=9606 GN=A1 PE=1 SV=1 - [MayaroE1_HUMAN]	1	1	A1A1A1	N7(Deamidated); N15(Deamidated)	HCD	1	0	1	1	122	147	7.84	0	1041.57	0	11	17	692400	3	904.113	2710.32	0	1.48	31.33	4803	4803	MS2	29/100	29	100	21jan_CC_E1E2_DeGlyco.raw
High	A	12	SVIHFSTASAAPSFIVSVcSSR	2843	Unambiguous	Isoform of A1A1A2, MayaroE1 OS=Homo sapiens (Human) OX=9606 GN=A1 PE=1 SV=1 - [MayaroE1_HUMAN]	1	1	A1A1A1	C19(Carbamidomethyl)	HCD	1	0	1	1	163	149	5.31	0	655.57	0	6	5	3028000	3	770.726	2310.16	0	3.13	31.35	4808	4808	MS2	24/84	24	84	21jan_CC_E1E2_DeGlyco.raw
High	A	12	VTYGTVnQTVEAYVnGDHAVTIAGTK	2565	Unambiguous	Isoform of A1A1A2, MayaroE1 OS=Homo sapiens (Human) OX=9606 GN=A1 PE=1 SV=1 - [MayaroE1_HUMAN]	1	1	A1A1A1	N7(Deamidated); N15(Deamidated)	HCD	1	0	1	1	81	91	7.1	0	1257.98	0	13	20	620400	3	904.114	2710.33	0	2.43	31.36	4810	4810	MS2	30/100	30	100	21jan_CC_E1E2_DeGlyco.raw
High	A	12	SVIHFSTASAAPSFIVSVcSSR	2843	Unambiguous	Isoform of A1A1A2, MayaroE1 OS=Homo sapiens (Human) OX=9606 GN=A1 PE=1 SV=1 - [MayaroE1_HUMAN]	1	1	A1A1A1	C19(Carbamidomethyl)	HCD	1	0	1	1	160	152	5.83	0	784.92	0	5	5	3320000	3	770.725	2310.16	0	2.89	31.38	4814	4814	MS2	25/84	25	84	21jan_CC_E1E2_DeGlyco.raw
High	A	12	cDVHSHSNVAVLQEVSIEAEGR	1674	Unambiguous	Isoform of A1A1A2, MayaroE1 OS=Homo sapiens (Human) OX=9606 GN=A1 PE=1 SV=1 - [MayaroE1_HUMAN]	1	1	A1A1A1	C1(Carbamidomethyl)	HCD	1	0	1	1	142	107	5.48	0	543.9	0	2	8	2205000	4	609.796	2436.16	0	1.73	31.48	4832	4832	MS2	25/126	25	126	21jan_CC_E1E2_DeGlyco.raw
High	A	12	cDVHSHSNVAVLQEVSIEAEGR	1674	Unambiguous	Isoform of A1A1A2, MayaroE1 OS=Homo sapiens (Human) OX=9606 GN=A1 PE=1 SV=1 - [MayaroE1_HUMAN]	1	1	A1A1A1	C1(Carbamidomethyl)	HCD	1	0	1	1	136	103	5.15	0	447.6	0	2	10	1888000	4	609.796	2436.16	0	1.63	31.52	4839	4839	MS2	23/126	23	126	21jan_CC_E1E2_DeGlyco.raw
High	A	12	cDVHSHSNVAVLQEVSIEAEGR	1674	Unambiguous	Isoform of A1A1A2, MayaroE1 OS=Homo sapiens (Human) OX=9606 GN=A1 PE=1 SV=1 - [MayaroE1_HUMAN]	1	1	A1A1A1	C1(Carbamidomethyl)	HCD	1	0	1	1	84	63	4.51	0	646.61	0	6	25	457200	3	812.723	2436.16	0	-0.62	31.53	4842	4842	MS2	22/84	22	84	21jan_CC_E1E2_DeGlyco.raw
High	A	12	cDVHSHSNVAVLQEVSIEAEGR	1674	Unambiguous	Isoform of A1A1A2, MayaroE1 OS=Homo sapiens (Human) OX=9606 GN=A1 PE=1 SV=1 - [MayaroE1_HUMAN]	1	1	A1A1A1	C1(Carbamidomethyl)	HCD	1	0	1	1	72	56	4.48	0	737.31	0	10	25	476400	3	812.724	2436.16	0	-0.17	31.55	4845	4845	MS2	24/84	24	84	21jan_CC_E1E2_DeGlyco.raw
High	A	12	SVIHFSTASAAPSFIVSVcSSR	2843	Unambiguous	Isoform of A1A1A2, MayaroE1 OS=Homo sapiens (Human) OX=9606 GN=A1 PE=1 SV=1 - [MayaroE1_HUMAN]	1	1	A1A1A1	C19(Carbamidomethyl)	HCD	1	0	1	1	66	65	4.07	0	1802.95	0	3	24	543600	2	1155.59	2310.16	0	3.72	31.56	4846	4846	MS2	27/42	27	42	21jan_CC_E1E2_DeGlyco.raw
High	A	12	IQFASQIGLTK	1657	Unambiguous	Isoform of B1B1B2, MayaroE2 OS=Homo sapiens (Human) OX=9606 GN=A1 PE=1 SV=1 - [MayaroE2_HUMAN]	1	1	B1B1B1		HCD	1	0	1	1	40	39	3.03	0	858.83	0	63	37	492200	2	603.349	1205.69	0	2.32	31.56	4848	4848	MS2	17/20	17	20	21jan_CC_E1E2_DeGlyco.raw
High	A	12	IQFASQIGLTK	1657	Unambiguous	Isoform of B1B1B2, MayaroE2 OS=Homo sapiens (Human) OX=9606 GN=A1 PE=1 SV=1 - [MayaroE2_HUMAN]	1	1	B1B1B1		HCD	1	0	1	1	36	40	2.73	0	976.98	0	59	29	654400	2	603.35	1205.69	0	2.42	31.58	4850	4850	MS2	18/20	18	20	21jan_CC_E1E2_DeGlyco.raw
High	A	12	SVIHFSTASAAPSFIVSVcSSR	2843	Unambiguous	Isoform of A1A1A2, MayaroE1 OS=Homo sapiens (Human) OX=9606 GN=A1 PE=1 SV=1 - [MayaroE1_HUMAN]	1	1	A1A1A1	C19(Carbamidomethyl)	HCD	1	0	1	1	69	65	4.6	0	1773.77	0	7	24	502000	2	1155.59	2310.16	0	3.93	31.59	4851	4851	MS2	27/42	27	42	21jan_CC_E1E2_DeGlyco.raw
High	A	12	FTVRPHHGIELPcTTYQLTTAETSEEIDMHMPPDIPDR	2216	Unambiguous	Isoform of B1B1B2, MayaroE2 OS=Homo sapiens (Human) OX=9606 GN=A1 PE=1 SV=1 - [MayaroE2_HUMAN]	1	1	B1B1B1	C13(Carbamidomethyl)	HCD	1	0	1	1	39	49	4.06	0	117.53	0	3	7	458700	5	887.827	4435.11	0.01	6.15	31.65	4862	4862	MS2	19/296	19	296	21jan_CC_E1E2_DeGlyco.raw
High	A	12	FTVRPHHGIELPcTTYQLTTAETSEEIDMHMPPDIPDR	2216	Unambiguous	Isoform of B1B1B2, MayaroE2 OS=Homo sapiens (Human) OX=9606 GN=A1 PE=1 SV=1 - [MayaroE2_HUMAN]	1	1	B1B1B1	C13(Carbamidomethyl)	HCD	1	0	1	1	9	12	4.03	0	37.01	0	7	20	117500	4	1109.53	4435.1	0.01	5.15	31.69	4869	4869	MS2	18/222	18	222	21jan_CC_E1E2_DeGlyco.raw
High	A	12	FTVRPHHGIELPcTTYQLTTAETSEEIDMHMPPDIPDR	2216	Unambiguous	Isoform of B1B1B2, MayaroE2 OS=Homo sapiens (Human) OX=9606 GN=A1 PE=1 SV=1 - [MayaroE2_HUMAN]	1	1	B1B1B1	C13(Carbamidomethyl)	HCD	1	0	1	1	11	18	4.32	0	71.58	0	5	23	91610	4	1109.53	4435.09	0	2.84	31.72	4876	4876	MS2	24/222	24	222	21jan_CC_E1E2_DeGlyco.raw
High	A	12	ALESPERPFLAILGGAK	3455	Unambiguous	Isoform of P00558, Isoform 2 of Phosphoglycerate kinase 1 OS=Homo sapiens (Human) OX=9606 GN=PGK1 PE=1 SV=3 - [PGK1-2_HUMAN]|Phosphoglycerate kinase 1 OS=Homo sapiens (Human) OX=9606 GN=PGK1 PE=1 SV=3 - [PGK1_HUMAN]	2	2	P00558-2;P00558		HCD	1	0	1	1	35	41	3.9	0	687.56	0	1	73	302500	3	590.338	1769	0	2.35	31.73	4878	4878	MS2	25/64	25	64	21jan_CC_E1E2_DeGlyco.raw
High	A	12	ALESPERPFLAILGGAK	3455	Unambiguous	Isoform of P00558, Isoform 2 of Phosphoglycerate kinase 1 OS=Homo sapiens (Human) OX=9606 GN=PGK1 PE=1 SV=3 - [PGK1-2_HUMAN]|Phosphoglycerate kinase 1 OS=Homo sapiens (Human) OX=9606 GN=PGK1 PE=1 SV=3 - [PGK1_HUMAN]	2	2	P00558-2;P00558		HCD	1	0	1	1	41	40	3.72	0	691.21	0	3	71	317600	3	590.338	1769	0	2.04	31.76	4884	4884	MS2	25/64	25	64	21jan_CC_E1E2_DeGlyco.raw
High	A	12	TATESFASDPILYRPVAVALDTK	3481	Unambiguous	Isoform of P14618, Pyruvate kinase OS=Homo sapiens (Human) OX=9606 GN=PKM PE=1 SV=1 - [H3BQ34_HUMAN]|Isoform of P14618, PK domain-containing protein (Fragment) OS=Homo sapiens (Human) OX=9606 GN=PKM PE=1 SV=1 - [H3BT25_HUMAN]|Isoform of P14618, PK domain-containing protein (Fragment) OS=Homo sapiens (Human) OX=9606 GN=PKM PE=1 SV=1 - [H3BTJ2_HUMAN]|Isoform of P14618, Pyruvate kinase (Fragment) OS…	8	8	H3BQ34;H3BT25;H3BTJ2;H3BTN5;H3BUW1;P14618;P14618-2;P14618-3		HCD	1	0	1	1	77	78	3.01	0	155.07	0	10	19	582700	3	822.436	2465.29	0	1.01	31.86	4901	4901	MS2	13/88	13	88	21jan_CC_E1E2_DeGlyco.raw
High	A	12	WQFNSPFVPR	2336	Unambiguous	Isoform of B1B1B2, MayaroE2 OS=Homo sapiens (Human) OX=9606 GN=A1 PE=1 SV=1 - [MayaroE2_HUMAN]	1	1	B1B1B1		HCD	1	0	1	1	192	211	3.13	0	568.02	0	6	51	643900	2	639.325	1277.64	0	0.58	31.89	4905	4905	MS2	2021-12-18	12	18	21jan_CC_E1E2_DeGlyco.raw
High	A	12	TATESFASDPILYRPVAVALDTK	3481	Unambiguous	Isoform of P14618, Pyruvate kinase OS=Homo sapiens (Human) OX=9606 GN=PKM PE=1 SV=1 - [H3BQ34_HUMAN]|Isoform of P14618, PK domain-containing protein (Fragment) OS=Homo sapiens (Human) OX=9606 GN=PKM PE=1 SV=1 - [H3BT25_HUMAN]|Isoform of P14618, PK domain-containing protein (Fragment) OS=Homo sapiens (Human) OX=9606 GN=PKM PE=1 SV=1 - [H3BTJ2_HUMAN]|Isoform of P14618, Pyruvate kinase (Fragment) OS…	8	8	H3BQ34;H3BT25;H3BTJ2;H3BTN5;H3BUW1;P14618;P14618-2;P14618-3		HCD	1	0	1	1	73	84	2.82	0	181.26	0	5	19	791900	3	822.436	2465.29	0	0.71	31.9	4907	4907	MS2	13/88	13	88	21jan_CC_E1E2_DeGlyco.raw
High	A	12	FTVRPHHGIELPcTTYQLTTAETSEEIDMHMPPDIPDR	2216	Unambiguous	Isoform of B1B1B2, MayaroE2 OS=Homo sapiens (Human) OX=9606 GN=A1 PE=1 SV=1 - [MayaroE2_HUMAN]	1	1	B1B1B1	C13(Carbamidomethyl)	HCD	1	0	1	1	125	127	5.68	0	149.88	0	20	19	138500	6	740.022	4435.1	0	4.12	31.92	4911	4911	MS2	23/370	23	370	21jan_CC_E1E2_DeGlyco.raw
High	A	12	WQFNSPFVPR	2336	Unambiguous	Isoform of B1B1B2, MayaroE2 OS=Homo sapiens (Human) OX=9606 GN=A1 PE=1 SV=1 - [MayaroE2_HUMAN]	1	1	B1B1B1		HCD	1	0	1	1	181	201	3.32	0	575.92	0	6	44	651300	2	639.325	1277.64	0	0.19	31.93	4912	4912	MS2	2021-12-18	12	18	21jan_CC_E1E2_DeGlyco.raw
High	A	12	LAPITSDPTEATAVGAVEASFK	3502	Unambiguous	Pyruvate kinase PKM OS=Homo sapiens (Human) OX=9606 GN=PKM PE=1 SV=4 - [KPYM_HUMAN]|Isoform of P14618, Isoform 3 of Pyruvate kinase PKM OS=Homo sapiens (Human) OX=9606 GN=PKM PE=1 SV=4 - [KPYM-3_HUMAN]|Isoform of P14618, Pyruvate kinase OS=Homo sapiens (Human) OX=9606 GN=PKM PE=1 SV=1 - [B4DNK4_HUMAN]	3	3	P14618;P14618-3;B4DNK4		HCD	1	0	1	1	77	81	3.57	0	541.76	0	21	46	216500	2	1088.07	2175.13	0	3.99	31.96	4918	4918	MS2	16/42	16	42	21jan_CC_E1E2_DeGlyco.raw
High	A	12	LAPITSDPTEATAVGAVEASFK	3502	Unambiguous	Pyruvate kinase PKM OS=Homo sapiens (Human) OX=9606 GN=PKM PE=1 SV=4 - [KPYM_HUMAN]|Isoform of P14618, Isoform 3 of Pyruvate kinase PKM OS=Homo sapiens (Human) OX=9606 GN=PKM PE=1 SV=4 - [KPYM-3_HUMAN]|Isoform of P14618, Pyruvate kinase OS=Homo sapiens (Human) OX=9606 GN=PKM PE=1 SV=1 - [B4DNK4_HUMAN]	3	3	P14618;P14618-3;B4DNK4		HCD	1	0	1	1	128	125	4.26	0	294.92	0	35	75	92650	3	725.716	2175.13	0.01	6.99	31.97	4920	4920	MS2	18/84	18	84	21jan_CC_E1E2_DeGlyco.raw
High	A	12	LAPITSDPTEATAVGAVEASFK	3502	Unambiguous	Pyruvate kinase PKM OS=Homo sapiens (Human) OX=9606 GN=PKM PE=1 SV=4 - [KPYM_HUMAN]|Isoform of P14618, Isoform 3 of Pyruvate kinase PKM OS=Homo sapiens (Human) OX=9606 GN=PKM PE=1 SV=4 - [KPYM-3_HUMAN]|Isoform of P14618, Pyruvate kinase OS=Homo sapiens (Human) OX=9606 GN=PKM PE=1 SV=1 - [B4DNK4_HUMAN]	3	3	P14618;P14618-3;B4DNK4		HCD	1	0	1	1	75	92	3.71	0	540.3	0	14	32	416700	2	1088.07	2175.12	0	2.98	31.99	4923	4923	MS2	16/42	16	42	21jan_CC_E1E2_DeGlyco.raw
High	A	12	AMNcAVGNIPVSMDIADSAFTR	2195	Unambiguous	Isoform of A1A1A2, MayaroE1 OS=Homo sapiens (Human) OX=9606 GN=A1 PE=1 SV=1 - [MayaroE1_HUMAN]	1	1	A1A1A1	C4(Carbamidomethyl)	HCD	1	0	1	1	107	113	3.32	0	541.15	0	29	33	217000	2	1170.55	2340.09	0	3.42	32.06	4935	4935	MS2	17/42	17	42	21jan_CC_E1E2_DeGlyco.raw
High	A	12	HIADLAGNSEVILPVPAFNVInGGSHAGNK	3516	Ambiguous	Isoform of P06733, Enolase_N domain-containing protein (Fragment) OS=Homo sapiens (Human) OX=9606 GN=ENO1 PE=1 SV=1 - [K7EM90_HUMAN]|Alpha-enolase OS=Homo sapiens (Human) OX=9606 GN=ENO1 PE=1 SV=2 - [ENOA_HUMAN]|Isoform of P06733, Isoform MBP-1 of Alpha-enolase OS=Homo sapiens (Human) OX=9606 GN=ENO1 PE=1 SV=2 - [ENOA-2_HUMAN]|Isoform of P06733, Alpha-enolase OS=Homo sapiens (Human) OX=9606 GN=EN…	5	5	K7EM90;P06733;P06733-2;A0A2R8Y6G6;A0A2R8YEM5	N22(Deamidated)	HCD	0.0835	0	1	1	53	53	4.43	0	175.72	0	33	45	152700	4	753.897	3012.57	0	4.2	32.06	4936	4936	MS2	19/174	19	174	21jan_CC_E1E2_DeGlyco.raw
High	A	12	HIADLAGNSEVILPVPAFNVINGGSHAGnK	3516	Ambiguous	Isoform of P06733, Enolase_N domain-containing protein (Fragment) OS=Homo sapiens (Human) OX=9606 GN=ENO1 PE=1 SV=1 - [K7EM90_HUMAN]|Alpha-enolase OS=Homo sapiens (Human) OX=9606 GN=ENO1 PE=1 SV=2 - [ENOA_HUMAN]|Isoform of P06733, Isoform MBP-1 of Alpha-enolase OS=Homo sapiens (Human) OX=9606 GN=ENO1 PE=1 SV=2 - [ENOA-2_HUMAN]|Isoform of P06733, Alpha-enolase OS=Homo sapiens (Human) OX=9606 GN=EN…	5	5	K7EM90;P06733;P06733-2;A0A2R8Y6G6;A0A2R8YEM5	N29(Deamidated)	HCD		0.0835	2	2	53	53	4.06	0	154.04	0	33	45	152700	4	753.897	3012.57	0	4.2	32.06	4936	4936	MS2	18/174	18	174	21jan_CC_E1E2_DeGlyco.raw
High	A	12	HIADLAGNSEVILPVPAFnVINGGSHAGNK	3516	Ambiguous	Isoform of P06733, Enolase_N domain-containing protein (Fragment) OS=Homo sapiens (Human) OX=9606 GN=ENO1 PE=1 SV=1 - [K7EM90_HUMAN]|Alpha-enolase OS=Homo sapiens (Human) OX=9606 GN=ENO1 PE=1 SV=2 - [ENOA_HUMAN]|Isoform of P06733, Isoform MBP-1 of Alpha-enolase OS=Homo sapiens (Human) OX=9606 GN=ENO1 PE=1 SV=2 - [ENOA-2_HUMAN]|Isoform of P06733, Alpha-enolase OS=Homo sapiens (Human) OX=9606 GN=EN…	5	5	K7EM90;P06733;P06733-2;A0A2R8Y6G6;A0A2R8YEM5	N19(Deamidated)	HCD		0.0835	2	3	53	53	4.06	0	120.16	0	33	45	152700	4	753.897	3012.57	0	4.2	32.06	4936	4936	MS2	17/174	17	174	21jan_CC_E1E2_DeGlyco.raw
High	A	12	AMNcAVGNIPVSMDIADSAFTR	2195	Unambiguous	Isoform of A1A1A2, MayaroE1 OS=Homo sapiens (Human) OX=9606 GN=A1 PE=1 SV=1 - [MayaroE1_HUMAN]	1	1	A1A1A1	C4(Carbamidomethyl)	HCD	1	0	1	1	98	114	3.45	0	540.24	0	5	7	1956000	2	1170.55	2340.08	0	2.27	32.08	4940	4940	MS2	18/42	18	42	21jan_CC_E1E2_DeGlyco.raw
High	A	12	AMNcAVGNIPVSMDIADSAFTR	2195	Unambiguous	Isoform of A1A1A2, MayaroE1 OS=Homo sapiens (Human) OX=9606 GN=A1 PE=1 SV=1 - [MayaroE1_HUMAN]	1	1	A1A1A1	C4(Carbamidomethyl)	HCD	1	0	1	1	103	120	2.53	0	159.24	0	5	7	1956000	2	1170.55	2340.08	0	2.27	32.1	4942	4942	MS2	1942-10-01	10	42	21jan_CC_E1E2_DeGlyco.raw
High	A	12	HIADLAGNSEVILPVPAFNVInGGSHAGNK	3516	Ambiguous	Isoform of P06733, Enolase_N domain-containing protein (Fragment) OS=Homo sapiens (Human) OX=9606 GN=ENO1 PE=1 SV=1 - [K7EM90_HUMAN]|Alpha-enolase OS=Homo sapiens (Human) OX=9606 GN=ENO1 PE=1 SV=2 - [ENOA_HUMAN]|Isoform of P06733, Isoform MBP-1 of Alpha-enolase OS=Homo sapiens (Human) OX=9606 GN=ENO1 PE=1 SV=2 - [ENOA-2_HUMAN]|Isoform of P06733, Alpha-enolase OS=Homo sapiens (Human) OX=9606 GN=EN…	5	5	K7EM90;P06733;P06733-2;A0A2R8Y6G6;A0A2R8YEM5	N22(Deamidated)	HCD	0.103	0	1	1	51	51	6.99	0	943.19	0	11	42	184000	3	1004.86	3012.56	0	2.72	32.1	4943	4943	MS2	29/116	29	116	21jan_CC_E1E2_DeGlyco.raw
High	A	12	HIADLAGNSEVILPVPAFnVINGGSHAGNK	3516	Ambiguous	Isoform of P06733, Enolase_N domain-containing protein (Fragment) OS=Homo sapiens (Human) OX=9606 GN=ENO1 PE=1 SV=1 - [K7EM90_HUMAN]|Alpha-enolase OS=Homo sapiens (Human) OX=9606 GN=ENO1 PE=1 SV=2 - [ENOA_HUMAN]|Isoform of P06733, Isoform MBP-1 of Alpha-enolase OS=Homo sapiens (Human) OX=9606 GN=ENO1 PE=1 SV=2 - [ENOA-2_HUMAN]|Isoform of P06733, Alpha-enolase OS=Homo sapiens (Human) OX=9606 GN=EN…	5	5	K7EM90;P06733;P06733-2;A0A2R8Y6G6;A0A2R8YEM5	N19(Deamidated)	HCD		0.103	2	2	51	51	6.27	0	709.65	0	11	42	184000	3	1004.86	3012.56	0	2.72	32.1	4943	4943	MS2	27/116	27	116	21jan_CC_E1E2_DeGlyco.raw
High	A	12	HIADLAGNSEVILPVPAFNVINGGSHAGnK	3516	Ambiguous	Isoform of P06733, Enolase_N domain-containing protein (Fragment) OS=Homo sapiens (Human) OX=9606 GN=ENO1 PE=1 SV=1 - [K7EM90_HUMAN]|Alpha-enolase OS=Homo sapiens (Human) OX=9606 GN=ENO1 PE=1 SV=2 - [ENOA_HUMAN]|Isoform of P06733, Isoform MBP-1 of Alpha-enolase OS=Homo sapiens (Human) OX=9606 GN=ENO1 PE=1 SV=2 - [ENOA-2_HUMAN]|Isoform of P06733, Alpha-enolase OS=Homo sapiens (Human) OX=9606 GN=EN…	5	5	K7EM90;P06733;P06733-2;A0A2R8Y6G6;A0A2R8YEM5	N29(Deamidated)	HCD		0.1044	3	3	51	51	6.26	0	749.85	0	11	42	184000	3	1004.86	3012.56	0	2.72	32.1	4943	4943	MS2	26/116	26	116	21jan_CC_E1E2_DeGlyco.raw
High	A	12	HIADLAGnSEVILPVPAFNVINGGSHAGNK	3516	Unconsidered	Isoform of P06733, Enolase_N domain-containing protein (Fragment) OS=Homo sapiens (Human) OX=9606 GN=ENO1 PE=1 SV=1 - [K7EM90_HUMAN]|Alpha-enolase OS=Homo sapiens (Human) OX=9606 GN=ENO1 PE=1 SV=2 - [ENOA_HUMAN]|Isoform of P06733, Isoform MBP-1 of Alpha-enolase OS=Homo sapiens (Human) OX=9606 GN=ENO1 PE=1 SV=2 - [ENOA-2_HUMAN]|Isoform of P06733, Alpha-enolase OS=Homo sapiens (Human) OX=9606 GN=EN…	5	5	K7EM90;P06733;P06733-2;A0A2R8Y6G6;A0A2R8YEM5	N8(Deamidated)	HCD		0.4306	4	4	51	51	3.98	0	401.03	0	11	42	184000	3	1004.86	3012.56	0	2.72	32.1	4943	4943	MS2	21/116	21	116	21jan_CC_E1E2_DeGlyco.raw
High	A	12	AMNcAVGNIPVSMDIADSAFTR	2195	Unambiguous	Isoform of A1A1A2, MayaroE1 OS=Homo sapiens (Human) OX=9606 GN=A1 PE=1 SV=1 - [MayaroE1_HUMAN]	1	1	A1A1A1	C4(Carbamidomethyl)	HCD	1	0	1	1	106	119	4.2	0	247.2	0	4	14	1758000	3	780.699	2340.08	0	1.77	32.11	4944	4944	MS2	17/84	17	84	21jan_CC_E1E2_DeGlyco.raw
High	A	12	AMNcAVGNIPVSMDIADSAFTR	2195	Unambiguous	Isoform of A1A1A2, MayaroE1 OS=Homo sapiens (Human) OX=9606 GN=A1 PE=1 SV=1 - [MayaroE1_HUMAN]	1	1	A1A1A1	C4(Carbamidomethyl)	HCD	1	0	1	1	96	103	4.29	0	448.82	0	3	3	6599000	3	780.7	2340.09	0	3.25	32.13	4947	4947	MS2	20/84	20	84	21jan_CC_E1E2_DeGlyco.raw
High	A	12	HIADLAGNSEVILPVPAFNVInGGSHAGNK	3516	Ambiguous	Isoform of P06733, Enolase_N domain-containing protein (Fragment) OS=Homo sapiens (Human) OX=9606 GN=ENO1 PE=1 SV=1 - [K7EM90_HUMAN]|Alpha-enolase OS=Homo sapiens (Human) OX=9606 GN=ENO1 PE=1 SV=2 - [ENOA_HUMAN]|Isoform of P06733, Isoform MBP-1 of Alpha-enolase OS=Homo sapiens (Human) OX=9606 GN=ENO1 PE=1 SV=2 - [ENOA-2_HUMAN]|Isoform of P06733, Alpha-enolase OS=Homo sapiens (Human) OX=9606 GN=EN…	5	5	K7EM90;P06733;P06733-2;A0A2R8Y6G6;A0A2R8YEM5	N22(Deamidated)	HCD	0.0912	0	1	1	39	48	5.92	0	1068.42	0	7	25	359100	3	1004.86	3012.56	0	2.9	32.13	4949	4949	MS2	31/116	31	116	21jan_CC_E1E2_DeGlyco.raw
High	A	12	HIADLAGNSEVILPVPAFNVINGGSHAGnK	3516	Ambiguous	Isoform of P06733, Enolase_N domain-containing protein (Fragment) OS=Homo sapiens (Human) OX=9606 GN=ENO1 PE=1 SV=1 - [K7EM90_HUMAN]|Alpha-enolase OS=Homo sapiens (Human) OX=9606 GN=ENO1 PE=1 SV=2 - [ENOA_HUMAN]|Isoform of P06733, Isoform MBP-1 of Alpha-enolase OS=Homo sapiens (Human) OX=9606 GN=ENO1 PE=1 SV=2 - [ENOA-2_HUMAN]|Isoform of P06733, Alpha-enolase OS=Homo sapiens (Human) OX=9606 GN=EN…	5	5	K7EM90;P06733;P06733-2;A0A2R8Y6G6;A0A2R8YEM5	N29(Deamidated)	HCD		0.0912	2	2	39	48	5.38	0	863.58	0	7	25	359100	3	1004.86	3012.56	0	2.9	32.13	4949	4949	MS2	28/116	28	116	21jan_CC_E1E2_DeGlyco.raw
High	A	12	HIADLAGNSEVILPVPAFnVINGGSHAGNK	3516	Ambiguous	Isoform of P06733, Enolase_N domain-containing protein (Fragment) OS=Homo sapiens (Human) OX=9606 GN=ENO1 PE=1 SV=1 - [K7EM90_HUMAN]|Alpha-enolase OS=Homo sapiens (Human) OX=9606 GN=ENO1 PE=1 SV=2 - [ENOA_HUMAN]|Isoform of P06733, Isoform MBP-1 of Alpha-enolase OS=Homo sapiens (Human) OX=9606 GN=ENO1 PE=1 SV=2 - [ENOA-2_HUMAN]|Isoform of P06733, Alpha-enolase OS=Homo sapiens (Human) OX=9606 GN=EN…	5	5	K7EM90;P06733;P06733-2;A0A2R8Y6G6;A0A2R8YEM5	N19(Deamidated)	HCD		0.1182	3	3	39	48	5.22	0	812.69	0	7	25	359100	3	1004.86	3012.56	0	2.9	32.13	4949	4949	MS2	29/116	29	116	21jan_CC_E1E2_DeGlyco.raw
High	A	12	HIADLAGnSEVILPVPAFNVINGGSHAGNK	3516	Unconsidered	Isoform of P06733, Enolase_N domain-containing protein (Fragment) OS=Homo sapiens (Human) OX=9606 GN=ENO1 PE=1 SV=1 - [K7EM90_HUMAN]|Alpha-enolase OS=Homo sapiens (Human) OX=9606 GN=ENO1 PE=1 SV=2 - [ENOA_HUMAN]|Isoform of P06733, Isoform MBP-1 of Alpha-enolase OS=Homo sapiens (Human) OX=9606 GN=ENO1 PE=1 SV=2 - [ENOA-2_HUMAN]|Isoform of P06733, Alpha-enolase OS=Homo sapiens (Human) OX=9606 GN=EN…	5	5	K7EM90;P06733;P06733-2;A0A2R8Y6G6;A0A2R8YEM5	N8(Deamidated)	HCD		0.522	4	4	39	48	2.83	0	356.77	0	7	25	359100	3	1004.86	3012.56	0	2.9	32.13	4949	4949	MS2	20/116	20	116	21jan_CC_E1E2_DeGlyco.raw
High	A	12	AVFVDLEPTVIDEVR	3540	Unambiguous	Isoform of Q9BQE3, Tubulin alpha chain OS=Homo sapiens (Human) OX=9606 GN=TUBA1C PE=1 SV=1 - [F5H5D3_HUMAN]|Isoform of Q71U36, Tubulin alpha chain (Fragment) OS=Homo sapiens (Human) OX=9606 GN=TUBA1A PE=1 SV=1 - [F8VQQ4_HUMAN]|Isoform of P68363, Tubulin alpha-1B chain (Fragment) OS=Homo sapiens (Human) OX=9606 GN=TUBA1B PE=1 SV=1 - [F8VRK0_HUMAN]|Isoform of Q71U36, Tubulin domain-containing prote…	14	14	F5H5D3;F8VQQ4;F8VRK0;F8VRZ4;F8VS66;F8VWV9;F8VX09;Q71U36-2;P68363;Q71U36;Q9BQE3;P68363-2;F8VVB9;A0A1W2PQM2		HCD	1	0	1	1	120	119	3.55	0	693.1	0	6	28	889700	2	851.457	1701.91	0	0.75	32.16	4954	4954	MS2	16/28	16	28	21jan_CC_E1E2_DeGlyco.raw
High	A	12	AVFVDLEPTVIDEVR	3540	Unambiguous	Isoform of Q9BQE3, Tubulin alpha chain OS=Homo sapiens (Human) OX=9606 GN=TUBA1C PE=1 SV=1 - [F5H5D3_HUMAN]|Isoform of Q71U36, Tubulin alpha chain (Fragment) OS=Homo sapiens (Human) OX=9606 GN=TUBA1A PE=1 SV=1 - [F8VQQ4_HUMAN]|Isoform of P68363, Tubulin alpha-1B chain (Fragment) OS=Homo sapiens (Human) OX=9606 GN=TUBA1B PE=1 SV=1 - [F8VRK0_HUMAN]|Isoform of Q71U36, Tubulin domain-containing prote…	14	14	F5H5D3;F8VQQ4;F8VRK0;F8VRZ4;F8VS66;F8VWV9;F8VX09;Q71U36-2;P68363;Q71U36;Q9BQE3;P68363-2;F8VVB9;A0A1W2PQM2		HCD	1	0	1	1	112	111	3.19	0	875.44	0	11	17	1458000	2	851.457	1701.91	0	0.68	32.19	4959	4959	MS2	18/28	18	28	21jan_CC_E1E2_DeGlyco.raw
High	A	12	AmNcAVGNIPVSMDIADSAFTR	2195	Unambiguous	Isoform of A1A1A2, MayaroE1 OS=Homo sapiens (Human) OX=9606 GN=A1 PE=1 SV=1 - [MayaroE1_HUMAN]	1	1	A1A1A1	M2(Oxidation); C4(Carbamidomethyl)	HCD	0.1875	0	1	1	106	98	3.04	0	296.16	0	70	18	147400	3	786.035	2356.09	0.01	7.54	32.29	4978	4978	MS2	17/84	17	84	21jan_CC_E1E2_DeGlyco.raw
High	A	12	AMNcAVGNIPVSmDIADSAFTR	2195	Unconsidered	Isoform of A1A1A2, MayaroE1 OS=Homo sapiens (Human) OX=9606 GN=A1 PE=1 SV=1 - [MayaroE1_HUMAN]	1	1	A1A1A1	C4(Carbamidomethyl); M13(Oxidation)	HCD		0.1875	2	2	106	98	2.47	0	172.1	0	70	18	147400	3	786.035	2356.09	0.01	7.54	32.29	4978	4978	MS2	14/84	14	84	21jan_CC_E1E2_DeGlyco.raw
High	A	12	VTYGTVnQTVEAYVnGDHAVTIAGTK	2565	Unambiguous	Isoform of A1A1A2, MayaroE1 OS=Homo sapiens (Human) OX=9606 GN=A1 PE=1 SV=1 - [MayaroE1_HUMAN]	1	1	A1A1A1	N7(Deamidated); N15(Deamidated)	HCD	1	0	1	1	78	97	7.95	0	1037.8	0	16	22	523600	3	904.113	2710.33	0	1.82	32.38	4994	4994	MS2	28/100	28	100	21jan_CC_E1E2_DeGlyco.raw
High	A	12	SVIHFSTASAAPSFIVSVcSSR	2843	Unambiguous	Isoform of A1A1A2, MayaroE1 OS=Homo sapiens (Human) OX=9606 GN=A1 PE=1 SV=1 - [MayaroE1_HUMAN]	1	1	A1A1A1	C19(Carbamidomethyl)	HCD	1	0	1	1	156	148	5.17	0	834.16	0	9	11	1275000	3	770.727	2310.17	0	4.8	32.42	5000	5000	MS2	26/84	26	84	21jan_CC_E1E2_DeGlyco.raw
High	A	12	VTYGTVnQTVEAYVnGDHAVTIAGTK	2565	Unambiguous	Isoform of A1A1A2, MayaroE1 OS=Homo sapiens (Human) OX=9606 GN=A1 PE=1 SV=1 - [MayaroE1_HUMAN]	1	1	A1A1A1	N7(Deamidated); N15(Deamidated)	HCD	1	0	1	1	82	90	8.01	0	1212.54	0	20	22	518400	3	904.114	2710.33	0	2.16	32.42	5001	5001	MS2	30/100	30	100	21jan_CC_E1E2_DeGlyco.raw
High	A	12	SVIHFSTASAAPSFIVSVcSSR	2843	Unambiguous	Isoform of A1A1A2, MayaroE1 OS=Homo sapiens (Human) OX=9606 GN=A1 PE=1 SV=1 - [MayaroE1_HUMAN]	1	1	A1A1A1	C19(Carbamidomethyl)	HCD	1	0	1	1	158	143	5.62	0	649.58	0	7	12	1009000	3	770.728	2310.17	0	5.75	32.45	5006	5006	MS2	24/84	24	84	21jan_CC_E1E2_DeGlyco.raw
High	A	12	VHSSSEcAVTGTMGHFILAK	1229	Unambiguous	Isoform of B1B1B2, MayaroE2 OS=Homo sapiens (Human) OX=9606 GN=A1 PE=1 SV=1 - [MayaroE2_HUMAN]	1	1	B1B1B1	C7(Carbamidomethyl)	HCD	1	0	1	1	108	81	7.03	0	1621.11	0	12	71	170000	3	711.348	2132.03	0	1.88	32.54	5022	5022	MS2	32/76	32	76	21jan_CC_E1E2_DeGlyco.raw
High	A	12	cDVHSHSNVAVLQEVSIEAEGR	1674	Unambiguous	Isoform of A1A1A2, MayaroE1 OS=Homo sapiens (Human) OX=9606 GN=A1 PE=1 SV=1 - [MayaroE1_HUMAN]	1	1	A1A1A1	C1(Carbamidomethyl)	HCD	1	0	1	1	144	118	5.2	0	534.45	0	3	7	2501000	4	609.796	2436.16	0	1.53	32.55	5024	5024	MS2	25/126	25	126	21jan_CC_E1E2_DeGlyco.raw
High	A	12	cDVHSHSNVAVLQEVSIEAEGR	1674	Unambiguous	Isoform of A1A1A2, MayaroE1 OS=Homo sapiens (Human) OX=9606 GN=A1 PE=1 SV=1 - [MayaroE1_HUMAN]	1	1	A1A1A1	C1(Carbamidomethyl)	HCD	1	0	1	1	77	60	3.62	0	290.99	0	10	17	721400	3	812.724	2436.16	0	-0.17	32.56	5026	5026	MS2	22/84	22	84	21jan_CC_E1E2_DeGlyco.raw
High	A	12	cDVHSHSNVAVLQEVSIEAEGR	1674	Unambiguous	Isoform of A1A1A2, MayaroE1 OS=Homo sapiens (Human) OX=9606 GN=A1 PE=1 SV=1 - [MayaroE1_HUMAN]	1	1	A1A1A1	C1(Carbamidomethyl)	HCD	1	0	1	1	133	108	5.73	0	531.65	0	3	5	3487000	4	609.796	2436.16	0	1.83	32.58	5030	5030	MS2	25/126	25	126	21jan_CC_E1E2_DeGlyco.raw
High	A	12	cDVHSHSNVAVLQEVSIEAEGR	1674	Unambiguous	Isoform of A1A1A2, MayaroE1 OS=Homo sapiens (Human) OX=9606 GN=A1 PE=1 SV=1 - [MayaroE1_HUMAN]	1	1	A1A1A1	C1(Carbamidomethyl)	HCD	1	0	1	1	96	77	3.68	0	345.86	0	6	13	1118000	3	812.723	2436.15	0	-1.38	32.6	5032	5032	MS2	23/84	23	84	21jan_CC_E1E2_DeGlyco.raw
High	A	12	SVIHFSTASAAPSFIVSVcSSR	2843	Unambiguous	Isoform of A1A1A2, MayaroE1 OS=Homo sapiens (Human) OX=9606 GN=A1 PE=1 SV=1 - [MayaroE1_HUMAN]	1	1	A1A1A1	C19(Carbamidomethyl)	HCD	1	0	1	1	64	61	4.67	0	1017.43	0	21	34	223800	2	1155.58	2310.16	0	3.4	32.63	5038	5038	MS2	23/42	23	42	21jan_CC_E1E2_DeGlyco.raw
High	A	12	SVIHFSTASAAPSFIVSVcSSR	2843	Unambiguous	Isoform of A1A1A2, MayaroE1 OS=Homo sapiens (Human) OX=9606 GN=A1 PE=1 SV=1 - [MayaroE1_HUMAN]	1	1	A1A1A1	C19(Carbamidomethyl)	HCD	1	0	1	1	59	61	4.64	0	1772.5	0	18	53	172000	2	1155.59	2310.17	0.01	5.09	32.66	5044	5044	MS2	27/42	27	42	21jan_CC_E1E2_DeGlyco.raw
High	A	12	LHFFMPGFAPLTSR	3635	Unambiguous	Tubulin beta 8B OS=Homo sapiens (Human) OX=9606 GN=TUBB8B PE=1 SV=1 - [TBB8B_HUMAN]|Isoform of Q3ZCM7, Tubulin beta chain OS=Homo sapiens (Human) OX=9606 GN=TUBB8 PE=1 SV=1 - [A0A075B736_HUMAN]|Isoform of Q9BUF5, Tubulin beta chain (Fragment) OS=Homo sapiens (Human) OX=9606 GN=TUBB6 PE=1 SV=1 - [K7ESM5_HUMAN]|Tubulin beta-4A chain OS=Homo sapiens (Human) OX=9606 GN=TUBB4A PE=1 SV=2 - [TBB4A_HUMAN…	13	13	A6NNZ2;A0A075B736;K7ESM5;P04350;P07437;P68371;Q13885;Q3ZCM7;Q5JP53;Q5SQY0;Q5ST81;Q9BUF5;Q9BVA1		HCD	1	0	1	1	136	123	4.24	0	474.6	0	4	66	392200	3	540.951	1620.84	0	1.5	32.69	5049	5049	MS2	19/52	19	52	21jan_CC_E1E2_DeGlyco.raw
High	A	12	FTVRPHHGIELPcTTYQLTTAETSEEIDMHMPPDIPDR	2216	Unambiguous	Isoform of B1B1B2, MayaroE2 OS=Homo sapiens (Human) OX=9606 GN=A1 PE=1 SV=1 - [MayaroE2_HUMAN]	1	1	B1B1B1	C13(Carbamidomethyl)	HCD	1	0	1	1	56	58	4.44	0	202.87	0	4	8	468400	5	887.825	4435.1	0	3.88	32.73	5055	5055	MS2	22/296	22	296	21jan_CC_E1E2_DeGlyco.raw
High	A	12	LHFFMPGFAPLTSR	3635	Unambiguous	Tubulin beta 8B OS=Homo sapiens (Human) OX=9606 GN=TUBB8B PE=1 SV=1 - [TBB8B_HUMAN]|Isoform of Q3ZCM7, Tubulin beta chain OS=Homo sapiens (Human) OX=9606 GN=TUBB8 PE=1 SV=1 - [A0A075B736_HUMAN]|Isoform of Q9BUF5, Tubulin beta chain (Fragment) OS=Homo sapiens (Human) OX=9606 GN=TUBB6 PE=1 SV=1 - [K7ESM5_HUMAN]|Tubulin beta-4A chain OS=Homo sapiens (Human) OX=9606 GN=TUBB4A PE=1 SV=2 - [TBB4A_HUMAN…	13	13	A6NNZ2;A0A075B736;K7ESM5;P04350;P07437;P68371;Q13885;Q3ZCM7;Q5JP53;Q5SQY0;Q5ST81;Q9BUF5;Q9BVA1		HCD	1	0	1	1	137	132	3.97	0	552.49	0	3	44	602400	3	540.951	1620.84	0	1.16	32.73	5056	5056	MS2	20/52	20	52	21jan_CC_E1E2_DeGlyco.raw
High	A	12	FTVRPHHGIELPcTTYQLTTAETSEEIDMHMPPDIPDR	2216	Unambiguous	Isoform of B1B1B2, MayaroE2 OS=Homo sapiens (Human) OX=9606 GN=A1 PE=1 SV=1 - [MayaroE2_HUMAN]	1	1	B1B1B1	C13(Carbamidomethyl)	HCD	1	0	1	1	9	15	3.94	0	94.32	0	8	24	133200	4	1109.53	4435.09	0	2.62	32.73	5057	5057	MS2	26/222	26	222	21jan_CC_E1E2_DeGlyco.raw
High	A	12	FTVRPHHGIELPcTTYQLTTAETSEEIDMHMPPDIPDR	2216	Unambiguous	Isoform of B1B1B2, MayaroE2 OS=Homo sapiens (Human) OX=9606 GN=A1 PE=1 SV=1 - [MayaroE2_HUMAN]	1	1	B1B1B1	C13(Carbamidomethyl)	HCD	1	0	1	1	60	52	4.51	0	133.52	0	4	8	410600	5	887.826	4435.1	0	4.98	32.75	5060	5060	MS2	18/296	18	296	21jan_CC_E1E2_DeGlyco.raw
High	A	12	FTVRPHHGIELPcTTYQLTTAETSEEIDMHMPPDIPDR	2216	Unambiguous	Isoform of B1B1B2, MayaroE2 OS=Homo sapiens (Human) OX=9606 GN=A1 PE=1 SV=1 - [MayaroE2_HUMAN]	1	1	B1B1B1	C13(Carbamidomethyl)	HCD	1	0	1	1	11	12	3.18	0	22.44	0	6	21	109400	4	1109.53	4435.1	0	4.49	32.8	5070	5070	MS2	15/222	15	222	21jan_CC_E1E2_DeGlyco.raw
High	A	12	WQFNSPFVPR	2336	Unambiguous	Isoform of B1B1B2, MayaroE2 OS=Homo sapiens (Human) OX=9606 GN=A1 PE=1 SV=1 - [MayaroE2_HUMAN]	1	1	B1B1B1		HCD	1	0	1	1	176	198	2.97	0	584.99	0	19	60	389400	2	639.326	1277.64	0	1.72	32.96	5098	5098	MS2	2021-12-18	12	18	21jan_CC_E1E2_DeGlyco.raw
High	A	12	FTVRPHHGIELPcTTYQLTTAETSEEIDMHMPPDIPDR	2216	Unambiguous	Isoform of B1B1B2, MayaroE2 OS=Homo sapiens (Human) OX=9606 GN=A1 PE=1 SV=1 - [MayaroE2_HUMAN]	1	1	B1B1B1	C13(Carbamidomethyl)	HCD	1	0	1	1	104	135	5.83	0	209.92	0	14	21	138800	6	740.023	4435.1	0	4.46	32.99	5102	5102	MS2	26/370	26	370	21jan_CC_E1E2_DeGlyco.raw
High	A	12	WQFNSPFVPR	2336	Unambiguous	Isoform of B1B1B2, MayaroE2 OS=Homo sapiens (Human) OX=9606 GN=A1 PE=1 SV=1 - [MayaroE2_HUMAN]	1	1	B1B1B1		HCD	1	0	1	1	189	207	2.93	0	685.04	0	20	61	351900	2	639.326	1277.65	0	2.39	33	5104	5104	MS2	13/18	13	18	21jan_CC_E1E2_DeGlyco.raw
High	A	12	FTVRPHHGIELPcTTYQLTTAETSEEIDMHMPPDIPDR	2216	Unambiguous	Isoform of B1B1B2, MayaroE2 OS=Homo sapiens (Human) OX=9606 GN=A1 PE=1 SV=1 - [MayaroE2_HUMAN]	1	1	B1B1B1	C13(Carbamidomethyl)	HCD	1	0	1	1	85	113	4.92	0	163.36	0	14	22	117100	6	740.023	4435.1	0	5.53	33.03	5110	5110	MS2	23/370	23	370	21jan_CC_E1E2_DeGlyco.raw
High	A	12	AMNcAVGNIPVSMDIADSAFTR	2195	Unambiguous	Isoform of A1A1A2, MayaroE1 OS=Homo sapiens (Human) OX=9606 GN=A1 PE=1 SV=1 - [MayaroE1_HUMAN]	1	1	A1A1A1	C4(Carbamidomethyl)	HCD	1	0	1	1	82	100	4.5	0	649.77	0	5	17	860700	3	780.699	2340.08	0	2.39	33.17	5134	5134	MS2	23/84	23	84	21jan_CC_E1E2_DeGlyco.raw
High	A	12	AMNcAVGNIPVSMDIADSAFTR	2195	Unambiguous	Isoform of A1A1A2, MayaroE1 OS=Homo sapiens (Human) OX=9606 GN=A1 PE=1 SV=1 - [MayaroE1_HUMAN]	1	1	A1A1A1	C4(Carbamidomethyl)	HCD	1	0	1	1	88	111	4.23	0	827.25	0	4	17	743900	3	780.699	2340.08	0	1.85	33.18	5138	5138	MS2	24/84	24	84	21jan_CC_E1E2_DeGlyco.raw
High	A	12	VTYGTVnQTVEAYVnGDHAVTIAGTK	2565	Unambiguous	Isoform of A1A1A2, MayaroE1 OS=Homo sapiens (Human) OX=9606 GN=A1 PE=1 SV=1 - [MayaroE1_HUMAN]	1	1	A1A1A1	N7(Deamidated); N15(Deamidated)	HCD	1	0	1	1	82	98	7.88	0	1079.44	0	11	23	562600	3	904.115	2710.33	0	3.17	33.43	5180	5180	MS2	28/100	28	100	21jan_CC_E1E2_DeGlyco.raw
High	A	12	SVIHFSTASAAPSFIVSVcSSR	2843	Unambiguous	Isoform of A1A1A2, MayaroE1 OS=Homo sapiens (Human) OX=9606 GN=A1 PE=1 SV=1 - [MayaroE1_HUMAN]	1	1	A1A1A1	C19(Carbamidomethyl)	HCD	1	0	1	1	150	144	5.53	0	841.32	0	4	13	1337000	3	770.725	2310.16	0	2.1	33.47	5186	5186	MS2	26/84	26	84	21jan_CC_E1E2_DeGlyco.raw
High	A	12	VTYGTVnQTVEAYVnGDHAVTIAGTK	2565	Unambiguous	Isoform of A1A1A2, MayaroE1 OS=Homo sapiens (Human) OX=9606 GN=A1 PE=1 SV=1 - [MayaroE1_HUMAN]	1	1	A1A1A1	N7(Deamidated); N15(Deamidated)	HCD	1	0	1	1	82	100	7.75	0	1113.34	0	9	23	491800	3	904.115	2710.33	0	3.17	33.48	5188	5188	MS2	29/100	29	100	21jan_CC_E1E2_DeGlyco.raw
High	A	12	SVIHFSTASAAPSFIVSVcSSR	2843	Unambiguous	Isoform of A1A1A2, MayaroE1 OS=Homo sapiens (Human) OX=9606 GN=A1 PE=1 SV=1 - [MayaroE1_HUMAN]	1	1	A1A1A1	C19(Carbamidomethyl)	HCD	1	0	1	1	170	153	5.61	0	884.41	0	2	12	1486000	3	770.725	2310.16	0	2.97	33.5	5192	5192	MS2	26/84	26	84	21jan_CC_E1E2_DeGlyco.raw
High	A	12	cDVHSHSNVAVLQEVSIEAEGR	1674	Unambiguous	Isoform of A1A1A2, MayaroE1 OS=Homo sapiens (Human) OX=9606 GN=A1 PE=1 SV=1 - [MayaroE1_HUMAN]	1	1	A1A1A1	C1(Carbamidomethyl)	HCD	1	0	1	1	135	106	5.65	0	587.32	0	8	7	2183000	4	609.796	2436.16	0	1.73	33.6	5210	5210	MS2	26/126	26	126	21jan_CC_E1E2_DeGlyco.raw
High	A	12	cDVHSHSNVAVLQEVSIEAEGR	1674	Unambiguous	Isoform of A1A1A2, MayaroE1 OS=Homo sapiens (Human) OX=9606 GN=A1 PE=1 SV=1 - [MayaroE1_HUMAN]	1	1	A1A1A1	C1(Carbamidomethyl)	HCD	1	0	1	1	99	71	5.05	0	519.54	0	7	19	803200	3	812.726	2436.16	0	2.46	33.61	5212	5212	MS2	22/84	22	84	21jan_CC_E1E2_DeGlyco.raw
High	A	12	cDVHSHSNVAVLQEVSIEAEGR	1674	Unambiguous	Isoform of A1A1A2, MayaroE1 OS=Homo sapiens (Human) OX=9606 GN=A1 PE=1 SV=1 - [MayaroE1_HUMAN]	1	1	A1A1A1	C1(Carbamidomethyl)	HCD	1	0	1	1	131	99	5.26	0	562.76	0	19	7	1983000	4	609.796	2436.16	0	1.93	33.63	5216	5216	MS2	26/126	26	126	21jan_CC_E1E2_DeGlyco.raw
High	A	12	cDVHSHSNVAVLQEVSIEAEGR	1674	Unambiguous	Isoform of A1A1A2, MayaroE1 OS=Homo sapiens (Human) OX=9606 GN=A1 PE=1 SV=1 - [MayaroE1_HUMAN]	1	1	A1A1A1	C1(Carbamidomethyl)	HCD	1	0	1	1	96	79	5.06	0	585.81	0	9	19	717700	3	812.726	2436.16	0	1.93	33.64	5217	5217	MS2	23/84	23	84	21jan_CC_E1E2_DeGlyco.raw
High	A	12	FTVRPHHGIELPcTTYQLTTAETSEEIDMHMPPDIPDR	2216	Unambiguous	Isoform of B1B1B2, MayaroE2 OS=Homo sapiens (Human) OX=9606 GN=A1 PE=1 SV=1 - [MayaroE2_HUMAN]	1	1	B1B1B1	C13(Carbamidomethyl)	HCD	1	0	1	1	49	55	4.55	0	156.3	0	2	9	401900	5	887.826	4435.1	0	4.29	33.78	5241	5241	MS2	19/296	19	296	21jan_CC_E1E2_DeGlyco.raw
High	A	12	IQFASQIGLTK	1657	Unambiguous	Isoform of B1B1B2, MayaroE2 OS=Homo sapiens (Human) OX=9606 GN=A1 PE=1 SV=1 - [MayaroE2_HUMAN]	1	1	B1B1B1		HCD	1	0	1	1	63	64	2.72	0	946.75	0	59	55	335100	2	603.348	1205.69	0	0.4	33.79	5244	5244	MS2	18/20	18	20	21jan_CC_E1E2_DeGlyco.raw
High	A	12	FTVRPHHGIELPcTTYQLTTAETSEEIDMHMPPDIPDR	2216	Unambiguous	Isoform of B1B1B2, MayaroE2 OS=Homo sapiens (Human) OX=9606 GN=A1 PE=1 SV=1 - [MayaroE2_HUMAN]	1	1	B1B1B1	C13(Carbamidomethyl)	HCD	1	0	1	1	56	59	4.25	0	164.38	0	3	8	449100	5	887.825	4435.1	0	4.22	33.81	5247	5247	MS2	20/296	20	296	21jan_CC_E1E2_DeGlyco.raw
High	A	12	FTVRPHHGIELPcTTYQLTTAETSEEIDMHMPPDIPDR	2216	Unambiguous	Isoform of B1B1B2, MayaroE2 OS=Homo sapiens (Human) OX=9606 GN=A1 PE=1 SV=1 - [MayaroE2_HUMAN]	1	1	B1B1B1	C13(Carbamidomethyl)	HCD	1	0	1	1	6	13	3.46	0	39.37	0	8	23	111400	4	1109.53	4435.1	0.01	5.37	33.81	5248	5248	MS2	19/222	19	222	21jan_CC_E1E2_DeGlyco.raw
High	A	12	IQFASQIGLTK	1657	Unambiguous	Isoform of B1B1B2, MayaroE2 OS=Homo sapiens (Human) OX=9606 GN=A1 PE=1 SV=1 - [MayaroE2_HUMAN]	1	1	B1B1B1		HCD	1	0	1	1	64	56	2.84	0	910.26	0	58	55	310500	2	603.349	1205.69	0	1.61	33.82	5249	5249	MS2	18/20	18	20	21jan_CC_E1E2_DeGlyco.raw
High	A	12	FTVRPHHGIELPcTTYQLTTAETSEEIDMHMPPDIPDR	2216	Unambiguous	Isoform of B1B1B2, MayaroE2 OS=Homo sapiens (Human) OX=9606 GN=A1 PE=1 SV=1 - [MayaroE2_HUMAN]	1	1	B1B1B1	C13(Carbamidomethyl)	HCD	1	0	1	1	13	15	2.85	0	42.49	0	3	21	100200	4	1109.53	4435.1	0	3.72	33.83	5252	5252	MS2	20/222	20	222	21jan_CC_E1E2_DeGlyco.raw
High	A	12	AGKPVIcATQMLESMIK	3844	Unambiguous	Isoform of P14618, Pyruvate kinase (Fragment) OS=Homo sapiens (Human) OX=9606 GN=PKM PE=1 SV=1 - [H3BTN5_HUMAN]|Pyruvate kinase PKM OS=Homo sapiens (Human) OX=9606 GN=PKM PE=1 SV=4 - [KPYM_HUMAN]|Isoform of P14618, Isoform M1 of Pyruvate kinase PKM OS=Homo sapiens (Human) OX=9606 GN=PKM PE=1 SV=4 - [KPYM-2_HUMAN]|Isoform of P14618, Isoform 3 of Pyruvate kinase PKM OS=Homo sapiens (Human) OX=9606 …	6	6	H3BTN5;P14618;P14618-2;P14618-3;B4DNK4;H3BR70	C7(Carbamidomethyl)	HCD	1	0	1	1	122	113	5.65	0	1078.91	0	6	43	374200	3	626.328	1876.97	0	0.79	33.85	5254	5254	MS2	23/64	23	64	21jan_CC_E1E2_DeGlyco.raw
High	A	12	VHSSSEcAVTGTMGHFILAK	1229	Unambiguous	Isoform of B1B1B2, MayaroE2 OS=Homo sapiens (Human) OX=9606 GN=A1 PE=1 SV=1 - [MayaroE2_HUMAN]	1	1	B1B1B1	C7(Carbamidomethyl)	HCD	1	0	1	1	95	83	6.8	0	1363.48	0	5	55	232000	3	711.349	2132.03	0	2.74	33.85	5255	5255	MS2	30/76	30	76	21jan_CC_E1E2_DeGlyco.raw
High	A	12	AGKPVIcATQMLESMIK	3844	Unambiguous	Isoform of P14618, Pyruvate kinase (Fragment) OS=Homo sapiens (Human) OX=9606 GN=PKM PE=1 SV=1 - [H3BTN5_HUMAN]|Pyruvate kinase PKM OS=Homo sapiens (Human) OX=9606 GN=PKM PE=1 SV=4 - [KPYM_HUMAN]|Isoform of P14618, Isoform M1 of Pyruvate kinase PKM OS=Homo sapiens (Human) OX=9606 GN=PKM PE=1 SV=4 - [KPYM-2_HUMAN]|Isoform of P14618, Isoform 3 of Pyruvate kinase PKM OS=Homo sapiens (Human) OX=9606 …	6	6	H3BTN5;P14618;P14618-2;P14618-3;B4DNK4;H3BR70	C7(Carbamidomethyl)	HCD	1	0	1	1	119	115	5.54	0	1169.31	0	6	53	320100	3	626.327	1876.97	0	-0.96	33.88	5261	5261	MS2	24/64	24	64	21jan_CC_E1E2_DeGlyco.raw
High	A	12	VHSSSEcAVTGTMGHFILAK	1229	Unambiguous	Isoform of B1B1B2, MayaroE2 OS=Homo sapiens (Human) OX=9606 GN=A1 PE=1 SV=1 - [MayaroE2_HUMAN]	1	1	B1B1B1	C7(Carbamidomethyl)	HCD	1	0	1	1	106	88	6.73	0	1814.77	0	11	75	176000	3	711.349	2132.03	0	2.74	33.95	5273	5273	MS2	33/76	33	76	21jan_CC_E1E2_DeGlyco.raw
High	A	12	WQFNSPFVPR	2336	Unambiguous	Isoform of B1B1B2, MayaroE2 OS=Homo sapiens (Human) OX=9606 GN=A1 PE=1 SV=1 - [MayaroE2_HUMAN]	1	1	B1B1B1		HCD	1	0	1	1	100	115	3.57	0	926.72	0	58	86	274800	2	639.326	1277.64	0	1.05	34.01	5283	5283	MS2	15/18	15	18	21jan_CC_E1E2_DeGlyco.raw
High	A	12	VHSSSEcAVTGTMGHFILAK	1229	Unambiguous	Isoform of B1B1B2, MayaroE2 OS=Homo sapiens (Human) OX=9606 GN=A1 PE=1 SV=1 - [MayaroE2_HUMAN]	1	1	B1B1B1	C7(Carbamidomethyl)	HCD	1	0	1	1	123	119	5.58	0	555.73	0	9	102	134500	4	533.764	2132.03	0	2.91	34.03	5286	5286	MS2	26/114	26	114	21jan_CC_E1E2_DeGlyco.raw
High	A	12	FTVRPHHGIELPcTTYQLTTAETSEEIDMHMPPDIPDR	2216	Unambiguous	Isoform of B1B1B2, MayaroE2 OS=Homo sapiens (Human) OX=9606 GN=A1 PE=1 SV=1 - [MayaroE2_HUMAN]	1	1	B1B1B1	C13(Carbamidomethyl)	HCD	1	0	1	1	94	131	5.65	0	191.91	0	12	28	83960	6	740.023	4435.1	0	4.7	34.04	5288	5288	MS2	25/370	25	370	21jan_CC_E1E2_DeGlyco.raw
High	A	12	WQFNSPFVPR	2336	Unambiguous	Isoform of B1B1B2, MayaroE2 OS=Homo sapiens (Human) OX=9606 GN=A1 PE=1 SV=1 - [MayaroE2_HUMAN]	1	1	B1B1B1		HCD	1	0	1	1	176	193	3.05	0	577.04	0	27	78	311300	2	639.326	1277.64	0	1.34	34.05	5289	5289	MS2	2021-12-18	12	18	21jan_CC_E1E2_DeGlyco.raw
High	A	12	FTVRPHHGIELPcTTYQLTTAETSEEIDMHMPPDIPDR	2216	Unambiguous	Isoform of B1B1B2, MayaroE2 OS=Homo sapiens (Human) OX=9606 GN=A1 PE=1 SV=1 - [MayaroE2_HUMAN]	1	1	B1B1B1	C13(Carbamidomethyl)	HCD	1	0	1	1	87	118	5.17	0	128.72	0	13	28	95260	6	740.022	4435.1	0	3.88	34.08	5294	5294	MS2	21/370	21	370	21jan_CC_E1E2_DeGlyco.raw
High	A	12	EATLSLHPIHPTLLSYR	1986	Unambiguous	Isoform of B1B1B2, MayaroE2 OS=Homo sapiens (Human) OX=9606 GN=A1 PE=1 SV=1 - [MayaroE2_HUMAN]	1	1	B1B1B1		HCD	1	0	1	1	59	59	4.65	0	890.8	0	3	122	171500	4	487.772	1948.07	0	1.04	34.09	5296	5296	MS2	25/96	25	96	21jan_CC_E1E2_DeGlyco.raw
High	A	12	SGPFGQIFRPDNFVFGQSGAGNNWAK	3909	Unambiguous	Isoform of P04350, Tubulin domain-containing protein (Fragment) OS=Homo sapiens (Human) OX=9606 GN=TUBB4A PE=1 SV=1 - [M0QY85_HUMAN]|Isoform of P04350, Tubulin beta chain (Fragment) OS=Homo sapiens (Human) OX=9606 GN=TUBB4A PE=1 SV=1 - [M0R1I1_HUMAN]|Isoform of P04350, Tubulin domain-containing protein (Fragment) OS=Homo sapiens (Human) OX=9606 GN=TUBB4A PE=1 SV=1 - [M0R278_HUMAN]|Tubulin beta-4A…	11	11	M0QY85;M0R1I1;M0R278;P04350;P07437;P68371;Q13885;Q5JP53;Q5ST81;Q9BVA1;M0QZL7		HCD	1	0	1	1	198	175	8.27	0	1272.45	0	43	48	97790	3	933.457	2798.36	0	4.79	34.13	5301	5301	MS2	30/100	30	100	21jan_CC_E1E2_DeGlyco.raw
High	A	12	SGPFGQIFRPDNFVFGQSGAGNNWAK	3909	Unambiguous	Isoform of P04350, Tubulin domain-containing protein (Fragment) OS=Homo sapiens (Human) OX=9606 GN=TUBB4A PE=1 SV=1 - [M0QY85_HUMAN]|Isoform of P04350, Tubulin beta chain (Fragment) OS=Homo sapiens (Human) OX=9606 GN=TUBB4A PE=1 SV=1 - [M0R1I1_HUMAN]|Isoform of P04350, Tubulin domain-containing protein (Fragment) OS=Homo sapiens (Human) OX=9606 GN=TUBB4A PE=1 SV=1 - [M0R278_HUMAN]|Tubulin beta-4A…	11	11	M0QY85;M0R1I1;M0R278;P04350;P07437;P68371;Q13885;Q5JP53;Q5ST81;Q9BVA1;M0QZL7		HCD	1	0	1	1	190	188	7.32	0	1236.08	0	26	32	181600	3	933.454	2798.35	0	1.38	34.16	5307	5307	MS2	29/100	29	100	21jan_CC_E1E2_DeGlyco.raw
High	A	12	EATLSLHPIHPTLLSYR	1986	Unambiguous	Isoform of B1B1B2, MayaroE2 OS=Homo sapiens (Human) OX=9606 GN=A1 PE=1 SV=1 - [MayaroE2_HUMAN]	1	1	B1B1B1		HCD	1	0	1	1	60	59	4.44	0	1021.47	0	4	127	167700	4	487.772	1948.07	0	1.48	34.18	5310	5310	MS2	27/96	27	96	21jan_CC_E1E2_DeGlyco.raw
High	A	12	AMNcAVGNIPVSMDIADSAFTR	2195	Unambiguous	Isoform of A1A1A2, MayaroE1 OS=Homo sapiens (Human) OX=9606 GN=A1 PE=1 SV=1 - [MayaroE1_HUMAN]	1	1	A1A1A1	C4(Carbamidomethyl)	HCD	1	0	1	1	93	103	4.16	0	607.35	0	6	26	560800	3	780.7	2340.09	0	3.18	34.2	5313	5313	MS2	22/84	22	84	21jan_CC_E1E2_DeGlyco.raw
High	A	12	AMNcAVGNIPVSMDIADSAFTR	2195	Unambiguous	Isoform of A1A1A2, MayaroE1 OS=Homo sapiens (Human) OX=9606 GN=A1 PE=1 SV=1 - [MayaroE1_HUMAN]	1	1	A1A1A1	C4(Carbamidomethyl)	HCD	1	0	1	1	52	66	3.33	0	520.85	0	16	24	347700	2	1170.55	2340.09	0	3	34.2	5314	5314	MS2	17/42	17	42	21jan_CC_E1E2_DeGlyco.raw
High	A	12	AMNcAVGNIPVSMDIADSAFTR	2195	Unambiguous	Isoform of A1A1A2, MayaroE1 OS=Homo sapiens (Human) OX=9606 GN=A1 PE=1 SV=1 - [MayaroE1_HUMAN]	1	1	A1A1A1	C4(Carbamidomethyl)	HCD	1	0	1	1	90	113	4.7	0	709.24	0	8	25	511200	3	780.7	2340.08	0	2.63	34.23	5318	5318	MS2	23/84	23	84	21jan_CC_E1E2_DeGlyco.raw
High	A	12	AMNcAVGNIPVSMDIADSAFTR	2195	Unambiguous	Isoform of A1A1A2, MayaroE1 OS=Homo sapiens (Human) OX=9606 GN=A1 PE=1 SV=1 - [MayaroE1_HUMAN]	1	1	A1A1A1	C4(Carbamidomethyl)	HCD	1	0	1	1	77	91	2.88	0	525.56	0	22	25	285100	2	1170.54	2340.08	0	1.85	34.24	5319	5319	MS2	17/42	17	42	21jan_CC_E1E2_DeGlyco.raw
High	A	12	SVIHFSTASAAPSFIVSVcSSR	2843	Unambiguous	Isoform of A1A1A2, MayaroE1 OS=Homo sapiens (Human) OX=9606 GN=A1 PE=1 SV=1 - [MayaroE1_HUMAN]	1	1	A1A1A1	C19(Carbamidomethyl)	HCD	1	0	1	1	160	156	4.9	0	675.49	0	4	16	1094000	3	770.725	2310.16	0	3.05	34.5	5366	5366	MS2	23/84	23	84	21jan_CC_E1E2_DeGlyco.raw
High	A	12	VTYGTVnQTVEAYVnGDHAVTIAGTK	2565	Unambiguous	Isoform of A1A1A2, MayaroE1 OS=Homo sapiens (Human) OX=9606 GN=A1 PE=1 SV=1 - [MayaroE1_HUMAN]	1	1	A1A1A1	N7(Deamidated); N15(Deamidated)	HCD	1	0	1	1	83	101	7.77	0	1172.73	0	10	30	398500	3	904.115	2710.33	0	3.1	34.51	5367	5367	MS2	29/100	29	100	21jan_CC_E1E2_DeGlyco.raw
High	A	12	SVIHFSTASAAPSFIVSVcSSR	2843	Unambiguous	Isoform of A1A1A2, MayaroE1 OS=Homo sapiens (Human) OX=9606 GN=A1 PE=1 SV=1 - [MayaroE1_HUMAN]	1	1	A1A1A1	C19(Carbamidomethyl)	HCD	1	0	1	1	151	147	5.4	0	646.21	0	5	18	890100	3	770.725	2310.16	0	2.58	34.55	5373	5373	MS2	23/84	23	84	21jan_CC_E1E2_DeGlyco.raw
High	A	12	VTYGTVnQTVEAYVnGDHAVTIAGTK	2565	Unambiguous	Isoform of A1A1A2, MayaroE1 OS=Homo sapiens (Human) OX=9606 GN=A1 PE=1 SV=1 - [MayaroE1_HUMAN]	1	1	A1A1A1	N7(Deamidated); N15(Deamidated)	HCD	1	0	1	1	82	94	8.1	0	1141.38	0	11	32	346400	3	904.114	2710.33	0	2.97	34.55	5374	5374	MS2	29/100	29	100	21jan_CC_E1E2_DeGlyco.raw
High	A	12	NLDLDSIIAEVK	3975	Unambiguous	Isoform of P13647, IF rod domain-containing protein (Fragment) OS=Homo sapiens (Human) OX=9606 GN=KRT5 PE=1 SV=1 - [H0YI76_HUMAN]|Isoform of P13647, IF rod domain-containing protein (Fragment) OS=Homo sapiens (Human) OX=9606 GN=KRT5 PE=1 SV=1 - [H0YIN9_HUMAN]|Keratin, type II cytoskeletal 75 OS=Homo sapiens (Human) OX=9606 GN=KRT75 PE=1 SV=2 - [K2C75_HUMAN]|Keratin, type II cytoskeletal 6A OS=Hom…	9	9	H0YI76;H0YIN9;O95678;P02538;P04259;P13647;P35908;P48668;Q5XKE5		HCD	1	0	1	1	169	156	3.61	0	414.18	0	14	151	123400	2	665.368	1329.73	0	1.31	34.6	5382	5382	MS2	2021-12-22	12	22	21jan_CC_E1E2_DeGlyco.raw
High	A	12	NLDLDSIIAEVK	3975	Unambiguous	Isoform of P13647, IF rod domain-containing protein (Fragment) OS=Homo sapiens (Human) OX=9606 GN=KRT5 PE=1 SV=1 - [H0YI76_HUMAN]|Isoform of P13647, IF rod domain-containing protein (Fragment) OS=Homo sapiens (Human) OX=9606 GN=KRT5 PE=1 SV=1 - [H0YIN9_HUMAN]|Keratin, type II cytoskeletal 75 OS=Homo sapiens (Human) OX=9606 GN=KRT75 PE=1 SV=2 - [K2C75_HUMAN]|Keratin, type II cytoskeletal 6A OS=Hom…	9	9	H0YI76;H0YIN9;O95678;P02538;P04259;P13647;P35908;P48668;Q5XKE5		HCD	1	0	1	1	172	152	3.43	0	418.24	0	11	86	337800	2	665.367	1329.73	0	0.39	34.61	5384	5384	MS2	2021-12-22	12	22	21jan_CC_E1E2_DeGlyco.raw
High	A	12	cDVHSHSNVAVLQEVSIEAEGR	1674	Unambiguous	Isoform of A1A1A2, MayaroE1 OS=Homo sapiens (Human) OX=9606 GN=A1 PE=1 SV=1 - [MayaroE1_HUMAN]	1	1	A1A1A1	C1(Carbamidomethyl)	HCD	1	0	1	1	143	101	5.37	0	592.27	0	3	9	1815000	4	609.796	2436.16	0	2.53	34.65	5390	5390	MS2	26/126	26	126	21jan_CC_E1E2_DeGlyco.raw
High	A	12	cDVHSHSNVAVLQEVSIEAEGR	1674	Unambiguous	Isoform of A1A1A2, MayaroE1 OS=Homo sapiens (Human) OX=9606 GN=A1 PE=1 SV=1 - [MayaroE1_HUMAN]	1	1	A1A1A1	C1(Carbamidomethyl)	HCD	1	0	1	1	115	93	4.5	0	480.3	0	11	29	449000	3	812.725	2436.16	0	1.41	34.66	5391	5391	MS2	23/84	23	84	21jan_CC_E1E2_DeGlyco.raw
High	A	12	SLDLDSIIAEVK	3991	Unambiguous	Keratin, type II cytoskeletal 1 OS=Homo sapiens (Human) OX=9606 GN=KRT1 PE=1 SV=6 - [K2C1_HUMAN]	1	1	P04264		HCD	1	0	1	1	124	134	4.06	0	1557.88	0	53	127	162500	2	651.863	1302.72	0	2.49	34.66	5392	5392	MS2	20/22	20	22	21jan_CC_E1E2_DeGlyco.raw
High	A	12	cDVHSHSNVAVLQEVSIEAEGR	1674	Unambiguous	Isoform of A1A1A2, MayaroE1 OS=Homo sapiens (Human) OX=9606 GN=A1 PE=1 SV=1 - [MayaroE1_HUMAN]	1	1	A1A1A1	C1(Carbamidomethyl)	HCD	1	0	1	1	133	103	5.18	0	496.82	0	4	7	2427000	4	609.796	2436.16	0	1.73	34.69	5396	5396	MS2	24/126	24	126	21jan_CC_E1E2_DeGlyco.raw
High	A	12	cDVHSHSNVAVLQEVSIEAEGR	1674	Unambiguous	Isoform of A1A1A2, MayaroE1 OS=Homo sapiens (Human) OX=9606 GN=A1 PE=1 SV=1 - [MayaroE1_HUMAN]	1	1	A1A1A1	C1(Carbamidomethyl)	HCD	1	0	1	1	96	74	4.67	0	504.08	0	7	24	645900	3	812.724	2436.16	0	0.65	34.69	5397	5397	MS2	24/84	24	84	21jan_CC_E1E2_DeGlyco.raw
High	A	12	SLDLDSIIAEVK	3991	Unambiguous	Keratin, type II cytoskeletal 1 OS=Homo sapiens (Human) OX=9606 GN=KRT1 PE=1 SV=6 - [K2C1_HUMAN]	1	1	P04264		HCD	1	0	1	1	148	150	3.9	0	1205.64	0	60	167	106300	2	651.861	1302.71	0	-0.32	34.71	5400	5400	MS2	18/22	18	22	21jan_CC_E1E2_DeGlyco.raw
High	A	12	WQFNSPFVPR	2336	Unambiguous	Isoform of B1B1B2, MayaroE2 OS=Homo sapiens (Human) OX=9606 GN=A1 PE=1 SV=1 - [MayaroE2_HUMAN]	1	1	B1B1B1		HCD	1	0	1	1	180	204	2.42	0	286.23	0	3	23	2658000	2	639.325	1277.64	0	0.77	34.81	5416	5416	MS2	2021-09-18	9	18	21jan_CC_E1E2_DeGlyco.raw
High	A	12	YEHTAVIPNQVGFPYK	1618	Unambiguous	Isoform of A1A1A2, MayaroE1 OS=Homo sapiens (Human) OX=9606 GN=A1 PE=1 SV=1 - [MayaroE1_HUMAN]	1	1	A1A1A1		HCD	1	0	1	1	140	136	3.8	0	442.9	0	25	138	75410	3	621.653	1862.94	0	0.28	34.82	5418	5418	MS2	16/60	16	60	21jan_CC_E1E2_DeGlyco.raw
High	A	12	IQFASQIGLTK	1657	Unambiguous	Isoform of B1B1B2, MayaroE2 OS=Homo sapiens (Human) OX=9606 GN=A1 PE=1 SV=1 - [MayaroE2_HUMAN]	1	1	B1B1B1		HCD	1	0	1	1	60	54	3.45	0	1126.43	0	27	75	215200	2	603.35	1205.69	0	3.94	34.85	5423	5423	MS2	19/20	19	20	21jan_CC_E1E2_DeGlyco.raw
High	A	12	FTVRPHHGIELPcTTYQLTTAETSEEIDMHMPPDIPDR	2216	Unambiguous	Isoform of B1B1B2, MayaroE2 OS=Homo sapiens (Human) OX=9606 GN=A1 PE=1 SV=1 - [MayaroE2_HUMAN]	1	1	B1B1B1	C13(Carbamidomethyl)	HCD	1	0	1	1	10	17	3.92	0	65.54	0	11	62	37700	4	1109.53	4435.1	0	4.38	34.88	5429	5429	MS2	24/222	24	222	21jan_CC_E1E2_DeGlyco.raw
High	A	12	YEHTAVIPNQVGFPYK	1618	Unambiguous	Isoform of A1A1A2, MayaroE1 OS=Homo sapiens (Human) OX=9606 GN=A1 PE=1 SV=1 - [MayaroE1_HUMAN]	1	1	A1A1A1		HCD	1	0	1	1	138	136	3.99	0	495.6	0	29	161	70410	3	621.652	1862.94	0	-1.59	34.89	5430	5430	MS2	17/60	17	60	21jan_CC_E1E2_DeGlyco.raw
High	A	12	DVWGIEGPIDAAFTR	4022	Unambiguous	Vitronectin OS=Homo sapiens (Human) OX=9606 GN=VTN PE=1 SV=1 - [VTNC_HUMAN]	1	1	P04004		HCD	1	0	1	1	180	216	3.18	0	948.63	0	26	114	113300	2	823.914	1646.82	0	1.88	34.91	5433	5433	MS2	17/28	17	28	21jan_CC_E1E2_DeGlyco.raw
High	A	12	FTVRPHHGIELPcTTYQLTTAETSEEIDMHMPPDIPDR	2216	Unambiguous	Isoform of B1B1B2, MayaroE2 OS=Homo sapiens (Human) OX=9606 GN=A1 PE=1 SV=1 - [MayaroE2_HUMAN]	1	1	B1B1B1	C13(Carbamidomethyl)	HCD	1	0	1	1	13	18	3.39	0	54.98	0	13	75	28500	4	1109.53	4435.1	0.01	5.7	34.93	5436	5436	MS2	21/222	21	222	21jan_CC_E1E2_DeGlyco.raw
High	A	12	DVWGIEGPIDAAFTR	4022	Unambiguous	Vitronectin OS=Homo sapiens (Human) OX=9606 GN=VTN PE=1 SV=1 - [VTNC_HUMAN]	1	1	P04004		HCD	1	0	1	1	175	212	2.9	0	752.33	0	19	87	162600	2	823.914	1646.82	0	2.03	34.96	5440	5440	MS2	16/28	16	28	21jan_CC_E1E2_DeGlyco.raw
High	A	12	GPYPPGPLAPPQPFGPGFVPPPPPPPYGPGR	4040	Unambiguous	Submaxillary gland androgen-regulated protein 3B OS=Homo sapiens (Human) OX=9606 GN=SMR3B PE=1 SV=2 - [SMR3B_HUMAN]	1	1	P02814		HCD	1	0	1	1	33	37	3.16	0	259.21	0	13	84	66730	3	1034.54	3101.62	0	4.71	35.03	5453	5453	MS2	18/120	18	120	21jan_CC_E1E2_DeGlyco.raw
High	A	12	WQFNSPFVPR	2336	Unambiguous	Isoform of B1B1B2, MayaroE2 OS=Homo sapiens (Human) OX=9606 GN=A1 PE=1 SV=1 - [MayaroE2_HUMAN]	1	1	B1B1B1		HCD	1	0	1	1	179	203	3.16	0	574.04	0	8	85	348200	2	639.325	1277.64	0	0.29	35.06	5458	5458	MS2	2021-12-18	12	18	21jan_CC_E1E2_DeGlyco.raw
High	A	12	GPYPPGPLAPPQPFGPGFVPPPPPPPYGPGR	4040	Unambiguous	Submaxillary gland androgen-regulated protein 3B OS=Homo sapiens (Human) OX=9606 GN=SMR3B PE=1 SV=2 - [SMR3B_HUMAN]	1	1	P02814		HCD	1	0	1	1	34	34	2.85	0	294.04	0	4	49	138400	3	1034.54	3101.61	0	3.53	35.07	5459	5459	MS2	20/120	20	120	21jan_CC_E1E2_DeGlyco.raw
High	A	12	VHSSSEcAVTGTMGHFILAK	1229	Unambiguous	Isoform of B1B1B2, MayaroE2 OS=Homo sapiens (Human) OX=9606 GN=A1 PE=1 SV=1 - [MayaroE2_HUMAN]	1	1	B1B1B1	C7(Carbamidomethyl)	HCD	1	0	1	1	109	88	6.91	0	1395.65	0	11	98	138800	3	711.348	2132.03	0	1.37	35.07	5460	5460	MS2	30/76	30	76	21jan_CC_E1E2_DeGlyco.raw
High	A	12	WQFNSPFVPR	2336	Unambiguous	Isoform of B1B1B2, MayaroE2 OS=Homo sapiens (Human) OX=9606 GN=A1 PE=1 SV=1 - [MayaroE2_HUMAN]	1	1	B1B1B1		HCD	1	0	1	1	187	202	3.17	0	560.49	0	13	118	254000	2	639.326	1277.64	0	1.53	35.09	5462	5462	MS2	2021-12-18	12	18	21jan_CC_E1E2_DeGlyco.raw
High	A	12	FTVRPHHGIELPcTTYQLTTAETSEEIDMHMPPDIPDR	2216	Unambiguous	Isoform of B1B1B2, MayaroE2 OS=Homo sapiens (Human) OX=9606 GN=A1 PE=1 SV=1 - [MayaroE2_HUMAN]	1	1	B1B1B1	C13(Carbamidomethyl)	HCD	1	0	1	1	103	132	5.11	0	138.23	0	15	50	45650	6	740.022	4435.09	0	3.13	35.1	5463	5463	MS2	22/370	22	370	21jan_CC_E1E2_DeGlyco.raw
High	A	12	VHSSSEcAVTGTMGHFILAK	1229	Unambiguous	Isoform of B1B1B2, MayaroE2 OS=Homo sapiens (Human) OX=9606 GN=A1 PE=1 SV=1 - [MayaroE2_HUMAN]	1	1	B1B1B1	C7(Carbamidomethyl)	HCD	1	0	1	1	96	91	7.34	0	1636.06	0	7	136	89950	3	711.35	2132.03	0	3.94	35.11	5466	5466	MS2	32/76	32	76	21jan_CC_E1E2_DeGlyco.raw
High	A	12	FTVRPHHGIELPcTTYQLTTAETSEEIDMHMPPDIPDR	2216	Unambiguous	Isoform of B1B1B2, MayaroE2 OS=Homo sapiens (Human) OX=9606 GN=A1 PE=1 SV=1 - [MayaroE2_HUMAN]	1	1	B1B1B1	C13(Carbamidomethyl)	HCD	1	0	1	1	114	130	5.49	0	131.75	0	14	52	43820	6	740.02	4435.09	0	1.4	35.14	5469	5469	MS2	21/370	21	370	21jan_CC_E1E2_DeGlyco.raw
High	A	12	GVGTDEAcLIEILASR	4075	Unambiguous	Isoform of P50995, Isoform 2 of Annexin A11 OS=Homo sapiens (Human) OX=9606 GN=ANXA11 PE=1 SV=1 - [ANX11-2_HUMAN]|Annexin A11 OS=Homo sapiens (Human) OX=9606 GN=ANXA11 PE=1 SV=1 - [ANX11_HUMAN]	2	2	P50995-2;P50995	C8(Carbamidomethyl)	HCD	1	0	1	1	201	185	4.82	0	995.02	0	32	84	214300	2	852.438	1703.87	0	2.99	35.17	5475	5475	MS2	15/30	15	30	21jan_CC_E1E2_DeGlyco.raw
High	A	12	EATLSLHPIHPTLLSYR	1986	Unambiguous	Isoform of B1B1B2, MayaroE2 OS=Homo sapiens (Human) OX=9606 GN=A1 PE=1 SV=1 - [MayaroE2_HUMAN]	1	1	B1B1B1		HCD	1	0	1	1	65	60	4.25	0	752.3	0	9	155	154000	4	487.772	1948.07	0	1.23	35.18	5476	5476	MS2	24/96	24	96	21jan_CC_E1E2_DeGlyco.raw
High	A	12	GVGTDEAcLIEILASR	4075	Unambiguous	Isoform of P50995, Isoform 2 of Annexin A11 OS=Homo sapiens (Human) OX=9606 GN=ANXA11 PE=1 SV=1 - [ANX11-2_HUMAN]|Annexin A11 OS=Homo sapiens (Human) OX=9606 GN=ANXA11 PE=1 SV=1 - [ANX11_HUMAN]	2	2	P50995-2;P50995	C8(Carbamidomethyl)	HCD	1	0	1	1	195	177	5.02	0	1253.99	0	30	66	335400	2	852.437	1703.87	0	2.21	35.21	5481	5481	MS2	17/30	17	30	21jan_CC_E1E2_DeGlyco.raw
High	A	12	AMNcAVGNIPVSMDIADSAFTR	2195	Unambiguous	Isoform of A1A1A2, MayaroE1 OS=Homo sapiens (Human) OX=9606 GN=A1 PE=1 SV=1 - [MayaroE1_HUMAN]	1	1	A1A1A1	C4(Carbamidomethyl)	HCD	1	0	1	1	92	100	4.63	0	638.77	0	9	76	122600	3	780.701	2340.09	0	4.43	35.25	5487	5487	MS2	22/84	22	84	21jan_CC_E1E2_DeGlyco.raw
High	A	12	AMNcAVGNIPVSMDIADSAFTR	2195	Unambiguous	Isoform of A1A1A2, MayaroE1 OS=Homo sapiens (Human) OX=9606 GN=A1 PE=1 SV=1 - [MayaroE1_HUMAN]	1	1	A1A1A1	C4(Carbamidomethyl)	HCD	1	0	1	1	99	110	4.65	0	582.05	0	17	71	157000	3	780.7	2340.09	0	3.02	35.28	5493	5493	MS2	21/84	21	84	21jan_CC_E1E2_DeGlyco.raw
High	A	12	AMNcAVGNIPVSMDIADSAFTR	2195	Unambiguous	Isoform of A1A1A2, MayaroE1 OS=Homo sapiens (Human) OX=9606 GN=A1 PE=1 SV=1 - [MayaroE1_HUMAN]	1	1	A1A1A1	C4(Carbamidomethyl)	HCD	1	0	1	1	114	115	3.02	0	319.9	0	38	69	82880	2	1170.55	2340.09	0.01	5.19	35.3	5496	5496	MS2	14/42	14	42	21jan_CC_E1E2_DeGlyco.raw
High	A	12	TLGREPVFDEQWITTQTEVTIPVPVEGVEYR	4095	Unambiguous	Isoform of B1B1B2, MayaroE2 OS=Homo sapiens (Human) OX=9606 GN=A1 PE=1 SV=1 - [MayaroE2_HUMAN]	1	1	B1B1B1		HCD	1	0	1	1	16	8	2.82	0	154.36	1	6	21	259700	3	1196.95	3588.84	0.01	5.18	35.31	5498	5498	MS2	19/120	19	120	21jan_CC_E1E2_DeGlyco.raw
High	A	12	GHYTEGAELVDSVLDVVR	4096	Unambiguous	Isoform of Q13509, Isoform 2 of Tubulin beta-3 chain OS=Homo sapiens (Human) OX=9606 GN=TUBB3 PE=1 SV=2 - [TBB3-2_HUMAN]|Isoform of Q13509, Tubulin beta chain (Fragment) OS=Homo sapiens (Human) OX=9606 GN=TUBB3 PE=1 SV=1 - [G3V2A3_HUMAN]|Tubulin beta chain OS=Homo sapiens (Human) OX=9606 GN=TUBB PE=1 SV=2 - [TBB5_HUMAN]|Tubulin beta-4B chain OS=Homo sapiens (Human) OX=9606 GN=TUBB4B PE=1 SV=1 - […	10	10	Q13509-2;G3V2A3;P07437;P68371;Q13509;Q13885;Q5JP53;Q5ST81;Q9BVA1;A0A0B4J269		HCD	1	0	1	1	159	147	4.4	0	966.01	0	9	55	285500	2	979.997	1958.99	0	2.98	35.32	5500	5500	MS2	21/34	21	34	21jan_CC_E1E2_DeGlyco.raw
High	A	12	cPEALFQPSFLGMEScGIHETTFNSIMK	4098	Unambiguous	Actin, cytoplasmic 1 OS=Homo sapiens (Human) OX=9606 GN=ACTB PE=1 SV=1 - [ACTB_HUMAN]|Actin, cytoplasmic 2 OS=Homo sapiens (Human) OX=9606 GN=ACTG1 PE=1 SV=1 - [ACTG_HUMAN]|Isoform of P60709, Actin, cytoplasmic 1 (Fragment) OS=Homo sapiens (Human) OX=9606 GN=ACTB PE=1 SV=1 - [A0A2R8Y793_HUMAN]	3	3	P60709;P63261;A0A2R8Y793	C1(Carbamidomethyl); C16(Carbamidomethyl)	HCD	1	0	1	1	84	92	5.89	0	357.76	0	33	64	49760	3	1077.83	3231.48	0	4.37	35.33	5502	5502	MS2	22/108	22	108	21jan_CC_E1E2_DeGlyco.raw
High	A	12	TLGREPVFDEQWITTQTEVTIPVPVEGVEYR	4095	Unambiguous	Isoform of B1B1B2, MayaroE2 OS=Homo sapiens (Human) OX=9606 GN=A1 PE=1 SV=1 - [MayaroE2_HUMAN]	1	1	B1B1B1		HCD	1	0	1	1	8	9	2.79	0	63.85	1	2	8	874700	3	1196.95	3588.84	0	3.95	35.34	5504	5504	MS2	13/120	13	120	21jan_CC_E1E2_DeGlyco.raw
High	A	12	cPEALFQPSFLGMEScGIHETTFNSIMK	4098	Unambiguous	Actin, cytoplasmic 1 OS=Homo sapiens (Human) OX=9606 GN=ACTB PE=1 SV=1 - [ACTB_HUMAN]|Actin, cytoplasmic 2 OS=Homo sapiens (Human) OX=9606 GN=ACTG1 PE=1 SV=1 - [ACTG_HUMAN]|Isoform of P60709, Actin, cytoplasmic 1 (Fragment) OS=Homo sapiens (Human) OX=9606 GN=ACTB PE=1 SV=1 - [A0A2R8Y793_HUMAN]	3	3	P60709;P63261;A0A2R8Y793	C1(Carbamidomethyl); C16(Carbamidomethyl)	HCD	1	0	1	1	61	84	5.38	0	334.16	0	18	41	119300	3	1077.83	3231.47	0	2.44	35.36	5507	5507	MS2	21/108	21	108	21jan_CC_E1E2_DeGlyco.raw
High	A	12	GHYTEGAELVDSVLDVVR	4096	Unambiguous	Isoform of Q13509, Isoform 2 of Tubulin beta-3 chain OS=Homo sapiens (Human) OX=9606 GN=TUBB3 PE=1 SV=2 - [TBB3-2_HUMAN]|Isoform of Q13509, Tubulin beta chain (Fragment) OS=Homo sapiens (Human) OX=9606 GN=TUBB3 PE=1 SV=1 - [G3V2A3_HUMAN]|Tubulin beta chain OS=Homo sapiens (Human) OX=9606 GN=TUBB PE=1 SV=2 - [TBB5_HUMAN]|Tubulin beta-4B chain OS=Homo sapiens (Human) OX=9606 GN=TUBB4B PE=1 SV=1 - […	10	10	Q13509-2;G3V2A3;P07437;P68371;Q13509;Q13885;Q5JP53;Q5ST81;Q9BVA1;A0A0B4J269		HCD	1	0	1	1	169	146	5.84	0	1341.64	0	11	84	211300	2	979.997	1958.99	0	2.17	35.37	5508	5508	MS2	24/34	24	34	21jan_CC_E1E2_DeGlyco.raw
High	A	12	GHYTEGAELVDSVLDVVR	4096	Unambiguous	Isoform of Q13509, Isoform 2 of Tubulin beta-3 chain OS=Homo sapiens (Human) OX=9606 GN=TUBB3 PE=1 SV=2 - [TBB3-2_HUMAN]|Isoform of Q13509, Tubulin beta chain (Fragment) OS=Homo sapiens (Human) OX=9606 GN=TUBB3 PE=1 SV=1 - [G3V2A3_HUMAN]|Tubulin beta chain OS=Homo sapiens (Human) OX=9606 GN=TUBB PE=1 SV=2 - [TBB5_HUMAN]|Tubulin beta-4B chain OS=Homo sapiens (Human) OX=9606 GN=TUBB4B PE=1 SV=1 - […	10	10	Q13509-2;G3V2A3;P07437;P68371;Q13509;Q13885;Q5JP53;Q5ST81;Q9BVA1;A0A0B4J269		HCD	1	0	1	1	107	91	4.86	0	736.43	0	5	34	660200	3	653.666	1958.98	0	0.64	35.38	5510	5510	MS2	21/68	21	68	21jan_CC_E1E2_DeGlyco.raw
High	A	12	GHYTEGAELVDSVLDVVR	4096	Unambiguous	Isoform of Q13509, Isoform 2 of Tubulin beta-3 chain OS=Homo sapiens (Human) OX=9606 GN=TUBB3 PE=1 SV=2 - [TBB3-2_HUMAN]|Isoform of Q13509, Tubulin beta chain (Fragment) OS=Homo sapiens (Human) OX=9606 GN=TUBB3 PE=1 SV=1 - [G3V2A3_HUMAN]|Tubulin beta chain OS=Homo sapiens (Human) OX=9606 GN=TUBB PE=1 SV=2 - [TBB5_HUMAN]|Tubulin beta-4B chain OS=Homo sapiens (Human) OX=9606 GN=TUBB4B PE=1 SV=1 - […	10	10	Q13509-2;G3V2A3;P07437;P68371;Q13509;Q13885;Q5JP53;Q5ST81;Q9BVA1;A0A0B4J269		HCD	1	0	1	1	111	80	4.05	0	801.64	0	5	28	834700	3	653.667	1958.99	0	1.66	35.42	5517	5517	MS2	22/68	22	68	21jan_CC_E1E2_DeGlyco.raw
High	A	12	SVIHFSTASAAPSFIVSVcSSR	2843	Unambiguous	Isoform of A1A1A2, MayaroE1 OS=Homo sapiens (Human) OX=9606 GN=A1 PE=1 SV=1 - [MayaroE1_HUMAN]	1	1	A1A1A1	C19(Carbamidomethyl)	HCD	1	0	1	1	157	146	5.45	0	739.4	0	3	18	1006000	3	770.725	2310.16	0	2.89	35.55	5540	5540	MS2	24/84	24	84	21jan_CC_E1E2_DeGlyco.raw
High	A	12	VTYGTVnQTVEAYVnGDHAVTIAGTK	2565	Unambiguous	Isoform of A1A1A2, MayaroE1 OS=Homo sapiens (Human) OX=9606 GN=A1 PE=1 SV=1 - [MayaroE1_HUMAN]	1	1	A1A1A1	N7(Deamidated); N15(Deamidated)	HCD	1	0	1	1	140	164	7.94	0	1047.76	0	24	34	232500	3	904.117	2710.34	0	5.4	35.57	5542	5542	MS2	29/100	29	100	21jan_CC_E1E2_DeGlyco.raw
High	A	12	SVIHFSTASAAPSFIVSVcSSR	2843	Unambiguous	Isoform of A1A1A2, MayaroE1 OS=Homo sapiens (Human) OX=9606 GN=A1 PE=1 SV=1 - [MayaroE1_HUMAN]	1	1	A1A1A1	C19(Carbamidomethyl)	HCD	1	0	1	1	154	146	5.27	0	697.29	0	3	19	973600	3	770.726	2310.16	0	3.13	35.59	5546	5546	MS2	24/84	24	84	21jan_CC_E1E2_DeGlyco.raw
High	A	12	VTYGTVnQTVEAYVnGDHAVTIAGTK	2565	Unambiguous	Isoform of A1A1A2, MayaroE1 OS=Homo sapiens (Human) OX=9606 GN=A1 PE=1 SV=1 - [MayaroE1_HUMAN]	1	1	A1A1A1	N7(Deamidated); N15(Deamidated)	HCD	1	0	1	1	132	168	7.75	0	1203.74	0	21	40	188900	3	904.116	2710.33	0	4.25	35.6	5548	5548	MS2	30/100	30	100	21jan_CC_E1E2_DeGlyco.raw
High	A	12	THNLEPYFESFINNLR	4149	Unambiguous	Keratin, type II cytoskeletal 1 OS=Homo sapiens (Human) OX=9606 GN=KRT1 PE=1 SV=6 - [K2C1_HUMAN]	1	1	P04264		HCD	1	0	1	1	139	146	4.84	0	1016.37	0	4	43	507000	3	665.332	1993.98	0	3.06	35.64	5554	5554	MS2	24/60	24	60	21jan_CC_E1E2_DeGlyco.raw
High	A	12	THNLEPYFESFINNLR	4149	Unambiguous	Keratin, type II cytoskeletal 1 OS=Homo sapiens (Human) OX=9606 GN=KRT1 PE=1 SV=6 - [K2C1_HUMAN]	1	1	P04264		HCD	1	0	1	1	127	136	4.49	0	919.9	0	3	43	542100	3	665.332	1993.98	0	1.96	35.66	5558	5558	MS2	23/60	23	60	21jan_CC_E1E2_DeGlyco.raw
High	A	12	EATLSLHPIHPTLLSYR	1986	Unambiguous	Isoform of B1B1B2, MayaroE2 OS=Homo sapiens (Human) OX=9606 GN=A1 PE=1 SV=1 - [MayaroE2_HUMAN]	1	1	B1B1B1		HCD	1	0	1	1	77	80	4.05	0	926.12	0	13	104	173700	4	487.772	1948.07	0	1.29	35.68	5561	5561	MS2	26/96	26	96	21jan_CC_E1E2_DeGlyco.raw
High	A	12	cDVHSHSNVAVLQEVSIEAEGR	1674	Unambiguous	Isoform of A1A1A2, MayaroE1 OS=Homo sapiens (Human) OX=9606 GN=A1 PE=1 SV=1 - [MayaroE1_HUMAN]	1	1	A1A1A1	C1(Carbamidomethyl)	HCD	1	0	1	1	149	101	5.45	0	589.66	0	3	13	1351000	4	609.797	2436.16	0	3.03	35.7	5564	5564	MS2	26/126	26	126	21jan_CC_E1E2_DeGlyco.raw
High	A	12	cDVHSHSNVAVLQEVSIEAEGR	1674	Unambiguous	Isoform of A1A1A2, MayaroE1 OS=Homo sapiens (Human) OX=9606 GN=A1 PE=1 SV=1 - [MayaroE1_HUMAN]	1	1	A1A1A1	C1(Carbamidomethyl)	HCD	1	0	1	1	112	101	4.33	0	381.23	0	8	43	288700	3	812.725	2436.16	0	1.48	35.71	5565	5565	MS2	21/84	21	84	21jan_CC_E1E2_DeGlyco.raw
High	A	12	cDVHSHSNVAVLQEVSIEAEGR	1674	Unambiguous	Isoform of A1A1A2, MayaroE1 OS=Homo sapiens (Human) OX=9606 GN=A1 PE=1 SV=1 - [MayaroE1_HUMAN]	1	1	A1A1A1	C1(Carbamidomethyl)	HCD	1	0	1	1	143	99	5.45	0	535.95	0	3	14	1234000	4	609.797	2436.17	0	4.43	35.73	5570	5570	MS2	25/126	25	126	21jan_CC_E1E2_DeGlyco.raw
High	A	12	cDVHSHSNVAVLQEVSIEAEGR	1674	Unambiguous	Isoform of A1A1A2, MayaroE1 OS=Homo sapiens (Human) OX=9606 GN=A1 PE=1 SV=1 - [MayaroE1_HUMAN]	1	1	A1A1A1	C1(Carbamidomethyl)	HCD	1	0	1	1	118	100	4.68	0	300.76	0	8	47	262200	3	812.726	2436.16	0	2.91	35.75	5572	5572	MS2	19/84	19	84	21jan_CC_E1E2_DeGlyco.raw
High	A	12	FTVRPHHGIELPcTTYQLTTAETSEEIDMHMPPDIPDR	2216	Unambiguous	Isoform of B1B1B2, MayaroE2 OS=Homo sapiens (Human) OX=9606 GN=A1 PE=1 SV=1 - [MayaroE2_HUMAN]	1	1	B1B1B1	C13(Carbamidomethyl)	HCD	1	0	1	1	46	63	4.09	0	105.86	0	3	26	164400	5	887.826	4435.1	0	4.29	35.89	5595	5595	MS2	18/296	18	296	21jan_CC_E1E2_DeGlyco.raw
High	A	12	FTVRPHHGIELPcTTYQLTTAETSEEIDMHMPPDIPDR	2216	Unambiguous	Isoform of B1B1B2, MayaroE2 OS=Homo sapiens (Human) OX=9606 GN=A1 PE=1 SV=1 - [MayaroE2_HUMAN]	1	1	B1B1B1	C13(Carbamidomethyl)	HCD	1	0	1	1	64	51	4.08	0	101.88	0	6	20	167700	5	887.825	4435.09	0	3.47	35.92	5600	5600	MS2	16/296	16	296	21jan_CC_E1E2_DeGlyco.raw
High	A	12	LcYVALDFEQEMATAASSSSLEK	4201	Unambiguous	Actin, cytoplasmic 1 OS=Homo sapiens (Human) OX=9606 GN=ACTB PE=1 SV=1 - [ACTB_HUMAN]|Actin, cytoplasmic 2 OS=Homo sapiens (Human) OX=9606 GN=ACTG1 PE=1 SV=1 - [ACTG_HUMAN]|POTE ankyrin domain family member E OS=Homo sapiens (Human) OX=9606 GN=POTEE PE=2 SV=3 - [POTEE_HUMAN]|Isoform of P63261, Actin, cytoplasmic 2 (Fragment) OS=Homo sapiens (Human) OX=9606 GN=ACTG1 PE=1 SV=8 - [I3L4N8_HUMAN]|Isof…	6	6	P60709;P63261;Q6S8J3;I3L4N8;A0A2R8Y793;A0A2R8YEA7	C2(Carbamidomethyl)	HCD	1	0	1	1	81	62	2.69	0	288.82	0	11	82	105700	3	850.732	2550.18	0	3.08	35.94	5603	5603	MS2	15/88	15	88	21jan_CC_E1E2_DeGlyco.raw
High	A	12	LcYVALDFEQEMATAASSSSLEK	4201	Unambiguous	Actin, cytoplasmic 1 OS=Homo sapiens (Human) OX=9606 GN=ACTB PE=1 SV=1 - [ACTB_HUMAN]|Actin, cytoplasmic 2 OS=Homo sapiens (Human) OX=9606 GN=ACTG1 PE=1 SV=1 - [ACTG_HUMAN]|POTE ankyrin domain family member E OS=Homo sapiens (Human) OX=9606 GN=POTEE PE=2 SV=3 - [POTEE_HUMAN]|Isoform of P63261, Actin, cytoplasmic 2 (Fragment) OS=Homo sapiens (Human) OX=9606 GN=ACTG1 PE=1 SV=8 - [I3L4N8_HUMAN]|Isof…	6	6	P60709;P63261;Q6S8J3;I3L4N8;A0A2R8Y793;A0A2R8YEA7	C2(Carbamidomethyl)	HCD	1	0	1	1	109	95	3.46	0	315.6	0	7	101	93550	3	850.734	2550.19	0	5.02	35.97	5608	5608	MS2	15/88	15	88	21jan_CC_E1E2_DeGlyco.raw
High	A	12	FIFGPVSTAWTPFDTK	4217	Unambiguous	Isoform of A1A1A2, MayaroE1 OS=Homo sapiens (Human) OX=9606 GN=A1 PE=1 SV=1 - [MayaroE1_HUMAN]	1	1	A1A1A1		HCD	1	0	1	1	114	108	4.43	0	897.16	0	72	145	83770	2	907.464	1813.92	0	2.98	36.09	5626	5626	MS2	19/30	19	30	21jan_CC_E1E2_DeGlyco.raw
High	A	12	FIFGPVSTAWTPFDTK	4217	Unambiguous	Isoform of A1A1A2, MayaroE1 OS=Homo sapiens (Human) OX=9606 GN=A1 PE=1 SV=1 - [MayaroE1_HUMAN]	1	1	A1A1A1		HCD	1	0	1	1	118	114	3.88	0	1019.6	0	67	84	178200	2	907.465	1813.92	0	3.52	36.13	5632	5632	MS2	19/30	19	30	21jan_CC_E1E2_DeGlyco.raw
High	A	12	WQFNSPFVPR	2336	Unambiguous	Isoform of B1B1B2, MayaroE2 OS=Homo sapiens (Human) OX=9606 GN=A1 PE=1 SV=1 - [MayaroE2_HUMAN]	1	1	B1B1B1		HCD	1	0	1	1	173	192	3.33	0	541.1	0	20	120	223600	2	639.326	1277.64	0	1.72	36.13	5633	5633	MS2	2021-12-18	12	18	21jan_CC_E1E2_DeGlyco.raw
High	A	12	WQFNSPFVPR	2336	Unambiguous	Isoform of B1B1B2, MayaroE2 OS=Homo sapiens (Human) OX=9606 GN=A1 PE=1 SV=1 - [MayaroE2_HUMAN]	1	1	B1B1B1		HCD	1	0	1	1	176	195	3.34	0	551.36	0	21	126	197000	2	639.326	1277.64	0	1.82	36.15	5636	5636	MS2	2021-12-18	12	18	21jan_CC_E1E2_DeGlyco.raw
High	A	12	FTVRPHHGIELPcTTYQLTTAETSEEIDMHMPPDIPDR	2216	Unambiguous	Isoform of B1B1B2, MayaroE2 OS=Homo sapiens (Human) OX=9606 GN=A1 PE=1 SV=1 - [MayaroE2_HUMAN]	1	1	B1B1B1	C13(Carbamidomethyl)	HCD	1	0	1	1	68	104	4.9	0	169.58	0	9	79	28640	6	740.023	4435.1	0	5.36	36.17	5638	5638	MS2	23/370	23	370	21jan_CC_E1E2_DeGlyco.raw
High	A	12	VHSSSEcAVTGTMGHFILAK	1229	Unambiguous	Isoform of B1B1B2, MayaroE2 OS=Homo sapiens (Human) OX=9606 GN=A1 PE=1 SV=1 - [MayaroE2_HUMAN]	1	1	B1B1B1	C7(Carbamidomethyl)	HCD	1	0	1	1	89	93	6.91	0	1508.96	0	11	174	63870	3	711.35	2132.04	0	4.55	36.18	5640	5640	MS2	31/76	31	76	21jan_CC_E1E2_DeGlyco.raw
High	A	12	DALSDLALHFLNK	4235	Unambiguous	T-complex protein 1 subunit delta OS=Homo sapiens (Human) OX=9606 GN=CCT4 PE=1 SV=4 - [TCPD_HUMAN]|Isoform of P50991, Isoform 2 of T-complex protein 1 subunit delta OS=Homo sapiens (Human) OX=9606 GN=CCT4 PE=1 SV=4 - [TCPD-2_HUMAN]	2	2	P50991;P50991-2		HCD	1	0	1	1	128	111	4.13	0	806.39	0	6	64	435900	3	486.265	1456.78	0	-0.15	36.2	5643	5643	MS2	20/48	20	48	21jan_CC_E1E2_DeGlyco.raw
High	A	12	FIFGPVSTAWTPFDTK	4217	Unambiguous	Isoform of A1A1A2, MayaroE1 OS=Homo sapiens (Human) OX=9606 GN=A1 PE=1 SV=1 - [MayaroE1_HUMAN]	1	1	A1A1A1		HCD	1	0	1	1	94	102	2.42	0	585.63	0	32	5	3572000	3	605.309	1813.91	0	-2.35	36.34	5668	5668	MS2	21/60	21	60	21jan_CC_E1E2_DeGlyco.raw
High	A	12	FIFGPVSTAWTPFDTK	4217	Unambiguous	Isoform of A1A1A2, MayaroE1 OS=Homo sapiens (Human) OX=9606 GN=A1 PE=1 SV=1 - [MayaroE1_HUMAN]	1	1	A1A1A1		HCD	1	0	1	1	91	103	2.98	0	583.4	0	33	6	3046000	3	605.309	1813.91	0	-2.24	36.37	5674	5674	MS2	21/60	21	60	21jan_CC_E1E2_DeGlyco.raw
High	A	12	EPVFDEQWITTQTEVTIPVPVEGVEYR	4259	Unambiguous	Isoform of B1B1B2, MayaroE2 OS=Homo sapiens (Human) OX=9606 GN=A1 PE=1 SV=1 - [MayaroE2_HUMAN]	1	1	B1B1B1		HCD	1	0	1	1	18	16	2.98	0	72.51	0	20	11	724400	3	1054.52	3161.56	0	-3.37	36.57	5708	5708	MS2	15/104	15	104	21jan_CC_E1E2_DeGlyco.raw
High	A	12	EPVFDEQWITTQTEVTIPVPVEGVEYR	4259	Unambiguous	Isoform of B1B1B2, MayaroE2 OS=Homo sapiens (Human) OX=9606 GN=A1 PE=1 SV=1 - [MayaroE2_HUMAN]	1	1	B1B1B1		HCD	1	0	1	1	54	40	3.08	0	291.33	0	9	21	149200	2	1581.28	3161.56	0	-2.3	36.57	5709	5709	MS2	15/52	15	52	21jan_CC_E1E2_DeGlyco.raw
High	A	12	EPVFDEQWITTQTEVTIPVPVEGVEYR	4259	Unambiguous	Isoform of B1B1B2, MayaroE2 OS=Homo sapiens (Human) OX=9606 GN=A1 PE=1 SV=1 - [MayaroE2_HUMAN]	1	1	B1B1B1		HCD	1	0	1	1	45	39	2.42	0	161.7	0	13	3	1468000	2	1581.29	3161.57	0	-0.22	36.61	5715	5715	MS2	1952-12-01	12	52	21jan_CC_E1E2_DeGlyco.raw
High	A	12	EPVFDEQWITTQTEVTIPVPVEGVEYR	4259	Unambiguous	Isoform of B1B1B2, MayaroE2 OS=Homo sapiens (Human) OX=9606 GN=A1 PE=1 SV=1 - [MayaroE2_HUMAN]	1	1	B1B1B1		HCD	1	0	1	1	56	59	2.88	0	116.83	0	37	10	571700	4	791.147	3161.57	0	-0.88	36.62	5717	5717	MS2	17/156	17	156	21jan_CC_E1E2_DeGlyco.raw
High	A	12	EPVFDEQWITTQTEVTIPVPVEGVEYR	4259	Unambiguous	Isoform of B1B1B2, MayaroE2 OS=Homo sapiens (Human) OX=9606 GN=A1 PE=1 SV=1 - [MayaroE2_HUMAN]	1	1	B1B1B1		HCD	1	0	1	1	61	60	2.8	0	120.02	0	42	7	940400	4	791.148	3161.57	0	0.43	36.63	5720	5720	MS2	18/156	18	156	21jan_CC_E1E2_DeGlyco.raw
High	A	12	cDVHSHSNVAVLQEVSIEAEGR	1674	Unambiguous	Isoform of A1A1A2, MayaroE1 OS=Homo sapiens (Human) OX=9606 GN=A1 PE=1 SV=1 - [MayaroE1_HUMAN]	1	1	A1A1A1	C1(Carbamidomethyl)	HCD	1	0	1	1	140	107	5.37	0	530.93	0	15	30	436900	4	609.794	2436.16	0	-0.58	36.76	5744	5744	MS2	25/126	25	126	21jan_CC_E1E2_DeGlyco.raw
High	A	12	cDVHSHSNVAVLQEVSIEAEGR	1674	Unambiguous	Isoform of A1A1A2, MayaroE1 OS=Homo sapiens (Human) OX=9606 GN=A1 PE=1 SV=1 - [MayaroE1_HUMAN]	1	1	A1A1A1	C1(Carbamidomethyl)	HCD	1	0	1	1	145	114	5.42	0	511.08	0	15	28	493800	4	609.794	2436.16	0	-0.78	36.79	5750	5750	MS2	24/126	24	126	21jan_CC_E1E2_DeGlyco.raw
High	A	12	SVIHFSTASAAPSFIVSVcSSR	2843	Unambiguous	Isoform of A1A1A2, MayaroE1 OS=Homo sapiens (Human) OX=9606 GN=A1 PE=1 SV=1 - [MayaroE1_HUMAN]	1	1	A1A1A1	C19(Carbamidomethyl)	HCD	1	0	1	1	151	141	4.89	0	809.61	0	4	60	242200	3	770.724	2310.16	0	0.52	36.84	5758	5758	MS2	26/84	26	84	21jan_CC_E1E2_DeGlyco.raw
High	A	12	cDVHSHSNVAVLQEVSIEAEGR	1674	Unambiguous	Isoform of A1A1A2, MayaroE1 OS=Homo sapiens (Human) OX=9606 GN=A1 PE=1 SV=1 - [MayaroE1_HUMAN]	1	1	A1A1A1	C1(Carbamidomethyl)	HCD	1	0	1	1	87	71	4.65	0	703.61	0	2	58	191100	3	812.724	2436.16	0	0.65	36.86	5762	5762	MS2	23/84	23	84	21jan_CC_E1E2_DeGlyco.raw
High	A	12	SVIHFSTASAAPSFIVSVcSSR	2843	Unambiguous	Isoform of A1A1A2, MayaroE1 OS=Homo sapiens (Human) OX=9606 GN=A1 PE=1 SV=1 - [MayaroE1_HUMAN]	1	1	A1A1A1	C19(Carbamidomethyl)	HCD	1	0	1	1	151	137	5.42	0	758.58	0	6	63	230200	3	770.725	2310.16	0	2.42	36.87	5763	5763	MS2	24/84	24	84	21jan_CC_E1E2_DeGlyco.raw
High	A	12	cDVHSHSNVAVLQEVSIEAEGR	1674	Unambiguous	Isoform of A1A1A2, MayaroE1 OS=Homo sapiens (Human) OX=9606 GN=A1 PE=1 SV=1 - [MayaroE1_HUMAN]	1	1	A1A1A1	C1(Carbamidomethyl)	HCD	1	0	1	1	108	97	4.86	0	623.47	0	2	51	278700	3	812.724	2436.16	0	0.35	36.9	5768	5768	MS2	22/84	22	84	21jan_CC_E1E2_DeGlyco.raw
High	A	12	IQFASQIGLTK	1657	Unambiguous	Isoform of B1B1B2, MayaroE2 OS=Homo sapiens (Human) OX=9606 GN=A1 PE=1 SV=1 - [MayaroE2_HUMAN]	1	1	B1B1B1		HCD	1	0	1	1	46	44	3.02	0	994.72	0	53	117	175500	2	603.349	1205.69	0	2.32	36.95	5778	5778	MS2	18/20	18	20	21jan_CC_E1E2_DeGlyco.raw
High	A	12	VTYGTVNQTVEAYVNGDHAVTIAGTK	2565	Unambiguous	Isoform of A1A1A2, MayaroE1 OS=Homo sapiens (Human) OX=9606 GN=A1 PE=1 SV=1 - [MayaroE1_HUMAN]	1	1	A1A1A1		HCD	1	0	1	1	60	74	3.83	0	184.96	0	78	40	70350	3	903.462	2708.37	0.01	6.9	36.97	5780	5780	MS2	15/100	15	100	21jan_CC_E1E2_DeGlyco.raw
High	A	12	IQFASQIGLTK	1657	Unambiguous	Isoform of B1B1B2, MayaroE2 OS=Homo sapiens (Human) OX=9606 GN=A1 PE=1 SV=1 - [MayaroE2_HUMAN]	1	1	B1B1B1		HCD	1	0	1	1	44	43	3.02	0	987.24	0	53	95	218800	2	603.349	1205.69	0	2.02	36.99	5784	5784	MS2	18/20	18	20	21jan_CC_E1E2_DeGlyco.raw
High	A	12	VTYGTVNQTVEAYVNGDHAVTIAGTK	2565	Unambiguous	Isoform of A1A1A2, MayaroE1 OS=Homo sapiens (Human) OX=9606 GN=A1 PE=1 SV=1 - [MayaroE1_HUMAN]	1	1	A1A1A1		HCD	1	0	1	1	78	84	3.9	0	223.58	0	56	26	99140	3	903.456	2708.35	0	0.68	37.01	5787	5787	MS2	16/100	16	100	21jan_CC_E1E2_DeGlyco.raw
High	A	12	DGNASGTTLLEALDcILPPTRPTDKPLR	4327	Unambiguous	Elongation factor 1-alpha 1 OS=Homo sapiens (Human) OX=9606 GN=EEF1A1 PE=1 SV=1 - [EF1A1_HUMAN]|Putative elongation factor 1-alpha-like 3 OS=Homo sapiens (Human) OX=9606 GN=EEF1A1P5 PE=5 SV=1 - [EF1A3_HUMAN]|Isoform of P68104, Isoform 2 of Elongation factor 1-alpha 1 OS=Homo sapiens (Human) OX=9606 GN=EEF1A1 PE=1 SV=1 - [EF1A1-2_HUMAN]|Isoform of P68104, Elongation factor 1-alpha OS=Homo sapiens …	5	5	P68104;Q5VTE0;P68104-2;A0A087WV01;A0A087WVQ9	C15(Carbamidomethyl)	HCD	1	0	1	1	15	17	4.79	0	289.03	0	83	80	136000	4	756.148	3021.57	0	1.05	37.06	5796	5796	MS2	25/162	25	162	21jan_CC_E1E2_DeGlyco.raw
High	A	12	DGnASGTTLLEALDcILPPTRPTDKPLR	4327	Unambiguous	Elongation factor 1-alpha 1 OS=Homo sapiens (Human) OX=9606 GN=EEF1A1 PE=1 SV=1 - [EF1A1_HUMAN]|Putative elongation factor 1-alpha-like 3 OS=Homo sapiens (Human) OX=9606 GN=EEF1A1P5 PE=5 SV=1 - [EF1A3_HUMAN]|Isoform of P68104, Isoform 2 of Elongation factor 1-alpha 1 OS=Homo sapiens (Human) OX=9606 GN=EEF1A1 PE=1 SV=1 - [EF1A1-2_HUMAN]|Isoform of P68104, Elongation factor 1-alpha OS=Homo sapiens …	5	5	P68104;Q5VTE0;P68104-2;A0A087WV01;A0A087WVQ9	N3(Deamidated); C15(Carbamidomethyl)	HCD	1	0	1	1	16	12	3.54	0	162.75	0	49	95	131200	4	756.399	3022.57	0.01	6.91	37.1	5802	5802	MS2	19/162	19	162	21jan_CC_E1E2_DeGlyco.raw
High	A	12	FIFGPVSTAWTPFDTK	4217	Unambiguous	Isoform of A1A1A2, MayaroE1 OS=Homo sapiens (Human) OX=9606 GN=A1 PE=1 SV=1 - [MayaroE1_HUMAN]	1	1	A1A1A1		HCD	1	0	1	1	87	99	3.22	0	402.7	0	7	7	3580000	2	907.463	1813.92	0	1.57	37.14	5810	5810	MS2	13/30	13	30	21jan_CC_E1E2_DeGlyco.raw
High	A	12	FIFGPVSTAWTPFDTK	4217	Unambiguous	Isoform of A1A1A2, MayaroE1 OS=Homo sapiens (Human) OX=9606 GN=A1 PE=1 SV=1 - [MayaroE1_HUMAN]	1	1	A1A1A1		HCD	1	0	1	1	92	106	2.77	0	329.33	0	9	7	3040000	2	907.463	1813.92	0	1.63	37.18	5816	5816	MS2	2021-12-30	12	30	21jan_CC_E1E2_DeGlyco.raw
High	A	12	WQFNSPFVPR	2336	Unambiguous	Isoform of B1B1B2, MayaroE2 OS=Homo sapiens (Human) OX=9606 GN=A1 PE=1 SV=1 - [MayaroE2_HUMAN]	1	1	B1B1B1		HCD	1	0	1	1	177	200	3.24	0	600.28	0	12	150	194600	2	639.325	1277.64	0	0.77	37.22	5823	5823	MS2	2021-12-18	12	18	21jan_CC_E1E2_DeGlyco.raw
High	A	12	EATLSLHPIHPTLLSYR	1986	Unambiguous	Isoform of B1B1B2, MayaroE2 OS=Homo sapiens (Human) OX=9606 GN=A1 PE=1 SV=1 - [MayaroE2_HUMAN]	1	1	B1B1B1		HCD	1	0	1	1	59	59	4.12	0	769.41	0	1	147	126200	4	487.772	1948.07	0	0.67	37.24	5826	5826	MS2	24/96	24	96	21jan_CC_E1E2_DeGlyco.raw
High	A	12	WQFNSPFVPR	2336	Unambiguous	Isoform of B1B1B2, MayaroE2 OS=Homo sapiens (Human) OX=9606 GN=A1 PE=1 SV=1 - [MayaroE2_HUMAN]	1	1	B1B1B1		HCD	1	0	1	1	175	199	3.33	0	577.71	0	15	139	176100	2	639.326	1277.64	0	1.34	37.26	5829	5829	MS2	2021-12-18	12	18	21jan_CC_E1E2_DeGlyco.raw
High	A	12	MAVTFIGNSTAIQELFK	4352	Unambiguous	Tubulin beta chain OS=Homo sapiens (Human) OX=9606 GN=TUBB PE=1 SV=2 - [TBB5_HUMAN]|Isoform of P07437, Tubulin beta chain OS=Homo sapiens (Human) OX=9606 GN=TUBB PE=1 SV=1 - [Q5JP53_HUMAN]|Isoform of P07437, Tubulin beta chain OS=Homo sapiens (Human) OX=9606 GN=TUBB PE=1 SV=1 - [Q5ST81_HUMAN]	3	3	P07437;Q5JP53;Q5ST81		HCD	1	0	1	1	41	52	4.42	0	1966.32	0	79	92	97960	2	935.494	1869.98	0	1.15	37.27	5830	5830	MS2	25/32	25	32	21jan_CC_E1E2_DeGlyco.raw
High	A	12	EATLSLHPIHPTLLSYR	1986	Unambiguous	Isoform of B1B1B2, MayaroE2 OS=Homo sapiens (Human) OX=9606 GN=A1 PE=1 SV=1 - [MayaroE2_HUMAN]	1	1	B1B1B1		HCD	1	0	1	1	64	57	4.47	0	811.48	0	3	138	140700	4	487.772	1948.07	0	1.04	37.31	5837	5837	MS2	24/96	24	96	21jan_CC_E1E2_DeGlyco.raw
High	A	12	AMNcAVGNIPVSMDIADSAFTR	2195	Unambiguous	Isoform of A1A1A2, MayaroE1 OS=Homo sapiens (Human) OX=9606 GN=A1 PE=1 SV=1 - [MayaroE1_HUMAN]	1	1	A1A1A1	C4(Carbamidomethyl)	HCD	1	0	1	1	101	109	3.94	0	368.59	0	27	117	71140	3	780.702	2340.09	0	5.29	37.31	5838	5838	MS2	18/84	18	84	21jan_CC_E1E2_DeGlyco.raw
High	A	12	cLTPYALTPGAVVPVTIGVLccAPK	4367	Unambiguous	Isoform of B1B1B2, MayaroE2 OS=Homo sapiens (Human) OX=9606 GN=A1 PE=1 SV=1 - [MayaroE2_HUMAN]	1	1	B1B1B1	C1(Carbamidomethyl); C21(Carbamidomethyl); C22(Carbamidomethyl)	HCD	1	0	1	1	38	27	4.69	0	575.24	0	8	24	472400	3	886.472	2657.4	0	5.2	37.33	5840	5840	MS2	23/96	23	96	21jan_CC_E1E2_DeGlyco.raw
High	A	12	AMNcAVGNIPVSMDIADSAFTR	2195	Unambiguous	Isoform of A1A1A2, MayaroE1 OS=Homo sapiens (Human) OX=9606 GN=A1 PE=1 SV=1 - [MayaroE1_HUMAN]	1	1	A1A1A1	C4(Carbamidomethyl)	HCD	1	0	1	1	89	96	4.02	0	379.47	0	23	104	92070	3	780.7	2340.09	0	3.49	37.35	5843	5843	MS2	18/84	18	84	21jan_CC_E1E2_DeGlyco.raw
High	A	12	cLTPYALTPGAVVPVTIGVLccAPK	4367	Unambiguous	Isoform of B1B1B2, MayaroE2 OS=Homo sapiens (Human) OX=9606 GN=A1 PE=1 SV=1 - [MayaroE2_HUMAN]	1	1	B1B1B1	C1(Carbamidomethyl); C21(Carbamidomethyl); C22(Carbamidomethyl)	HCD	1	0	1	1	31	28	2.98	0	396.77	0	9	90	37030	2	1329.2	2657.39	0	1.95	37.35	5844	5844	MS2	16/48	16	48	21jan_CC_E1E2_DeGlyco.raw
High	A	12	cLTPYALTPGAVVPVTIGVLccAPK	4367	Unambiguous	Isoform of B1B1B2, MayaroE2 OS=Homo sapiens (Human) OX=9606 GN=A1 PE=1 SV=1 - [MayaroE2_HUMAN]	1	1	B1B1B1	C1(Carbamidomethyl); C21(Carbamidomethyl); C22(Carbamidomethyl)	HCD	1	0	1	1	36	48	2.85	0	314.26	0	8	55	91590	2	1329.2	2657.4	0.01	3.97	37.38	5847	5847	MS2	15/48	15	48	21jan_CC_E1E2_DeGlyco.raw
High	A	12	ESTVFEDLSDEAERDEYELLcPDNTR	4384	Unambiguous	Isoform of P02788, Lactotransferrin (Fragment) OS=Homo sapiens (Human) OX=9606 GN=LTF PE=1 SV=1 - [E7EQB2_HUMAN]|Isoform of P02788, Lactotransferrin OS=Homo sapiens (Human) OX=9606 GN=LTF PE=1 SV=1 - [E7ER44_HUMAN]|Lactotransferrin OS=Homo sapiens (Human) OX=9606 GN=LTF PE=1 SV=6 - [TRFL_HUMAN]|Isoform of P02788, Isoform DeltaLf of Lactotransferrin OS=Homo sapiens (Human) OX=9606 GN=LTF PE=1 SV=6…	4	4	E7EQB2;E7ER44;P02788;P02788-2	C21(Carbamidomethyl)	HCD	1	0	1	1	38	54	5.03	0	500.33	1	11	62	88840	3	1044.8	3132.38	0.01	7.87	37.44	5858	5858	MS2	23/100	23	100	21jan_CC_E1E2_DeGlyco.raw
High	A	12	ESTVFEDLSDEAERDEYELLcPDNTR	4384	Unambiguous	Isoform of P02788, Lactotransferrin (Fragment) OS=Homo sapiens (Human) OX=9606 GN=LTF PE=1 SV=1 - [E7EQB2_HUMAN]|Isoform of P02788, Lactotransferrin OS=Homo sapiens (Human) OX=9606 GN=LTF PE=1 SV=1 - [E7ER44_HUMAN]|Lactotransferrin OS=Homo sapiens (Human) OX=9606 GN=LTF PE=1 SV=6 - [TRFL_HUMAN]|Isoform of P02788, Isoform DeltaLf of Lactotransferrin OS=Homo sapiens (Human) OX=9606 GN=LTF PE=1 SV=6…	4	4	E7EQB2;E7ER44;P02788;P02788-2	C21(Carbamidomethyl)	HCD	1	0	1	1	39	51	4.59	0	382.31	1	3	22	365900	3	1044.8	3132.38	0.01	7.4	37.48	5864	5864	MS2	20/100	20	100	21jan_CC_E1E2_DeGlyco.raw
High	A	12	FTVRPHHGIELPcTTYQLTTAETSEEIDMHMPPDIPDR	2216	Unambiguous	Isoform of B1B1B2, MayaroE2 OS=Homo sapiens (Human) OX=9606 GN=A1 PE=1 SV=1 - [MayaroE2_HUMAN]	1	1	B1B1B1	C13(Carbamidomethyl)	HCD	1	0	1	1	93	117	5.62	0	173.86	0	11	62	46660	6	740.021	4435.09	0	2.8	37.53	5872	5872	MS2	23/370	23	370	21jan_CC_E1E2_DeGlyco.raw
High	A	12	EPVFDEQWITTQTEVTIPVPVEGVEYR	4259	Unambiguous	Isoform of B1B1B2, MayaroE2 OS=Homo sapiens (Human) OX=9606 GN=A1 PE=1 SV=1 - [MayaroE2_HUMAN]	1	1	B1B1B1		HCD	1	0	1	1	13	8	2.57	0	69.83	0	3	5	2020000	3	1054.53	3161.58	0	3.12	37.62	5888	5888	MS2	14/104	14	104	21jan_CC_E1E2_DeGlyco.raw
High	A	12	EPVFDEQWITTQTEVTIPVPVEGVEYR	4259	Unambiguous	Isoform of B1B1B2, MayaroE2 OS=Homo sapiens (Human) OX=9606 GN=A1 PE=1 SV=1 - [MayaroE2_HUMAN]	1	1	B1B1B1		HCD	1	0	1	1	40	47	2.63	0	204.46	0	10	22	108700	2	1581.3	3161.59	0.01	6.04	37.67	5896	5896	MS2	13/52	13	52	21jan_CC_E1E2_DeGlyco.raw
High	A	12	FTVRPHHGIELPcTTYQLTTAETSEEIDMHMPPDIPDR	2216	Unambiguous	Isoform of B1B1B2, MayaroE2 OS=Homo sapiens (Human) OX=9606 GN=A1 PE=1 SV=1 - [MayaroE2_HUMAN]	1	1	B1B1B1	C13(Carbamidomethyl)	HCD	1	0	1	1	88	128	5.11	0	178.52	0	23	93	19670	6	740.02	4435.08	0	0.66	37.71	5904	5904	MS2	23/370	23	370	21jan_CC_E1E2_DeGlyco.raw
High	A	12	NYSPYYNTIDDLKDQIVDLTVGNNK	4432	Unambiguous	Keratin, type I cytoskeletal 9 OS=Homo sapiens (Human) OX=9606 GN=KRT9 PE=1 SV=3 - [K1C9_HUMAN]	1	1	P35527		HCD	1	0	1	1	79	99	4.4	0	404.32	1	22	94	54240	3	968.145	2902.42	0	3.04	37.82	5922	5922	MS2	20/96	20	96	21jan_CC_E1E2_DeGlyco.raw
High	A	12	cDVHSHSNVAVLQEVSIEAEGR	1674	Unambiguous	Isoform of A1A1A2, MayaroE1 OS=Homo sapiens (Human) OX=9606 GN=A1 PE=1 SV=1 - [MayaroE1_HUMAN]	1	1	A1A1A1	C1(Carbamidomethyl)	HCD	1	0	1	1	143	108	5.71	0	590.5	0	3	21	735800	4	609.797	2436.16	0	2.83	37.83	5924	5924	MS2	26/126	26	126	21jan_CC_E1E2_DeGlyco.raw
High	A	12	cDVHSHSNVAVLQEVSIEAEGR	1674	Unambiguous	Isoform of A1A1A2, MayaroE1 OS=Homo sapiens (Human) OX=9606 GN=A1 PE=1 SV=1 - [MayaroE1_HUMAN]	1	1	A1A1A1	C1(Carbamidomethyl)	HCD	1	0	1	1	141	104	5.3	0	653.78	0	3	17	971600	4	609.797	2436.16	0	2.83	37.87	5930	5930	MS2	27/126	27	126	21jan_CC_E1E2_DeGlyco.raw
High	A	12	SVIHFSTASAAPSFIVSVcSSR	2843	Unambiguous	Isoform of A1A1A2, MayaroE1 OS=Homo sapiens (Human) OX=9606 GN=A1 PE=1 SV=1 - [MayaroE1_HUMAN]	1	1	A1A1A1	C19(Carbamidomethyl)	HCD	1	0	1	1	170	153	5.33	0	656.04	0	5	39	396900	3	770.726	2310.16	0	3.13	37.88	5932	5932	MS2	24/84	24	84	21jan_CC_E1E2_DeGlyco.raw
High	A	12	SVIHFSTASAAPSFIVSVcSSR	2843	Unambiguous	Isoform of A1A1A2, MayaroE1 OS=Homo sapiens (Human) OX=9606 GN=A1 PE=1 SV=1 - [MayaroE1_HUMAN]	1	1	A1A1A1	C19(Carbamidomethyl)	HCD	1	0	1	1	162	147	5.55	0	684.97	0	3	38	414700	3	770.726	2310.16	0	3.69	37.91	5938	5938	MS2	24/84	24	84	21jan_CC_E1E2_DeGlyco.raw
High	A	12	LISQIVSSITASLR	4449	Unambiguous	Isoform of P68366, Isoform 2 of Tubulin alpha-4A chain OS=Homo sapiens (Human) OX=9606 GN=TUBA4A PE=1 SV=1 - [TBA4A-2_HUMAN]|Isoform of Q9NY65, Tubulin alpha chain (Fragment) OS=Homo sapiens (Human) OX=9606 GN=TUBA8 PE=1 SV=1 - [C9J2C0_HUMAN]|Isoform of P68366, Tubulin domain-containing protein (Fragment) OS=Homo sapiens (Human) OX=9606 GN=TUBA4A PE=1 SV=1 - [C9JDS9_HUMAN]|Isoform of Q9BQE3, Tubu…	12	12	P68366-2;C9J2C0;C9JDS9;F5H5D3;P68363;P68366;Q9BQE3;Q9H853;Q9NY65;Q9NY65-2;P68363-2;F8VVB9		HCD	1	0	1	1	16	26	3.7	0	918.09	0	13	40	632500	2	744.446	1487.88	0	3.01	37.92	5939	5939	MS2	16/26	16	26	21jan_CC_E1E2_DeGlyco.raw
High	A	12	cDVHSHSNVAVLQEVSIEAEGR	1674	Unambiguous	Isoform of A1A1A2, MayaroE1 OS=Homo sapiens (Human) OX=9606 GN=A1 PE=1 SV=1 - [MayaroE1_HUMAN]	1	1	A1A1A1	C1(Carbamidomethyl)	HCD	1	0	1	1	132	96	4.71	0	729.65	0	8	51	181200	3	812.727	2436.17	0	3.28	37.92	5940	5940	MS2	23/84	23	84	21jan_CC_E1E2_DeGlyco.raw
High	A	12	LISQIVSSITASLR	4449	Unambiguous	Isoform of P68366, Isoform 2 of Tubulin alpha-4A chain OS=Homo sapiens (Human) OX=9606 GN=TUBA4A PE=1 SV=1 - [TBA4A-2_HUMAN]|Isoform of Q9NY65, Tubulin alpha chain (Fragment) OS=Homo sapiens (Human) OX=9606 GN=TUBA8 PE=1 SV=1 - [C9J2C0_HUMAN]|Isoform of P68366, Tubulin domain-containing protein (Fragment) OS=Homo sapiens (Human) OX=9606 GN=TUBA4A PE=1 SV=1 - [C9JDS9_HUMAN]|Isoform of Q9BQE3, Tubu…	12	12	P68366-2;C9J2C0;C9JDS9;F5H5D3;P68363;P68366;Q9BQE3;Q9H853;Q9NY65;Q9NY65-2;P68363-2;F8VVB9		HCD	1	0	1	1	12	24	4.88	0	1677.55	0	12	37	649600	2	744.445	1487.88	0	2.69	37.95	5944	5944	MS2	21/26	21	26	21jan_CC_E1E2_DeGlyco.raw
High	A	12	cDVHSHSNVAVLQEVSIEAEGR	1674	Unambiguous	Isoform of A1A1A2, MayaroE1 OS=Homo sapiens (Human) OX=9606 GN=A1 PE=1 SV=1 - [MayaroE1_HUMAN]	1	1	A1A1A1	C1(Carbamidomethyl)	HCD	1	0	1	1	116	103	4.77	0	487.54	0	10	53	174900	3	812.725	2436.16	0	1.63	37.95	5945	5945	MS2	21/84	21	84	21jan_CC_E1E2_DeGlyco.raw
High	A	12	LISQIVSSITASLR	4449	Unambiguous	Isoform of P68366, Isoform 2 of Tubulin alpha-4A chain OS=Homo sapiens (Human) OX=9606 GN=TUBA4A PE=1 SV=1 - [TBA4A-2_HUMAN]|Isoform of Q9NY65, Tubulin alpha chain (Fragment) OS=Homo sapiens (Human) OX=9606 GN=TUBA8 PE=1 SV=1 - [C9J2C0_HUMAN]|Isoform of P68366, Tubulin domain-containing protein (Fragment) OS=Homo sapiens (Human) OX=9606 GN=TUBA4A PE=1 SV=1 - [C9JDS9_HUMAN]|Isoform of Q9BQE3, Tubu…	12	12	P68366-2;C9J2C0;C9JDS9;F5H5D3;P68363;P68366;Q9BQE3;Q9H853;Q9NY65;Q9NY65-2;P68363-2;F8VVB9		HCD	1	0	1	1	20	25	3.51	0	466.02	0	3	84	335000	3	496.632	1487.88	0	1.9	37.96	5946	5946	MS2	18/52	18	52	21jan_CC_E1E2_DeGlyco.raw
High	A	12	LISQIVSSITASLR	4449	Unambiguous	Isoform of P68366, Isoform 2 of Tubulin alpha-4A chain OS=Homo sapiens (Human) OX=9606 GN=TUBA4A PE=1 SV=1 - [TBA4A-2_HUMAN]|Isoform of Q9NY65, Tubulin alpha chain (Fragment) OS=Homo sapiens (Human) OX=9606 GN=TUBA8 PE=1 SV=1 - [C9J2C0_HUMAN]|Isoform of P68366, Tubulin domain-containing protein (Fragment) OS=Homo sapiens (Human) OX=9606 GN=TUBA4A PE=1 SV=1 - [C9JDS9_HUMAN]|Isoform of Q9BQE3, Tubu…	12	12	P68366-2;C9J2C0;C9JDS9;F5H5D3;P68363;P68366;Q9BQE3;Q9H853;Q9NY65;Q9NY65-2;P68363-2;F8VVB9		HCD	1	0	1	1	18	27	3.45	0	456.12	0	3	98	287400	3	496.632	1487.88	0	1.34	37.99	5951	5951	MS2	18/52	18	52	21jan_CC_E1E2_DeGlyco.raw
High	A	12	IQFASQIGLTK	1657	Unambiguous	Isoform of B1B1B2, MayaroE2 OS=Homo sapiens (Human) OX=9606 GN=A1 PE=1 SV=1 - [MayaroE2_HUMAN]	1	1	B1B1B1		HCD	1	0	1	1	56	52	2.9	0	897.56	0	60	132	171900	2	603.349	1205.69	0	1.91	38.19	5987	5987	MS2	17/20	17	20	21jan_CC_E1E2_DeGlyco.raw
High	A	12	FIFGPVSTAWTPFDTK	4217	Unambiguous	Isoform of A1A1A2, MayaroE1 OS=Homo sapiens (Human) OX=9606 GN=A1 PE=1 SV=1 - [MayaroE1_HUMAN]	1	1	A1A1A1		HCD	1	0	1	1	109	97	3.28	0	331.39	0	15	33	434000	2	907.467	1813.93	0.01	6.07	38.22	5991	5991	MS2	2021-12-30	12	30	21jan_CC_E1E2_DeGlyco.raw
High	A	12	FIFGPVSTAWTPFDTK	4217	Unambiguous	Isoform of A1A1A2, MayaroE1 OS=Homo sapiens (Human) OX=9606 GN=A1 PE=1 SV=1 - [MayaroE1_HUMAN]	1	1	A1A1A1		HCD	1	0	1	1	105	103	3.41	0	293.92	0	11	30	671200	2	907.466	1813.92	0	4.59	38.24	5996	5996	MS2	2021-11-30	11	30	21jan_CC_E1E2_DeGlyco.raw
High	A	12	WQFNSPFVPR	2336	Unambiguous	Isoform of B1B1B2, MayaroE2 OS=Homo sapiens (Human) OX=9606 GN=A1 PE=1 SV=1 - [MayaroE2_HUMAN]	1	1	B1B1B1		HCD	1	0	1	1	180	201	3.4	0	616.37	0	8	167	152400	2	639.326	1277.64	0	1.63	38.3	6006	6006	MS2	2021-12-18	12	18	21jan_CC_E1E2_DeGlyco.raw
High	A	12	WQFNSPFVPR	2336	Unambiguous	Isoform of B1B1B2, MayaroE2 OS=Homo sapiens (Human) OX=9606 GN=A1 PE=1 SV=1 - [MayaroE2_HUMAN]	1	1	B1B1B1		HCD	1	0	1	1	181	198	3.28	0	617.04	0	9	164	145400	2	639.326	1277.64	0	0.86	38.33	6010	6010	MS2	2021-12-18	12	18	21jan_CC_E1E2_DeGlyco.raw
High	A	12	EATLSLHPIHPTLLSYR	1986	Unambiguous	Isoform of B1B1B2, MayaroE2 OS=Homo sapiens (Human) OX=9606 GN=A1 PE=1 SV=1 - [MayaroE2_HUMAN]	1	1	B1B1B1		HCD	1	0	1	1	68	62	4.39	0	824.47	0	0	156	127000	4	487.772	1948.07	0	0.29	38.62	6060	6060	MS2	25/96	25	96	21jan_CC_E1E2_DeGlyco.raw
High	A	12	VTYGTVnQTVEAYVnGDHAVTIAGTK	2565	Unambiguous	Isoform of A1A1A2, MayaroE1 OS=Homo sapiens (Human) OX=9606 GN=A1 PE=1 SV=1 - [MayaroE1_HUMAN]	1	1	A1A1A1	N7(Deamidated); N15(Deamidated)	HCD	1	0	1	1	80	95	7.78	0	923.46	0	35	104	39260	3	904.115	2710.33	0	3.98	38.66	6066	6066	MS2	27/100	27	100	21jan_CC_E1E2_DeGlyco.raw
High	A	12	EPVFDEQWITTQTEVTIPVPVEGVEYR	4259	Unambiguous	Isoform of B1B1B2, MayaroE2 OS=Homo sapiens (Human) OX=9606 GN=A1 PE=1 SV=1 - [MayaroE2_HUMAN]	1	1	B1B1B1		HCD	1	0	1	1	17	15	2.29	0	56.45	0	4	12	699100	3	1054.53	3161.59	0.01	5.78	38.67	6068	6068	MS2	13/104	13	104	21jan_CC_E1E2_DeGlyco.raw
High	A	12	EPVFDEQWITTQTEVTIPVPVEGVEYR	4259	Unambiguous	Isoform of B1B1B2, MayaroE2 OS=Homo sapiens (Human) OX=9606 GN=A1 PE=1 SV=1 - [MayaroE2_HUMAN]	1	1	B1B1B1		HCD	1	0	1	1	12	11	2.34	0	44.04	0	2	14	585400	3	1054.53	3161.59	0.01	6.25	38.71	6074	6074	MS2	11/104	11	104	21jan_CC_E1E2_DeGlyco.raw
High	A	12	VTYGTVnQTVEAYVnGDHAVTIAGTK	2565	Unambiguous	Isoform of A1A1A2, MayaroE1 OS=Homo sapiens (Human) OX=9606 GN=A1 PE=1 SV=1 - [MayaroE1_HUMAN]	1	1	A1A1A1	N7(Deamidated); N15(Deamidated)	HCD	1	0	1	1	80	93	7.81	0	1016.79	0	29	86	72220	3	904.116	2710.33	0	4.39	38.73	6077	6077	MS2	28/100	28	100	21jan_CC_E1E2_DeGlyco.raw
High	A	12	ADLEmQIESLTEELAYLKK	4564	Unambiguous	Keratin, type I cytoskeletal 10 OS=Homo sapiens (Human) OX=9606 GN=KRT10 PE=1 SV=6 - [K1C10_HUMAN]	1	1	P13645	M5(Oxidation)	HCD	1	0	1	1	136	104	7.17	0	1592.45	1	19	114	122200	3	747.385	2240.14	0	1.58	38.75	6081	6081	MS2	26/72	26	72	21jan_CC_E1E2_DeGlyco.raw
High	A	12	ADLEmQIESLTEELAYLKK	4564	Unambiguous	Keratin, type I cytoskeletal 10 OS=Homo sapiens (Human) OX=9606 GN=KRT10 PE=1 SV=6 - [K1C10_HUMAN]	1	1	P13645	M5(Oxidation)	HCD	1	0	1	1	130	103	6.7	0	1541.13	1	19	99	126200	3	747.385	2240.14	0	2.24	38.8	6088	6088	MS2	26/72	26	72	21jan_CC_E1E2_DeGlyco.raw
High	A	12	EATLSLHPIHPTLLSYR	1986	Unambiguous	Isoform of B1B1B2, MayaroE2 OS=Homo sapiens (Human) OX=9606 GN=A1 PE=1 SV=1 - [MayaroE2_HUMAN]	1	1	B1B1B1		HCD	1	0	1	1	62	60	4.34	0	773.94	0	2	151	112500	4	487.772	1948.07	0	1.54	38.84	6096	6096	MS2	24/96	24	96	21jan_CC_E1E2_DeGlyco.raw
High	A	12	cDVHSHSNVAVLQEVSIEAEGR	1674	Unambiguous	Isoform of A1A1A2, MayaroE1 OS=Homo sapiens (Human) OX=9606 GN=A1 PE=1 SV=1 - [MayaroE1_HUMAN]	1	1	A1A1A1	C1(Carbamidomethyl)	HCD	1	0	1	1	150	106	5.97	0	530.31	0	3	20	891800	4	609.797	2436.17	0	3.33	38.89	6104	6104	MS2	25/126	25	126	21jan_CC_E1E2_DeGlyco.raw
High	A	12	cDVHSHSNVAVLQEVSIEAEGR	1674	Unambiguous	Isoform of A1A1A2, MayaroE1 OS=Homo sapiens (Human) OX=9606 GN=A1 PE=1 SV=1 - [MayaroE1_HUMAN]	1	1	A1A1A1	C1(Carbamidomethyl)	HCD	1	0	1	1	150	117	5.73	0	524.67	0	2	19	928900	4	609.796	2436.16	0	2.33	38.92	6110	6110	MS2	25/126	25	126	21jan_CC_E1E2_DeGlyco.raw
High	A	12	SVIHFSTASAAPSFIVSVcSSR	2843	Unambiguous	Isoform of A1A1A2, MayaroE1 OS=Homo sapiens (Human) OX=9606 GN=A1 PE=1 SV=1 - [MayaroE1_HUMAN]	1	1	A1A1A1	C19(Carbamidomethyl)	HCD	1	0	1	1	171	154	5.54	0	684.02	0	1	48	322300	3	770.725	2310.16	0	2.66	38.94	6112	6112	MS2	24/84	24	84	21jan_CC_E1E2_DeGlyco.raw
High	A	12	SVIHFSTASAAPSFIVSVcSSR	2843	Unambiguous	Isoform of A1A1A2, MayaroE1 OS=Homo sapiens (Human) OX=9606 GN=A1 PE=1 SV=1 - [MayaroE1_HUMAN]	1	1	A1A1A1	C19(Carbamidomethyl)	HCD	1	0	1	1	157	146	5.45	0	632.81	0	6	47	324200	3	770.725	2310.16	0	2.58	38.96	6116	6116	MS2	23/84	23	84	21jan_CC_E1E2_DeGlyco.raw
High	A	12	cDVHSHSNVAVLQEVSIEAEGR	1674	Unambiguous	Isoform of A1A1A2, MayaroE1 OS=Homo sapiens (Human) OX=9606 GN=A1 PE=1 SV=1 - [MayaroE1_HUMAN]	1	1	A1A1A1	C1(Carbamidomethyl)	HCD	1	0	1	1	94	72	5.24	0	663.42	0	6	58	163300	3	812.727	2436.17	0	3.36	38.97	6118	6118	MS2	22/84	22	84	21jan_CC_E1E2_DeGlyco.raw
High	A	12	cDVHSHSNVAVLQEVSIEAEGR	1674	Unambiguous	Isoform of A1A1A2, MayaroE1 OS=Homo sapiens (Human) OX=9606 GN=A1 PE=1 SV=1 - [MayaroE1_HUMAN]	1	1	A1A1A1	C1(Carbamidomethyl)	HCD	1	0	1	1	88	69	4.9	0	800.1	0	9	55	194300	3	812.726	2436.16	0	2.31	39.01	6123	6123	MS2	25/84	25	84	21jan_CC_E1E2_DeGlyco.raw
High	A	12	EGYSPLTLQmQVVETSLEPTLNLEYITcDYK	2058	Unambiguous	Isoform of A1A1A2, MayaroE1 OS=Homo sapiens (Human) OX=9606 GN=A1 PE=1 SV=1 - [MayaroE1_HUMAN]	1	1	A1A1A1	M10(Oxidation); C28(Carbamidomethyl)	HCD	1	0	1	1	42	44	2.82	0	141.08	0	42	35	0	4	913.448	3650.77	0.01	5.71	39.08	6136	6136	MS2	16/180	16	180	21jan_CC_E1E2_DeGlyco.raw
High	A	12	LTDAPIISELLcTVSTcTHSSDFGGVAVLSYK	4626	Unambiguous	Isoform of A1A1A2, MayaroE1 OS=Homo sapiens (Human) OX=9606 GN=A1 PE=1 SV=1 - [MayaroE1_HUMAN]	1	1	A1A1A1	C12(Carbamidomethyl); C17(Carbamidomethyl)	HCD	1	0	1	1	42	50	4.33	0	616.12	0	6	25	228200	3	1147.9	3441.7	0	2.33	39.12	6142	6142	MS2	24/124	24	124	21jan_CC_E1E2_DeGlyco.raw
High	A	12	LTDAPIISELLcTVSTcTHSSDFGGVAVLSYK	4626	Unambiguous	Isoform of A1A1A2, MayaroE1 OS=Homo sapiens (Human) OX=9606 GN=A1 PE=1 SV=1 - [MayaroE1_HUMAN]	1	1	A1A1A1	C12(Carbamidomethyl); C17(Carbamidomethyl)	HCD	1	0	1	1	40	52	3.99	0	396.4	0	3	23	259400	3	1147.91	3441.71	0	3.93	39.15	6147	6147	MS2	20/124	20	124	21jan_CC_E1E2_DeGlyco.raw
High	A	12	LTDAPIISELLcTVSTcTHSSDFGGVAVLSYK	4626	Unambiguous	Isoform of A1A1A2, MayaroE1 OS=Homo sapiens (Human) OX=9606 GN=A1 PE=1 SV=1 - [MayaroE1_HUMAN]	1	1	A1A1A1	C12(Carbamidomethyl); C17(Carbamidomethyl)	HCD	1	0	1	1	38	54	5.19	0	194.42	0	5	78	79420	4	861.18	3441.7	0	2.21	39.16	6150	6150	MS2	20/186	20	186	21jan_CC_E1E2_DeGlyco.raw
High	A	12	FIFGPVSTAWTPFDTK	4217	Unambiguous	Isoform of A1A1A2, MayaroE1 OS=Homo sapiens (Human) OX=9606 GN=A1 PE=1 SV=1 - [MayaroE1_HUMAN]	1	1	A1A1A1		HCD	1	0	1	1	109	105	3.21	0	330.25	0	5	41	497800	2	907.466	1813.92	0	4.39	39.29	6171	6171	MS2	2021-12-30	12	30	21jan_CC_E1E2_DeGlyco.raw
High	A	12	FIFGPVSTAWTPFDTK	4217	Unambiguous	Isoform of A1A1A2, MayaroE1 OS=Homo sapiens (Human) OX=9606 GN=A1 PE=1 SV=1 - [MayaroE1_HUMAN]	1	1	A1A1A1		HCD	1	0	1	1	105	101	2.52	0	292.98	0	6	44	476300	2	907.465	1813.92	0	3.45	39.33	6178	6178	MS2	2021-11-30	11	30	21jan_CC_E1E2_DeGlyco.raw
High	A	12	IQFASQIGLTK	1657	Unambiguous	Isoform of B1B1B2, MayaroE2 OS=Homo sapiens (Human) OX=9606 GN=A1 PE=1 SV=1 - [MayaroE2_HUMAN]	1	1	B1B1B1		HCD	1	0	1	1	53	51	3.06	0	1008.21	0	50	108	241600	2	603.35	1205.69	0	2.83	39.33	6179	6179	MS2	18/20	18	20	21jan_CC_E1E2_DeGlyco.raw
High	A	12	FTVRPHHGIELPcTTYQLTTAETSEEIDMHMPPDIPDR	2216	Unambiguous	Isoform of B1B1B2, MayaroE2 OS=Homo sapiens (Human) OX=9606 GN=A1 PE=1 SV=1 - [MayaroE2_HUMAN]	1	1	B1B1B1	C13(Carbamidomethyl)	HCD	1	0	1	1	87	108	4.86	0	156.19	0	15	92	25730	6	740.023	4435.1	0	4.7	39.44	6198	6198	MS2	23/370	23	370	21jan_CC_E1E2_DeGlyco.raw
High	A	12	FTVRPHHGIELPcTTYQLTTAETSEEIDMHMPPDIPDR	2216	Unambiguous	Isoform of B1B1B2, MayaroE2 OS=Homo sapiens (Human) OX=9606 GN=A1 PE=1 SV=1 - [MayaroE2_HUMAN]	1	1	B1B1B1	C13(Carbamidomethyl)	HCD	1	0	1	1	74	140	4.75	0	139.54	0	42	86	17780	6	740.02	4435.08	0	0.33	39.62	6227	6227	MS2	22/370	22	370	21jan_CC_E1E2_DeGlyco.raw
High	A	12	FGVEQDVDmVFASFIR	4697	Unambiguous	Isoform of P14618, Pyruvate kinase OS=Homo sapiens (Human) OX=9606 GN=PKM PE=1 SV=1 - [H3BQ34_HUMAN]|Isoform of P14618, Pyruvate kinase (Fragment) OS=Homo sapiens (Human) OX=9606 GN=PKM PE=1 SV=1 - [H3BTN5_HUMAN]|Pyruvate kinase PKM OS=Homo sapiens (Human) OX=9606 GN=PKM PE=1 SV=4 - [KPYM_HUMAN]|Isoform of P14618, Isoform M1 of Pyruvate kinase PKM OS=Homo sapiens (Human) OX=9606 GN=PKM PE=1 SV=4 …	7	7	H3BQ34;H3BTN5;P14618;P14618-2;P14618-3;B4DNK4;H3BR70	M9(Oxidation)	HCD	1	0	1	1	111	133	3.48	0	464.72	0	5	142	138600	3	625.971	1875.9	0	1.25	39.62	6228	6228	MS2	19/60	19	60	21jan_CC_E1E2_DeGlyco.raw
High	A	12	VTYGTVnQTVEAYVnGDHAVTIAGTK	2565	Unambiguous	Isoform of A1A1A2, MayaroE1 OS=Homo sapiens (Human) OX=9606 GN=A1 PE=1 SV=1 - [MayaroE1_HUMAN]	1	1	A1A1A1	N7(Deamidated); N15(Deamidated)	HCD	1	0	1	1	138	149	7.99	0	1188.88	0	13	73	136700	3	904.115	2710.33	0	3.17	39.84	6267	6267	MS2	30/100	30	100	21jan_CC_E1E2_DeGlyco.raw
High	A	12	WQFNSPFVPR	2336	Unambiguous	Isoform of B1B1B2, MayaroE2 OS=Homo sapiens (Human) OX=9606 GN=A1 PE=1 SV=1 - [MayaroE2_HUMAN]	1	1	B1B1B1		HCD	1	0	1	1	176	199	3.33	0	585.23	0	8	199	142400	2	639.326	1277.65	0	1.91	39.93	6281	6281	MS2	2021-12-18	12	18	21jan_CC_E1E2_DeGlyco.raw
High	A	12	cDVHSHSNVAVLQEVSIEAEGR	1674	Unambiguous	Isoform of A1A1A2, MayaroE1 OS=Homo sapiens (Human) OX=9606 GN=A1 PE=1 SV=1 - [MayaroE1_HUMAN]	1	1	A1A1A1	C1(Carbamidomethyl)	HCD	1	0	1	1	142	113	5.77	0	592.28	0	5	26	630500	4	609.796	2436.16	0	1.32	39.95	6284	6284	MS2	26/126	26	126	21jan_CC_E1E2_DeGlyco.raw
High	A	12	LTDAPIISELLcTVSTcTHSSDFGGVAVLSYK	4626	Unambiguous	Isoform of A1A1A2, MayaroE1 OS=Homo sapiens (Human) OX=9606 GN=A1 PE=1 SV=1 - [MayaroE1_HUMAN]	1	1	A1A1A1	C12(Carbamidomethyl); C17(Carbamidomethyl)	HCD	1	0	1	1	43	57	3.98	0	315.06	0	5	1	6470000	3	1147.91	3441.72	0.01	7.97	40.18	6326	6326	MS2	20/124	20	124	21jan_CC_E1E2_DeGlyco.raw
High	A	12	FIFGPVSTAWTPFDTK	4217	Unambiguous	Isoform of A1A1A2, MayaroE1 OS=Homo sapiens (Human) OX=9606 GN=A1 PE=1 SV=1 - [MayaroE1_HUMAN]	1	1	A1A1A1		HCD	1	0	1	1	114	102	4.81	0	1341.51	0	9	79	212900	2	907.465	1813.92	0	3.58	40.36	6359	6359	MS2	21/30	21	30	21jan_CC_E1E2_DeGlyco.raw
High	A	12	SVIHFSTASAAPSFIVSVcSSR	2843	Unambiguous	Isoform of A1A1A2, MayaroE1 OS=Homo sapiens (Human) OX=9606 GN=A1 PE=1 SV=1 - [MayaroE1_HUMAN]	1	1	A1A1A1	C19(Carbamidomethyl)	HCD	1	0	1	1	155	145	5.55	0	758.82	0	4	82	158500	3	770.725	2310.16	0	2.58	40.37	6360	6360	MS2	24/84	24	84	21jan_CC_E1E2_DeGlyco.raw
High	A	12	SVIHFSTASAAPSFIVSVcSSR	2843	Unambiguous	Isoform of A1A1A2, MayaroE1 OS=Homo sapiens (Human) OX=9606 GN=A1 PE=1 SV=1 - [MayaroE1_HUMAN]	1	1	A1A1A1	C19(Carbamidomethyl)	HCD	1	0	1	1	154	141	5.56	0	702.26	0	2	63	229500	3	770.725	2310.16	0	2.18	40.39	6363	6363	MS2	24/84	24	84	21jan_CC_E1E2_DeGlyco.raw
High	A	12	cDVHSHSNVAVLQEVSIEAEGR	1674	Unambiguous	Isoform of A1A1A2, MayaroE1 OS=Homo sapiens (Human) OX=9606 GN=A1 PE=1 SV=1 - [MayaroE1_HUMAN]	1	1	A1A1A1	C1(Carbamidomethyl)	HCD	1	0	1	1	89	73	5.14	0	625.2	0	10	68	158300	3	812.727	2436.17	0	3.66	40.43	6371	6371	MS2	22/84	22	84	21jan_CC_E1E2_DeGlyco.raw
High	A	12	FTVRPHHGIELPcTTYQLTTAETSEEIDMHMPPDIPDR	2216	Unambiguous	Isoform of B1B1B2, MayaroE2 OS=Homo sapiens (Human) OX=9606 GN=A1 PE=1 SV=1 - [MayaroE2_HUMAN]	1	1	B1B1B1	C13(Carbamidomethyl)	HCD	1	0	1	1	50	49	4.52	0	112.51	0	9	48	48560	5	887.826	4435.1	0	4.84	40.44	6372	6372	MS2	17/296	17	296	21jan_CC_E1E2_DeGlyco.raw
High	A	12	cDVHSHSNVAVLQEVSIEAEGR	1674	Unambiguous	Isoform of A1A1A2, MayaroE1 OS=Homo sapiens (Human) OX=9606 GN=A1 PE=1 SV=1 - [MayaroE1_HUMAN]	1	1	A1A1A1	C1(Carbamidomethyl)	HCD	1	0	1	1	99	78	5.05	0	705.85	0	8	57	246600	3	812.726	2436.16	0	2.38	40.47	6377	6377	MS2	23/84	23	84	21jan_CC_E1E2_DeGlyco.raw
High	A	12	IQFASQIGLTK	1657	Unambiguous	Isoform of B1B1B2, MayaroE2 OS=Homo sapiens (Human) OX=9606 GN=A1 PE=1 SV=1 - [MayaroE2_HUMAN]	1	1	B1B1B1		HCD	1	0	1	1	51	51	3.06	0	803.84	0	48	124	210400	2	603.35	1205.69	0	2.93	40.51	6384	6384	MS2	16/20	16	20	21jan_CC_E1E2_DeGlyco.raw
High	A	12	LTDAPIISELLcTVSTcTHSSDFGGVAVLSYK	4626	Unambiguous	Isoform of A1A1A2, MayaroE1 OS=Homo sapiens (Human) OX=9606 GN=A1 PE=1 SV=1 - [MayaroE1_HUMAN]	1	1	A1A1A1	C12(Carbamidomethyl); C17(Carbamidomethyl)	HCD	1	0	1	1	48	71	4.88	0	387.7	0	3	16	493800	4	861.184	3441.71	0.01	6.32	40.52	6386	6386	MS2	26/186	26	186	21jan_CC_E1E2_DeGlyco.raw
High	A	12	LTDAPIISELLcTVSTcTHSSDFGGVAVLSYK	4626	Unambiguous	Isoform of A1A1A2, MayaroE1 OS=Homo sapiens (Human) OX=9606 GN=A1 PE=1 SV=1 - [MayaroE1_HUMAN]	1	1	A1A1A1	C12(Carbamidomethyl); C17(Carbamidomethyl)	HCD	1	0	1	1	39	53	4.92	0	325.08	0	2	20	427100	4	861.183	3441.71	0	4.97	40.56	6392	6392	MS2	24/186	24	186	21jan_CC_E1E2_DeGlyco.raw
High	A	12	VPSTEAEALASSLMGLFEK	4810	Unambiguous	Rab GDP dissociation inhibitor beta OS=Homo sapiens (Human) OX=9606 GN=GDI2 PE=1 SV=2 - [GDIB_HUMAN]|Isoform of P50395, Rab GDP dissociation inhibitor (Fragment) OS=Homo sapiens (Human) OX=9606 GN=GDI2 PE=1 SV=1 - [Q5SX86_HUMAN]|Isoform of P50395, Rab GDP dissociation inhibitor (Fragment) OS=Homo sapiens (Human) OX=9606 GN=GDI2 PE=1 SV=1 - [Q5SX87_HUMAN]|Isoform of P50395, Rab GDP dissociation in…	5	5	P50395;Q5SX86;Q5SX87;Q5SX90;V9GYF8		HCD	1	0	1	1	138	112	4.06	0	666.98	0	3	75	311400	3	660.673	1980	0	2.44	40.57	6393	6393	MS2	20/72	20	72	21jan_CC_E1E2_DeGlyco.raw
High	A	12	VPSTEAEALASSLMGLFEK	4810	Unambiguous	Rab GDP dissociation inhibitor beta OS=Homo sapiens (Human) OX=9606 GN=GDI2 PE=1 SV=2 - [GDIB_HUMAN]|Isoform of P50395, Rab GDP dissociation inhibitor (Fragment) OS=Homo sapiens (Human) OX=9606 GN=GDI2 PE=1 SV=1 - [Q5SX86_HUMAN]|Isoform of P50395, Rab GDP dissociation inhibitor (Fragment) OS=Homo sapiens (Human) OX=9606 GN=GDI2 PE=1 SV=1 - [Q5SX87_HUMAN]|Isoform of P50395, Rab GDP dissociation in…	5	5	P50395;Q5SX86;Q5SX87;Q5SX90;V9GYF8		HCD	1	0	1	1	124	108	4.16	0	709.69	0	3	85	244000	3	660.673	1980	0	2.54	40.59	6398	6398	MS2	21/72	21	72	21jan_CC_E1E2_DeGlyco.raw
High	A	12	IQFASQIGLTK	1657	Unambiguous	Isoform of B1B1B2, MayaroE2 OS=Homo sapiens (Human) OX=9606 GN=A1 PE=1 SV=1 - [MayaroE2_HUMAN]	1	1	B1B1B1		HCD	1	0	1	1	48	43	3.14	0	877.35	0	44	117	234600	2	603.35	1205.69	0	3.74	40.61	6400	6400	MS2	17/20	17	20	21jan_CC_E1E2_DeGlyco.raw
High	A	12	WQFNSPFVPR	2336	Unambiguous	Isoform of B1B1B2, MayaroE2 OS=Homo sapiens (Human) OX=9606 GN=A1 PE=1 SV=1 - [MayaroE2_HUMAN]	1	1	B1B1B1		HCD	1	0	1	1	186	200	3.28	0	538.75	0	12	215	129400	2	639.327	1277.65	0	2.58	40.68	6412	6412	MS2	2021-12-18	12	18	21jan_CC_E1E2_DeGlyco.raw
High	A	12	VTYGTVnQTVEAYVnGDHAVTIAGTK	2565	Unambiguous	Isoform of A1A1A2, MayaroE1 OS=Homo sapiens (Human) OX=9606 GN=A1 PE=1 SV=1 - [MayaroE1_HUMAN]	1	1	A1A1A1	N7(Deamidated); N15(Deamidated)	HCD	1	0	1	1	89	101	7.98	0	1047.72	0	21	114	87660	3	904.116	2710.33	0	4.73	40.69	6413	6413	MS2	28/100	28	100	21jan_CC_E1E2_DeGlyco.raw
High	A	12	FTVRPHHGIELPcTTYQLTTAETSEEIDMHMPPDIPDR	2216	Unambiguous	Isoform of B1B1B2, MayaroE2 OS=Homo sapiens (Human) OX=9606 GN=A1 PE=1 SV=1 - [MayaroE2_HUMAN]	1	1	B1B1B1	C13(Carbamidomethyl)	HCD	1	0	1	1	100	130	5.5	0	228.84	0	18	120	34710	6	740.023	4435.1	0	5.28	40.69	6414	6414	MS2	26/370	26	370	21jan_CC_E1E2_DeGlyco.raw
High	A	12	WQFNSPFVPR	2336	Unambiguous	Isoform of B1B1B2, MayaroE2 OS=Homo sapiens (Human) OX=9606 GN=A1 PE=1 SV=1 - [MayaroE2_HUMAN]	1	1	B1B1B1		HCD	1	0	1	1	179	196	3.54	0	573.51	0	6	214	124700	2	639.327	1277.65	0	2.87	40.73	6419	6419	MS2	2021-12-18	12	18	21jan_CC_E1E2_DeGlyco.raw
High	A	12	FTVRPHHGIELPcTTYQLTTAETSEEIDMHMPPDIPDR	2216	Unambiguous	Isoform of B1B1B2, MayaroE2 OS=Homo sapiens (Human) OX=9606 GN=A1 PE=1 SV=1 - [MayaroE2_HUMAN]	1	1	B1B1B1	C13(Carbamidomethyl)	HCD	1	0	1	1	80	115	5.33	0	190.34	0	13	107	19490	6	740.022	4435.1	0	4.12	40.73	6420	6420	MS2	25/370	25	370	21jan_CC_E1E2_DeGlyco.raw
High	A	12	VTYGTVnQTVEAYVnGDHAVTIAGTK	2565	Unambiguous	Isoform of A1A1A2, MayaroE1 OS=Homo sapiens (Human) OX=9606 GN=A1 PE=1 SV=1 - [MayaroE1_HUMAN]	1	1	A1A1A1	N7(Deamidated); N15(Deamidated)	HCD	1	0	1	1	81	93	7.98	0	1059.87	0	23	116	72010	3	904.117	2710.34	0.01	6.01	40.8	6430	6430	MS2	29/100	29	100	21jan_CC_E1E2_DeGlyco.raw
High	A	12	EPVFDEQWITTQTEVTIPVPVEGVEYR	4259	Unambiguous	Isoform of B1B1B2, MayaroE2 OS=Homo sapiens (Human) OX=9606 GN=A1 PE=1 SV=1 - [MayaroE2_HUMAN]	1	1	B1B1B1		HCD	1	0	1	1	15	16	2.46	0	67.04	0	2	24	380500	3	1054.53	3161.59	0.01	5.78	40.83	6434	6434	MS2	14/104	14	104	21jan_CC_E1E2_DeGlyco.raw
High	A	12	EATLSLHPIHPTLLSYR	1986	Unambiguous	Isoform of B1B1B2, MayaroE2 OS=Homo sapiens (Human) OX=9606 GN=A1 PE=1 SV=1 - [MayaroE2_HUMAN]	1	1	B1B1B1		HCD	1	0	1	1	60	52	4.48	0	764	0	2	195	86810	4	487.773	1948.07	0	3.23	40.85	6437	6437	MS2	24/96	24	96	21jan_CC_E1E2_DeGlyco.raw
High	A	12	EATLSLHPIHPTLLSYR	1986	Unambiguous	Isoform of B1B1B2, MayaroE2 OS=Homo sapiens (Human) OX=9606 GN=A1 PE=1 SV=1 - [MayaroE2_HUMAN]	1	1	B1B1B1		HCD	1	0	1	1	69	67	4.31	0	842.29	0	4	184	106000	4	487.773	1948.07	0	3.48	40.92	6448	6448	MS2	25/96	25	96	21jan_CC_E1E2_DeGlyco.raw
High	A	12	cDVHSHSNVAVLQEVSIEAEGR	1674	Unambiguous	Isoform of A1A1A2, MayaroE1 OS=Homo sapiens (Human) OX=9606 GN=A1 PE=1 SV=1 - [MayaroE1_HUMAN]	1	1	A1A1A1	C1(Carbamidomethyl)	HCD	1	0	1	1	137	112	5.34	0	518.53	0	2	27	630600	4	609.797	2436.17	0	3.63	41.03	6464	6464	MS2	25/126	25	126	21jan_CC_E1E2_DeGlyco.raw
High	A	12	cDVHSHSNVAVLQEVSIEAEGR	1674	Unambiguous	Isoform of A1A1A2, MayaroE1 OS=Homo sapiens (Human) OX=9606 GN=A1 PE=1 SV=1 - [MayaroE1_HUMAN]	1	1	A1A1A1	C1(Carbamidomethyl)	HCD	1	0	1	1	163	124	5.57	0	652.53	0	3	27	643400	4	609.797	2436.17	0	4.23	41.06	6470	6470	MS2	27/126	27	126	21jan_CC_E1E2_DeGlyco.raw
High	A	12	LTDAPIISELLcTVSTcTHSSDFGGVAVLSYK	4626	Unambiguous	Isoform of A1A1A2, MayaroE1 OS=Homo sapiens (Human) OX=9606 GN=A1 PE=1 SV=1 - [MayaroE1_HUMAN]	1	1	A1A1A1	C12(Carbamidomethyl); C17(Carbamidomethyl)	HCD	1	0	1	1	35	41	4.41	0	390.52	0	2	12	666900	3	1147.91	3441.71	0.01	5.53	41.21	6494	6494	MS2	21/124	21	124	21jan_CC_E1E2_DeGlyco.raw
High	A	12	LTDAPIISELLcTVSTcTHSSDFGGVAVLSYK	4626	Unambiguous	Isoform of A1A1A2, MayaroE1 OS=Homo sapiens (Human) OX=9606 GN=A1 PE=1 SV=1 - [MayaroE1_HUMAN]	1	1	A1A1A1	C12(Carbamidomethyl); C17(Carbamidomethyl)	HCD	1	0	1	1	50	42	4.34	0	283.29	0	3	12	655600	3	1147.91	3441.71	0.01	6.38	41.25	6500	6500	MS2	19/124	19	124	21jan_CC_E1E2_DeGlyco.raw
High	A	12	VHSSSEcAVTGTMGHFILAK	1229	Unambiguous	Isoform of B1B1B2, MayaroE2 OS=Homo sapiens (Human) OX=9606 GN=A1 PE=1 SV=1 - [MayaroE2_HUMAN]	1	1	B1B1B1	C7(Carbamidomethyl)	HCD	1	0	1	1	83	80	7.3	0	1653.6	0	12	247	59170	3	711.349	2132.03	0	3.43	41.39	6521	6521	MS2	32/76	32	76	21jan_CC_E1E2_DeGlyco.raw
High	A	12	FIFGPVSTAWTPFDTK	4217	Unambiguous	Isoform of A1A1A2, MayaroE1 OS=Homo sapiens (Human) OX=9606 GN=A1 PE=1 SV=1 - [MayaroE1_HUMAN]	1	1	A1A1A1		HCD	1	0	1	1	108	113	3.24	0	379.49	0	4	47	485200	2	907.464	1813.92	0	2.84	41.42	6524	6524	MS2	13/30	13	30	21jan_CC_E1E2_DeGlyco.raw
High	A	12	SVIHFSTASAAPSFIVSVcSSR	2843	Unambiguous	Isoform of A1A1A2, MayaroE1 OS=Homo sapiens (Human) OX=9606 GN=A1 PE=1 SV=1 - [MayaroE1_HUMAN]	1	1	A1A1A1	C19(Carbamidomethyl)	HCD	1	0	1	1	154	146	5.29	0	666.29	0	4	57	325900	3	770.726	2310.16	0	4.16	41.43	6526	6526	MS2	24/84	24	84	21jan_CC_E1E2_DeGlyco.raw
High	A	12	VHSSSEcAVTGTMGHFILAK	1229	Unambiguous	Isoform of B1B1B2, MayaroE2 OS=Homo sapiens (Human) OX=9606 GN=A1 PE=1 SV=1 - [MayaroE2_HUMAN]	1	1	B1B1B1	C7(Carbamidomethyl)	HCD	1	0	1	1	87	84	7.3	0	1752.39	0	5	219	62120	3	711.35	2132.03	0	3.6	41.44	6528	6528	MS2	33/76	33	76	21jan_CC_E1E2_DeGlyco.raw
High	A	12	FIFGPVSTAWTPFDTK	4217	Unambiguous	Isoform of A1A1A2, MayaroE1 OS=Homo sapiens (Human) OX=9606 GN=A1 PE=1 SV=1 - [MayaroE1_HUMAN]	1	1	A1A1A1		HCD	1	0	1	1	110	105	3.21	0	287.55	0	4	48	437200	2	907.465	1813.92	0	3.52	41.47	6531	6531	MS2	2021-11-30	11	30	21jan_CC_E1E2_DeGlyco.raw
High	A	12	cDVHSHSNVAVLQEVSIEAEGR	1674	Unambiguous	Isoform of A1A1A2, MayaroE1 OS=Homo sapiens (Human) OX=9606 GN=A1 PE=1 SV=1 - [MayaroE1_HUMAN]	1	1	A1A1A1	C1(Carbamidomethyl)	HCD	1	0	1	1	97	78	5.34	0	731.84	0	6	52	330700	3	812.727	2436.17	0	3.36	41.47	6532	6532	MS2	23/84	23	84	21jan_CC_E1E2_DeGlyco.raw
High	A	12	SVIHFSTASAAPSFIVSVcSSR	2843	Unambiguous	Isoform of A1A1A2, MayaroE1 OS=Homo sapiens (Human) OX=9606 GN=A1 PE=1 SV=1 - [MayaroE1_HUMAN]	1	1	A1A1A1	C19(Carbamidomethyl)	HCD	1	0	1	1	157	152	5.74	0	573.05	0	5	55	314300	3	770.726	2310.16	0	4.4	41.47	6533	6533	MS2	22/84	22	84	21jan_CC_E1E2_DeGlyco.raw
High	A	12	FTVRPHHGIELPcTTYQLTTAETSEEIDMHMPPDIPDR	2216	Unambiguous	Isoform of B1B1B2, MayaroE2 OS=Homo sapiens (Human) OX=9606 GN=A1 PE=1 SV=1 - [MayaroE2_HUMAN]	1	1	B1B1B1	C13(Carbamidomethyl)	HCD	1	0	1	1	51	72	4.38	0	137.45	0	5	43	94260	5	887.828	4435.11	0.01	7.18	41.48	6534	6534	MS2	18/296	18	296	21jan_CC_E1E2_DeGlyco.raw
High	A	12	cDVHSHSNVAVLQEVSIEAEGR	1674	Unambiguous	Isoform of A1A1A2, MayaroE1 OS=Homo sapiens (Human) OX=9606 GN=A1 PE=1 SV=1 - [MayaroE1_HUMAN]	1	1	A1A1A1	C1(Carbamidomethyl)	HCD	1	0	1	1	87	68	4.74	0	580.84	0	4	49	343500	3	812.727	2436.17	0	3.51	41.49	6536	6536	MS2	21/84	21	84	21jan_CC_E1E2_DeGlyco.raw
High	A	12	EATLSLHPIHPTLLSYR	1986	Unambiguous	Isoform of B1B1B2, MayaroE2 OS=Homo sapiens (Human) OX=9606 GN=A1 PE=1 SV=1 - [MayaroE2_HUMAN]	1	1	B1B1B1		HCD	1	0	1	1	63	52	5.37	0	1143.05	0	14	306	40680	3	650.028	1948.07	0	2.14	41.55	6545	6545	MS2	23/64	23	64	21jan_CC_E1E2_DeGlyco.raw
High	A	12	LTDAPIISELLcTVSTcTHSSDFGGVAVLSYK	4626	Unambiguous	Isoform of A1A1A2, MayaroE1 OS=Homo sapiens (Human) OX=9606 GN=A1 PE=1 SV=1 - [MayaroE1_HUMAN]	1	1	A1A1A1	C12(Carbamidomethyl); C17(Carbamidomethyl)	HCD	1	0	1	1	44	48	5.47	0	279.55	0	3	57	107900	4	861.183	3441.71	0	5.26	41.57	6548	6548	MS2	22/186	22	186	21jan_CC_E1E2_DeGlyco.raw
High	A	12	LTDAPIISELLcTVSTcTHSSDFGGVAVLSYK	4626	Unambiguous	Isoform of A1A1A2, MayaroE1 OS=Homo sapiens (Human) OX=9606 GN=A1 PE=1 SV=1 - [MayaroE1_HUMAN]	1	1	A1A1A1	C12(Carbamidomethyl); C17(Carbamidomethyl)	HCD	1	0	1	1	32	58	5.32	0	268.69	0	3	49	129200	4	861.183	3441.71	0	5.19	41.62	6554	6554	MS2	22/186	22	186	21jan_CC_E1E2_DeGlyco.raw
High	A	12	IQFASQIGLTK	1657	Unambiguous	Isoform of B1B1B2, MayaroE2 OS=Homo sapiens (Human) OX=9606 GN=A1 PE=1 SV=1 - [MayaroE2_HUMAN]	1	1	B1B1B1		HCD	1	0	1	1	55	51	2.97	0	887.42	0	43	128	236600	2	603.35	1205.69	0	3.84	41.63	6555	6555	MS2	17/20	17	20	21jan_CC_E1E2_DeGlyco.raw
High	A	12	EATLSLHPIHPTLLSYR	1986	Unambiguous	Isoform of B1B1B2, MayaroE2 OS=Homo sapiens (Human) OX=9606 GN=A1 PE=1 SV=1 - [MayaroE2_HUMAN]	1	1	B1B1B1		HCD	1	0	1	1	66	49	5.05	0	1244.33	0	28	272	46700	3	650.028	1948.07	0	2.9	41.65	6558	6558	MS2	24/64	24	64	21jan_CC_E1E2_DeGlyco.raw
High	A	12	IQFASQIGLTK	1657	Unambiguous	Isoform of B1B1B2, MayaroE2 OS=Homo sapiens (Human) OX=9606 GN=A1 PE=1 SV=1 - [MayaroE2_HUMAN]	1	1	B1B1B1		HCD	1	0	1	1	47	44	2.88	0	889.04	0	47	123	237500	2	603.35	1205.69	0	3.53	41.67	6561	6561	MS2	17/20	17	20	21jan_CC_E1E2_DeGlyco.raw
High	A	12	AMNcAVGNIPVSMDIADSAFTR	2195	Unambiguous	Isoform of A1A1A2, MayaroE1 OS=Homo sapiens (Human) OX=9606 GN=A1 PE=1 SV=1 - [MayaroE1_HUMAN]	1	1	A1A1A1	C4(Carbamidomethyl)	HCD	1	0	1	1	98	104	3.53	0	281.76	0	17	267	32010	3	780.704	2340.1	0.01	8.18	41.69	6564	6564	MS2	17/84	17	84	21jan_CC_E1E2_DeGlyco.raw
High	A	12	WQFNSPFVPR	2336	Unambiguous	Isoform of B1B1B2, MayaroE2 OS=Homo sapiens (Human) OX=9606 GN=A1 PE=1 SV=1 - [MayaroE2_HUMAN]	1	1	B1B1B1		HCD	1	0	1	1	199	207	3.17	0	571.55	0	4	240	112800	2	639.327	1277.65	0	3.44	41.74	6570	6570	MS2	2021-12-18	12	18	21jan_CC_E1E2_DeGlyco.raw
High	A	12	FTVRPHHGIELPcTTYQLTTAETSEEIDMHMPPDIPDR	2216	Unambiguous	Isoform of B1B1B2, MayaroE2 OS=Homo sapiens (Human) OX=9606 GN=A1 PE=1 SV=1 - [MayaroE2_HUMAN]	1	1	B1B1B1	C13(Carbamidomethyl)	HCD	1	0	1	1	124	143	5.6	0	200.36	0	12	146	15280	6	740.026	4435.12	0.01	8.91	41.75	6571	6571	MS2	25/370	25	370	21jan_CC_E1E2_DeGlyco.raw
High	A	12	WQFNSPFVPR	2336	Unambiguous	Isoform of B1B1B2, MayaroE2 OS=Homo sapiens (Human) OX=9606 GN=A1 PE=1 SV=1 - [MayaroE2_HUMAN]	1	1	B1B1B1		HCD	1	0	1	1	177	195	3.11	0	570.55	0	9	242	118800	2	639.327	1277.65	0	2.87	41.79	6576	6576	MS2	2021-12-18	12	18	21jan_CC_E1E2_DeGlyco.raw
High	A	12	FTVRPHHGIELPcTTYQLTTAETSEEIDMHMPPDIPDR	2216	Unambiguous	Isoform of B1B1B2, MayaroE2 OS=Homo sapiens (Human) OX=9606 GN=A1 PE=1 SV=1 - [MayaroE2_HUMAN]	1	1	B1B1B1	C13(Carbamidomethyl)	HCD	1	0	1	1	84	116	5.24	0	200.77	0	8	119	28590	6	740.023	4435.1	0	4.95	41.8	6578	6578	MS2	26/370	26	370	21jan_CC_E1E2_DeGlyco.raw
High	A	12	VHSSSEcAVTGTMGHFILAK	1229	Unambiguous	Isoform of B1B1B2, MayaroE2 OS=Homo sapiens (Human) OX=9606 GN=A1 PE=1 SV=1 - [MayaroE2_HUMAN]	1	1	B1B1B1	C7(Carbamidomethyl)	HCD	1	0	1	1	118	121	4.53	0	313.35	0	12	219	60050	4	533.764	2132.03	0	2.91	41.81	6579	6579	MS2	22/114	22	114	21jan_CC_E1E2_DeGlyco.raw
High	A	12	VTYGTVnQTVEAYVnGDHAVTIAGTK	2565	Unambiguous	Isoform of A1A1A2, MayaroE1 OS=Homo sapiens (Human) OX=9606 GN=A1 PE=1 SV=1 - [MayaroE1_HUMAN]	1	1	A1A1A1	N7(Deamidated); N15(Deamidated)	HCD	1	0	1	1	128	150	8.01	0	1209.55	0	21	115	75600	3	904.118	2710.34	0.01	7.29	41.83	6582	6582	MS2	30/100	30	100	21jan_CC_E1E2_DeGlyco.raw
High	A	12	VHSSSEcAVTGTMGHFILAK	1229	Unambiguous	Isoform of B1B1B2, MayaroE2 OS=Homo sapiens (Human) OX=9606 GN=A1 PE=1 SV=1 - [MayaroE2_HUMAN]	1	1	B1B1B1	C7(Carbamidomethyl)	HCD	1	0	1	1	158	129	4.99	0	310.05	0	8	266	34520	4	533.763	2132.03	0	2.11	41.84	6584	6584	MS2	22/114	22	114	21jan_CC_E1E2_DeGlyco.raw
High	A	12	EPVFDEQWITTQTEVTIPVPVEGVEYR	4259	Unambiguous	Isoform of B1B1B2, MayaroE2 OS=Homo sapiens (Human) OX=9606 GN=A1 PE=1 SV=1 - [MayaroE2_HUMAN]	1	1	B1B1B1		HCD	1	0	1	1	9	15	2.34	0	46.4	0	3	15	692300	3	1054.53	3161.59	0.01	6.25	41.86	6586	6586	MS2	12/104	12	104	21jan_CC_E1E2_DeGlyco.raw
High	A	12	VTYGTVnQTVEAYVnGDHAVTIAGTK	2565	Unambiguous	Isoform of A1A1A2, MayaroE1 OS=Homo sapiens (Human) OX=9606 GN=A1 PE=1 SV=1 - [MayaroE1_HUMAN]	1	1	A1A1A1	N7(Deamidated); N15(Deamidated)	HCD	1	0	1	1	82	99	7.62	0	1088.21	0	16	110	63180	3	904.116	2710.33	0	5.2	41.87	6587	6587	MS2	29/100	29	100	21jan_CC_E1E2_DeGlyco.raw
High	A	12	EPVFDEQWITTQTEVTIPVPVEGVEYR	4259	Unambiguous	Isoform of B1B1B2, MayaroE2 OS=Homo sapiens (Human) OX=9606 GN=A1 PE=1 SV=1 - [MayaroE2_HUMAN]	1	1	B1B1B1		HCD	1	0	1	1	16	15	2.31	0	49.54	0	4	16	689900	3	1054.53	3161.59	0.01	6.25	41.88	6589	6589	MS2	12/104	12	104	21jan_CC_E1E2_DeGlyco.raw
High	A	12	EATLSLHPIHPTLLSYR	1986	Unambiguous	Isoform of B1B1B2, MayaroE2 OS=Homo sapiens (Human) OX=9606 GN=A1 PE=1 SV=1 - [MayaroE2_HUMAN]	1	1	B1B1B1		HCD	1	0	1	1	57	54	4.26	0	770.12	0	5	186	107200	4	487.773	1948.07	0	3.42	41.93	6593	6593	MS2	24/96	24	96	21jan_CC_E1E2_DeGlyco.raw
High	A	12	AMNcAVGNIPVSMDIADSAFTR	2195	Unambiguous	Isoform of A1A1A2, MayaroE1 OS=Homo sapiens (Human) OX=9606 GN=A1 PE=1 SV=1 - [MayaroE1_HUMAN]	1	1	A1A1A1	C4(Carbamidomethyl)	HCD	1	0	1	1	100	104	4.25	0	401.52	0	22	256	25880	3	780.702	2340.09	0	5.37	41.93	6594	6594	MS2	19/84	19	84	21jan_CC_E1E2_DeGlyco.raw
High	A	12	EATLSLHPIHPTLLSYR	1986	Unambiguous	Isoform of B1B1B2, MayaroE2 OS=Homo sapiens (Human) OX=9606 GN=A1 PE=1 SV=1 - [MayaroE2_HUMAN]	1	1	B1B1B1		HCD	1	0	1	1	55	53	4.38	0	733.52	0	2	219	100500	4	487.773	1948.07	0	2.86	41.97	6599	6599	MS2	24/96	24	96	21jan_CC_E1E2_DeGlyco.raw
High	A	12	FIFGPVSTAWTPFDTK	4217	Unambiguous	Isoform of A1A1A2, MayaroE1 OS=Homo sapiens (Human) OX=9606 GN=A1 PE=1 SV=1 - [MayaroE1_HUMAN]	1	1	A1A1A1		HCD	1	0	1	1	152	138	2.93	0	208.49	0	22	170	80520	3	605.313	1813.92	0	4.72	42.05	6609	6609	MS2	14/60	14	60	21jan_CC_E1E2_DeGlyco.raw
High	A	12	cDVHSHSNVAVLQEVSIEAEGR	1674	Unambiguous	Isoform of A1A1A2, MayaroE1 OS=Homo sapiens (Human) OX=9606 GN=A1 PE=1 SV=1 - [MayaroE1_HUMAN]	1	1	A1A1A1	C1(Carbamidomethyl)	HCD	1	0	1	1	140	104	5.64	0	566.41	0	4	20	817900	4	609.797	2436.17	0	3.23	42.08	6613	6613	MS2	26/126	26	126	21jan_CC_E1E2_DeGlyco.raw
High	A	12	cDVHSHSNVAVLQEVSIEAEGR	1674	Unambiguous	Isoform of A1A1A2, MayaroE1 OS=Homo sapiens (Human) OX=9606 GN=A1 PE=1 SV=1 - [MayaroE1_HUMAN]	1	1	A1A1A1	C1(Carbamidomethyl)	HCD	1	0	1	1	149	105	5.35	0	481.95	0	3	17	993100	4	609.797	2436.16	0	3.13	42.12	6619	6619	MS2	24/126	24	126	21jan_CC_E1E2_DeGlyco.raw
High	A	12	cPPGEVISVSFVDSK	2180	Unambiguous	Isoform of B1B1B2, MayaroE2 OS=Homo sapiens (Human) OX=9606 GN=A1 PE=1 SV=1 - [MayaroE2_HUMAN]	1	1	B1B1B1	C1(Carbamidomethyl)	HCD	1	0	1	1	64	49	4.39	0	750.53	0	69	319	35410	2	810.904	1620.8	0	4	42.19	6628	6628	MS2	24/28	24	28	21jan_CC_E1E2_DeGlyco.raw
High	A	12	cPPGEVISVSFVDSK	2180	Unambiguous	Isoform of B1B1B2, MayaroE2 OS=Homo sapiens (Human) OX=9606 GN=A1 PE=1 SV=1 - [MayaroE2_HUMAN]	1	1	B1B1B1	C1(Carbamidomethyl)	HCD	1	0	1	1	64	49	4.8	0	713.43	0	60	338	42350	2	810.906	1620.8	0.01	6.33	42.22	6631	6631	MS2	24/28	24	28	21jan_CC_E1E2_DeGlyco.raw
High	A	12	LTDAPIISELLcTVSTcTHSSDFGGVAVLSYK	4626	Unambiguous	Isoform of A1A1A2, MayaroE1 OS=Homo sapiens (Human) OX=9606 GN=A1 PE=1 SV=1 - [MayaroE1_HUMAN]	1	1	A1A1A1	C12(Carbamidomethyl); C17(Carbamidomethyl)	HCD	1	0	1	1	46	53	3.59	0	348.47	0	4	12	647600	3	1147.91	3441.71	0.01	5.95	42.27	6637	6637	MS2	20/124	20	124	21jan_CC_E1E2_DeGlyco.raw
High	A	12	LTDAPIISELLcTVSTcTHSSDFGGVAVLSYK	4626	Unambiguous	Isoform of A1A1A2, MayaroE1 OS=Homo sapiens (Human) OX=9606 GN=A1 PE=1 SV=1 - [MayaroE1_HUMAN]	1	1	A1A1A1	C12(Carbamidomethyl); C17(Carbamidomethyl)	HCD	1	0	1	1	57	56	5.14	0	573.12	0	3	15	532400	3	1147.91	3441.71	0.01	6.16	42.3	6640	6640	MS2	24/124	24	124	21jan_CC_E1E2_DeGlyco.raw
High	A	12	FIFGPVSTAWTPFDTK	4217	Unambiguous	Isoform of A1A1A2, MayaroE1 OS=Homo sapiens (Human) OX=9606 GN=A1 PE=1 SV=1 - [MayaroE1_HUMAN]	1	1	A1A1A1		HCD	1	0	1	1	108	95	3.39	0	400.94	0	5	55	424600	2	907.465	1813.92	0	4.19	42.47	6659	6659	MS2	14/30	14	30	21jan_CC_E1E2_DeGlyco.raw
High	A	12	SVIHFSTASAAPSFIVSVcSSR	2843	Unambiguous	Isoform of A1A1A2, MayaroE1 OS=Homo sapiens (Human) OX=9606 GN=A1 PE=1 SV=1 - [MayaroE1_HUMAN]	1	1	A1A1A1	C19(Carbamidomethyl)	HCD	1	0	1	1	166	148	5.55	0	851.51	0	4	61	281900	3	770.727	2310.17	0	4.8	42.47	6660	6660	MS2	26/84	26	84	21jan_CC_E1E2_DeGlyco.raw
High	A	12	FIFGPVSTAWTPFDTK	4217	Unambiguous	Isoform of A1A1A2, MayaroE1 OS=Homo sapiens (Human) OX=9606 GN=A1 PE=1 SV=1 - [MayaroE1_HUMAN]	1	1	A1A1A1		HCD	1	0	1	1	109	104	3.2	0	339.71	0	4	55	411300	2	907.465	1813.92	0	3.92	42.52	6665	6665	MS2	2021-12-30	12	30	21jan_CC_E1E2_DeGlyco.raw
High	A	12	SVIHFSTASAAPSFIVSVcSSR	2843	Unambiguous	Isoform of A1A1A2, MayaroE1 OS=Homo sapiens (Human) OX=9606 GN=A1 PE=1 SV=1 - [MayaroE1_HUMAN]	1	1	A1A1A1	C19(Carbamidomethyl)	HCD	1	0	1	1	150	153	5.21	0	658.72	0	3	70	261500	3	770.727	2310.17	0	4.64	42.52	6666	6666	MS2	23/84	23	84	21jan_CC_E1E2_DeGlyco.raw
High	A	12	cDVHSHSNVAVLQEVSIEAEGR	1674	Unambiguous	Isoform of A1A1A2, MayaroE1 OS=Homo sapiens (Human) OX=9606 GN=A1 PE=1 SV=1 - [MayaroE1_HUMAN]	1	1	A1A1A1	C1(Carbamidomethyl)	HCD	1	0	1	1	96	73	5.19	0	583.1	0	4	87	146700	3	812.727	2436.17	0	4.26	42.53	6668	6668	MS2	21/84	21	84	21jan_CC_E1E2_DeGlyco.raw
High	A	12	FTVRPHHGIELPcTTYQLTTAETSEEIDMHMPPDIPDR	2216	Unambiguous	Isoform of B1B1B2, MayaroE2 OS=Homo sapiens (Human) OX=9606 GN=A1 PE=1 SV=1 - [MayaroE2_HUMAN]	1	1	B1B1B1	C13(Carbamidomethyl)	HCD	1	0	1	1	51	79	4.12	0	103.5	0	3	53	61500	5	887.829	4435.12	0.01	8.08	42.54	6670	6670	MS2	17/296	17	296	21jan_CC_E1E2_DeGlyco.raw
High	A	12	cDVHSHSNVAVLQEVSIEAEGR	1674	Unambiguous	Isoform of A1A1A2, MayaroE1 OS=Homo sapiens (Human) OX=9606 GN=A1 PE=1 SV=1 - [MayaroE1_HUMAN]	1	1	A1A1A1	C1(Carbamidomethyl)	HCD	1	0	1	1	99	79	4.89	0	669.08	0	7	81	181600	3	812.727	2436.17	0	3.81	42.55	6671	6671	MS2	22/84	22	84	21jan_CC_E1E2_DeGlyco.raw
High	A	12	VHSSSEcAVTGTMGHFILAK	1229	Unambiguous	Isoform of B1B1B2, MayaroE2 OS=Homo sapiens (Human) OX=9606 GN=A1 PE=1 SV=1 - [MayaroE2_HUMAN]	1	1	B1B1B1	C7(Carbamidomethyl)	HCD	1	0	1	1	89	75	6.87	0	1535.2	0	11	277	38910	3	711.35	2132.04	0	4.72	42.57	6674	6674	MS2	31/76	31	76	21jan_CC_E1E2_DeGlyco.raw
High	A	12	VHSSSEcAVTGTMGHFILAK	1229	Unambiguous	Isoform of B1B1B2, MayaroE2 OS=Homo sapiens (Human) OX=9606 GN=A1 PE=1 SV=1 - [MayaroE2_HUMAN]	1	1	B1B1B1	C7(Carbamidomethyl)	HCD	1	0	1	1	91	82	7.13	0	1651.05	0	6	280	45730	3	711.351	2132.04	0	5.58	42.6	6678	6678	MS2	32/76	32	76	21jan_CC_E1E2_DeGlyco.raw
High	A	12	LTDAPIISELLcTVSTcTHSSDFGGVAVLSYK	4626	Unambiguous	Isoform of A1A1A2, MayaroE1 OS=Homo sapiens (Human) OX=9606 GN=A1 PE=1 SV=1 - [MayaroE1_HUMAN]	1	1	A1A1A1	C12(Carbamidomethyl); C17(Carbamidomethyl)	HCD	1	0	1	1	54	71	5.83	0	235.62	0	4	80	69170	4	861.184	3441.71	0.01	6.32	42.64	6682	6682	MS2	21/186	21	186	21jan_CC_E1E2_DeGlyco.raw
High	A	12	LTDAPIISELLcTVSTcTHSSDFGGVAVLSYK	4626	Unambiguous	Isoform of A1A1A2, MayaroE1 OS=Homo sapiens (Human) OX=9606 GN=A1 PE=1 SV=1 - [MayaroE1_HUMAN]	1	1	A1A1A1	C12(Carbamidomethyl); C17(Carbamidomethyl)	HCD	1	0	1	1	46	52	5.9	0	270.7	0	3	83	88390	4	861.183	3441.71	0	4.76	42.67	6686	6686	MS2	22/186	22	186	21jan_CC_E1E2_DeGlyco.raw
High	A	12	IQFASQIGLTK	1657	Unambiguous	Isoform of B1B1B2, MayaroE2 OS=Homo sapiens (Human) OX=9606 GN=A1 PE=1 SV=1 - [MayaroE2_HUMAN]	1	1	B1B1B1		HCD	1	0	1	1	44	42	2.79	0	816.3	0	54	156	152500	2	603.351	1205.7	0	5.56	42.68	6687	6687	MS2	16/20	16	20	21jan_CC_E1E2_DeGlyco.raw
High	A	12	EPVFDEQWITTQTEVTIPVPVEGVEYR	4259	Unambiguous	Isoform of B1B1B2, MayaroE2 OS=Homo sapiens (Human) OX=9606 GN=A1 PE=1 SV=1 - [MayaroE2_HUMAN]	1	1	B1B1B1		HCD	1	0	1	1	33	34	2.67	0	188.71	0	25	158	13160	2	1581.3	3161.6	0.02	9.9	42.69	6689	6689	MS2	13/52	13	52	21jan_CC_E1E2_DeGlyco.raw
High	A	12	IQFASQIGLTK	1657	Unambiguous	Isoform of B1B1B2, MayaroE2 OS=Homo sapiens (Human) OX=9606 GN=A1 PE=1 SV=1 - [MayaroE2_HUMAN]	1	1	B1B1B1		HCD	1	0	1	1	46	44	3.18	0	1020.44	0	49	169	168600	2	603.351	1205.69	0	4.14	42.73	6693	6693	MS2	18/20	18	20	21jan_CC_E1E2_DeGlyco.raw
High	A	12	WQFNSPFVPR	2336	Unambiguous	Isoform of B1B1B2, MayaroE2 OS=Homo sapiens (Human) OX=9606 GN=A1 PE=1 SV=1 - [MayaroE2_HUMAN]	1	1	B1B1B1		HCD	1	0	1	1	174	192	3.29	0	545.39	0	9	229	138600	2	639.326	1277.65	0	2.11	42.8	6703	6703	MS2	2021-12-18	12	18	21jan_CC_E1E2_DeGlyco.raw
High	A	12	FTVRPHHGIELPcTTYQLTTAETSEEIDMHMPPDIPDR	2216	Unambiguous	Isoform of B1B1B2, MayaroE2 OS=Homo sapiens (Human) OX=9606 GN=A1 PE=1 SV=1 - [MayaroE2_HUMAN]	1	1	B1B1B1	C13(Carbamidomethyl)	HCD	1	0	1	1	89	130	5.1	0	119.44	0	16	152	20330	6	740.023	4435.1	0	5.12	42.81	6704	6704	MS2	21/370	21	370	21jan_CC_E1E2_DeGlyco.raw
High	A	12	YEHTAVIPNQVGFPYK	1618	Unambiguous	Isoform of A1A1A2, MayaroE1 OS=Homo sapiens (Human) OX=9606 GN=A1 PE=1 SV=1 - [MayaroE1_HUMAN]	1	1	A1A1A1		HCD	1	0	1	1	145	139	3.88	0	473.47	0	25	310	39000	3	621.653	1862.95	0	1.06	42.82	6705	6705	MS2	17/60	17	60	21jan_CC_E1E2_DeGlyco.raw
High	A	12	WQFNSPFVPR	2336	Unambiguous	Isoform of B1B1B2, MayaroE2 OS=Homo sapiens (Human) OX=9606 GN=A1 PE=1 SV=1 - [MayaroE2_HUMAN]	1	1	B1B1B1		HCD	1	0	1	1	178	195	3.35	0	588.17	0	12	215	112300	2	639.327	1277.65	0	2.68	42.85	6708	6708	MS2	2021-12-18	12	18	21jan_CC_E1E2_DeGlyco.raw
High	A	12	FTVRPHHGIELPcTTYQLTTAETSEEIDMHMPPDIPDR	2216	Unambiguous	Isoform of B1B1B2, MayaroE2 OS=Homo sapiens (Human) OX=9606 GN=A1 PE=1 SV=1 - [MayaroE2_HUMAN]	1	1	B1B1B1	C13(Carbamidomethyl)	HCD	1	0	1	1	96	116	5.02	0	172.07	0	12	122	26570	6	740.023	4435.1	0	5.36	42.86	6710	6710	MS2	24/370	24	370	21jan_CC_E1E2_DeGlyco.raw
High	A	12	VTYGTVnQTVEAYVnGDHAVTIAGTK	2565	Unambiguous	Isoform of A1A1A2, MayaroE1 OS=Homo sapiens (Human) OX=9606 GN=A1 PE=1 SV=1 - [MayaroE1_HUMAN]	1	1	A1A1A1	N7(Deamidated); N15(Deamidated)	HCD	1	0	1	1	79	84	7.75	0	825.95	0	22	177	45330	3	904.119	2710.34	0.01	8.44	42.89	6714	6714	MS2	26/100	26	100	21jan_CC_E1E2_DeGlyco.raw
High	A	12	EPVFDEQWITTQTEVTIPVPVEGVEYR	4259	Unambiguous	Isoform of B1B1B2, MayaroE2 OS=Homo sapiens (Human) OX=9606 GN=A1 PE=1 SV=1 - [MayaroE2_HUMAN]	1	1	B1B1B1		HCD	1	0	1	1	12	15	2.79	0	48.72	0	4	8	1206000	3	1054.54	3161.59	0.01	7.52	42.92	6718	6718	MS2	12/104	12	104	21jan_CC_E1E2_DeGlyco.raw
High	A	12	VTYGTVnQTVEAYVnGDHAVTIAGTK	2565	Unambiguous	Isoform of A1A1A2, MayaroE1 OS=Homo sapiens (Human) OX=9606 GN=A1 PE=1 SV=1 - [MayaroE1_HUMAN]	1	1	A1A1A1	N7(Deamidated); N15(Deamidated)	HCD	1	0	1	1	79	79	7.92	0	1107.05	0	18	136	68460	3	904.119	2710.34	0.01	8.51	42.93	6719	6719	MS2	29/100	29	100	21jan_CC_E1E2_DeGlyco.raw
High	A	12	YEHTAVIPNQVGFPYK	1618	Unambiguous	Isoform of A1A1A2, MayaroE1 OS=Homo sapiens (Human) OX=9606 GN=A1 PE=1 SV=1 - [MayaroE1_HUMAN]	1	1	A1A1A1		HCD	1	0	1	1	133	139	3.83	0	433.79	0	3	9	2556000	3	621.654	1862.95	0	1.46	43.01	6732	6732	MS2	16/60	16	60	21jan_CC_E1E2_DeGlyco.raw
High	A	12	GEVYNQDFPPYGAGQPGR	1479	Unambiguous	Isoform of A1A1A2, MayaroE1 OS=Homo sapiens (Human) OX=9606 GN=A1 PE=1 SV=1 - [MayaroE1_HUMAN]	1	1	A1A1A1		HCD	1	0	1	1	112	87	3.27	0	444.88	0	3	13	1610000	2	976.453	1951.9	0	2.42	43.03	6734	6734	MS2	15/34	15	34	21jan_CC_E1E2_DeGlyco.raw
High	A	12	EATLSLHPIHPTLLSYR	1986	Unambiguous	Isoform of B1B1B2, MayaroE2 OS=Homo sapiens (Human) OX=9606 GN=A1 PE=1 SV=1 - [MayaroE2_HUMAN]	1	1	B1B1B1		HCD	1	0	1	1	51	47	3.74	0	704.61	0	2	87	234400	4	487.773	1948.07	0	2.23	43.03	6736	6736	MS2	24/96	24	96	21jan_CC_E1E2_DeGlyco.raw
High	A	12	GEVYNQDFPPYGAGQPGR	1479	Unambiguous	Isoform of A1A1A2, MayaroE1 OS=Homo sapiens (Human) OX=9606 GN=A1 PE=1 SV=1 - [MayaroE1_HUMAN]	1	1	A1A1A1		HCD	1	0	1	1	108	73	3.95	0	688.27	0	6	78	249700	2	976.454	1951.9	0	3.67	43.05	6738	6738	MS2	17/34	17	34	21jan_CC_E1E2_DeGlyco.raw
High	A	12	EATLSLHPIHPTLLSYR	1986	Unambiguous	Isoform of B1B1B2, MayaroE2 OS=Homo sapiens (Human) OX=9606 GN=A1 PE=1 SV=1 - [MayaroE2_HUMAN]	1	1	B1B1B1		HCD	1	0	1	1	71	69	4.36	0	851.76	0	2	232	74900	4	487.773	1948.07	0	3.3	43.07	6741	6741	MS2	26/96	26	96	21jan_CC_E1E2_DeGlyco.raw
High	A	12	LWSQLTTEGR	1404	Unambiguous	Isoform of B1B1B2, MayaroE2 OS=Homo sapiens (Human) OX=9606 GN=A1 PE=1 SV=1 - [MayaroE2_HUMAN]	1	1	B1B1B1		HCD	1	0	1	1	201	218	3.17	0	482.81	0	7	144	267800	2	595.814	1190.62	0	3.42	43.11	6745	6745	MS2	2021-11-18	11	18	21jan_CC_E1E2_DeGlyco.raw
High	A	12	YEHTAVIPNQVGFPYK	1618	Unambiguous	Isoform of A1A1A2, MayaroE1 OS=Homo sapiens (Human) OX=9606 GN=A1 PE=1 SV=1 - [MayaroE1_HUMAN]	1	1	A1A1A1		HCD	1	0	1	1	176	183	4.3	0	741.66	0	28	87	165400	2	931.979	1862.95	0	3.56	43.11	6746	6746	MS2	15/30	15	30	21jan_CC_E1E2_DeGlyco.raw
High	A	12	cDVHSHSNVAVLQEVSIEAEGR	1674	Unambiguous	Isoform of A1A1A2, MayaroE1 OS=Homo sapiens (Human) OX=9606 GN=A1 PE=1 SV=1 - [MayaroE1_HUMAN]	1	1	A1A1A1	C1(Carbamidomethyl)	HCD	1	0	1	1	139	103	5.24	0	439.83	0	4	38	492200	4	609.798	2436.17	0	4.83	43.14	6750	6750	MS2	23/126	23	126	21jan_CC_E1E2_DeGlyco.raw
High	A	12	YEHTAVIPNQVGFPYK	1618	Unambiguous	Isoform of A1A1A2, MayaroE1 OS=Homo sapiens (Human) OX=9606 GN=A1 PE=1 SV=1 - [MayaroE1_HUMAN]	1	1	A1A1A1		HCD	1	0	1	1	169	178	3.68	0	757.55	0	18	65	297300	2	931.979	1862.95	0	3.43	43.15	6751	6751	MS2	15/30	15	30	21jan_CC_E1E2_DeGlyco.raw
High	A	12	LWSQLTTEGR	1404	Unambiguous	Isoform of B1B1B2, MayaroE2 OS=Homo sapiens (Human) OX=9606 GN=A1 PE=1 SV=1 - [MayaroE2_HUMAN]	1	1	B1B1B1		HCD	1	0	1	1	205	225	2.97	0	470.62	0	11	270	128500	2	595.814	1190.62	0	3.52	43.16	6753	6753	MS2	2021-11-18	11	18	21jan_CC_E1E2_DeGlyco.raw
High	A	12	VHSSSEcAVTGTmGHFILAK	1229	Unambiguous	Isoform of B1B1B2, MayaroE2 OS=Homo sapiens (Human) OX=9606 GN=A1 PE=1 SV=1 - [MayaroE2_HUMAN]	1	1	B1B1B1	C7(Carbamidomethyl); M13(Oxidation)	HCD	1	0	1	1	100	98	6.28	0	908.34	0	24	214	41210	3	716.682	2148.03	0	4.46	43.16	6754	6754	MS2	27/76	27	76	21jan_CC_E1E2_DeGlyco.raw
High	A	12	cDVHSHSNVAVLQEVSIEAEGR	1674	Unambiguous	Isoform of A1A1A2, MayaroE1 OS=Homo sapiens (Human) OX=9606 GN=A1 PE=1 SV=1 - [MayaroE1_HUMAN]	1	1	A1A1A1	C1(Carbamidomethyl)	HCD	1	0	1	1	146	109	5.7	0	531.9	0	3	35	498500	4	609.798	2436.17	0	4.73	43.18	6756	6756	MS2	25/126	25	126	21jan_CC_E1E2_DeGlyco.raw
High	A	12	LTDAPIISELLcTVSTcTHSSDFGGVAVLSYK	4626	Unambiguous	Isoform of A1A1A2, MayaroE1 OS=Homo sapiens (Human) OX=9606 GN=A1 PE=1 SV=1 - [MayaroE1_HUMAN]	1	1	A1A1A1	C12(Carbamidomethyl); C17(Carbamidomethyl)	HCD	1	0	1	1	52	49	4.73	0	562.35	0	3	20	417800	3	1147.91	3441.71	0.01	6.16	43.31	6767	6767	MS2	24/124	24	124	21jan_CC_E1E2_DeGlyco.raw
High	A	12	LTDAPIISELLcTVSTcTHSSDFGGVAVLSYK	4626	Unambiguous	Isoform of A1A1A2, MayaroE1 OS=Homo sapiens (Human) OX=9606 GN=A1 PE=1 SV=1 - [MayaroE1_HUMAN]	1	1	A1A1A1	C12(Carbamidomethyl); C17(Carbamidomethyl)	HCD	1	0	1	1	48	51	4.71	0	562.35	0	3	25	297800	3	1147.91	3441.72	0.01	7.33	43.33	6769	6769	MS2	24/124	24	124	21jan_CC_E1E2_DeGlyco.raw
High	A	12	SVIHFSTASAAPSFIVSVcSSR	2843	Unambiguous	Isoform of A1A1A2, MayaroE1 OS=Homo sapiens (Human) OX=9606 GN=A1 PE=1 SV=1 - [MayaroE1_HUMAN]	1	1	A1A1A1	C19(Carbamidomethyl)	HCD	1	0	1	1	160	155	5.33	0	684.18	0	4	68	277400	3	770.727	2310.17	0	4.64	43.53	6788	6788	MS2	24/84	24	84	21jan_CC_E1E2_DeGlyco.raw
High	A	12	FIFGPVSTAWTPFDTK	4217	Unambiguous	Isoform of A1A1A2, MayaroE1 OS=Homo sapiens (Human) OX=9606 GN=A1 PE=1 SV=1 - [MayaroE1_HUMAN]	1	1	A1A1A1		HCD	1	0	1	1	106	102	3.12	0	417.13	0	6	100	200000	2	907.465	1813.92	0	3.99	43.54	6789	6789	MS2	14/30	14	30	21jan_CC_E1E2_DeGlyco.raw
High	A	12	SVIHFSTASAAPSFIVSVcSSR	2843	Unambiguous	Isoform of A1A1A2, MayaroE1 OS=Homo sapiens (Human) OX=9606 GN=A1 PE=1 SV=1 - [MayaroE1_HUMAN]	1	1	A1A1A1	C19(Carbamidomethyl)	HCD	1	0	1	1	132	107	5.15	0	718.16	0	3	77	233500	3	770.727	2310.17	0	5.03	43.56	6792	6792	MS2	24/84	24	84	21jan_CC_E1E2_DeGlyco.raw
High	A	12	cDVHSHSNVAVLQEVSIEAEGR	1674	Unambiguous	Isoform of A1A1A2, MayaroE1 OS=Homo sapiens (Human) OX=9606 GN=A1 PE=1 SV=1 - [MayaroE1_HUMAN]	1	1	A1A1A1	C1(Carbamidomethyl)	HCD	1	0	1	1	94	73	4.99	0	756.18	0	5	88	166200	3	812.727	2436.17	0	3.74	43.56	6793	6793	MS2	23/84	23	84	21jan_CC_E1E2_DeGlyco.raw
High	A	12	FIFGPVSTAWTPFDTK	4217	Unambiguous	Isoform of A1A1A2, MayaroE1 OS=Homo sapiens (Human) OX=9606 GN=A1 PE=1 SV=1 - [MayaroE1_HUMAN]	1	1	A1A1A1		HCD	1	0	1	1	109	103	3.23	0	291.85	0	7	115	158600	2	907.466	1813.92	0	4.26	43.57	6795	6795	MS2	2021-11-30	11	30	21jan_CC_E1E2_DeGlyco.raw
High	A	12	cDVHSHSNVAVLQEVSIEAEGR	1674	Unambiguous	Isoform of A1A1A2, MayaroE1 OS=Homo sapiens (Human) OX=9606 GN=A1 PE=1 SV=1 - [MayaroE1_HUMAN]	1	1	A1A1A1	C1(Carbamidomethyl)	HCD	1	0	1	1	93	71	4.64	0	678.72	0	5	86	175200	3	812.727	2436.17	0	3.28	43.6	6798	6798	MS2	22/84	22	84	21jan_CC_E1E2_DeGlyco.raw
High	A	12	VHSSSEcAVTGTMGHFILAK	1229	Unambiguous	Isoform of B1B1B2, MayaroE2 OS=Homo sapiens (Human) OX=9606 GN=A1 PE=1 SV=1 - [MayaroE2_HUMAN]	1	1	B1B1B1	C7(Carbamidomethyl)	HCD	1	0	1	1	92	84	7.1	0	1797.78	0	4	283	51960	3	711.35	2132.04	0	4.37	43.63	6802	6802	MS2	33/76	33	76	21jan_CC_E1E2_DeGlyco.raw
High	A	12	LTDAPIISELLcTVSTcTHSSDFGGVAVLSYK	4626	Unambiguous	Isoform of A1A1A2, MayaroE1 OS=Homo sapiens (Human) OX=9606 GN=A1 PE=1 SV=1 - [MayaroE1_HUMAN]	1	1	A1A1A1	C12(Carbamidomethyl); C17(Carbamidomethyl)	HCD	1	0	1	1	40	62	5.51	0	349.08	0	5	111	52580	4	861.184	3441.71	0.01	6.25	43.69	6808	6808	MS2	24/186	24	186	21jan_CC_E1E2_DeGlyco.raw
High	A	12	LTDAPIISELLcTVSTcTHSSDFGGVAVLSYK	4626	Unambiguous	Isoform of A1A1A2, MayaroE1 OS=Homo sapiens (Human) OX=9606 GN=A1 PE=1 SV=1 - [MayaroE1_HUMAN]	1	1	A1A1A1	C12(Carbamidomethyl); C17(Carbamidomethyl)	HCD	1	0	1	1	44	45	5.66	0	363.29	0	5	164	37650	4	861.183	3441.71	0	4.9	43.72	6811	6811	MS2	25/186	25	186	21jan_CC_E1E2_DeGlyco.raw
High	A	12	IQFASQIGLTK	1657	Unambiguous	Isoform of B1B1B2, MayaroE2 OS=Homo sapiens (Human) OX=9606 GN=A1 PE=1 SV=1 - [MayaroE2_HUMAN]	1	1	B1B1B1		HCD	1	0	1	1	47	41	3.06	0	1038.28	0	47	207	133500	2	603.352	1205.7	0	5.86	43.74	6814	6814	MS2	18/20	18	20	21jan_CC_E1E2_DeGlyco.raw
High	A	12	IQFASQIGLTK	1657	Unambiguous	Isoform of B1B1B2, MayaroE2 OS=Homo sapiens (Human) OX=9606 GN=A1 PE=1 SV=1 - [MayaroE2_HUMAN]	1	1	B1B1B1		HCD	1	0	1	1	47	41	3.09	0	1034.59	0	48	204	144100	2	603.351	1205.7	0	5.36	43.78	6817	6817	MS2	18/20	18	20	21jan_CC_E1E2_DeGlyco.raw
High	A	12	WQFNSPFVPR	2336	Unambiguous	Isoform of B1B1B2, MayaroE2 OS=Homo sapiens (Human) OX=9606 GN=A1 PE=1 SV=1 - [MayaroE2_HUMAN]	1	1	B1B1B1		HCD	1	0	1	1	183	201	3.19	0	563.21	0	5	297	106000	2	639.327	1277.65	0	2.97	43.85	6825	6825	MS2	2021-12-18	12	18	21jan_CC_E1E2_DeGlyco.raw
High	A	12	WQFNSPFVPR	2336	Unambiguous	Isoform of B1B1B2, MayaroE2 OS=Homo sapiens (Human) OX=9606 GN=A1 PE=1 SV=1 - [MayaroE2_HUMAN]	1	1	B1B1B1		HCD	1	0	1	1	185	197	3.05	0	545.28	0	8	328	90940	2	639.327	1277.65	0	3.25	43.89	6828	6828	MS2	2021-12-18	12	18	21jan_CC_E1E2_DeGlyco.raw
High	A	12	VTYGTVnQTVEAYVnGDHAVTIAGTK	2565	Unambiguous	Isoform of A1A1A2, MayaroE1 OS=Homo sapiens (Human) OX=9606 GN=A1 PE=1 SV=1 - [MayaroE1_HUMAN]	1	1	A1A1A1	N7(Deamidated); N15(Deamidated)	HCD	1	0	1	1	82	96	7.7	0	1002.68	0	11	208	47910	3	904.116	2710.33	0	5	43.94	6833	6833	MS2	28/100	28	100	21jan_CC_E1E2_DeGlyco.raw
High	A	12	FTVRPHHGIELPcTTYQLTTAETSEEIDMHMPPDIPDR	2216	Unambiguous	Isoform of B1B1B2, MayaroE2 OS=Homo sapiens (Human) OX=9606 GN=A1 PE=1 SV=1 - [MayaroE2_HUMAN]	1	1	B1B1B1	C13(Carbamidomethyl)	HCD	1	0	1	1	88	122	5.34	0	188.54	0	8	178	14470	6	740.025	4435.11	0.01	7.26	43.95	6835	6835	MS2	26/370	26	370	21jan_CC_E1E2_DeGlyco.raw
High	A	12	VTYGTVnQTVEAYVnGDHAVTIAGTK	2565	Unambiguous	Isoform of A1A1A2, MayaroE1 OS=Homo sapiens (Human) OX=9606 GN=A1 PE=1 SV=1 - [MayaroE1_HUMAN]	1	1	A1A1A1	N7(Deamidated); N15(Deamidated)	HCD	1	0	1	1	131	150	7.98	0	1087.83	0	17	206	33130	3	904.116	2710.33	0	5	43.98	6838	6838	MS2	29/100	29	100	21jan_CC_E1E2_DeGlyco.raw
High	A	12	FTVRPHHGIELPcTTYQLTTAETSEEIDMHMPPDIPDR	2216	Unambiguous	Isoform of B1B1B2, MayaroE2 OS=Homo sapiens (Human) OX=9606 GN=A1 PE=1 SV=1 - [MayaroE2_HUMAN]	1	1	B1B1B1	C13(Carbamidomethyl)	HCD	1	0	1	1	114	139	5.06	0	213.79	0	8	180	16940	6	740.024	4435.11	0.01	6.77	43.98	6839	6839	MS2	26/370	26	370	21jan_CC_E1E2_DeGlyco.raw
High	A	12	VHSSSEcAVTGTMGHFILAK	1229	Unambiguous	Isoform of B1B1B2, MayaroE2 OS=Homo sapiens (Human) OX=9606 GN=A1 PE=1 SV=1 - [MayaroE2_HUMAN]	1	1	B1B1B1	C7(Carbamidomethyl)	HCD	1	0	1	1	95	73	6.98	0	1480.88	0	4	295	50200	3	711.351	2132.04	0	5.49	44.01	6842	6842	MS2	31/76	31	76	21jan_CC_E1E2_DeGlyco.raw
High	A	12	EATLSLHPIHPTLLSYR	1986	Unambiguous	Isoform of B1B1B2, MayaroE2 OS=Homo sapiens (Human) OX=9606 GN=A1 PE=1 SV=1 - [MayaroE2_HUMAN]	1	1	B1B1B1		HCD	1	0	1	1	61	51	4.22	0	820.94	0	1	279	74900	4	487.774	1948.07	0	3.92	44.07	6848	6848	MS2	25/96	25	96	21jan_CC_E1E2_DeGlyco.raw
High	A	12	EATLSLHPIHPTLLSYR	1986	Unambiguous	Isoform of B1B1B2, MayaroE2 OS=Homo sapiens (Human) OX=9606 GN=A1 PE=1 SV=1 - [MayaroE2_HUMAN]	1	1	B1B1B1		HCD	1	0	1	1	57	48	4.51	0	745.97	0	1	294	67130	4	487.774	1948.07	0	4.24	44.1	6850	6850	MS2	24/96	24	96	21jan_CC_E1E2_DeGlyco.raw
High	A	12	cDVHSHSNVAVLQEVSIEAEGR	1674	Unambiguous	Isoform of A1A1A2, MayaroE1 OS=Homo sapiens (Human) OX=9606 GN=A1 PE=1 SV=1 - [MayaroE1_HUMAN]	1	1	A1A1A1	C1(Carbamidomethyl)	HCD	1	0	1	1	149	113	5.24	0	526.08	0	3	43	391200	4	609.798	2436.17	0	5.63	44.2	6860	6860	MS2	25/126	25	126	21jan_CC_E1E2_DeGlyco.raw
High	A	12	cDVHSHSNVAVLQEVSIEAEGR	1674	Unambiguous	Isoform of A1A1A2, MayaroE1 OS=Homo sapiens (Human) OX=9606 GN=A1 PE=1 SV=1 - [MayaroE1_HUMAN]	1	1	A1A1A1	C1(Carbamidomethyl)	HCD	1	0	1	1	154	112	5.88	0	587.59	0	2	43	398200	4	609.798	2436.17	0	5.63	44.23	6863	6863	MS2	26/126	26	126	21jan_CC_E1E2_DeGlyco.raw
High	A	12	LTDAPIISELLcTVSTcTHSSDFGGVAVLSYK	4626	Unambiguous	Isoform of A1A1A2, MayaroE1 OS=Homo sapiens (Human) OX=9606 GN=A1 PE=1 SV=1 - [MayaroE1_HUMAN]	1	1	A1A1A1	C12(Carbamidomethyl); C17(Carbamidomethyl)	HCD	1	0	1	1	51	54	4.44	0	230.91	0	5	31	228200	3	1147.91	3441.72	0.01	7.65	44.34	6873	6873	MS2	17/124	17	124	21jan_CC_E1E2_DeGlyco.raw
High	A	12	LTDAPIISELLcTVSTcTHSSDFGGVAVLSYK	4626	Unambiguous	Isoform of A1A1A2, MayaroE1 OS=Homo sapiens (Human) OX=9606 GN=A1 PE=1 SV=1 - [MayaroE1_HUMAN]	1	1	A1A1A1	C12(Carbamidomethyl); C17(Carbamidomethyl)	HCD	1	0	1	1	42	54	4.11	0	204.43	0	3	26	316200	3	1147.91	3441.71	0.01	6.38	44.37	6876	6876	MS2	17/124	17	124	21jan_CC_E1E2_DeGlyco.raw
High	A	12	SVIHFSTASAAPSFIVSVcSSR	2843	Unambiguous	Isoform of A1A1A2, MayaroE1 OS=Homo sapiens (Human) OX=9606 GN=A1 PE=1 SV=1 - [MayaroE1_HUMAN]	1	1	A1A1A1	C19(Carbamidomethyl)	HCD	1	0	1	1	148	144	5.72	0	924.74	0	6	120	129600	3	770.726	2310.16	0	3.37	44.58	6894	6894	MS2	27/84	27	84	21jan_CC_E1E2_DeGlyco.raw
High	A	12	FIFGPVSTAWTPFDTK	4217	Unambiguous	Isoform of A1A1A2, MayaroE1 OS=Homo sapiens (Human) OX=9606 GN=A1 PE=1 SV=1 - [MayaroE1_HUMAN]	1	1	A1A1A1		HCD	1	0	1	1	105	114	3.33	0	428.84	0	7	158	146400	2	907.465	1813.92	0	3.18	44.59	6895	6895	MS2	14/30	14	30	21jan_CC_E1E2_DeGlyco.raw
High	A	12	cDVHSHSNVAVLQEVSIEAEGR	1674	Unambiguous	Isoform of A1A1A2, MayaroE1 OS=Homo sapiens (Human) OX=9606 GN=A1 PE=1 SV=1 - [MayaroE1_HUMAN]	1	1	A1A1A1	C1(Carbamidomethyl)	HCD	1	0	1	1	87	63	3.83	0	644.9	0	5	82	192100	3	812.726	2436.16	0	2.53	44.63	6900	6900	MS2	22/84	22	84	21jan_CC_E1E2_DeGlyco.raw
High	A	12	SVIHFSTASAAPSFIVSVcSSR	2843	Unambiguous	Isoform of A1A1A2, MayaroE1 OS=Homo sapiens (Human) OX=9606 GN=A1 PE=1 SV=1 - [MayaroE1_HUMAN]	1	1	A1A1A1	C19(Carbamidomethyl)	HCD	1	0	1	1	159	148	5.38	0	607.18	0	2	130	132700	3	770.725	2310.16	0	2.58	44.63	6901	6901	MS2	23/84	23	84	21jan_CC_E1E2_DeGlyco.raw
High	A	12	FIFGPVSTAWTPFDTK	4217	Unambiguous	Isoform of A1A1A2, MayaroE1 OS=Homo sapiens (Human) OX=9606 GN=A1 PE=1 SV=1 - [MayaroE1_HUMAN]	1	1	A1A1A1		HCD	1	0	1	1	102	107	3.46	0	380.12	0	10	142	140800	2	907.463	1813.92	0	1.63	44.64	6902	6902	MS2	13/30	13	30	21jan_CC_E1E2_DeGlyco.raw
High	A	12	FTVRPHHGIELPcTTYQLTTAETSEEIDMHMPPDIPDR	2216	Unambiguous	Isoform of B1B1B2, MayaroE2 OS=Homo sapiens (Human) OX=9606 GN=A1 PE=1 SV=1 - [MayaroE2_HUMAN]	1	1	B1B1B1	C13(Carbamidomethyl)	HCD	1	0	1	1	45	57	4.2	0	109.9	0	5	98	27730	5	887.825	4435.09	0	3.26	44.64	6903	6903	MS2	17/296	17	296	21jan_CC_E1E2_DeGlyco.raw
High	A	12	cDVHSHSNVAVLQEVSIEAEGR	1674	Unambiguous	Isoform of A1A1A2, MayaroE1 OS=Homo sapiens (Human) OX=9606 GN=A1 PE=1 SV=1 - [MayaroE1_HUMAN]	1	1	A1A1A1	C1(Carbamidomethyl)	HCD	1	0	1	1	86	67	4.44	0	826.96	0	4	77	199100	3	812.726	2436.16	0	2.68	44.66	6905	6905	MS2	24/84	24	84	21jan_CC_E1E2_DeGlyco.raw
High	A	12	FTVRPHHGIELPcTTYQLTTAETSEEIDMHMPPDIPDR	2216	Unambiguous	Isoform of B1B1B2, MayaroE2 OS=Homo sapiens (Human) OX=9606 GN=A1 PE=1 SV=1 - [MayaroE2_HUMAN]	1	1	B1B1B1	C13(Carbamidomethyl)	HCD	1	0	1	1	66	63	4.07	0	79.78	0	5	94	30170	5	887.825	4435.1	0	3.61	44.67	6906	6906	MS2	16/296	16	296	21jan_CC_E1E2_DeGlyco.raw
High	A	12	YEHTAVIPNQVGFPYK	1618	Unambiguous	Isoform of A1A1A2, MayaroE1 OS=Homo sapiens (Human) OX=9606 GN=A1 PE=1 SV=1 - [MayaroE1_HUMAN]	1	1	A1A1A1		HCD	1	0	1	1	141	141	4.1	0	488.63	0	7	254	67450	3	621.653	1862.94	0	0.47	44.67	6907	6907	MS2	17/60	17	60	21jan_CC_E1E2_DeGlyco.raw
High	A	12	YEHTAVIPNQVGFPYK	1618	Unambiguous	Isoform of A1A1A2, MayaroE1 OS=Homo sapiens (Human) OX=9606 GN=A1 PE=1 SV=1 - [MayaroE1_HUMAN]	1	1	A1A1A1		HCD	1	0	1	1	146	133	4.04	0	490.47	0	6	219	88120	3	621.653	1862.95	0	0.87	44.72	6912	6912	MS2	17/60	17	60	21jan_CC_E1E2_DeGlyco.raw
High	A	12	LTDAPIISELLcTVSTcTHSSDFGGVAVLSYK	4626	Unambiguous	Isoform of A1A1A2, MayaroE1 OS=Homo sapiens (Human) OX=9606 GN=A1 PE=1 SV=1 - [MayaroE1_HUMAN]	1	1	A1A1A1	C12(Carbamidomethyl); C17(Carbamidomethyl)	HCD	1	0	1	1	47	67	5.31	0	369.98	0	5	123	54020	4	861.183	3441.71	0	5.19	44.73	6914	6914	MS2	25/186	25	186	21jan_CC_E1E2_DeGlyco.raw
High	A	12	LTDAPIISELLcTVSTcTHSSDFGGVAVLSYK	4626	Unambiguous	Isoform of A1A1A2, MayaroE1 OS=Homo sapiens (Human) OX=9606 GN=A1 PE=1 SV=1 - [MayaroE1_HUMAN]	1	1	A1A1A1	C12(Carbamidomethyl); C17(Carbamidomethyl)	HCD	1	0	1	1	40	52	5.9	0	387.33	0	4	129	48190	4	861.184	3441.71	0.01	6.25	44.75	6916	6916	MS2	26/186	26	186	21jan_CC_E1E2_DeGlyco.raw
High	A	12	IQFASQIGLTK	1657	Unambiguous	Isoform of B1B1B2, MayaroE2 OS=Homo sapiens (Human) OX=9606 GN=A1 PE=1 SV=1 - [MayaroE2_HUMAN]	1	1	B1B1B1		HCD	1	0	1	1	49	43	3.01	0	870.11	0	44	223	130600	2	603.351	1205.7	0	5.46	44.78	6918	6918	MS2	17/20	17	20	21jan_CC_E1E2_DeGlyco.raw
High	A	12	IQFASQIGLTK	1657	Unambiguous	Isoform of B1B1B2, MayaroE2 OS=Homo sapiens (Human) OX=9606 GN=A1 PE=1 SV=1 - [MayaroE2_HUMAN]	1	1	B1B1B1		HCD	1	0	1	1	45	42	2.79	0	868.88	0	50	221	116200	2	603.351	1205.7	0	5.46	44.8	6920	6920	MS2	17/20	17	20	21jan_CC_E1E2_DeGlyco.raw
High	A	12	WQFNSPFVPR	2336	Unambiguous	Isoform of B1B1B2, MayaroE2 OS=Homo sapiens (Human) OX=9606 GN=A1 PE=1 SV=1 - [MayaroE2_HUMAN]	1	1	B1B1B1		HCD	1	0	1	1	178	196	3.15	0	646.22	0	6	302	107800	2	639.327	1277.65	0	2.87	44.9	6930	6930	MS2	13/18	13	18	21jan_CC_E1E2_DeGlyco.raw
High	A	12	WQFNSPFVPR	2336	Unambiguous	Isoform of B1B1B2, MayaroE2 OS=Homo sapiens (Human) OX=9606 GN=A1 PE=1 SV=1 - [MayaroE2_HUMAN]	1	1	B1B1B1		HCD	1	0	1	1	190	202	3.05	0	541.96	0	3	344	99080	2	639.327	1277.65	0	2.58	44.92	6932	6932	MS2	2021-12-18	12	18	21jan_CC_E1E2_DeGlyco.raw
High	A	12	VTYGTVnQTVEAYVnGDHAVTIAGTK	2565	Unambiguous	Isoform of A1A1A2, MayaroE1 OS=Homo sapiens (Human) OX=9606 GN=A1 PE=1 SV=1 - [MayaroE1_HUMAN]	1	1	A1A1A1	N7(Deamidated); N15(Deamidated)	HCD	1	0	1	1	87	90	7.83	0	1046.08	0	12	255	43680	3	904.117	2710.34	0.01	5.74	44.99	6939	6939	MS2	28/100	28	100	21jan_CC_E1E2_DeGlyco.raw
High	A	12	VTYGTVnQTVEAYVnGDHAVTIAGTK	2565	Unambiguous	Isoform of A1A1A2, MayaroE1 OS=Homo sapiens (Human) OX=9606 GN=A1 PE=1 SV=1 - [MayaroE1_HUMAN]	1	1	A1A1A1	N7(Deamidated); N15(Deamidated)	HCD	1	0	1	1	86	89	7.88	0	979.83	0	14	257	34300	3	904.118	2710.34	0.01	6.55	45.02	6942	6942	MS2	28/100	28	100	21jan_CC_E1E2_DeGlyco.raw
High	A	12	EPVFDEQWITTQTEVTIPVPVEGVEYR	4259	Unambiguous	Isoform of B1B1B2, MayaroE2 OS=Homo sapiens (Human) OX=9606 GN=A1 PE=1 SV=1 - [MayaroE2_HUMAN]	1	1	B1B1B1		HCD	1	0	1	1	13	11	2.28	0	28.62	0	4	59	169600	3	1054.53	3161.59	0.01	6.01	45.04	6944	6944	MS2	9/104	9	104	21jan_CC_E1E2_DeGlyco.raw
High	A	12	EATLSLHPIHPTLLSYR	1986	Unambiguous	Isoform of B1B1B2, MayaroE2 OS=Homo sapiens (Human) OX=9606 GN=A1 PE=1 SV=1 - [MayaroE2_HUMAN]	1	1	B1B1B1		HCD	1	0	1	1	60	52	4.25	0	773.5	0	3	280	70650	4	487.774	1948.07	0	3.61	45.1	6949	6949	MS2	24/96	24	96	21jan_CC_E1E2_DeGlyco.raw
High	A	12	EATLSLHPIHPTLLSYR	1986	Unambiguous	Isoform of B1B1B2, MayaroE2 OS=Homo sapiens (Human) OX=9606 GN=A1 PE=1 SV=1 - [MayaroE2_HUMAN]	1	1	B1B1B1		HCD	1	0	1	1	63	54	4.32	0	812.99	0	2	325	71300	4	487.774	1948.07	0	3.74	45.13	6951	6951	MS2	24/96	24	96	21jan_CC_E1E2_DeGlyco.raw
High	A	12	cDVHSHSNVAVLQEVSIEAEGR	1674	Unambiguous	Isoform of A1A1A2, MayaroE1 OS=Homo sapiens (Human) OX=9606 GN=A1 PE=1 SV=1 - [MayaroE1_HUMAN]	1	1	A1A1A1	C1(Carbamidomethyl)	HCD	1	0	1	1	141	101	4.86	0	494.32	0	2	40	432100	4	609.798	2436.17	0	5.33	45.24	6960	6960	MS2	24/126	24	126	21jan_CC_E1E2_DeGlyco.raw
High	A	12	cDVHSHSNVAVLQEVSIEAEGR	1674	Unambiguous	Isoform of A1A1A2, MayaroE1 OS=Homo sapiens (Human) OX=9606 GN=A1 PE=1 SV=1 - [MayaroE1_HUMAN]	1	1	A1A1A1	C1(Carbamidomethyl)	HCD	1	0	1	1	142	107	5.26	0	434.85	0	3	50	346000	4	609.798	2436.17	0	5.53	45.26	6962	6962	MS2	23/126	23	126	21jan_CC_E1E2_DeGlyco.raw
High	A	12	LTDAPIISELLcTVSTcTHSSDFGGVAVLSYK	4626	Unambiguous	Isoform of A1A1A2, MayaroE1 OS=Homo sapiens (Human) OX=9606 GN=A1 PE=1 SV=1 - [MayaroE1_HUMAN]	1	1	A1A1A1	C12(Carbamidomethyl); C17(Carbamidomethyl)	HCD	1	0	1	1	30	44	4.14	0	437.12	0	5	41	135400	3	1147.91	3441.71	0	4.36	45.41	6974	6974	MS2	21/124	21	124	21jan_CC_E1E2_DeGlyco.raw
High	A	12	LTDAPIISELLcTVSTcTHSSDFGGVAVLSYK	4626	Unambiguous	Isoform of A1A1A2, MayaroE1 OS=Homo sapiens (Human) OX=9606 GN=A1 PE=1 SV=1 - [MayaroE1_HUMAN]	1	1	A1A1A1	C12(Carbamidomethyl); C17(Carbamidomethyl)	HCD	1	0	1	1	38	44	4.35	0	587.52	0	4	42	139900	3	1147.91	3441.7	0	3.72	45.43	6977	6977	MS2	24/124	24	124	21jan_CC_E1E2_DeGlyco.raw
High	A	12	cDVHSHSNVAVLQEVSIEAEGR	1674	Unambiguous	Isoform of A1A1A2, MayaroE1 OS=Homo sapiens (Human) OX=9606 GN=A1 PE=1 SV=1 - [MayaroE1_HUMAN]	1	1	A1A1A1	C1(Carbamidomethyl)	HCD	1	0	1	1	60	60	4.17	0	682.74	0	8	98	158800	3	812.723	2436.16	0	-0.92	45.71	7015	7015	MS2	23/84	23	84	21jan_CC_E1E2_DeGlyco.raw
High	A	12	SVIHFSTASAAPSFIVSVcSSR	2843	Unambiguous	Isoform of A1A1A2, MayaroE1 OS=Homo sapiens (Human) OX=9606 GN=A1 PE=1 SV=1 - [MayaroE1_HUMAN]	1	1	A1A1A1	C19(Carbamidomethyl)	HCD	1	0	1	1	143	137	5.69	0	756.42	0	4	171	82760	3	770.722	2310.15	0	-0.91	45.73	7017	7017	MS2	25/84	25	84	21jan_CC_E1E2_DeGlyco.raw
High	A	12	FIFGPVSTAWTPFDTK	4217	Unambiguous	Isoform of A1A1A2, MayaroE1 OS=Homo sapiens (Human) OX=9606 GN=A1 PE=1 SV=1 - [MayaroE1_HUMAN]	1	1	A1A1A1		HCD	1	0	1	1	103	120	3.16	0	325.98	0	19	178	79440	2	907.46	1813.91	0	-1.87	45.73	7018	7018	MS2	2021-12-30	12	30	21jan_CC_E1E2_DeGlyco.raw
High	A	12	cDVHSHSNVAVLQEVSIEAEGR	1674	Unambiguous	Isoform of A1A1A2, MayaroE1 OS=Homo sapiens (Human) OX=9606 GN=A1 PE=1 SV=1 - [MayaroE1_HUMAN]	1	1	A1A1A1	C1(Carbamidomethyl)	HCD	1	0	1	1	71	58	4.13	0	674.08	0	8	107	137500	3	812.724	2436.16	0	0.13	45.77	7022	7022	MS2	23/84	23	84	21jan_CC_E1E2_DeGlyco.raw
High	A	12	SVIHFSTASAAPSFIVSVcSSR	2843	Unambiguous	Isoform of A1A1A2, MayaroE1 OS=Homo sapiens (Human) OX=9606 GN=A1 PE=1 SV=1 - [MayaroE1_HUMAN]	1	1	A1A1A1	C19(Carbamidomethyl)	HCD	1	0	1	1	158	150	5.33	0	747.42	0	5	140	124700	3	770.723	2310.15	0	-0.12	45.77	7023	7023	MS2	25/84	25	84	21jan_CC_E1E2_DeGlyco.raw
High	A	12	FIFGPVSTAWTPFDTK	4217	Unambiguous	Isoform of A1A1A2, MayaroE1 OS=Homo sapiens (Human) OX=9606 GN=A1 PE=1 SV=1 - [MayaroE1_HUMAN]	1	1	A1A1A1		HCD	1	0	1	1	104	116	3.46	0	445.44	0	16	162	102100	2	907.461	1813.92	0	-0.18	45.78	7024	7024	MS2	14/30	14	30	21jan_CC_E1E2_DeGlyco.raw
High	A	12	LTDAPIISELLcTVSTcTHSSDFGGVAVLSYK	4626	Unambiguous	Isoform of A1A1A2, MayaroE1 OS=Homo sapiens (Human) OX=9606 GN=A1 PE=1 SV=1 - [MayaroE1_HUMAN]	1	1	A1A1A1	C12(Carbamidomethyl); C17(Carbamidomethyl)	HCD	1	0	1	1	32	49	5.56	0	311.92	0	5	174	38590	4	861.178	3441.69	0	-0.35	45.8	7027	7027	MS2	23/186	23	186	21jan_CC_E1E2_DeGlyco.raw
High	A	12	IQFASQIGLTK	1657	Unambiguous	Isoform of B1B1B2, MayaroE2 OS=Homo sapiens (Human) OX=9606 GN=A1 PE=1 SV=1 - [MayaroE2_HUMAN]	1	1	B1B1B1		HCD	1	0	1	1	53	45	2.91	0	998.15	0	54	213	127300	2	603.349	1205.69	0	1.1	45.83	7031	7031	MS2	18/20	18	20	21jan_CC_E1E2_DeGlyco.raw
High	A	12	LTDAPIISELLcTVSTcTHSSDFGGVAVLSYK	4626	Unambiguous	Isoform of A1A1A2, MayaroE1 OS=Homo sapiens (Human) OX=9606 GN=A1 PE=1 SV=1 - [MayaroE1_HUMAN]	1	1	A1A1A1	C12(Carbamidomethyl); C17(Carbamidomethyl)	HCD	1	0	1	1	39	50	5.39	0	316.16	0	4	178	34700	4	861.179	3441.69	0	0.79	45.85	7032	7032	MS2	24/186	24	186	21jan_CC_E1E2_DeGlyco.raw
High	A	12	IQFASQIGLTK	1657	Unambiguous	Isoform of B1B1B2, MayaroE2 OS=Homo sapiens (Human) OX=9606 GN=A1 PE=1 SV=1 - [MayaroE2_HUMAN]	1	1	B1B1B1		HCD	1	0	1	1	59	56	3.01	0	980.97	0	53	226	119300	2	603.349	1205.69	0	2.32	45.87	7035	7035	MS2	18/20	18	20	21jan_CC_E1E2_DeGlyco.raw
High	A	12	WQFNSPFVPR	2336	Unambiguous	Isoform of B1B1B2, MayaroE2 OS=Homo sapiens (Human) OX=9606 GN=A1 PE=1 SV=1 - [MayaroE2_HUMAN]	1	1	B1B1B1		HCD	1	0	1	1	183	196	3	0	608.62	0	8	322	76530	2	639.326	1277.64	0	1.72	45.93	7042	7042	MS2	2021-12-18	12	18	21jan_CC_E1E2_DeGlyco.raw
High	A	12	VHSSSEcAVTGTMGHFILAK	1229	Unambiguous	Isoform of B1B1B2, MayaroE2 OS=Homo sapiens (Human) OX=9606 GN=A1 PE=1 SV=1 - [MayaroE2_HUMAN]	1	1	B1B1B1	C7(Carbamidomethyl)	HCD	1	0	1	1	108	82	6.99	0	1472.57	0	7	255	48540	3	711.348	2132.03	0	2.05	45.97	7046	7046	MS2	31/76	31	76	21jan_CC_E1E2_DeGlyco.raw
High	A	12	WQFNSPFVPR	2336	Unambiguous	Isoform of B1B1B2, MayaroE2 OS=Homo sapiens (Human) OX=9606 GN=A1 PE=1 SV=1 - [MayaroE2_HUMAN]	1	1	B1B1B1		HCD	1	0	1	1	177	197	3.09	0	596.42	0	10	351	73080	2	639.326	1277.65	0	1.91	45.98	7047	7047	MS2	2021-12-18	12	18	21jan_CC_E1E2_DeGlyco.raw
High	A	12	VTYGTVnQTVEAYVnGDHAVTIAGTK	2565	Unambiguous	Isoform of A1A1A2, MayaroE1 OS=Homo sapiens (Human) OX=9606 GN=A1 PE=1 SV=1 - [MayaroE1_HUMAN]	1	1	A1A1A1	N7(Deamidated); N15(Deamidated)	HCD	1	0	1	1	78	94	7.34	0	1203.89	0	17	156	57550	3	904.115	2710.33	0	3.85	46.04	7054	7054	MS2	30/100	30	100	21jan_CC_E1E2_DeGlyco.raw
High	A	12	EPVFDEQWITTQTEVTIPVPVEGVEYR	4259	Unambiguous	Isoform of B1B1B2, MayaroE2 OS=Homo sapiens (Human) OX=9606 GN=A1 PE=1 SV=1 - [MayaroE2_HUMAN]	1	1	B1B1B1		HCD	1	0	1	1	8	12	2.86	0	63.23	0	5	44	205300	3	1054.53	3161.58	0	4.39	46.07	7058	7058	MS2	13/104	13	104	21jan_CC_E1E2_DeGlyco.raw
High	A	12	VTYGTVnQTVEAYVnGDHAVTIAGTK	2565	Unambiguous	Isoform of A1A1A2, MayaroE1 OS=Homo sapiens (Human) OX=9606 GN=A1 PE=1 SV=1 - [MayaroE1_HUMAN]	1	1	A1A1A1	N7(Deamidated); N15(Deamidated)	HCD	1	0	1	1	84	90	7.19	0	989.45	0	18	167	54120	3	904.116	2710.33	0	4.93	46.09	7060	7060	MS2	28/100	28	100	21jan_CC_E1E2_DeGlyco.raw
High	A	12	EATLSLHPIHPTLLSYR	1986	Unambiguous	Isoform of B1B1B2, MayaroE2 OS=Homo sapiens (Human) OX=9606 GN=A1 PE=1 SV=1 - [MayaroE2_HUMAN]	1	1	B1B1B1		HCD	1	0	1	1	56	49	4.36	0	698.5	0	1	324	67650	4	487.773	1948.07	0	2.67	46.15	7068	7068	MS2	23/96	23	96	21jan_CC_E1E2_DeGlyco.raw
High	A	12	EATLSLHPIHPTLLSYR	1986	Unambiguous	Isoform of B1B1B2, MayaroE2 OS=Homo sapiens (Human) OX=9606 GN=A1 PE=1 SV=1 - [MayaroE2_HUMAN]	1	1	B1B1B1		HCD	1	0	1	1	54	52	4.24	0	707.74	0	1	282	71640	4	487.773	1948.07	0	2.48	46.17	7070	7070	MS2	23/96	23	96	21jan_CC_E1E2_DeGlyco.raw
High	A	12	YEHTAVIPNQVGFPYK	1618	Unambiguous	Isoform of A1A1A2, MayaroE1 OS=Homo sapiens (Human) OX=9606 GN=A1 PE=1 SV=1 - [MayaroE1_HUMAN]	1	1	A1A1A1		HCD	1	0	1	1	147	140	4.17	0	493.45	0	9	329	53890	3	621.654	1862.95	0	1.55	46.25	7077	7077	MS2	17/60	17	60	21jan_CC_E1E2_DeGlyco.raw
High	A	12	cDVHSHSNVAVLQEVSIEAEGR	1674	Unambiguous	Isoform of A1A1A2, MayaroE1 OS=Homo sapiens (Human) OX=9606 GN=A1 PE=1 SV=1 - [MayaroE1_HUMAN]	1	1	A1A1A1	C1(Carbamidomethyl)	HCD	1	0	1	1	147	107	4.92	0	392.9	0	3	72	243000	4	609.797	2436.17	0	3.63	46.28	7079	7079	MS2	22/126	22	126	21jan_CC_E1E2_DeGlyco.raw
High	A	12	cDVHSHSNVAVLQEVSIEAEGR	1674	Unambiguous	Isoform of A1A1A2, MayaroE1 OS=Homo sapiens (Human) OX=9606 GN=A1 PE=1 SV=1 - [MayaroE1_HUMAN]	1	1	A1A1A1	C1(Carbamidomethyl)	HCD	1	0	1	1	135	110	4.7	0	520.61	0	2	65	268200	4	609.797	2436.17	0	3.63	46.3	7081	7081	MS2	25/126	25	126	21jan_CC_E1E2_DeGlyco.raw
High	A	12	YEHTAVIPNQVGFPYK	1618	Unambiguous	Isoform of A1A1A2, MayaroE1 OS=Homo sapiens (Human) OX=9606 GN=A1 PE=1 SV=1 - [MayaroE1_HUMAN]	1	1	A1A1A1		HCD	1	0	1	1	139	127	4.06	0	487.54	0	8	293	61020	3	621.654	1862.95	0	1.85	46.36	7086	7086	MS2	17/60	17	60	21jan_CC_E1E2_DeGlyco.raw
High	A	12	LTDAPIISELLcTVSTcTHSSDFGGVAVLSYK	4626	Unambiguous	Isoform of A1A1A2, MayaroE1 OS=Homo sapiens (Human) OX=9606 GN=A1 PE=1 SV=1 - [MayaroE1_HUMAN]	1	1	A1A1A1	C12(Carbamidomethyl); C17(Carbamidomethyl)	HCD	1	0	1	1	36	39	3.97	0	220.37	0	4	38	181600	3	1147.91	3441.71	0.01	4.57	46.45	7094	7094	MS2	17/124	17	124	21jan_CC_E1E2_DeGlyco.raw
High	A	12	LTDAPIISELLcTVSTcTHSSDFGGVAVLSYK	4626	Unambiguous	Isoform of A1A1A2, MayaroE1 OS=Homo sapiens (Human) OX=9606 GN=A1 PE=1 SV=1 - [MayaroE1_HUMAN]	1	1	A1A1A1	C12(Carbamidomethyl); C17(Carbamidomethyl)	HCD	1	0	1	1	23	35	3.72	0	180.05	0	4	44	138800	3	1147.91	3441.71	0.01	4.46	46.47	7096	7096	MS2	15/124	15	124	21jan_CC_E1E2_DeGlyco.raw
High	A	12	SVIHFSTASAAPSFIVSVcSSR	2843	Unambiguous	Isoform of A1A1A2, MayaroE1 OS=Homo sapiens (Human) OX=9606 GN=A1 PE=1 SV=1 - [MayaroE1_HUMAN]	1	1	A1A1A1	C19(Carbamidomethyl)	HCD	1	0	1	1	151	142	5.3	0	698.68	0	3	103	165300	3	770.727	2310.17	0	5.59	46.79	7119	7119	MS2	24/84	24	84	21jan_CC_E1E2_DeGlyco.raw
High	A	12	cDVHSHSNVAVLQEVSIEAEGR	1674	Unambiguous	Isoform of A1A1A2, MayaroE1 OS=Homo sapiens (Human) OX=9606 GN=A1 PE=1 SV=1 - [MayaroE1_HUMAN]	1	1	A1A1A1	C1(Carbamidomethyl)	HCD	1	0	1	1	87	61	4.67	0	660.87	0	7	128	124300	3	812.727	2436.17	0	4.26	46.79	7120	7120	MS2	22/84	22	84	21jan_CC_E1E2_DeGlyco.raw
High	A	12	FIFGPVSTAWTPFDTK	4217	Unambiguous	Isoform of A1A1A2, MayaroE1 OS=Homo sapiens (Human) OX=9606 GN=A1 PE=1 SV=1 - [MayaroE1_HUMAN]	1	1	A1A1A1		HCD	1	0	1	1	103	103	3.08	0	456	0	8	155	130300	2	907.466	1813.92	0	4.86	46.8	7121	7121	MS2	14/30	14	30	21jan_CC_E1E2_DeGlyco.raw
High	A	12	SVIHFSTASAAPSFIVSVcSSR	2843	Unambiguous	Isoform of A1A1A2, MayaroE1 OS=Homo sapiens (Human) OX=9606 GN=A1 PE=1 SV=1 - [MayaroE1_HUMAN]	1	1	A1A1A1	C19(Carbamidomethyl)	HCD	1	0	1	1	158	154	5.26	0	732.44	0	2	121	140600	3	770.727	2310.17	0	4.8	46.82	7124	7124	MS2	24/84	24	84	21jan_CC_E1E2_DeGlyco.raw
High	A	12	cDVHSHSNVAVLQEVSIEAEGR	1674	Unambiguous	Isoform of A1A1A2, MayaroE1 OS=Homo sapiens (Human) OX=9606 GN=A1 PE=1 SV=1 - [MayaroE1_HUMAN]	1	1	A1A1A1	C1(Carbamidomethyl)	HCD	1	0	1	1	100	66	5.11	0	706.04	0	6	145	92370	3	812.728	2436.17	0	4.79	46.83	7125	7125	MS2	22/84	22	84	21jan_CC_E1E2_DeGlyco.raw
High	A	12	FIFGPVSTAWTPFDTK	4217	Unambiguous	Isoform of A1A1A2, MayaroE1 OS=Homo sapiens (Human) OX=9606 GN=A1 PE=1 SV=1 - [MayaroE1_HUMAN]	1	1	A1A1A1		HCD	1	0	1	1	109	103	3.27	0	394.55	0	8	170	113400	2	907.466	1813.92	0	4.66	46.83	7126	7126	MS2	13/30	13	30	21jan_CC_E1E2_DeGlyco.raw
High	A	12	LTDAPIISELLcTVSTcTHSSDFGGVAVLSYK	4626	Unambiguous	Isoform of A1A1A2, MayaroE1 OS=Homo sapiens (Human) OX=9606 GN=A1 PE=1 SV=1 - [MayaroE1_HUMAN]	1	1	A1A1A1	C12(Carbamidomethyl); C17(Carbamidomethyl)	HCD	1	0	1	1	48	67	6.13	0	349.2	0	4	201	34610	4	861.184	3441.71	0.01	6.25	46.87	7131	7131	MS2	24/186	24	186	21jan_CC_E1E2_DeGlyco.raw
High	A	12	FTVRPHHGIELPcTTYQLTTAETSEEIDMHMPPDIPDR	2216	Unambiguous	Isoform of B1B1B2, MayaroE2 OS=Homo sapiens (Human) OX=9606 GN=A1 PE=1 SV=1 - [MayaroE2_HUMAN]	1	1	B1B1B1	C13(Carbamidomethyl)	HCD	1	0	1	1	42	61	4.02	0	111.47	0	3	123	22590	5	887.828	4435.11	0.01	7.6	46.89	7133	7133	MS2	18/296	18	296	21jan_CC_E1E2_DeGlyco.raw
High	A	12	IQFASQIGLTK	1657	Unambiguous	Isoform of B1B1B2, MayaroE2 OS=Homo sapiens (Human) OX=9606 GN=A1 PE=1 SV=1 - [MayaroE2_HUMAN]	1	1	B1B1B1		HCD	1	0	1	1	49	41	2.88	0	1018.99	0	46	275	106400	2	603.351	1205.7	0	5.15	46.91	7135	7135	MS2	18/20	18	20	21jan_CC_E1E2_DeGlyco.raw
High	A	12	LTDAPIISELLcTVSTcTHSSDFGGVAVLSYK	4626	Unambiguous	Isoform of A1A1A2, MayaroE1 OS=Homo sapiens (Human) OX=9606 GN=A1 PE=1 SV=1 - [MayaroE1_HUMAN]	1	1	A1A1A1	C12(Carbamidomethyl); C17(Carbamidomethyl)	HCD	1	0	1	1	46	68	5.76	0	358.11	0	3	159	34400	4	861.183	3441.71	0	5.61	46.92	7136	7136	MS2	25/186	25	186	21jan_CC_E1E2_DeGlyco.raw
High	A	12	IQFASQIGLTK	1657	Unambiguous	Isoform of B1B1B2, MayaroE2 OS=Homo sapiens (Human) OX=9606 GN=A1 PE=1 SV=1 - [MayaroE2_HUMAN]	1	1	B1B1B1		HCD	1	0	1	1	49	44	2.89	0	1014.37	0	45	278	112900	2	603.351	1205.69	0	4.04	46.95	7139	7139	MS2	18/20	18	20	21jan_CC_E1E2_DeGlyco.raw
High	A	12	WQFNSPFVPR	2336	Unambiguous	Isoform of B1B1B2, MayaroE2 OS=Homo sapiens (Human) OX=9606 GN=A1 PE=1 SV=1 - [MayaroE2_HUMAN]	1	1	B1B1B1		HCD	1	0	1	1	179	195	3.12	0	660.66	0	2	310	103000	2	639.327	1277.65	0	2.68	46.99	7143	7143	MS2	13/18	13	18	21jan_CC_E1E2_DeGlyco.raw
High	A	12	WQFNSPFVPR	2336	Unambiguous	Isoform of B1B1B2, MayaroE2 OS=Homo sapiens (Human) OX=9606 GN=A1 PE=1 SV=1 - [MayaroE2_HUMAN]	1	1	B1B1B1		HCD	1	0	1	1	183	200	3.11	0	545.25	0	3	336	99340	2	639.327	1277.65	0	2.58	47.01	7146	7146	MS2	2021-12-18	12	18	21jan_CC_E1E2_DeGlyco.raw
High	A	12	EATLSLHPIHPTLLSYR	1986	Unambiguous	Isoform of B1B1B2, MayaroE2 OS=Homo sapiens (Human) OX=9606 GN=A1 PE=1 SV=1 - [MayaroE2_HUMAN]	1	1	B1B1B1		HCD	1	0	1	1	57	49	4.54	0	806.57	0	2	289	72730	4	487.773	1948.07	0	3.55	47.19	7160	7160	MS2	25/96	25	96	21jan_CC_E1E2_DeGlyco.raw
High	A	12	EATLSLHPIHPTLLSYR	1986	Unambiguous	Isoform of B1B1B2, MayaroE2 OS=Homo sapiens (Human) OX=9606 GN=A1 PE=1 SV=1 - [MayaroE2_HUMAN]	1	1	B1B1B1		HCD	1	0	1	1	61	56	4.67	0	784.97	0	1	290	64680	4	487.773	1948.07	0	3.48	47.21	7162	7162	MS2	24/96	24	96	21jan_CC_E1E2_DeGlyco.raw
High	A	12	cDVHSHSNVAVLQEVSIEAEGR	1674	Unambiguous	Isoform of A1A1A2, MayaroE1 OS=Homo sapiens (Human) OX=9606 GN=A1 PE=1 SV=1 - [MayaroE1_HUMAN]	1	1	A1A1A1	C1(Carbamidomethyl)	HCD	1	0	1	1	139	97	5.1	0	510.05	0	3	71	241300	4	609.798	2436.17	0	4.93	47.31	7169	7169	MS2	25/126	25	126	21jan_CC_E1E2_DeGlyco.raw
High	A	12	cDVHSHSNVAVLQEVSIEAEGR	1674	Unambiguous	Isoform of A1A1A2, MayaroE1 OS=Homo sapiens (Human) OX=9606 GN=A1 PE=1 SV=1 - [MayaroE1_HUMAN]	1	1	A1A1A1	C1(Carbamidomethyl)	HCD	1	0	1	1	146	97	4.89	0	577.17	0	2	86	193300	4	609.798	2436.17	0	5.03	47.33	7171	7171	MS2	26/126	26	126	21jan_CC_E1E2_DeGlyco.raw
High	A	12	YEHTAVIPNQVGFPYK	1618	Unambiguous	Isoform of A1A1A2, MayaroE1 OS=Homo sapiens (Human) OX=9606 GN=A1 PE=1 SV=1 - [MayaroE1_HUMAN]	1	1	A1A1A1		HCD	1	0	1	1	140	141	4.11	0	484.79	0	4	284	73340	3	621.655	1862.95	0	3.52	47.38	7175	7175	MS2	17/60	17	60	21jan_CC_E1E2_DeGlyco.raw
High	A	12	YEHTAVIPNQVGFPYK	1618	Unambiguous	Isoform of A1A1A2, MayaroE1 OS=Homo sapiens (Human) OX=9606 GN=A1 PE=1 SV=1 - [MayaroE1_HUMAN]	1	1	A1A1A1		HCD	1	0	1	1	142	140	3.92	0	483.84	0	4	305	62110	3	621.655	1862.95	0	3.22	47.41	7178	7178	MS2	17/60	17	60	21jan_CC_E1E2_DeGlyco.raw
High	A	12	LTDAPIISELLcTVSTcTHSSDFGGVAVLSYK	4626	Unambiguous	Isoform of A1A1A2, MayaroE1 OS=Homo sapiens (Human) OX=9606 GN=A1 PE=1 SV=1 - [MayaroE1_HUMAN]	1	1	A1A1A1	C12(Carbamidomethyl); C17(Carbamidomethyl)	HCD	1	0	1	1	41	34	4	0	291.22	0	6	70	90340	3	1147.91	3441.71	0.01	6.06	47.48	7184	7184	MS2	19/124	19	124	21jan_CC_E1E2_DeGlyco.raw
High	A	12	LTDAPIISELLcTVSTcTHSSDFGGVAVLSYK	4626	Unambiguous	Isoform of A1A1A2, MayaroE1 OS=Homo sapiens (Human) OX=9606 GN=A1 PE=1 SV=1 - [MayaroE1_HUMAN]	1	1	A1A1A1	C12(Carbamidomethyl); C17(Carbamidomethyl)	HCD	1	0	1	1	64	45	4.79	0	585.36	0	5	68	97540	3	1147.91	3441.71	0.01	6.7	47.5	7186	7186	MS2	24/124	24	124	21jan_CC_E1E2_DeGlyco.raw
High	A	12	VPLAPEALVR	1550	Unambiguous	Isoform of B1B1B2, MayaroE2 OS=Homo sapiens (Human) OX=9606 GN=A1 PE=1 SV=1 - [MayaroE2_HUMAN]	1	1	B1B1B1		HCD	1	0	1	1	21	13	2.41	0	791.77	0	45	389	81490	2	532.829	1064.65	0	3.52	47.58	7193	7193	MS2	17/18	17	18	21jan_CC_E1E2_DeGlyco.raw
High	A	12	YAEGHDIAEAAR	628	Unambiguous	Isoform of B1B1B2, MayaroE2 OS=Homo sapiens (Human) OX=9606 GN=A1 PE=1 SV=1 - [MayaroE2_HUMAN]	1	1	B1B1B1		HCD	1	0	1	1	78	80	4.14	0	425.69	0	4	448	68390	3	434.876	1302.61	0	3.84	47.67	7199	7199	MS2	18/44	18	44	21jan_CC_E1E2_DeGlyco.raw
High	A	12	LWSQLTTEGR	1404	Unambiguous	Isoform of B1B1B2, MayaroE2 OS=Homo sapiens (Human) OX=9606 GN=A1 PE=1 SV=1 - [MayaroE2_HUMAN]	1	1	B1B1B1		HCD	1	0	1	1	189	213	3.04	0	472.79	0	11	481	60050	2	595.815	1190.62	0	5.37	47.75	7205	7205	MS2	2021-11-18	11	18	21jan_CC_E1E2_DeGlyco.raw
High	A	12	YAEGHDIAEAAR	628	Unambiguous	Isoform of B1B1B2, MayaroE2 OS=Homo sapiens (Human) OX=9606 GN=A1 PE=1 SV=1 - [MayaroE2_HUMAN]	1	1	B1B1B1		HCD	1	0	1	1	87	80	3.76	0	422.12	0	7	395	80550	3	434.876	1302.61	0	3.77	47.79	7208	7208	MS2	18/44	18	44	21jan_CC_E1E2_DeGlyco.raw
High	A	12	LWSQLTTEGR	1404	Unambiguous	Isoform of B1B1B2, MayaroE2 OS=Homo sapiens (Human) OX=9606 GN=A1 PE=1 SV=1 - [MayaroE2_HUMAN]	1	1	B1B1B1		HCD	1	0	1	1	190	213	2.95	0	479.37	0	8	489	65800	2	595.815	1190.62	0	5.37	47.81	7210	7210	MS2	2021-11-18	11	18	21jan_CC_E1E2_DeGlyco.raw
High	A	12	SVIHFSTASAAPSFIVSVcSSR	2843	Unambiguous	Isoform of A1A1A2, MayaroE1 OS=Homo sapiens (Human) OX=9606 GN=A1 PE=1 SV=1 - [MayaroE1_HUMAN]	1	1	A1A1A1	C19(Carbamidomethyl)	HCD	1	0	1	1	160	150	5.4	0	801.33	0	2	158	108500	3	770.727	2310.17	0	5.11	47.83	7212	7212	MS2	25/84	25	84	21jan_CC_E1E2_DeGlyco.raw
High	A	12	FIFGPVSTAWTPFDTK	4217	Unambiguous	Isoform of A1A1A2, MayaroE1 OS=Homo sapiens (Human) OX=9606 GN=A1 PE=1 SV=1 - [MayaroE1_HUMAN]	1	1	A1A1A1		HCD	1	0	1	1	106	98	3.09	0	333.28	0	7	186	112400	2	907.466	1813.93	0	5.13	47.84	7213	7213	MS2	2021-12-30	12	30	21jan_CC_E1E2_DeGlyco.raw
High	A	12	cDVHSHSNVAVLQEVSIEAEGR	1674	Unambiguous	Isoform of A1A1A2, MayaroE1 OS=Homo sapiens (Human) OX=9606 GN=A1 PE=1 SV=1 - [MayaroE1_HUMAN]	1	1	A1A1A1	C1(Carbamidomethyl)	HCD	1	0	1	1	93	68	5.89	0	594.85	0	4	204	62420	3	812.727	2436.17	0	4.04	47.86	7215	7215	MS2	21/84	21	84	21jan_CC_E1E2_DeGlyco.raw
High	A	12	SVIHFSTASAAPSFIVSVcSSR	2843	Unambiguous	Isoform of A1A1A2, MayaroE1 OS=Homo sapiens (Human) OX=9606 GN=A1 PE=1 SV=1 - [MayaroE1_HUMAN]	1	1	A1A1A1	C19(Carbamidomethyl)	HCD	1	0	1	1	167	153	5.55	0	696.66	0	2	144	125400	3	770.727	2310.17	0	4.88	47.88	7218	7218	MS2	24/84	24	84	21jan_CC_E1E2_DeGlyco.raw
High	A	12	FIFGPVSTAWTPFDTK	4217	Unambiguous	Isoform of A1A1A2, MayaroE1 OS=Homo sapiens (Human) OX=9606 GN=A1 PE=1 SV=1 - [MayaroE1_HUMAN]	1	1	A1A1A1		HCD	1	0	1	1	112	105	3.05	0	327.3	0	4	178	122800	2	907.466	1813.92	0	4.32	47.89	7219	7219	MS2	2021-12-30	12	30	21jan_CC_E1E2_DeGlyco.raw
High	A	12	cDVHSHSNVAVLQEVSIEAEGR	1674	Unambiguous	Isoform of A1A1A2, MayaroE1 OS=Homo sapiens (Human) OX=9606 GN=A1 PE=1 SV=1 - [MayaroE1_HUMAN]	1	1	A1A1A1	C1(Carbamidomethyl)	HCD	1	0	1	1	89	67	5.72	0	665.89	0	5	181	85990	3	812.727	2436.17	0	4.11	47.9	7220	7220	MS2	22/84	22	84	21jan_CC_E1E2_DeGlyco.raw
High	A	12	LTDAPIISELLcTVSTcTHSSDFGGVAVLSYK	4626	Unambiguous	Isoform of A1A1A2, MayaroE1 OS=Homo sapiens (Human) OX=9606 GN=A1 PE=1 SV=1 - [MayaroE1_HUMAN]	1	1	A1A1A1	C12(Carbamidomethyl); C17(Carbamidomethyl)	HCD	1	0	1	1	48	80	5.89	0	322.08	0	3	168	40620	4	861.183	3441.71	0	5.26	47.91	7222	7222	MS2	24/186	24	186	21jan_CC_E1E2_DeGlyco.raw
High	A	12	IQFASQIGLTK	1657	Unambiguous	Isoform of B1B1B2, MayaroE2 OS=Homo sapiens (Human) OX=9606 GN=A1 PE=1 SV=1 - [MayaroE2_HUMAN]	1	1	B1B1B1		HCD	1	0	1	1	60	55	2.92	0	1119.77	0	48	264	120700	2	603.351	1205.69	0	4.45	47.95	7226	7226	MS2	19/20	19	20	21jan_CC_E1E2_DeGlyco.raw
High	A	12	LTDAPIISELLcTVSTcTHSSDFGGVAVLSYK	4626	Unambiguous	Isoform of A1A1A2, MayaroE1 OS=Homo sapiens (Human) OX=9606 GN=A1 PE=1 SV=1 - [MayaroE1_HUMAN]	1	1	A1A1A1	C12(Carbamidomethyl); C17(Carbamidomethyl)	HCD	1	0	1	1	37	48	5.76	0	280.89	0	4	195	39500	4	861.183	3441.71	0	5.54	47.96	7227	7227	MS2	22/186	22	186	21jan_CC_E1E2_DeGlyco.raw
High	A	12	FTVRPHHGIELPcTTYQLTTAETSEEIDMHMPPDIPDR	2216	Unambiguous	Isoform of B1B1B2, MayaroE2 OS=Homo sapiens (Human) OX=9606 GN=A1 PE=1 SV=1 - [MayaroE2_HUMAN]	1	1	B1B1B1	C13(Carbamidomethyl)	HCD	1	0	1	1	42	72	4.11	0	83.7	0	5	159	17820	5	887.828	4435.11	0.01	6.84	47.97	7228	7228	MS2	16/296	16	296	21jan_CC_E1E2_DeGlyco.raw
High	A	12	FGDIQSR	591	Unambiguous	Isoform of A1A1A2, MayaroE1 OS=Homo sapiens (Human) OX=9606 GN=A1 PE=1 SV=1 - [MayaroE1_HUMAN]	1	1	A1A1A1		HCD	1	0	1	1	186	192	2.39	0	246.78	0	4	636	72060	2	411.71	822.413	0	3.67	47.98	7229	7229	MS2	2021-08-12	8	12	21jan_CC_E1E2_DeGlyco.raw
High	A	12	IQFASQIGLTK	1657	Unambiguous	Isoform of B1B1B2, MayaroE2 OS=Homo sapiens (Human) OX=9606 GN=A1 PE=1 SV=1 - [MayaroE2_HUMAN]	1	1	B1B1B1		HCD	1	0	1	1	47	44	2.87	0	1022.6	0	48	267	115900	2	603.35	1205.69	0	3.94	48	7231	7231	MS2	18/20	18	20	21jan_CC_E1E2_DeGlyco.raw
High	A	12	WQFNSPFVPR	2336	Unambiguous	Isoform of B1B1B2, MayaroE2 OS=Homo sapiens (Human) OX=9606 GN=A1 PE=1 SV=1 - [MayaroE2_HUMAN]	1	1	B1B1B1		HCD	1	0	1	1	174	190	3	0	526.87	0	3	253	131600	2	639.327	1277.65	0	2.68	48.04	7235	7235	MS2	2021-12-18	12	18	21jan_CC_E1E2_DeGlyco.raw
High	A	12	FGDIQSR	591	Unambiguous	Isoform of A1A1A2, MayaroE1 OS=Homo sapiens (Human) OX=9606 GN=A1 PE=1 SV=1 - [MayaroE1_HUMAN]	1	1	A1A1A1		HCD	1	0	1	1	186	191	2.36	0	247.27	0	3	525	78970	2	411.71	822.413	0	3.67	48.06	7237	7237	MS2	2021-08-12	8	12	21jan_CC_E1E2_DeGlyco.raw
High	A	12	WQFNSPFVPR	2336	Unambiguous	Isoform of B1B1B2, MayaroE2 OS=Homo sapiens (Human) OX=9606 GN=A1 PE=1 SV=1 - [MayaroE2_HUMAN]	1	1	B1B1B1		HCD	1	0	1	1	174	194	3.03	0	543.75	0	3	253	132700	2	639.327	1277.65	0	2.87	48.08	7239	7239	MS2	2021-12-18	12	18	21jan_CC_E1E2_DeGlyco.raw
High	A	12	EPVFDEQWITTQTEVTIPVPVEGVEYR	4259	Unambiguous	Isoform of B1B1B2, MayaroE2 OS=Homo sapiens (Human) OX=9606 GN=A1 PE=1 SV=1 - [MayaroE2_HUMAN]	1	1	B1B1B1		HCD	1	0	1	1	12	10	2.44	0	27.81	0	4	77	126000	3	1054.53	3161.59	0.01	6.01	48.18	7248	7248	MS2	9/104	9	104	21jan_CC_E1E2_DeGlyco.raw
High	A	12	EPVFDEQWITTQTEVTIPVPVEGVEYR	4259	Unambiguous	Isoform of B1B1B2, MayaroE2 OS=Homo sapiens (Human) OX=9606 GN=A1 PE=1 SV=1 - [MayaroE2_HUMAN]	1	1	B1B1B1		HCD	1	0	1	1	15	10	2.8	0	49.51	0	6	87	101200	3	1054.53	3161.58	0.01	5.32	48.21	7251	7251	MS2	12/104	12	104	21jan_CC_E1E2_DeGlyco.raw
High	A	12	EATLSLHPIHPTLLSYR	1986	Unambiguous	Isoform of B1B1B2, MayaroE2 OS=Homo sapiens (Human) OX=9606 GN=A1 PE=1 SV=1 - [MayaroE2_HUMAN]	1	1	B1B1B1		HCD	1	0	1	1	67	72	4.47	0	815.9	0	2	221	95410	4	487.773	1948.07	0	2.92	48.24	7254	7254	MS2	25/96	25	96	21jan_CC_E1E2_DeGlyco.raw
High	A	12	TILSQQSGNVK	683	Unambiguous	Isoform of B1B1B2, MayaroE2 OS=Homo sapiens (Human) OX=9606 GN=A1 PE=1 SV=1 - [MayaroE2_HUMAN]	1	1	B1B1B1		HCD	1	0	1	1	99	100	2.95	0	270.59	0	8	545	65730	2	587.827	1174.65	0	3.49	48.25	7255	7255	MS2	2021-11-20	11	20	21jan_CC_E1E2_DeGlyco.raw
High	A	12	EATLSLHPIHPTLLSYR	1986	Unambiguous	Isoform of B1B1B2, MayaroE2 OS=Homo sapiens (Human) OX=9606 GN=A1 PE=1 SV=1 - [MayaroE2_HUMAN]	1	1	B1B1B1		HCD	1	0	1	1	58	53	4.8	0	755.82	0	3	241	83280	4	487.773	1948.07	0	3.17	48.27	7257	7257	MS2	24/96	24	96	21jan_CC_E1E2_DeGlyco.raw
High	A	12	TILSQQSGNVK	683	Unambiguous	Isoform of B1B1B2, MayaroE2 OS=Homo sapiens (Human) OX=9606 GN=A1 PE=1 SV=1 - [MayaroE2_HUMAN]	1	1	B1B1B1		HCD	1	0	1	1	89	99	2.7	0	256.58	0	2	509	71680	2	587.828	1174.65	0	4.43	48.31	7260	7260	MS2	2021-11-20	11	20	21jan_CC_E1E2_DeGlyco.raw
High	A	12	EATLSLHPIHPTLLSYR	1986	Unambiguous	Isoform of B1B1B2, MayaroE2 OS=Homo sapiens (Human) OX=9606 GN=A1 PE=1 SV=1 - [MayaroE2_HUMAN]	1	1	B1B1B1		HCD	1	0	1	1	68	52	5.09	0	1200.18	0	5	315	68370	3	650.029	1948.07	0	3.27	48.33	7261	7261	MS2	24/64	24	64	21jan_CC_E1E2_DeGlyco.raw
High	A	12	cDVHSHSNVAVLQEVSIEAEGR	1674	Unambiguous	Isoform of A1A1A2, MayaroE1 OS=Homo sapiens (Human) OX=9606 GN=A1 PE=1 SV=1 - [MayaroE1_HUMAN]	1	1	A1A1A1	C1(Carbamidomethyl)	HCD	1	0	1	1	138	107	4.62	0	435.04	0	4	119	155800	4	609.797	2436.17	0	4.23	48.35	7263	7263	MS2	23/126	23	126	21jan_CC_E1E2_DeGlyco.raw
High	A	12	EATLSLHPIHPTLLSYR	1986	Unambiguous	Isoform of B1B1B2, MayaroE2 OS=Homo sapiens (Human) OX=9606 GN=A1 PE=1 SV=1 - [MayaroE2_HUMAN]	1	1	B1B1B1		HCD	1	0	1	1	66	52	5.06	0	1220.76	0	8	311	66420	3	650.029	1948.07	0	3.37	48.36	7264	7264	MS2	24/64	24	64	21jan_CC_E1E2_DeGlyco.raw
High	A	12	cDVHSHSNVAVLQEVSIEAEGR	1674	Unambiguous	Isoform of A1A1A2, MayaroE1 OS=Homo sapiens (Human) OX=9606 GN=A1 PE=1 SV=1 - [MayaroE1_HUMAN]	1	1	A1A1A1	C1(Carbamidomethyl)	HCD	1	0	1	1	138	101	4.67	0	554.17	0	3	121	135900	4	609.798	2436.17	0	4.63	48.38	7266	7266	MS2	25/126	25	126	21jan_CC_E1E2_DeGlyco.raw
High	A	12	YEHTAVIPNQVGFPYK	1618	Unambiguous	Isoform of A1A1A2, MayaroE1 OS=Homo sapiens (Human) OX=9606 GN=A1 PE=1 SV=1 - [MayaroE1_HUMAN]	1	1	A1A1A1		HCD	1	0	1	1	122	134	4.08	0	484	0	4	180	120300	3	621.655	1862.95	0	4.01	48.42	7270	7270	MS2	17/60	17	60	21jan_CC_E1E2_DeGlyco.raw
[truncated: 44 more rows]
