# Supplementary material for: Cryo-EM structure of the mature and infective Mayaro virus at 4.4 Å resolution reveals features of arthritogenic alphaviruses
Source: Nat Commun. 2021 May 24;12:3038. doi: 10.1038/s41467-021-23400-9 (PMC8144435; doi:10.1038/s41467-021-23400-9)
Supplement: Supplementary file 8 — Supplementary Data 5 [file 41467_2021_23400_MOESM8_ESM.xlsx]

## Sheet: proteingroups_EndoH
Supplementary table 5. List of protein groups identified in samples digested with EndoH and trypsin.
Protein E1: A1A1A1
Isoform of A1A1A2, MayaroE1 OS=Homo sapiens (Human) OX=9606 GN=A1 PE=1 SV=1 - [MayaroE1_HUMAN]
Protein E2: B1B1B1
Isoform of B1B1B2, MayaroE2 OS=Homo sapiens (Human) OX=9606 GN=A1 PE=1 SV=1 - [MayaroE2_HUMAN]
Accession	Description	Score	Coverage	# Proteins	# Unique Peptides	# Peptides	# PSMs	# AAs	MW [kDa]	calc. pI
A0A0G2JIF0	Isoform of P10321, Ig-like domain-containing protein OS=Homo sapiens (Human) OX=9606 GN=HLA-C PE=1 SV=1 - [A0A0G2JIF0_HUMAN]	10.51	0.0435	1	0	1	2	368	41.4	8.22
A0A0G2JH50	Isoform of P10321, Ig-like domain-containing protein OS=Homo sapiens (Human) OX=9606 GN=HLA-C PE=1 SV=1 - [A0A0G2JH50_HUMAN]	10.51	0.043	1	0	1	2	372	41.5	7.47
A2BF26	Isoform of P10321, Ig-like domain-containing protein OS=Homo sapiens (Human) OX=9606 GN=HLA-C PE=1 SV=1 - [A2BF26_HUMAN]	10.51	0.0403	1	0	1	2	397	44.5	8.5
A5A3E0	POTE ankyrin domain family member F OS=Homo sapiens (Human) OX=9606 GN=POTEF PE=1 SV=2 - [POTEF_HUMAN]	47.64	0.0437	1	0	4	13	1075	121.4	6.2
A6NGU5	Putative glutathione hydrolase 3 proenzyme OS=Homo sapiens (Human) OX=9606 GN=GGT3P PE=5 SV=2 - [GGT3_HUMAN]	5.43	0.0176	1	0	1	2	568	61.5	7.14
A6NHL2	Tubulin alpha chain-like 3 OS=Homo sapiens (Human) OX=9606 GN=TUBAL3 PE=1 SV=2 - [TBAL3_HUMAN]	2.95	0.0202	1	0	1	1	446	49.9	6.05
A6NHL2-2	Isoform of A6NHL2, Isoform 2 of Tubulin alpha chain-like 3 OS=Homo sapiens (Human) OX=9606 GN=TUBAL3 PE=1 SV=2 - [TBAL3-2_HUMAN]	2.95	0.0222	1	0	1	1	406	45.5	6.32
A6NNZ2	Tubulin beta 8B OS=Homo sapiens (Human) OX=9606 GN=TUBB8B PE=1 SV=1 - [TBB8B_HUMAN]	18.59	0.0923	1	0	4	6	444	49.5	4.86
P35241-5	Isoform of P35241, Isoform 5 of Radixin OS=Homo sapiens (Human) OX=9606 GN=RDX PE=1 SV=1 - [RADI-5_HUMAN]	2.33	0.0149	1	0	1	1	604	71	6.71
Q13509-2	Isoform of Q13509, Isoform 2 of Tubulin beta-3 chain OS=Homo sapiens (Human) OX=9606 GN=TUBB3 PE=1 SV=2 - [TBB3-2_HUMAN]	17.11	0.1111	1	0	3	5	378	42.4	4.96
P68366-2	Isoform of P68366, Isoform 2 of Tubulin alpha-4A chain OS=Homo sapiens (Human) OX=9606 GN=TUBA4A PE=1 SV=1 - [TBA4A-2_HUMAN]	64.25	0.2425	1	0	9	20	433	48.3	5.01
A0A140T962	Isoform of P10321, Ig-like domain-containing protein OS=Homo sapiens (Human) OX=9606 GN=HLA-C PE=1 SV=1 - [A0A140T962_HUMAN]	10.51	0.0435	1	0	1	2	368	41.5	6.68
A0A140T9J9	Isoform of P10321, Ig-like domain-containing protein OS=Homo sapiens (Human) OX=9606 GN=HLA-C PE=1 SV=1 - [A0A140T9J9_HUMAN]	10.51	0.043	1	0	1	2	372	41.6	6.11
A0A140T9B3	Isoform of P10321, Ig-like domain-containing protein OS=Homo sapiens (Human) OX=9606 GN=HLA-C PE=1 SV=1 - [A0A140T9B3_HUMAN]	10.51	0.0403	1	0	1	2	397	44.6	7.02
A0A140T9U0	Isoform of P10321, Ig-like domain-containing protein OS=Homo sapiens (Human) OX=9606 GN=HLA-C PE=1 SV=1 - [A0A140T9U0_HUMAN]	10.51	0.0435	1	0	1	2	368	41.4	7.06
A0A140T9M0	Isoform of P10321, Ig-like domain-containing protein OS=Homo sapiens (Human) OX=9606 GN=HLA-C PE=1 SV=1 - [A0A140T9M0_HUMAN]	10.51	0.043	1	0	1	2	372	41.5	6.47
A0A140T9W2	Isoform of P10321, Ig-like domain-containing protein OS=Homo sapiens (Human) OX=9606 GN=HLA-C PE=1 SV=1 - [A0A140T9W2_HUMAN]	10.51	0.0451	1	0	1	2	355	39.9	6.25
B2RNG4	TRIM6-TRIM34 readthrough, TRIM6-TRIM34 readthrough OS=Homo sapiens (Human) OX=9606 GN=TRIM6-TRIM34 PE=2 SV=1 - [B2RNG4_HUMAN]	2.15	0.0083	1	0	1	1	842	97.7	7.65
P19961-2	Isoform of P19961, Isoform 2 of Alpha-amylase 2B OS=Homo sapiens (Human) OX=9606 GN=AMY2B PE=2 SV=1 - [AMY2B-2_HUMAN]	17.46	0.0757	1	0	1	4	370	42	8.15
Q9BRK3-3	Isoform of Q9BRK3, Isoform 3 of Matrix remodeling-associated protein 8 OS=Homo sapiens (Human) OX=9606 GN=MXRA8 PE=1 SV=1 - [MXRA8-3_HUMAN]	9.6	0.0554	1	0	2	2	433	47.9	7.11
P52209-2	Isoform of P52209, Isoform 2 of 6-phosphogluconate dehydrogenase, decarboxylating OS=Homo sapiens (Human) OX=9606 GN=PGD PE=1 SV=3 - [6PGD-2_HUMAN]	3.24	0.0234	1	0	1	1	470	51.8	7.44
P50995-2	Isoform of P50995, Isoform 2 of Annexin A11 OS=Homo sapiens (Human) OX=9606 GN=ANXA11 PE=1 SV=1 - [ANX11-2_HUMAN]	41.4	0.1292	1	0	5	11	472	51.2	7.66
P11279-2	Isoform of P11279, Isoform 2 of Lysosome-associated membrane glycoprotein 1 OS=Homo sapiens (Human) OX=9606 GN=LAMP1 PE=1 SV=3 - [LAMP1-2_HUMAN]	2.65	0.0302	1	0	1	1	364	39	8.87
B5MCK8	Isoform of P36268, Inactive glutathione hydrolase 2 OS=Homo sapiens (Human) OX=9606 GN=GGT2 PE=4 SV=2 - [B5MCK8_HUMAN]	5.43	0.0179	1	0	1	2	559	60.8	7.59
P09104-2	Isoform of P09104, Isoform 2 of Gamma-enolase OS=Homo sapiens (Human) OX=9606 GN=ENO2 PE=1 SV=3 - [ENOG-2_HUMAN]	8.94	0.046	1	0	1	2	391	42.7	5.12
P00558-2	Isoform of P00558, Isoform 2 of Phosphoglycerate kinase 1 OS=Homo sapiens (Human) OX=9606 GN=PGK1 PE=1 SV=3 - [PGK1-2_HUMAN]	7.96	0.0437	1	0	1	2	389	41.4	7.33
B8ZZJ2	Isoform of P63267, Actin, gamma-enteric smooth muscle OS=Homo sapiens (Human) OX=9606 GN=ACTG2 PE=1 SV=1 - [B8ZZJ2_HUMAN]	32.82	0.2437	1	0	3	12	119	13	5.4
C9J2C0	Isoform of Q9NY65, Tubulin alpha chain (Fragment) OS=Homo sapiens (Human) OX=9606 GN=TUBA8 PE=1 SV=1 - [C9J2C0_HUMAN]	39.64	0.1435	1	0	5	11	467	52	5.31
C9J2Z4	Isoform of Q9H4M9, Dynamin-type G domain-containing protein (Fragment) OS=Homo sapiens (Human) OX=9606 GN=EHD1 PE=1 SV=1 - [C9J2Z4_HUMAN]	2.58	0.0294	1	0	1	1	306	34.7	6.14
C9J5V9	Isoform of P67809, CSD domain-containing protein (Fragment) OS=Homo sapiens (Human) OX=9606 GN=YBX1 PE=1 SV=1 - [C9J5V9_HUMAN]	11.91	0.1389	1	0	1	2	216	23.6	10.26
A0A075B736	Isoform of Q3ZCM7, Tubulin beta chain OS=Homo sapiens (Human) OX=9606 GN=TUBB8 PE=1 SV=1 - [A0A075B736_HUMAN]	18.59	0.1007	1	0	4	6	407	45.7	4.86
C9JC03	Isoform of Q9H4M9, Dynamin-type G domain-containing protein (Fragment) OS=Homo sapiens (Human) OX=9606 GN=EHD1 PE=1 SV=1 - [C9JC03_HUMAN]	2.58	0.0241	1	0	1	1	374	42.7	8.43
C9JDQ8	Isoform of Q9H4M9, Dynamin-type G domain-containing protein (Fragment) OS=Homo sapiens (Human) OX=9606 GN=EHD1 PE=1 SV=1 - [C9JDQ8_HUMAN]	2.58	0.0556	1	0	1	1	162	18.6	5.63
C9JDS9	Isoform of P68366, Tubulin domain-containing protein (Fragment) OS=Homo sapiens (Human) OX=9606 GN=TUBA4A PE=1 SV=1 - [C9JDS9_HUMAN]	32.96	0.3269	1	0	4	9	156	17.7	5.49
C9JEV8	Isoform of P68366, Tubulin alpha chain (Fragment) OS=Homo sapiens (Human) OX=9606 GN=TUBA4A PE=1 SV=1 - [C9JEV8_HUMAN]	23.59	0.2288	1	0	4	8	153	16.9	5.53
C9JJQ8	Isoform of P68366, Tubulin alpha chain (Fragment) OS=Homo sapiens (Human) OX=9606 GN=TUBA4A PE=1 SV=1 - [C9JJQ8_HUMAN]	23.59	0.1768	1	0	4	8	198	21.7	6.28
C9JQ00	Isoform of P68366, Tubulin alpha chain (Fragment) OS=Homo sapiens (Human) OX=9606 GN=TUBA4A PE=1 SV=1 - [C9JQ00_HUMAN]	23.59	0.1944	1	0	4	8	180	19.8	5.52
C9JTX5	Isoform of P60709, Actin, cytoplasmic 1 (Fragment) OS=Homo sapiens (Human) OX=9606 GN=ACTB PE=1 SV=1 - [C9JTX5_HUMAN]	32.82	0.3625	1	0	3	12	80	8.5	5.35
C9K0S6	Isoform of Q9NY65, Tubulin domain-containing protein (Fragment) OS=Homo sapiens (Human) OX=9606 GN=TUBA8 PE=1 SV=1 - [C9K0S6_HUMAN]	11.13	0.4468	1	0	2	3	47	5.3	5.21
E5RG95	Isoform of P13929, Enolase_N domain-containing protein (Fragment) OS=Homo sapiens (Human) OX=9606 GN=ENO3 PE=1 SV=1 - [E5RG95_HUMAN]	8.94	0.1169	1	0	1	2	154	16.4	8.62
E5RGZ4	Isoform of P13929, Beta-enolase (Fragment) OS=Homo sapiens (Human) OX=9606 GN=ENO3 PE=1 SV=1 - [E5RGZ4_HUMAN]	8.94	0.0636	1	0	1	2	283	30.4	7.14
E5RI09	Isoform of P13929, Enolase_N domain-containing protein OS=Homo sapiens (Human) OX=9606 GN=ENO3 PE=1 SV=1 - [E5RI09_HUMAN]	8.94	0.1216	1	0	1	2	148	15.8	8.62
E7EM57	Isoform of P11413, Glucose-6-phosphate 1-dehydrogenase (Fragment) OS=Homo sapiens (Human) OX=9606 GN=G6PD PE=1 SV=1 - [E7EM57_HUMAN]	8.85	0.05	1	0	1	2	320	36.5	6.54
E7EQG2	Isoform of Q14240, Eukaryotic initiation factor 4A-II OS=Homo sapiens (Human) OX=9606 GN=EIF4A2 PE=1 SV=1 - [E7EQG2_HUMAN]	2.25	0.0221	1	0	1	1	362	41.3	5.64
E7ET76	Isoform of P19440, Glutathione hydrolase 1 proenzyme (Fragment) OS=Homo sapiens (Human) OX=9606 GN=GGT1 PE=1 SV=1 - [E7ET76_HUMAN]	5.43	0.0216	1	0	1	2	463	50	6.73
E7ETR7	Isoform of P19440, Glutathione hydrolase 1 proenzyme (Fragment) OS=Homo sapiens (Human) OX=9606 GN=GGT1 PE=1 SV=1 - [E7ETR7_HUMAN]	5.43	0.0575	1	0	1	2	174	18.5	9.86
E7EWP9	Isoform of Q9NQ38, Serine protease inhibitor Kazal-type 5 (Fragment) OS=Homo sapiens (Human) OX=9606 GN=SPINK5 PE=1 SV=1 - [E7EWP9_HUMAN]	2.15	0.0081	1	0	1	1	869	98.4	8.32
E9PD92	Isoform of P11413, Glucose-6-phosphate 1-dehydrogenase (Fragment) OS=Homo sapiens (Human) OX=9606 GN=G6PD PE=1 SV=1 - [E9PD92_HUMAN]	8.85	0.0625	1	0	1	2	256	29.5	7.17
E9PI65	Isoform of P11142, Heat shock cognate 71 kDa protein (Fragment) OS=Homo sapiens (Human) OX=9606 GN=HSPA8 PE=1 SV=1 - [E9PI65_HUMAN]	3.27	0.0655	1	0	1	1	168	17.9	5.29
E9PKE3	Isoform of P11142, Heat shock cognate 71 kDa protein OS=Homo sapiens (Human) OX=9606 GN=HSPA8 PE=1 SV=1 - [E9PKE3_HUMAN]	7.05	0.0431	1	0	2	2	627	68.8	5.52
E9PLF4	Isoform of P11142, Heat shock cognate 71 kDa protein (Fragment) OS=Homo sapiens (Human) OX=9606 GN=HSPA8 PE=1 SV=1 - [E9PLF4_HUMAN]	3.27	0.0588	1	0	1	1	187	20.4	7.33
E9PN25	Isoform of P11142, Heat shock cognate 71 kDa protein (Fragment) OS=Homo sapiens (Human) OX=9606 GN=HSPA8 PE=1 SV=1 - [E9PN25_HUMAN]	3.27	0.0833	1	0	1	1	132	14.6	6.55
E9PN89	Isoform of P11142, Heat shock cognate 71 kDa protein (Fragment) OS=Homo sapiens (Human) OX=9606 GN=HSPA8 PE=1 SV=1 - [E9PN89_HUMAN]	3.78	0.0513	1	0	1	1	312	34.8	7.53
E9PNE6	Isoform of P11142, Heat shock cognate 71 kDa protein OS=Homo sapiens (Human) OX=9606 GN=HSPA8 PE=1 SV=1 - [E9PNE6_HUMAN]	3.27	0.022	1	0	1	1	500	54.9	5.68
E9PPY6	Isoform of P11142, Heat shock cognate 71 kDa protein (Fragment) OS=Homo sapiens (Human) OX=9606 GN=HSPA8 PE=1 SV=1 - [E9PPY6_HUMAN]	3.27	0.0803	1	0	1	1	137	15.1	7.33
E9PQK7	Isoform of P11142, Heat shock cognate 71 kDa protein (Fragment) OS=Homo sapiens (Human) OX=9606 GN=HSPA8 PE=1 SV=1 - [E9PQK7_HUMAN]	3.27	0.0618	1	0	1	1	178	19.5	7.33
E9PQQ4	Isoform of P11142, Heat shock cognate 71 kDa protein (Fragment) OS=Homo sapiens (Human) OX=9606 GN=HSPA8 PE=1 SV=1 - [E9PQQ4_HUMAN]	3.27	0.0643	1	0	1	1	171	18.7	8.09
F5H0C8	Isoform of P09104, Gamma-enolase OS=Homo sapiens (Human) OX=9606 GN=ENO2 PE=1 SV=1 - [F5H0C8_HUMAN]	8.94	0.0571	1	0	1	2	315	34.7	4.87
P35241-4	Isoform of P35241, Isoform 4 of Radixin OS=Homo sapiens (Human) OX=9606 GN=RDX PE=1 SV=1 - [RADI-4_HUMAN]	2.33	0.0201	1	0	1	1	447	52.6	6.16
F5H1C3	Isoform of P09104, Enolase_N domain-containing protein (Fragment) OS=Homo sapiens (Human) OX=9606 GN=ENO2 PE=1 SV=1 - [F5H1C3_HUMAN]	8.94	0.1748	1	0	1	2	103	11.2	5.03
F5H5D3	Isoform of Q9BQE3, Tubulin alpha chain OS=Homo sapiens (Human) OX=9606 GN=TUBA1C PE=1 SV=1 - [F5H5D3_HUMAN]	86.36	0.3064	1	0	13	27	519	57.7	5.07
F6QUT6	Isoform of P62736, Actin, aortic smooth muscle (Fragment) OS=Homo sapiens (Human) OX=9606 GN=ACTA2 PE=1 SV=1 - [F6QUT6_HUMAN]	54.26	0.298	1	0	4	18	151	16.7	5.5
F8VQQ4	Isoform of Q71U36, Tubulin alpha chain (Fragment) OS=Homo sapiens (Human) OX=9606 GN=TUBA1A PE=1 SV=1 - [F8VQQ4_HUMAN]	50.98	0.4247	1	0	8	16	219	24.2	5.29
F8VRK0	Isoform of P68363, Tubulin alpha-1B chain (Fragment) OS=Homo sapiens (Human) OX=9606 GN=TUBA1B PE=1 SV=1 - [F8VRK0_HUMAN]	15.49	0.7143	1	0	2	4	49	5.3	4.88
F8VRZ4	Isoform of Q71U36, Tubulin domain-containing protein (Fragment) OS=Homo sapiens (Human) OX=9606 GN=TUBA1A PE=1 SV=1 - [F8VRZ4_HUMAN]	41.2	0.6429	1	0	6	13	112	12.2	5.77
F8VS66	Isoform of Q9BQE3, Tubulin domain-containing protein OS=Homo sapiens (Human) OX=9606 GN=TUBA1C PE=4 SV=1 - [F8VS66_HUMAN]	41.2	0.5538	1	0	6	13	130	14.4	5.47
F8VWV9	Isoform of P68363, Tubulin domain-containing protein (Fragment) OS=Homo sapiens (Human) OX=9606 GN=TUBA1B PE=1 SV=1 - [F8VWV9_HUMAN]	36.85	0.7778	1	0	5	11	81	8.9	5.12
F8VX09	Isoform of P68363, Tubulin domain-containing protein (Fragment) OS=Homo sapiens (Human) OX=9606 GN=TUBA1B PE=1 SV=1 - [F8VX09_HUMAN]	26.62	0.7467	1	0	4	7	75	8.3	5.33
F8VXZ7	Isoform of Q71U36, Tubulin alpha-1A chain (Fragment) OS=Homo sapiens (Human) OX=9606 GN=TUBA1A PE=1 SV=1 - [F8VXZ7_HUMAN]	7.83	0.7692	1	0	1	2	26	2.7	4.89
F8W0F6	Isoform of Q71U36, Tubulin domain-containing protein OS=Homo sapiens (Human) OX=9606 GN=TUBA1A PE=1 SV=1 - [F8W0F6_HUMAN]	7.83	0.0866	1	0	1	2	231	24.8	8.66
F8WAM2	Isoform of Q99832, T-complex protein 1 subunit eta (Fragment) OS=Homo sapiens (Human) OX=9606 GN=CCT7 PE=1 SV=1 - [F8WAM2_HUMAN]	3	0.102	1	0	1	1	98	10.5	7.42
F8WB63	Isoform of P63267, Actin, gamma-enteric smooth muscle OS=Homo sapiens (Human) OX=9606 GN=ACTG2 PE=1 SV=1 - [F8WB63_HUMAN]	32.82	0.2762	1	0	3	12	105	11.4	5.9
Q71U36-2	Isoform of Q71U36, Isoform 2 of Tubulin alpha-1A chain OS=Homo sapiens (Human) OX=9606 GN=TUBA1A PE=1 SV=1 - [TBA1A-2_HUMAN]	70.84	0.3486	1	0	12	23	416	46.3	5.08
G3V2A3	Isoform of Q13509, Tubulin beta chain (Fragment) OS=Homo sapiens (Human) OX=9606 GN=TUBB3 PE=1 SV=1 - [G3V2A3_HUMAN]	4.89	0.0952	1	0	1	1	189	20.6	5.17
G3V2N6	Isoform of Q13509, Tubulin domain-containing protein OS=Homo sapiens (Human) OX=9606 GN=TUBB3 PE=1 SV=1 - [G3V2N6_HUMAN]	9.75	0.1037	1	0	1	2	164	18.3	5.19
G3V2R8	Isoform of Q13509, Tubulin domain-containing protein OS=Homo sapiens (Human) OX=9606 GN=TUBB3 PE=1 SV=1 - [G3V2R8_HUMAN]	9.75	0.1441	1	0	1	2	118	13.6	6.27
G3V3J6	Isoform of Q13509, Tubulin domain-containing protein OS=Homo sapiens (Human) OX=9606 GN=TUBB3 PE=1 SV=1 - [G3V3J6_HUMAN]	9.75	0.3091	1	0	1	2	55	6.1	4.51
G3V3R4	Isoform of Q13509, Tubulin domain-containing protein OS=Homo sapiens (Human) OX=9606 GN=TUBB3 PE=1 SV=1 - [G3V3R4_HUMAN]	9.75	0.1149	1	0	1	2	148	16.4	7.02
G3V3W7	Isoform of Q13509, Tubulin domain-containing protein OS=Homo sapiens (Human) OX=9606 GN=TUBB3 PE=1 SV=1 - [G3V3W7_HUMAN]	9.75	0.1954	1	0	1	2	87	9.8	5.71
G3V4U2	Isoform of Q13509, Tubulin beta-3 chain OS=Homo sapiens (Human) OX=9606 GN=TUBB3 PE=4 SV=1 - [G3V4U2_HUMAN]	9.75	0.3333	1	0	1	2	51	5.5	8.63
G3V5W4	Isoform of Q13509, Tubulin domain-containing protein OS=Homo sapiens (Human) OX=9606 GN=TUBB3 PE=1 SV=1 - [G3V5W4_HUMAN]	9.75	0.1753	1	0	1	2	97	10.8	5.35
G5E9R0	Isoform of P60709, Actin, cytoplasmic 1 OS=Homo sapiens (Human) OX=9606 GN=ACTB PE=1 SV=1 - [G5E9R0_HUMAN]	48.45	0.32	1	0	4	16	125	13.8	5.49
H0Y449	Isoform of P67809, CSP domain-containing protein (Fragment) OS=Homo sapiens (Human) OX=9606 GN=YBX1 PE=1 SV=1 - [H0Y449_HUMAN]	21.67	0.131	1	0	2	4	374	42	10.43
H0YI76	Isoform of P13647, IF rod domain-containing protein (Fragment) OS=Homo sapiens (Human) OX=9606 GN=KRT5 PE=1 SV=1 - [H0YI76_HUMAN]	6.03	0.0597	1	0	1	2	201	23.1	4.97
H0YIN9	Isoform of P13647, IF rod domain-containing protein (Fragment) OS=Homo sapiens (Human) OX=9606 GN=KRT5 PE=1 SV=1 - [H0YIN9_HUMAN]	6.03	0.0612	1	0	1	2	196	22	5.16
H3BQ34	Isoform of P14618, Pyruvate kinase OS=Homo sapiens (Human) OX=9606 GN=PKM PE=1 SV=1 - [H3BQ34_HUMAN]	37.36	0.2562	1	0	5	10	281	30.7	6.95
H3BT25	Isoform of P14618, PK domain-containing protein (Fragment) OS=Homo sapiens (Human) OX=9606 GN=PKM PE=1 SV=1 - [H3BT25_HUMAN]	25.9	0.3709	1	0	4	7	151	16.4	7.55
H3BTJ2	Isoform of P14618, PK domain-containing protein (Fragment) OS=Homo sapiens (Human) OX=9606 GN=PKM PE=1 SV=1 - [H3BTJ2_HUMAN]	25.9	0.3333	1	0	4	7	168	18.5	7.09
H3BTN5	Isoform of P14618, Pyruvate kinase (Fragment) OS=Homo sapiens (Human) OX=9606 GN=PKM PE=1 SV=1 - [H3BTN5_HUMAN]	48.55	0.1835	1	0	6	12	485	53	6.84
H3BU13	Isoform of P14618, PK domain-containing protein (Fragment) OS=Homo sapiens (Human) OX=9606 GN=PKM PE=1 SV=1 - [H3BU13_HUMAN]	2.1	0.0854	1	0	1	1	82	8.9	7.02
H3BUW1	Isoform of P14618, PK domain-containing protein (Fragment) OS=Homo sapiens (Human) OX=9606 GN=PKM PE=1 SV=1 - [H3BUW1_HUMAN]	25.9	0.3457	1	0	4	7	162	17.8	6.79
I3L1U9	Isoform of P63261, Actin, cytoplasmic 2 (Fragment) OS=Homo sapiens (Human) OX=9606 GN=ACTG1 PE=1 SV=1 - [I3L1U9_HUMAN]	102.44	0.3738	1	0	6	26	214	23.8	5.44
I3L3R2	Isoform of P63261, Actin, cytoplasmic 2 (Fragment) OS=Homo sapiens (Human) OX=9606 GN=ACTG1 PE=1 SV=1 - [I3L3R2_HUMAN]	48.45	0.2439	1	0	4	16	164	18	5.5
J3KSN7	Isoform of Q14240, Eukaryotic initiation factor 4A-II (Fragment) OS=Homo sapiens (Human) OX=9606 GN=EIF4A2 PE=1 SV=1 - [J3KSN7_HUMAN]	2.25	0.0734	1	0	1	1	109	12.1	4.59
J3KT12	Isoform of P60842, Eukaryotic initiation factor 4A-I OS=Homo sapiens (Human) OX=9606 GN=EIF4A1 PE=1 SV=1 - [J3KT12_HUMAN]	2.25	0.0235	1	0	1	1	341	38.8	5.66
J3KT65	Isoform of P63261, Actin, cytoplasmic 2 OS=Homo sapiens (Human) OX=9606 GN=ACTG1 PE=1 SV=1 - [J3KT65_HUMAN]	48.45	0.202	1	0	4	16	198	21.8	7.39
J3KTB5	Isoform of P60842, Eukaryotic initiation factor 4A-I (Fragment) OS=Homo sapiens (Human) OX=9606 GN=EIF4A1 PE=1 SV=1 - [J3KTB5_HUMAN]	2.25	0.0311	1	0	1	1	257	29.1	5.08
J3QL43	Isoform of P60842, Eukaryotic initiation factor 4A-I (Fragment) OS=Homo sapiens (Human) OX=9606 GN=EIF4A1 PE=1 SV=1 - [J3QL43_HUMAN]	2.25	0.0295	1	0	1	1	271	30.6	5.05
J3QLN6	Isoform of P60842, Eukaryotic initiation factor 4A-I (Fragment) OS=Homo sapiens (Human) OX=9606 GN=EIF4A1 PE=1 SV=1 - [J3QLN6_HUMAN]	2.25	0.0491	1	0	1	1	163	18	7.85
J3QR64	Isoform of P60842, Eukaryotic initiation factor 4A-I (Fragment) OS=Homo sapiens (Human) OX=9606 GN=EIF4A1 PE=1 SV=1 - [J3QR64_HUMAN]	2.25	0.0374	1	0	1	1	214	23.8	6.54
K7EKN2	Isoform of P13929, Beta-enolase (Fragment) OS=Homo sapiens (Human) OX=9606 GN=ENO3 PE=1 SV=1 - [K7EKN2_HUMAN]	8.94	0.0849	1	0	1	2	212	22.5	8.82
K7EM38	Isoform of P63261, Actin, cytoplasmic 2 (Fragment) OS=Homo sapiens (Human) OX=9606 GN=ACTG1 PE=1 SV=1 - [K7EM38_HUMAN]	48.45	0.3008	1	0	4	16	133	14.5	5.27
K7EM90	Isoform of P06733, Enolase_N domain-containing protein (Fragment) OS=Homo sapiens (Human) OX=9606 GN=ENO1 PE=1 SV=1 - [K7EM90_HUMAN]	31.82	0.1897	1	0	3	9	195	21	8.88
K7EPM1	Isoform of P13929, Enolase_N domain-containing protein (Fragment) OS=Homo sapiens (Human) OX=9606 GN=ENO3 PE=1 SV=1 - [K7EPM1_HUMAN]	8.94	0.0918	1	0	1	2	196	20.9	8.88
K7EQQ3	Isoform of P35527, IF rod domain-containing protein OS=Homo sapiens (Human) OX=9606 GN=KRT9 PE=1 SV=1 - [K7EQQ3_HUMAN]	10.45	0.0744	1	0	1	2	390	39.5	5
K7ESM5	Isoform of Q9BUF5, Tubulin beta chain (Fragment) OS=Homo sapiens (Human) OX=9606 GN=TUBB6 PE=1 SV=1 - [K7ESM5_HUMAN]	19.56	0.1124	1	0	3	6	338	37.4	5.78
M0QX14	Isoform of P04350, Tubulin domain-containing protein OS=Homo sapiens (Human) OX=9606 GN=TUBB4A PE=1 SV=1 - [M0QX14_HUMAN]	9.75	0.1545	1	0	1	2	110	12.2	4.74
M0QY37	Isoform of P04350, Tubulin domain-containing protein OS=Homo sapiens (Human) OX=9606 GN=TUBB4A PE=1 SV=1 - [M0QY37_HUMAN]	9.75	0.156	1	0	1	2	109	12	4.74
M0QY85	Isoform of P04350, Tubulin domain-containing protein (Fragment) OS=Homo sapiens (Human) OX=9606 GN=TUBB4A PE=1 SV=1 - [M0QY85_HUMAN]	21.24	0.4019	1	0	2	4	107	11.8	5.11
M0R042	Isoform of P04350, Tubulin beta chain (Fragment) OS=Homo sapiens (Human) OX=9606 GN=TUBB4A PE=1 SV=1 - [M0R042_HUMAN]	9.75	0.1181	1	0	1	2	144	15.8	4.77
M0R0X0	Isoform of P04350, Tubulin domain-containing protein OS=Homo sapiens (Human) OX=9606 GN=TUBB4A PE=1 SV=1 - [M0R0X0_HUMAN]	9.75	0.165	1	0	1	2	103	11.4	4.96
M0R1I1	Isoform of P04350, Tubulin beta chain (Fragment) OS=Homo sapiens (Human) OX=9606 GN=TUBB4A PE=1 SV=1 - [M0R1I1_HUMAN]	11.5	0.3514	1	0	1	2	74	7.8	4.94
M0R278	Isoform of P04350, Tubulin domain-containing protein (Fragment) OS=Homo sapiens (Human) OX=9606 GN=TUBB4A PE=1 SV=1 - [M0R278_HUMAN]	21.24	0.2575	1	0	2	4	167	17.6	5.3
M0R2D3	Isoform of P04350, Tubulin domain-containing protein (Fragment) OS=Homo sapiens (Human) OX=9606 GN=TUBB4A PE=1 SV=1 - [M0R2D3_HUMAN]	9.75	0.1097	1	0	1	2	155	17.4	4.79
M0R2T4	Isoform of P04350, Tubulin beta-4A chain OS=Homo sapiens (Human) OX=9606 GN=TUBB4A PE=4 SV=1 - [M0R2T4_HUMAN]	9.75	0.1635	1	0	1	2	104	11.7	9.09
O95678	Keratin, type II cytoskeletal 75 OS=Homo sapiens (Human) OX=9606 GN=KRT75 PE=1 SV=2 - [K2C75_HUMAN]	6.03	0.0218	1	0	1	2	551	59.5	7.74
P00352	Retinal dehydrogenase 1 OS=Homo sapiens (Human) OX=9606 GN=ALDH1A1 PE=1 SV=2 - [AL1A1_HUMAN]	5.75	0.016	1	1	1	2	501	54.8	6.73
P00558	Phosphoglycerate kinase 1 OS=Homo sapiens (Human) OX=9606 GN=PGK1 PE=1 SV=3 - [PGK1_HUMAN]	7.96	0.0408	1	0	1	2	417	44.6	8.1
P01876	Immunoglobulin heavy constant alpha 1 OS=Homo sapiens (Human) OX=9606 GN=IGHA1 PE=1 SV=2 - [IGHA1_HUMAN]	7.17	0.0907	1	0	1	2	353	37.6	6.51
P02533	Keratin, type I cytoskeletal 14 OS=Homo sapiens (Human) OX=9606 GN=KRT14 PE=1 SV=4 - [K1C14_HUMAN]	5.62	0.0191	1	0	1	2	472	51.5	5.16
P02538	Keratin, type II cytoskeletal 6A OS=Homo sapiens (Human) OX=9606 GN=KRT6A PE=1 SV=3 - [K2C6A_HUMAN]	6.03	0.0213	1	0	1	2	564	60	8
P04004	Vitronectin OS=Homo sapiens (Human) OX=9606 GN=VTN PE=1 SV=1 - [VTNC_HUMAN]	7.12	0.0314	1	1	1	2	478	54.3	5.8
P04259	Keratin, type II cytoskeletal 6B OS=Homo sapiens (Human) OX=9606 GN=KRT6B PE=1 SV=5 - [K2C6B_HUMAN]	6.03	0.0213	1	0	1	2	564	60	8
P04264	Keratin, type II cytoskeletal 1 OS=Homo sapiens (Human) OX=9606 GN=KRT1 PE=1 SV=6 - [K2C1_HUMAN]	33.02	0.1009	1	4	6	10	644	66	8.12
P04350	Tubulin beta-4A chain OS=Homo sapiens (Human) OX=9606 GN=TUBB4A PE=1 SV=2 - [TBB4A_HUMAN]	45.68	0.223	1	0	7	12	444	49.6	4.88
P04745	Alpha-amylase 1 OS=Homo sapiens (Human) OX=9606 GN=AMY1A PE=1 SV=2 - [AMY1_HUMAN]	17.46	0.0548	1	0	1	4	511	57.7	6.93
P04746	Pancreatic alpha-amylase OS=Homo sapiens (Human) OX=9606 GN=AMY2A PE=1 SV=2 - [AMYP_HUMAN]	17.46	0.0548	1	0	1	4	511	57.7	7.05
P05026	Sodium/potassium-transporting ATPase subunit beta-1 OS=Homo sapiens (Human) OX=9606 GN=ATP1B1 PE=1 SV=1 - [AT1B1_HUMAN]	17.06	0.1551	1	0	4	6	303	35	8.53
P05026-2	Isoform of P05026, Isoform 2 of Sodium/potassium-transporting ATPase subunit beta-1 OS=Homo sapiens (Human) OX=9606 GN=ATP1B1 PE=1 SV=1 - [AT1B1-2_HUMAN]	17.06	0.1561	1	0	4	6	301	34.9	8.65
P06733	Alpha-enolase OS=Homo sapiens (Human) OX=9606 GN=ENO1 PE=1 SV=2 - [ENOA_HUMAN]	62.14	0.1866	1	0	7	18	434	47.1	7.39
P06733-2	Isoform of P06733, Isoform MBP-1 of Alpha-enolase OS=Homo sapiens (Human) OX=9606 GN=ENO1 PE=1 SV=2 - [ENOA-2_HUMAN]	43.17	0.1584	1	0	5	13	341	36.9	6.28
P06744	Glucose-6-phosphate isomerase OS=Homo sapiens (Human) OX=9606 GN=GPI PE=1 SV=4 - [G6PI_HUMAN]	3.87	0.0269	1	0	1	1	558	63.1	8.32
P06744-2	Isoform of P06744, Isoform 2 of Glucose-6-phosphate isomerase OS=Homo sapiens (Human) OX=9606 GN=GPI PE=1 SV=4 - [G6PI-2_HUMAN]	3.87	0.0264	1	0	1	1	569	64.3	8.91
P07437	Tubulin beta chain OS=Homo sapiens (Human) OX=9606 GN=TUBB PE=1 SV=2 - [TBB5_HUMAN]	63.87	0.3468	1	0	11	17	444	49.6	4.89
P0DMV8	Heat shock 70 kDa protein 1A OS=Homo sapiens (Human) OX=9606 GN=HSPA1A PE=1 SV=1 - [HS71A_HUMAN]	3.27	0.0172	1	0	1	1	641	70	5.66
P0DMV8-2	Isoform of P0DMV8, Isoform 2 of Heat shock 70 kDa protein 1A OS=Homo sapiens (Human) OX=9606 GN=HSPA1A PE=1 SV=1 - [HS71A-2_HUMAN]	3.27	0.0188	1	0	1	1	586	63.9	5.71
P08779	Keratin, type I cytoskeletal 16 OS=Homo sapiens (Human) OX=9606 GN=KRT16 PE=1 SV=4 - [K1C16_HUMAN]	5.62	0.019	1	0	1	2	473	51.2	5.05
P09104	Gamma-enolase OS=Homo sapiens (Human) OX=9606 GN=ENO2 PE=1 SV=3 - [ENOG_HUMAN]	8.94	0.0415	1	0	1	2	434	47.2	5.03
P0CG38	POTE ankyrin domain family member I OS=Homo sapiens (Human) OX=9606 GN=POTEI PE=3 SV=1 - [POTEI_HUMAN]	40.18	0.0288	1	0	3	10	1075	121.2	6.21
P0CG39	POTE ankyrin domain family member J OS=Homo sapiens (Human) OX=9606 GN=POTEJ PE=3 SV=1 - [POTEJ_HUMAN]	40.18	0.0299	1	0	3	10	1038	117.3	5.97
P11021	Endoplasmic reticulum chaperone BiP OS=Homo sapiens (Human) OX=9606 GN=HSPA5 PE=1 SV=2 - [BIP_HUMAN]	3.27	0.0168	1	0	1	1	654	72.3	5.16
P11142	Heat shock cognate 71 kDa protein OS=Homo sapiens (Human) OX=9606 GN=HSPA8 PE=1 SV=1 - [HSP7C_HUMAN]	7.05	0.0418	1	0	2	2	646	70.9	5.52
P11142-2	Isoform of P11142, Isoform 2 of Heat shock cognate 71 kDa protein OS=Homo sapiens (Human) OX=9606 GN=HSPA8 PE=1 SV=1 - [HSP7C-2_HUMAN]	7.05	0.0548	1	0	2	2	493	53.5	5.86
P11166	Solute carrier family 2, facilitated glucose transporter member 1 OS=Homo sapiens (Human) OX=9606 GN=SLC2A1 PE=1 SV=2 - [GTR1_HUMAN]	2.41	0.0163	1	1	1	1	492	54	8.72
P11279	Lysosome-associated membrane glycoprotein 1 OS=Homo sapiens (Human) OX=9606 GN=LAMP1 PE=1 SV=3 - [LAMP1_HUMAN]	2.65	0.0264	1	0	1	1	417	44.9	8.75
P11413	Glucose-6-phosphate 1-dehydrogenase OS=Homo sapiens (Human) OX=9606 GN=G6PD PE=1 SV=4 - [G6PD_HUMAN]	8.85	0.0311	1	0	1	2	515	59.2	6.84
P11413-2	Isoform of P11413, Isoform Long of Glucose-6-phosphate 1-dehydrogenase OS=Homo sapiens (Human) OX=9606 GN=G6PD PE=1 SV=4 - [G6PD-2_HUMAN]	8.85	0.0285	1	0	1	2	561	63.8	6.89
P11413-3	Isoform of P11413, Isoform 3 of Glucose-6-phosphate 1-dehydrogenase OS=Homo sapiens (Human) OX=9606 GN=G6PD PE=1 SV=4 - [G6PD-3_HUMAN]	8.85	0.0294	1	0	1	2	545	62.4	8.05
P12259	Coagulation factor V OS=Homo sapiens (Human) OX=9606 GN=F5 PE=1 SV=4 - [FA5_HUMAN]	2.47	0.0036	1	0	1	1	2224	251.5	6.05
P13645	Keratin, type I cytoskeletal 10 OS=Homo sapiens (Human) OX=9606 GN=KRT10 PE=1 SV=6 - [K1C10_HUMAN]	29.8	0.1353	1	6	7	10	584	58.8	5.21
P13647	Keratin, type II cytoskeletal 5 OS=Homo sapiens (Human) OX=9606 GN=KRT5 PE=1 SV=3 - [K2C5_HUMAN]	6.03	0.0203	1	0	1	2	590	62.3	7.74
P13929	Beta-enolase OS=Homo sapiens (Human) OX=9606 GN=ENO3 PE=1 SV=5 - [ENOB_HUMAN]	16.73	0.076	1	0	2	4	434	47	7.71
P13929-2	Isoform of P13929, Isoform 2 of Beta-enolase OS=Homo sapiens (Human) OX=9606 GN=ENO3 PE=1 SV=5 - [ENOB-2_HUMAN]	16.73	0.0813	1	0	2	4	406	44.1	7.69
P13929-3	Isoform of P13929, Isoform 3 of Beta-enolase OS=Homo sapiens (Human) OX=9606 GN=ENO3 PE=1 SV=5 - [ENOB-3_HUMAN]	16.73	0.0844	1	0	2	4	391	42.2	7.97
P14618	Pyruvate kinase PKM OS=Homo sapiens (Human) OX=9606 GN=PKM PE=1 SV=4 - [KPYM_HUMAN]	67.3	0.226	1	0	8	17	531	57.9	7.84
P14618-2	Isoform of P14618, Isoform M1 of Pyruvate kinase PKM OS=Homo sapiens (Human) OX=9606 GN=PKM PE=1 SV=4 - [KPYM-2_HUMAN]	51.36	0.1846	1	0	7	13	531	58	7.71
P14618-3	Isoform of P14618, Isoform 3 of Pyruvate kinase PKM OS=Homo sapiens (Human) OX=9606 GN=PKM PE=1 SV=4 - [KPYM-3_HUMAN]	55.77	0.188	1	0	6	14	516	56.2	8.44
P15311	Ezrin OS=Homo sapiens (Human) OX=9606 GN=EZR PE=1 SV=4 - [EZRI_HUMAN]	2.33	0.0154	1	0	1	1	586	69.4	6.27
P16989	Y-box-binding protein 3 OS=Homo sapiens (Human) OX=9606 GN=YBX3 PE=1 SV=4 - [YBOX3_HUMAN]	8.32	0.0403	1	0	1	2	372	40.1	9.77
P16989-2	Isoform of P16989, Isoform 2 of Y-box-binding protein 3 OS=Homo sapiens (Human) OX=9606 GN=YBX3 PE=1 SV=4 - [YBOX3-2_HUMAN]	8.32	0.0495	1	0	1	2	303	31.9	9.66
P16989-3	Isoform of P16989, Isoform 3 of Y-box-binding protein 3 OS=Homo sapiens (Human) OX=9606 GN=YBX3 PE=1 SV=4 - [YBOX3-3_HUMAN]	8.32	0.0439	1	0	1	2	342	37	9.95
P17066	Heat shock 70 kDa protein 6 OS=Homo sapiens (Human) OX=9606 GN=HSPA6 PE=1 SV=2 - [HSP76_HUMAN]	3.27	0.0171	1	0	1	1	643	71	6.14
P19440	Glutathione hydrolase 1 proenzyme OS=Homo sapiens (Human) OX=9606 GN=GGT1 PE=1 SV=2 - [GGT1_HUMAN]	5.43	0.0176	1	0	1	2	569	61.4	7.12
P19440-2	Isoform of P19440, Isoform 2 of Glutathione hydrolase 1 proenzyme OS=Homo sapiens (Human) OX=9606 GN=GGT1 PE=1 SV=2 - [GGT1-2_HUMAN]	5.43	0.0273	1	0	1	2	366	39.4	8.41
P19961	Alpha-amylase 2B OS=Homo sapiens (Human) OX=9606 GN=AMY2B PE=1 SV=1 - [AMY2B_HUMAN]	17.46	0.0548	1	0	1	4	511	57.7	7.09
P20073	Annexin A7 OS=Homo sapiens (Human) OX=9606 GN=ANXA7 PE=1 SV=3 - [ANXA7_HUMAN]	2.59	0.0184	1	0	1	1	488	52.7	5.68
P20073-2	Isoform of P20073, Isoform 2 of Annexin A7 OS=Homo sapiens (Human) OX=9606 GN=ANXA7 PE=1 SV=3 - [ANXA7-2_HUMAN]	2.59	0.0193	1	0	1	1	466	50.3	6.61
P26038	Moesin OS=Homo sapiens (Human) OX=9606 GN=MSN PE=1 SV=3 - [MOES_HUMAN]	2.33	0.0156	1	0	1	1	577	67.8	6.4
P31689	DnaJ homolog subfamily A member 1 OS=Homo sapiens (Human) OX=9606 GN=DNAJA1 PE=1 SV=2 - [DNJA1_HUMAN]	5.74	0.0302	1	0	1	2	397	44.8	7.08
P34931	Heat shock 70 kDa protein 1-like OS=Homo sapiens (Human) OX=9606 GN=HSPA1L PE=1 SV=2 - [HS71L_HUMAN]	3.27	0.0172	1	0	1	1	641	70.3	6.02
P35241	Radixin OS=Homo sapiens (Human) OX=9606 GN=RDX PE=1 SV=1 - [RADI_HUMAN]	2.33	0.0154	1	0	1	1	583	68.5	6.37
P35527	Keratin, type I cytoskeletal 9 OS=Homo sapiens (Human) OX=9606 GN=KRT9 PE=1 SV=3 - [K1C9_HUMAN]	19.68	0.0867	1	1	2	4	623	62	5.24
P35579	Myosin-9 OS=Homo sapiens (Human) OX=9606 GN=MYH9 PE=1 SV=4 - [MYH9_HUMAN]	3.29	0.0046	1	0	1	1	1960	226.4	5.6
P35579-2	Isoform of P35579, Isoform 2 of Myosin-9 OS=Homo sapiens (Human) OX=9606 GN=MYH9 PE=1 SV=4 - [MYH9-2_HUMAN]	3.29	0.0065	1	0	1	1	1382	159.8	5.97
P35908	Keratin, type II cytoskeletal 2 epidermal OS=Homo sapiens (Human) OX=9606 GN=KRT2 PE=1 SV=2 - [K22E_HUMAN]	18.17	0.0501	1	0	3	6	639	65.4	8
P36268	Inactive glutathione hydrolase 2 OS=Homo sapiens (Human) OX=9606 GN=GGT2 PE=1 SV=3 - [GGT2_HUMAN]	5.43	0.0176	1	0	1	2	569	61.7	7.58
P36268-2	Isoform of P36268, Isoform 2 of Inactive glutathione hydrolase 2 OS=Homo sapiens (Human) OX=9606 GN=GGT2 PE=1 SV=3 - [GGT2-2_HUMAN]	5.43	0.0179	1	0	1	2	559	60.7	7.37
P48668	Keratin, type II cytoskeletal 6C OS=Homo sapiens (Human) OX=9606 GN=KRT6C PE=1 SV=3 - [K2C6C_HUMAN]	6.03	0.0213	1	0	1	2	564	60	8
P48741	Putative heat shock 70 kDa protein 7 OS=Homo sapiens (Human) OX=9606 GN=HSPA7 PE=5 SV=2 - [HSP77_HUMAN]	3.27	0.03	1	0	1	1	367	40.2	7.87
P50395	Rab GDP dissociation inhibitor beta OS=Homo sapiens (Human) OX=9606 GN=GDI2 PE=1 SV=2 - [GDIB_HUMAN]	7.76	0.0427	1	0	1	2	445	50.6	6.47
P50991	T-complex protein 1 subunit delta OS=Homo sapiens (Human) OX=9606 GN=CCT4 PE=1 SV=4 - [TCPD_HUMAN]	8.33	0.0241	1	0	1	2	539	57.9	7.83
P50991-2	Isoform of P50991, Isoform 2 of T-complex protein 1 subunit delta OS=Homo sapiens (Human) OX=9606 GN=CCT4 PE=1 SV=4 - [TCPD-2_HUMAN]	8.33	0.0255	1	0	1	2	509	54.7	7.83
P50995	Annexin A11 OS=Homo sapiens (Human) OX=9606 GN=ANXA11 PE=1 SV=1 - [ANX11_HUMAN]	41.4	0.1208	1	0	5	11	505	54.4	7.65
P52209	6-phosphogluconate dehydrogenase, decarboxylating OS=Homo sapiens (Human) OX=9606 GN=PGD PE=1 SV=3 - [6PGD_HUMAN]	3.24	0.0228	1	0	1	1	483	53.1	7.23
P54652	Heat shock-related 70 kDa protein 2 OS=Homo sapiens (Human) OX=9606 GN=HSPA2 PE=1 SV=1 - [HSP72_HUMAN]	7.05	0.0423	1	0	2	2	639	70	5.74
P60709	Actin, cytoplasmic 1 OS=Homo sapiens (Human) OX=9606 GN=ACTB PE=1 SV=1 - [ACTB_HUMAN]	167.59	0.5147	1	0	12	44	375	41.7	5.48
P60842	Eukaryotic initiation factor 4A-I OS=Homo sapiens (Human) OX=9606 GN=EIF4A1 PE=1 SV=1 - [IF4A1_HUMAN]	2.25	0.0197	1	0	1	1	406	46.1	5.48
P60842-2	Isoform of P60842, Isoform 2 of Eukaryotic initiation factor 4A-I OS=Homo sapiens (Human) OX=9606 GN=EIF4A1 PE=1 SV=1 - [IF4A1-2_HUMAN]	2.25	0.0231	1	0	1	1	347	39.5	5.82
P62736	Actin, aortic smooth muscle OS=Homo sapiens (Human) OX=9606 GN=ACTA2 PE=1 SV=1 - [ACTA_HUMAN]	67.25	0.191	1	0	6	23	377	42	5.39
P63261	Actin, cytoplasmic 2 OS=Homo sapiens (Human) OX=9606 GN=ACTG1 PE=1 SV=1 - [ACTG_HUMAN]	167.59	0.5147	1	0	12	44	375	41.8	5.48
P63267	Actin, gamma-enteric smooth muscle OS=Homo sapiens (Human) OX=9606 GN=ACTG2 PE=1 SV=1 - [ACTH_HUMAN]	67.25	0.1915	1	0	6	23	376	41.8	5.48
P63267-2	Isoform of P63267, Isoform 2 of Actin, gamma-enteric smooth muscle OS=Homo sapiens (Human) OX=9606 GN=ACTG2 PE=1 SV=1 - [ACTH-2_HUMAN]	12.99	0.0811	1	0	2	5	333	37.1	5.54
P67809	Y-box-binding protein 1 OS=Homo sapiens (Human) OX=9606 GN=YBX1 PE=1 SV=3 - [YBOX1_HUMAN]	29.99	0.1975	1	0	3	6	324	35.9	9.88
P68032	Actin, alpha cardiac muscle 1 OS=Homo sapiens (Human) OX=9606 GN=ACTC1 PE=1 SV=1 - [ACTC_HUMAN]	82.88	0.2202	1	0	7	27	377	42	5.39
P68104	Elongation factor 1-alpha 1 OS=Homo sapiens (Human) OX=9606 GN=EEF1A1 PE=1 SV=1 - [EF1A1_HUMAN]	34.32	0.1558	1	0	5	9	462	50.1	9.01
P68133	Actin, alpha skeletal muscle OS=Homo sapiens (Human) OX=9606 GN=ACTA1 PE=1 SV=1 - [ACTS_HUMAN]	82.88	0.2202	1	0	7	27	377	42	5.39
P68363	Tubulin alpha-1B chain OS=Homo sapiens (Human) OX=9606 GN=TUBA1B PE=1 SV=1 - [TBA1B_HUMAN]	86.36	0.3525	1	0	13	27	451	50.1	5.06
P68366	Tubulin alpha-4A chain OS=Homo sapiens (Human) OX=9606 GN=TUBA4A PE=1 SV=1 - [TBA4A_HUMAN]	64.25	0.2344	1	0	9	20	448	49.9	5.06
P68371	Tubulin beta-4B chain OS=Homo sapiens (Human) OX=9606 GN=TUBB4B PE=1 SV=1 - [TBB4B_HUMAN]	58.88	0.3079	1	0	10	16	445	49.8	4.89
Q05639	Elongation factor 1-alpha 2 OS=Homo sapiens (Human) OX=9606 GN=EEF1A2 PE=1 SV=1 - [EF1A2_HUMAN]	11.91	0.041	1	0	2	4	463	50.4	9.03
Q13509	Tubulin beta-3 chain OS=Homo sapiens (Human) OX=9606 GN=TUBB3 PE=1 SV=2 - [TBB3_HUMAN]	26.86	0.1311	1	0	4	7	450	50.4	4.93
P0DPH7	Tubulin alpha-3C chain OS=Homo sapiens (Human) OX=9606 GN=TUBA3C PE=1 SV=1 - [TBA3C_HUMAN]	54.34	0.2511	1	0	9	17	450	49.9	5.1
P0DPH7-2	Isoform of P0DPH7, Isoform 2 of Tubulin alpha-3C chain OS=Homo sapiens (Human) OX=9606 GN=TUBA3C PE=1 SV=1 - [TBA3C-2_HUMAN]	54.34	0.2703	1	0	9	17	418	46.1	5.15
Q13885	Tubulin beta-2A chain OS=Homo sapiens (Human) OX=9606 GN=TUBB2A PE=1 SV=1 - [TBB2A_HUMAN]	56.61	0.2876	1	0	9	15	445	49.9	4.89
Q14240	Eukaryotic initiation factor 4A-II OS=Homo sapiens (Human) OX=9606 GN=EIF4A2 PE=1 SV=2 - [IF4A2_HUMAN]	2.25	0.0197	1	0	1	1	407	46.4	5.48
Q14240-2	Isoform of Q14240, Isoform 2 of Eukaryotic initiation factor 4A-II OS=Homo sapiens (Human) OX=9606 GN=EIF4A2 PE=1 SV=2 - [IF4A2-2_HUMAN]	2.25	0.0196	1	0	1	1	408	46.5	5.48
Q16658	Fascin OS=Homo sapiens (Human) OX=9606 GN=FSCN1 PE=1 SV=3 - [FSCN1_HUMAN]	2.17	0.0243	1	1	1	1	493	54.5	7.24
Q3ZCM7	Tubulin beta-8 chain OS=Homo sapiens (Human) OX=9606 GN=TUBB8 PE=1 SV=2 - [TBB8_HUMAN]	18.59	0.0923	1	0	4	6	444	49.7	4.89
Q562R1	Beta-actin-like protein 2 OS=Homo sapiens (Human) OX=9606 GN=ACTBL2 PE=1 SV=2 - [ACTBL_HUMAN]	30.42	0.0718	1	0	2	11	376	42	5.59
Q5JP53	Isoform of P07437, Tubulin beta chain OS=Homo sapiens (Human) OX=9606 GN=TUBB PE=1 SV=1 - [Q5JP53_HUMAN]	54.13	0.3216	1	0	10	15	426	47.7	4.81
Q5JR01	Isoform of P68104, Tr-type G domain-containing protein (Fragment) OS=Homo sapiens (Human) OX=9606 GN=EEF1A1 PE=1 SV=1 - [Q5JR01_HUMAN]	6.7	0.069	1	0	1	2	145	15.9	8.4
Q5SQY0	Isoform of Q3ZCM7, Tubulin beta chain OS=Homo sapiens (Human) OX=9606 GN=TUBB8 PE=1 SV=1 - [Q5SQY0_HUMAN]	18.59	0.1	1	0	4	6	410	45.5	5.1
Q5ST81	Isoform of P07437, Tubulin beta chain OS=Homo sapiens (Human) OX=9606 GN=TUBB PE=1 SV=1 - [Q5ST81_HUMAN]	54.13	0.3683	1	0	10	15	372	41.7	4.91
Q5SX86	Isoform of P50395, Rab GDP dissociation inhibitor (Fragment) OS=Homo sapiens (Human) OX=9606 GN=GDI2 PE=1 SV=1 - [Q5SX86_HUMAN]	7.76	0.1226	1	0	1	2	155	17.8	9
Q5SX87	Isoform of P50395, Rab GDP dissociation inhibitor (Fragment) OS=Homo sapiens (Human) OX=9606 GN=GDI2 PE=1 SV=1 - [Q5SX87_HUMAN]	7.76	0.0722	1	0	1	2	263	29.8	6.62
Q5SX90	Isoform of P50395, Rab GDP dissociation inhibitor (Fragment) OS=Homo sapiens (Human) OX=9606 GN=GDI2 PE=1 SV=1 - [Q5SX90_HUMAN]	7.76	0.1284	1	0	1	2	148	16.8	9.73
Q5TID7	Coiled-coil domain-containing protein 181 OS=Homo sapiens (Human) OX=9606 GN=CCDC181 PE=2 SV=1 - [CC181_HUMAN]	2.17	0.0138	1	0	1	1	509	60.1	5.91
Q5TID7-2	Isoform of Q5TID7, Isoform 2 of Coiled-coil domain-containing protein 181 OS=Homo sapiens (Human) OX=9606 GN=CCDC181 PE=4 SV=1 - [CC181-2_HUMAN]	2.17	0.0167	1	0	1	1	418	48.4	5.17
Q5TID7-3	Isoform of Q5TID7, Isoform 3 of Coiled-coil domain-containing protein 181 OS=Homo sapiens (Human) OX=9606 GN=CCDC181 PE=2 SV=1 - [CC181-3_HUMAN]	2.17	0.0138	1	0	1	1	508	59.9	5.91
Q5VTE0	Putative elongation factor 1-alpha-like 3 OS=Homo sapiens (Human) OX=9606 GN=EEF1A1P5 PE=5 SV=1 - [EF1A3_HUMAN]	34.32	0.1558	1	0	5	9	462	50.2	9.07
Q5XKE5	Keratin, type II cytoskeletal 79 OS=Homo sapiens (Human) OX=9606 GN=KRT79 PE=1 SV=2 - [K2C79_HUMAN]	6.03	0.0224	1	0	1	2	535	57.8	7.2
Q6PEY2	Tubulin alpha-3E chain OS=Homo sapiens (Human) OX=9606 GN=TUBA3E PE=1 SV=2 - [TBA3E_HUMAN]	49.16	0.2156	1	0	7	15	450	49.8	5.14
Q6S8J3	POTE ankyrin domain family member E OS=Homo sapiens (Human) OX=9606 GN=POTEE PE=2 SV=3 - [POTEE_HUMAN]	53.35	0.0651	1	0	5	15	1075	121.3	6.2
Q71U36	Tubulin alpha-1A chain OS=Homo sapiens (Human) OX=9606 GN=TUBA1A PE=1 SV=1 - [TBA1A_HUMAN]	70.84	0.3215	1	0	12	23	451	50.1	5.06
Q7Z3Y7	Keratin, type I cytoskeletal 28 OS=Homo sapiens (Human) OX=9606 GN=KRT28 PE=1 SV=2 - [K1C28_HUMAN]	5.62	0.0194	1	0	1	2	464	50.5	5.47
Q7Z3Y8	Keratin, type I cytoskeletal 27 OS=Homo sapiens (Human) OX=9606 GN=KRT27 PE=1 SV=2 - [K1C27_HUMAN]	5.62	0.0196	1	0	1	2	459	49.8	5.05
Q7Z3Y9	Keratin, type I cytoskeletal 26 OS=Homo sapiens (Human) OX=9606 GN=KRT26 PE=1 SV=2 - [K1C26_HUMAN]	5.62	0.0192	1	0	1	2	468	51.9	4.92
Q7Z3Z0	Keratin, type I cytoskeletal 25 OS=Homo sapiens (Human) OX=9606 GN=KRT25 PE=1 SV=1 - [K1C25_HUMAN]	5.62	0.02	1	0	1	2	450	49.3	5.08
Q7Z794	Keratin, type II cytoskeletal 1b OS=Homo sapiens (Human) OX=9606 GN=KRT77 PE=2 SV=3 - [K2C1B_HUMAN]	7.27	0.0208	1	0	1	2	578	61.9	5.99
Q8TER0	Sushi, nidogen and EGF-like domain-containing protein 1 OS=Homo sapiens (Human) OX=9606 GN=SNED1 PE=2 SV=2 - [SNED1_HUMAN]	2.13	0.005	1	0	1	1	1413	152.1	6.98
Q8TER0-3	Isoform of Q8TER0, Isoform 2 of Sushi, nidogen and EGF-like domain-containing protein 1 OS=Homo sapiens (Human) OX=9606 GN=SNED1 PE=2 SV=2 - [SNED1-3_HUMAN]	2.13	0.0052	1	0	1	1	1352	145.2	6.9
Q8TER0-4	Isoform of Q8TER0, Isoform 3 of Sushi, nidogen and EGF-like domain-containing protein 1 OS=Homo sapiens (Human) OX=9606 GN=SNED1 PE=2 SV=2 - [SNED1-4_HUMAN]	2.13	0.0051	1	0	1	1	1365	146.9	6.9
Q92597	Protein NDRG1 OS=Homo sapiens (Human) OX=9606 GN=NDRG1 PE=1 SV=1 - [NDRG1_HUMAN]	5.1	0.0482	1	0	1	1	394	42.8	5.82
Q92597-2	Isoform of Q92597, Isoform 2 of Protein NDRG1 OS=Homo sapiens (Human) OX=9606 GN=NDRG1 PE=1 SV=1 - [NDRG1-2_HUMAN]	5.1	0.0579	1	0	1	1	328	35.5	6.39
Q92597-3	Isoform of Q92597, Isoform 3 of Protein NDRG1 OS=Homo sapiens (Human) OX=9606 GN=NDRG1 PE=1 SV=1 - [NDRG1-3_HUMAN]	5.1	0.0607	1	0	1	1	313	33.6	6.44
Q99832	T-complex protein 1 subunit eta OS=Homo sapiens (Human) OX=9606 GN=CCT7 PE=1 SV=2 - [TCPH_HUMAN]	3	0.0184	1	0	1	1	543	59.3	7.65
Q99832-3	Isoform of Q99832, Isoform 3 of T-complex protein 1 subunit eta OS=Homo sapiens (Human) OX=9606 GN=CCT7 PE=1 SV=2 - [TCPH-3_HUMAN]	3	0.02	1	0	1	1	499	54.8	7.68
Q9BQE3	Tubulin alpha-1C chain OS=Homo sapiens (Human) OX=9606 GN=TUBA1C PE=1 SV=1 - [TBA1C_HUMAN]	86.36	0.3541	1	0	13	27	449	49.9	5.1
Q9BRK3	Matrix remodeling-associated protein 8 OS=Homo sapiens (Human) OX=9606 GN=MXRA8 PE=1 SV=1 - [MXRA8_HUMAN]	9.6	0.0543	1	0	2	2	442	49.1	7.23
Q9BRK3-2	Isoform of Q9BRK3, Isoform 2 of Matrix remodeling-associated protein 8 OS=Homo sapiens (Human) OX=9606 GN=MXRA8 PE=1 SV=1 - [MXRA8-2_HUMAN]	9.6	0.0533	1	0	2	2	450	49.6	6.92
Q9BUF5	Tubulin beta-6 chain OS=Homo sapiens (Human) OX=9606 GN=TUBB6 PE=1 SV=1 - [TBB6_HUMAN]	19.56	0.0852	1	0	3	6	446	49.8	4.88
Q9BVA1	Tubulin beta-2B chain OS=Homo sapiens (Human) OX=9606 GN=TUBB2B PE=1 SV=1 - [TBB2B_HUMAN]	56.61	0.2876	1	0	9	15	445	49.9	4.89
Q9BYJ4	Tripartite motif-containing protein 34 OS=Homo sapiens (Human) OX=9606 GN=TRIM34 PE=1 SV=2 - [TRI34_HUMAN]	2.15	0.0143	1	0	1	1	488	56.8	7.44
Q9BYJ4-2	Isoform of Q9BYJ4, Isoform 2 of Tripartite motif-containing protein 34 OS=Homo sapiens (Human) OX=9606 GN=TRIM34 PE=1 SV=2 - [TRI34-2_HUMAN]	2.15	0.0259	1	0	1	1	270	31.3	5.31
Q9BYX7	Putative beta-actin-like protein 3 OS=Homo sapiens (Human) OX=9606 GN=POTEKP PE=5 SV=1 - [ACTBM_HUMAN]	42.74	0.1067	1	0	3	11	375	42	6.33
Q9H223	EH domain-containing protein 4 OS=Homo sapiens (Human) OX=9606 GN=EHD4 PE=1 SV=1 - [EHD4_HUMAN]	2.58	0.0166	1	0	1	1	541	61.1	6.76
Q9H4B7	Tubulin beta-1 chain OS=Homo sapiens (Human) OX=9606 GN=TUBB1 PE=1 SV=1 - [TBB1_HUMAN]	8.65	0.0399	1	0	2	3	451	50.3	5.17
Q9H4M9	EH domain-containing protein 1 OS=Homo sapiens (Human) OX=9606 GN=EHD1 PE=1 SV=2 - [EHD1_HUMAN]	2.58	0.0169	1	0	1	1	534	60.6	6.83
Q9H853	Putative tubulin-like protein alpha-4B OS=Homo sapiens (Human) OX=9606 GN=TUBA4B PE=5 SV=2 - [TBA4B_HUMAN]	23.7	0.1079	1	0	2	6	241	27.5	7.83
Q9NQ38	Serine protease inhibitor Kazal-type 5 OS=Homo sapiens (Human) OX=9606 GN=SPINK5 PE=1 SV=2 - [ISK5_HUMAN]	2.15	0.0066	1	0	1	1	1064	120.6	8.06
Q9NQ38-2	Isoform of Q9NQ38, Isoform short of Serine protease inhibitor Kazal-type 5 OS=Homo sapiens (Human) OX=9606 GN=SPINK5 PE=1 SV=2 - [ISK5-2_HUMAN]	2.15	0.0076	1	0	1	1	916	103.9	8.35
Q9NQ38-3	Isoform of Q9NQ38, Isoform long of Serine protease inhibitor Kazal-type 5 OS=Homo sapiens (Human) OX=9606 GN=SPINK5 PE=1 SV=2 - [ISK5-3_HUMAN]	2.15	0.0064	1	0	1	1	1094	124	8.09
Q9NY65	Tubulin alpha-8 chain OS=Homo sapiens (Human) OX=9606 GN=TUBA8 PE=1 SV=1 - [TBA8_HUMAN]	39.64	0.1492	1	0	5	11	449	50.1	5.06
Q9NY65-2	Isoform of Q9NY65, Isoform 2 of Tubulin alpha-8 chain OS=Homo sapiens (Human) OX=9606 GN=TUBA8 PE=1 SV=1 - [TBA8-2_HUMAN]	39.64	0.1749	1	0	5	11	383	42.9	5.08
Q9NZN3	EH domain-containing protein 3 OS=Homo sapiens (Human) OX=9606 GN=EHD3 PE=1 SV=2 - [EHD3_HUMAN]	2.58	0.0168	1	0	1	1	535	60.8	6.57
Q9Y2T7	Y-box-binding protein 2 OS=Homo sapiens (Human) OX=9606 GN=YBX2 PE=1 SV=2 - [YBOX2_HUMAN]	8.32	0.0412	1	0	1	2	364	38.5	10.8
P31689-2	Isoform of P31689, Isoform 2 of DnaJ homolog subfamily A member 1 OS=Homo sapiens (Human) OX=9606 GN=DNAJA1 PE=1 SV=2 - [DNJA1-2_HUMAN]	5.74	0.0363	1	0	1	2	331	37	8.54
A0A0G2JMB2	Isoform of P01877, Immunoglobulin heavy constant alpha 2 (Fragment) OS=Homo sapiens (Human) OX=9606 GN=IGHA2 PE=1 SV=1 - [A0A0G2JMB2_HUMAN]	7.17	0.0941	1	0	1	2	340	36.5	6.1
A0A0B4J269	ENSG00000198211 readthrough, G_PROTEIN_RECEP_F1_2 domain-containing protein OS=Homo sapiens (Human) OX=9606 GN=ENSG00000198211 PE=1 SV=1 - [A0A0B4J269_HUMAN]	17.11	0.0527	1	0	3	5	797	88.3	5.86
Q9BRK3-4	Isoform of Q9BRK3, Isoform 4 of Matrix remodeling-associated protein 8 OS=Homo sapiens (Human) OX=9606 GN=MXRA8 PE=1 SV=1 - [MXRA8-4_HUMAN]	9.6	0.0704	1	0	2	2	341	38	6.96
P68363-2	Isoform of P68363, Isoform 2 of Tubulin alpha-1B chain OS=Homo sapiens (Human) OX=9606 GN=TUBA1B PE=1 SV=1 - [TBA1B-2_HUMAN]	62	0.3642	1	0	9	18	335	37.2	4.98
P68104-2	Isoform of P68104, Isoform 2 of Elongation factor 1-alpha 1 OS=Homo sapiens (Human) OX=9606 GN=EEF1A1 PE=1 SV=1 - [EF1A1-2_HUMAN]	34.32	0.1633	1	0	5	9	441	47.8	9.03
Q53FA3	Isoform of P34931, HSPA1L OS=Homo sapiens (Human) OX=9606 GN=HSPA1L PE=1 SV=1 - [Q53FA3_HUMAN]	3.27	0.0172	1	0	1	1	641	70.4	6.29
A0A024R571	Isoform of Q9H4M9, EH domain-containing protein 1 OS=Homo sapiens (Human) OX=9606 GN=EHD1 PE=1 SV=1 - [A0A024R571_HUMAN]	2.58	0.0164	1	0	1	1	548	61.9	6.71
P02765	Alpha-2-HS-glycoprotein OS=Homo sapiens (Human) OX=9606 GN=AHSG PE=1 SV=2 - [FETUA_HUMAN]	3.82	0.0354	1	1	1	1	367	39.3	5.72
B4DNK4	Isoform of P14618, Pyruvate kinase OS=Homo sapiens (Human) OX=9606 GN=PKM PE=1 SV=1 - [B4DNK4_HUMAN]	47.24	0.1619	1	0	5	12	457	49.9	7.83
A6NL76	Isoform of P68133, Actin, alpha skeletal muscle OS=Homo sapiens (Human) OX=9606 GN=ACTA1 PE=1 SV=3 - [A6NL76_HUMAN]	75.42	0.2638	1	0	6	24	254	28.1	6.07
H3BR70	Isoform of P14618, Pyruvate kinase OS=Homo sapiens (Human) OX=9606 GN=PKM PE=1 SV=1 - [H3BR70_HUMAN]	25.46	0.1148	1	0	3	6	366	40.2	8.03
P01877	Immunoglobulin heavy constant alpha 2 OS=Homo sapiens (Human) OX=9606 GN=IGHA2 PE=1 SV=4 - [IGHA2_HUMAN]	7.17	0.0941	1	0	1	2	340	36.6	6.27
A0A087WV01	Isoform of P68104, Elongation factor 1-alpha OS=Homo sapiens (Human) OX=9606 GN=EEF1A1 PE=1 SV=1 - [A0A087WV01_HUMAN]	21.56	0.0915	1	0	3	5	426	46.3	7.66
A0A087WVQ9	Isoform of P68104, Tr-type G domain-containing protein OS=Homo sapiens (Human) OX=9606 GN=EEF1A1 PE=1 SV=1 - [A0A087WVQ9_HUMAN]	34.32	0.1633	1	0	5	9	441	47.9	9.03
A0A087WVV2	Isoform of Q9P2E9, Ribosome-binding protein 1 OS=Homo sapiens (Human) OX=9606 GN=RRBP1 PE=1 SV=1 - [A0A087WVV2_HUMAN]	2.15	0.0107	1	0	1	1	934	102.7	5.34
A0A0A0MRJ7	Isoform of P12259, Coagulation factor V OS=Homo sapiens (Human) OX=9606 GN=F5 PE=1 SV=1 - [A0A0A0MRJ7_HUMAN]	2.47	0.0036	1	0	1	1	2229	252.1	6.05
Q9P2E9	Ribosome-binding protein 1 OS=Homo sapiens (Human) OX=9606 GN=RRBP1 PE=1 SV=5 - [RRBP1_HUMAN]	2.15	0.0071	1	0	1	1	1410	152.4	8.6
B5MEF5	Isoform of Q8TER0, Sushi, nidogen and EGF-like domain-containing protein 1 OS=Homo sapiens (Human) OX=9606 GN=SNED1 PE=1 SV=3 - [B5MEF5_HUMAN]	2.13	0.0117	1	0	1	1	599	65.2	8.5
E7EQR4	Isoform of P15311, FERM domain-containing protein OS=Homo sapiens (Human) OX=9606 GN=EZR PE=1 SV=3 - [E7EQR4_HUMAN]	2.33	0.0154	1	0	1	1	586	69.3	6.16
P36268-3	Isoform of P36268, Isoform 3 of Inactive glutathione hydrolase 2 OS=Homo sapiens (Human) OX=9606 GN=GGT2 PE=1 SV=3 - [GGT2-3_HUMAN]	5.43	0.0174	1	0	1	2	574	62.1	7.33
V9GY78	Isoform of Q9P2E9, Ribosome-binding protein 1 (Fragment) OS=Homo sapiens (Human) OX=9606 GN=RRBP1 PE=1 SV=1 - [V9GY78_HUMAN]	2.15	0.0437	1	0	1	1	229	24.5	11.5
V9GYF8	Isoform of P50395, Rab GDP dissociation inhibitor (Fragment) OS=Homo sapiens (Human) OX=9606 GN=GDI2 PE=1 SV=1 - [V9GYF8_HUMAN]	7.76	0.1462	1	0	1	2	130	14.9	9.41
V9GYR2	Isoform of P05026, Sodium/potassium-transporting ATPase subunit beta (Fragment) OS=Homo sapiens (Human) OX=9606 GN=ATP1B1 PE=1 SV=1 - [V9GYR2_HUMAN]	11.3	0.2769	1	0	3	4	130	15.1	6.16
V9GZ17	Isoform of Q9NY65, Tubulin_C domain-containing protein (Fragment) OS=Homo sapiens (Human) OX=9606 GN=TUBA8 PE=1 SV=1 - [V9GZ17_HUMAN]	5.45	0.0655	1	0	1	2	275	31.1	8.29
A0A2U3TZU2	Isoform of P06744, Glucose-6-phosphate isomerase OS=Homo sapiens (Human) OX=9606 GN=GPI PE=1 SV=1 - [A0A2U3TZU2_HUMAN]	3.87	0.0251	1	0	1	1	597	67.2	8.97
A0A0G2JIW1	Isoform of P0DMV9, Heat shock 70 kDa protein 1B OS=Homo sapiens (Human) OX=9606 GN=HSPA1B PE=1 SV=1 - [A0A0G2JIW1_HUMAN]	3.27	0.0171	1	0	1	1	642	70.1	5.66
A0A0J9YX90	Isoform of P06744, Glucose-6-phosphate isomerase (Fragment) OS=Homo sapiens (Human) OX=9606 GN=GPI PE=1 SV=1 - [A0A0J9YX90_HUMAN]	3.87	0.0538	1	0	1	1	279	31.5	9.54
A0A0J9YXP8	Isoform of P06744, Glucose-6-phosphate isomerase OS=Homo sapiens (Human) OX=9606 GN=GPI PE=1 SV=1 - [A0A0J9YXP8_HUMAN]	3.87	0.056	1	0	1	1	268	30.4	9.01
A0A0J9YYH3	Isoform of P06744, Glucose-6-phosphate isomerase (Fragment) OS=Homo sapiens (Human) OX=9606 GN=GPI PE=1 SV=1 - [A0A0J9YYH3_HUMAN]	3.87	0.053	1	0	1	1	283	32	9.63
Q8IYJ2	Uncharacterized protein C10orf67, mitochondrial OS=Homo sapiens (Human) OX=9606 GN=C10orf67 PE=1 SV=3 - [CJ067_HUMAN]	2.9	0.0163	1	0	1	1	551	63.6	8.84
A6PW80	Isoform of P68104, Tr-type G domain-containing protein (Fragment) OS=Homo sapiens (Human) OX=9606 GN=EEF1A1 PE=4 SV=8 - [A6PW80_HUMAN]	6.7	0.0943	1	0	1	2	106	12	9.16
C9JDL2	Isoform of P68366, Tubulin domain-containing protein (Fragment) OS=Homo sapiens (Human) OX=9606 GN=TUBA4A PE=1 SV=8 - [C9JDL2_HUMAN]	21.36	0.2353	1	0	3	7	119	13.1	5.22
C9JFL5	Isoform of P63267, Actin, gamma-enteric smooth muscle (Fragment) OS=Homo sapiens (Human) OX=9606 GN=ACTG2 PE=1 SV=8 - [C9JFL5_HUMAN]	54.26	0.3125	1	0	4	18	144	16.1	6.27
C9JZR7	Isoform of P60709, Actin, cytoplasmic 1 (Fragment) OS=Homo sapiens (Human) OX=9606 GN=ACTB PE=1 SV=8 - [C9JZR7_HUMAN]	48.45	0.3922	1	0	4	16	102	11.3	5.43
E7EUI8	Isoform of P11413, Glucose-6-phosphate 1-dehydrogenase (Fragment) OS=Homo sapiens (Human) OX=9606 GN=G6PD PE=1 SV=8 - [E7EUI8_HUMAN]	8.85	0.0473	1	0	1	2	338	38.4	6.55
E7EVS6	Isoform of P60709, Actin, cytoplasmic 1 (Fragment) OS=Homo sapiens (Human) OX=9606 GN=ACTB PE=1 SV=8 - [E7EVS6_HUMAN]	48.45	0.2454	1	0	4	16	163	17.9	5.5
E9PK54	Isoform of P11142, Heat shock cognate 71 kDa protein (Fragment) OS=Homo sapiens (Human) OX=9606 GN=HSPA8 PE=1 SV=8 - [E9PK54_HUMAN]	3.27	0.0601	1	0	1	1	183	19.9	7.33
F8VVB9	Isoform of P68363, Tubulin domain-containing protein (Fragment) OS=Homo sapiens (Human) OX=9606 GN=TUBA1B PE=1 SV=8 - [F8VVB9_HUMAN]	71.94	0.4715	1	0	9	21	246	27.4	5.2
I3L4N8	Isoform of P63261, Actin, cytoplasmic 2 (Fragment) OS=Homo sapiens (Human) OX=9606 GN=ACTG1 PE=1 SV=8 - [I3L4N8_HUMAN]	80.24	0.3361	1	0	5	18	241	26.9	5.01
J3KS25	Isoform of P60842, Eukaryotic initiation factor 4A-I (Fragment) OS=Homo sapiens (Human) OX=9606 GN=EIF4A1 PE=1 SV=8 - [J3KS25_HUMAN]	2.25	0.0428	1	0	1	1	187	20.5	4.88
J3QKZ9	Isoform of P60842, Eukaryotic initiation factor 4A-I (Fragment) OS=Homo sapiens (Human) OX=9606 GN=EIF4A1 PE=1 SV=8 - [J3QKZ9_HUMAN]	2.25	0.0597	1	0	1	1	134	14.6	8.65
M0QYM7	Isoform of P04350, Tubulin domain-containing protein (Fragment) OS=Homo sapiens (Human) OX=9606 GN=TUBB4A PE=1 SV=8 - [M0QYM7_HUMAN]	9.75	0.1063	1	0	1	2	160	17.8	4.68
M0QZL7	Isoform of P04350, Tubulin domain-containing protein (Fragment) OS=Homo sapiens (Human) OX=9606 GN=TUBB4A PE=1 SV=8 - [M0QZL7_HUMAN]	21.24	0.2739	1	0	2	4	157	16.6	6.16
A0A1W2PNZ7	Isoform of P10321, Ig-like domain-containing protein OS=Homo sapiens (Human) OX=9606 GN=HLA-C PE=1 SV=1 - [A0A1W2PNZ7_HUMAN]	10.51	0.0656	1	0	1	2	244	26.9	5.62
A0A1W2PQM2	Isoform of Q9BQE3, Tubulin alpha-1C chain OS=Homo sapiens (Human) OX=9606 GN=TUBA1C PE=1 SV=1 - [A0A1W2PQM2_HUMAN]	56.58	0.3569	1	0	9	18	325	36.6	8.21
A0A1W2PR11	Isoform of P10321, Ig-like domain-containing protein OS=Homo sapiens (Human) OX=9606 GN=HLA-C PE=1 SV=1 - [A0A1W2PR11_HUMAN]	10.51	0.0492	1	0	1	2	325	36.8	5.71
A0A1W2PRX1	Isoform of P10321, Ig-like domain-containing protein OS=Homo sapiens (Human) OX=9606 GN=HLA-C PE=1 SV=1 - [A0A1W2PRX1_HUMAN]	10.51	0.0656	1	0	1	2	244	26.9	5.47
A0A1W2PS56	Isoform of P10321, Ig-like domain-containing protein OS=Homo sapiens (Human) OX=9606 GN=HLA-C PE=1 SV=1 - [A0A1W2PS56_HUMAN]	10.51	0.0656	1	0	1	2	244	26.9	6.64
A0A286YEY1	Isoform of P01876, Immunoglobulin heavy constant alpha 1 (Fragment) OS=Homo sapiens (Human) OX=9606 GN=IGHA1 PE=1 SV=1 - [A0A286YEY1_HUMAN]	7.17	0.0804	1	0	1	2	398	42.8	5.64
A0A286YEY5	Isoform of P01877, Immunoglobulin heavy constant alpha 2 (Fragment) OS=Homo sapiens (Human) OX=9606 GN=IGHA2 PE=1 SV=1 - [A0A286YEY5_HUMAN]	7.17	0.0818	1	0	1	2	391	42.3	5.63
A0A2R8Y488	Isoform of Q05639, Tr-type G domain-containing protein (Fragment) OS=Homo sapiens (Human) OX=9606 GN=EEF1A2 PE=1 SV=1 - [A0A2R8Y488_HUMAN]	6.7	0.0578	1	0	1	2	173	19.2	7.97
A0A2R8Y5S7	Isoform of P35241, FERM domain-containing protein OS=Homo sapiens (Human) OX=9606 GN=RDX PE=1 SV=1 - [A0A2R8Y5S7_HUMAN]	2.33	0.0153	1	0	1	1	590	69.3	6.27
A0A2R8Y660	Isoform of Q05639, Tr-type G domain-containing protein (Fragment) OS=Homo sapiens (Human) OX=9606 GN=EEF1A2 PE=1 SV=1 - [A0A2R8Y660_HUMAN]	6.7	0.0658	1	0	1	2	152	16.7	8.69
A0A2R8Y6C7	Isoform of P06744, Glucose-6-phosphate isomerase OS=Homo sapiens (Human) OX=9606 GN=GPI PE=1 SV=1 - [A0A2R8Y6C7_HUMAN]	3.87	0.0475	1	0	1	1	316	35.4	9.22
A0A2R8Y6G6	Isoform of P06733, Alpha-enolase OS=Homo sapiens (Human) OX=9606 GN=ENO1 PE=1 SV=1 - [A0A2R8Y6G6_HUMAN]	52.11	0.1659	1	0	6	15	434	47.3	6.99
A0A2R8Y6I8	Isoform of P06733, Alpha-enolase (Fragment) OS=Homo sapiens (Human) OX=9606 GN=ENO1 PE=1 SV=1 - [A0A2R8Y6I8_HUMAN]	10.03	0.2727	1	0	1	3	33	3.6	9.7
A0A2R8Y793	Isoform of P60709, Actin, cytoplasmic 1 (Fragment) OS=Homo sapiens (Human) OX=9606 GN=ACTB PE=1 SV=1 - [A0A2R8Y793_HUMAN]	142.41	0.5469	1	0	10	38	309	34.1	5.17
A0A2R8Y798	Isoform of P06733, Enolase_N domain-containing protein OS=Homo sapiens (Human) OX=9606 GN=ENO1 PE=1 SV=1 - [A0A2R8Y798_HUMAN]	8.94	0.2571	1	0	1	2	70	8	7.42
A0A2R8Y7M3	Isoform of P35241, FERM domain-containing protein OS=Homo sapiens (Human) OX=9606 GN=RDX PE=1 SV=1 - [A0A2R8Y7M3_HUMAN]	2.33	0.0169	1	0	1	1	534	62.9	6.09
A0A2R8Y879	Isoform of P06733, Enolase_N domain-containing protein (Fragment) OS=Homo sapiens (Human) OX=9606 GN=ENO1 PE=1 SV=1 - [A0A2R8Y879_HUMAN]	18.97	0.216	1	0	2	5	125	13.5	8.63
A0A2R8YDN5	Isoform of Q05639, Tr-type G domain-containing protein (Fragment) OS=Homo sapiens (Human) OX=9606 GN=EEF1A2 PE=1 SV=1 - [A0A2R8YDN5_HUMAN]	6.7	0.0943	1	0	1	2	106	12	9.16
A0A2R8YEA7	Isoform of P60709, Actin, cytoplasmic 1 (Fragment) OS=Homo sapiens (Human) OX=9606 GN=ACTB PE=1 SV=1 - [A0A2R8YEA7_HUMAN]	67.16	0.5032	1	0	4	15	157	17.5	4.73
A0A2R8YEG5	Isoform of P06733, Enolase_N domain-containing protein OS=Homo sapiens (Human) OX=9606 GN=ENO1 PE=1 SV=1 - [A0A2R8YEG5_HUMAN]	8.94	0.1782	1	0	1	2	101	11.3	9.91
A0A2R8YEM5	Isoform of P06733, Enolase_N domain-containing protein (Fragment) OS=Homo sapiens (Human) OX=9606 GN=ENO1 PE=1 SV=1 - [A0A2R8YEM5_HUMAN]	18.97	0.1579	1	0	2	5	171	18.4	8.59
A0A2R8YFE2	Isoform of P60709, Actin, cytoplasmic 1 (Fragment) OS=Homo sapiens (Human) OX=9606 GN=ACTB PE=1 SV=1 - [A0A2R8YFE2_HUMAN]	25.18	0.3038	1	0	2	6	79	8.8	9.2
A0A2R8YGF8	Isoform of P60709, Actin, cytoplasmic 1 (Fragment) OS=Homo sapiens (Human) OX=9606 GN=ACTB PE=1 SV=1 - [A0A2R8YGF8_HUMAN]	48.45	0.2424	1	0	4	16	165	18.1	5.5
A0A2U3TZH3	Isoform of Q05639, Elongation factor 1-alpha OS=Homo sapiens (Human) OX=9606 GN=EEF1A2 PE=1 SV=1 - [A0A2U3TZH3_HUMAN]	11.91	0.0383	1	0	2	4	496	54.3	9.04
C9JUM1	Isoform of P60709, Actin, cytoplasmic 1 (Fragment) OS=Homo sapiens (Human) OX=9606 GN=ACTB PE=1 SV=2 - [C9JUM1_HUMAN]	48.45	0.4167	1	0	4	16	96	10.6	5.74
K7EQ48	Isoform of P06744, Glucose-6-phosphate isomerase (Fragment) OS=Homo sapiens (Human) OX=9606 GN=GPI PE=1 SV=3 - [K7EQ48_HUMAN]	3.87	0.0336	1	0	1	1	447	50.2	7.49
K7ERS8	Isoform of P06733, Enolase_N domain-containing protein OS=Homo sapiens (Human) OX=9606 GN=ENO1 PE=1 SV=9 - [K7ERS8_HUMAN]	8.94	0.2169	1	0	1	2	83	9.1	9.63
A1A1A1	Isoform of A1A1A2, MayaroE1 OS=Homo sapiens (Human) OX=9606 GN=A1 PE=1 SV=1 - [MayaroE1_HUMAN]	1594.03	0.6927	1	23	23	389	436	47.3	7.23
B1B1B1	Isoform of B1B1B2, MayaroE2 OS=Homo sapiens (Human) OX=9606 GN=A1 PE=1 SV=1 - [MayaroE2_HUMAN]	1779.5	0.7844	1	25	25	453	422	46.6	8
