# Supplementary material for: Cryo-EM structure of the mature and infective Mayaro virus at 4.4 Å resolution reveals features of arthritogenic alphaviruses
Source: Nat Commun. 2021 May 24;12:3038. doi: 10.1038/s41467-021-23400-9 (PMC8144435; doi:10.1038/s41467-021-23400-9)
Supplement: Supplementary file 9 — Supplementary Data 6 [file 41467_2021_23400_MOESM9_ESM.xlsx]

## Sheet: psms_EndoH
Supplementary table 6. List of peptides identified in samples digested with EndoH and trypsin.
Protein E1: A1A1A1
Isoform of A1A1A2, MayaroE1 OS=Homo sapiens (Human) OX=9606 GN=A1 PE=1 SV=1 - [MayaroE1_HUMAN]
Protein E2: B1B1B1
Isoform of B1B1B2, MayaroE2 OS=Homo sapiens (Human) OX=9606 GN=A1 PE=1 SV=1 - [MayaroE2_HUMAN]
Confidence Level	Search ID	Processing Node No	Sequence	Unique Sequence ID	PSM Ambiguity	Protein Descriptions	# Proteins	# Protein Groups	Protein Group Accessions	Modifications	Activation Type	DeltaScore	DeltaCn	Rank	Search Engine Rank	Decoy Peptides Matched	Peptides Matched	XCorr	Probability	SpScore	# Missed Cleavages	Isolation Interference [%]	Ion Inject Time [ms]	Intensity	Charge	m/z [Da]	MH+ [Da]	Delta Mass [Da]	Delta Mass [PPM]	RT [min]	First Scan	Last Scan	MS Order	Ions Matched	Matched Ions	Total Ions	Spectrum File	Annotation
High	A	12	IAYHHEQR	3	Unambiguous	Isoform of B1B1B2, MayaroE2 OS=Homo sapiens (Human) OX=9606 GN=A1 PE=1 SV=1 - [MayaroE2_HUMAN]	1	1	B1B1B1		HCD	1	0	1	1	168	187	2.64	0	457.77	0	11	47	714100	3	351.845	1053.52	0	-1.57	0.03	4	4	MS2	13/28	13	28	29jan_CC_Luiza_E1E2_EndoH.raw
High	A	12	IAYHHEQR	3	Unambiguous	Isoform of B1B1B2, MayaroE2 OS=Homo sapiens (Human) OX=9606 GN=A1 PE=1 SV=1 - [MayaroE2_HUMAN]	1	1	B1B1B1		HCD	1	0	1	1	160	181	2.66	0	461.67	0	11	58	600300	3	351.845	1053.52	0	-1.05	0.06	10	10	MS2	13/28	13	28	29jan_CC_Luiza_E1E2_EndoH.raw
High	A	12	TDTHDHTK	12	Unambiguous	Isoform of B1B1B2, MayaroE2 OS=Homo sapiens (Human) OX=9606 GN=A1 PE=1 SV=1 - [MayaroE2_HUMAN]	1	1	B1B1B1		HCD	1	0	1	1	133	130	3.52	0	622.27	0	9	282	129300	3	318.814	954.428	0	0.72	0.1	15	15	MS2	13/28	13	28	29jan_CC_Luiza_E1E2_EndoH.raw
High	A	12	NHEEEmKDLR	14	Unambiguous	Keratin, type I cytoskeletal 10 OS=Homo sapiens (Human) OX=9606 GN=KRT10 PE=1 SV=6 - [K1C10_HUMAN]	1	1	P13645	M6(Oxidation)	HCD	1	0	1	1	87	85	3.14	0	426.02	1	3	283	115000	3	439.535	1316.59	0	-0.21	0.11	16	16	MS2	14/36	14	36	29jan_CC_Luiza_E1E2_EndoH.raw
High	A	12	TQDKPEYK	1	Unambiguous	Isoform of A1A1A2, MayaroE1 OS=Homo sapiens (Human) OX=9606 GN=A1 PE=1 SV=1 - [MayaroE1_HUMAN]	1	1	A1A1A1		HCD	1	0	1	1	285	290	2.3	0	559.98	0	22	288	109300	2	504.754	1008.5	0	0.91	0.13	18	18	MS2	2021-10-14	10	14	29jan_CC_Luiza_E1E2_EndoH.raw
High	A	12	TDTHDHTK	12	Unambiguous	Isoform of B1B1B2, MayaroE2 OS=Homo sapiens (Human) OX=9606 GN=A1 PE=1 SV=1 - [MayaroE2_HUMAN]	1	1	B1B1B1		HCD	1	0	1	1	151	159	3.52	0	652.83	0	7	293	130600	3	318.814	954.428	0	0.62	0.16	21	21	MS2	13/28	13	28	29jan_CC_Luiza_E1E2_EndoH.raw
High	A	12	NHEEEmKDLR	14	Unambiguous	Keratin, type I cytoskeletal 10 OS=Homo sapiens (Human) OX=9606 GN=KRT10 PE=1 SV=6 - [K1C10_HUMAN]	1	1	P13645	M6(Oxidation)	HCD	1	0	1	1	84	88	3.43	0	419.41	1	3	298	115500	3	439.535	1316.59	0	0.13	0.17	22	22	MS2	14/36	14	36	29jan_CC_Luiza_E1E2_EndoH.raw
High	A	12	TQDKPEYK	1	Unambiguous	Isoform of A1A1A2, MayaroE1 OS=Homo sapiens (Human) OX=9606 GN=A1 PE=1 SV=1 - [MayaroE1_HUMAN]	1	1	A1A1A1		HCD	1	0	1	1	286	290	2.27	0	579.93	0	21	295	111600	2	504.754	1008.5	0	0.67	0.22	27	27	MS2	2021-10-14	10	14	29jan_CC_Luiza_E1E2_EndoH.raw
High	A	12	IAYHHEQR	3	Unambiguous	Isoform of B1B1B2, MayaroE2 OS=Homo sapiens (Human) OX=9606 GN=A1 PE=1 SV=1 - [MayaroE2_HUMAN]	1	1	B1B1B1		HCD	1	0	1	1	160	186	2.88	0	467.54	0	6	68	519600	3	351.845	1053.52	0	-2.61	1.07	91	91	MS2	13/28	13	28	29jan_CC_Luiza_E1E2_EndoH.raw
High	A	12	IAYHHEQR	3	Unambiguous	Isoform of B1B1B2, MayaroE2 OS=Homo sapiens (Human) OX=9606 GN=A1 PE=1 SV=1 - [MayaroE2_HUMAN]	1	1	B1B1B1		HCD	1	0	1	1	159	181	2.8	0	465.24	0	6	79	455400	3	351.845	1053.52	0	-2.87	1.12	97	97	MS2	13/28	13	28	29jan_CC_Luiza_E1E2_EndoH.raw
High	A	12	TDTHDHTK	12	Unambiguous	Isoform of B1B1B2, MayaroE2 OS=Homo sapiens (Human) OX=9606 GN=A1 PE=1 SV=1 - [MayaroE2_HUMAN]	1	1	B1B1B1		HCD	1	0	1	1	137	140	3.56	0	888.06	0	8	333	117300	3	318.814	954.427	0	-0.91	1.16	102	102	MS2	15/28	15	28	29jan_CC_Luiza_E1E2_EndoH.raw
High	A	12	AHTASLR	18	Unambiguous	Isoform of A1A1A2, MayaroE1 OS=Homo sapiens (Human) OX=9606 GN=A1 PE=1 SV=1 - [MayaroE1_HUMAN]	1	1	A1A1A1		HCD	1	0	1	1	83	92	2.12	0	379.84	0	6	399	110900	2	378.21	755.413	0	-3.33	1.17	103	103	MS2	2021-08-12	8	12	29jan_CC_Luiza_E1E2_EndoH.raw
High	A	12	AHTASLR	18	Unambiguous	Isoform of A1A1A2, MayaroE1 OS=Homo sapiens (Human) OX=9606 GN=A1 PE=1 SV=1 - [MayaroE1_HUMAN]	1	1	A1A1A1		HCD	1	0	1	1	83	91	2.11	0	380.7	0	5	404	110700	2	378.21	755.413	0	-3.25	1.2	106	106	MS2	2021-08-12	8	12	29jan_CC_Luiza_E1E2_EndoH.raw
High	A	12	TDTHDHTK	12	Unambiguous	Isoform of B1B1B2, MayaroE2 OS=Homo sapiens (Human) OX=9606 GN=A1 PE=1 SV=1 - [MayaroE2_HUMAN]	1	1	B1B1B1		HCD	1	0	1	1	139	144	3.63	0	561.63	0	8	386	96090	3	318.814	954.427	0	-1.1	1.22	107	107	MS2	2021-12-28	12	28	29jan_CC_Luiza_E1E2_EndoH.raw
High	A	12	TQDKPEYK	1	Unambiguous	Isoform of A1A1A2, MayaroE1 OS=Homo sapiens (Human) OX=9606 GN=A1 PE=1 SV=1 - [MayaroE1_HUMAN]	1	1	A1A1A1		HCD	1	0	1	1	266	263	2.84	0	692.55	0	6	377	104000	2	504.753	1008.5	0	-1.03	1.24	110	110	MS2	2021-11-14	11	14	29jan_CC_Luiza_E1E2_EndoH.raw
High	A	12	TQDKPEYK	1	Unambiguous	Isoform of A1A1A2, MayaroE1 OS=Homo sapiens (Human) OX=9606 GN=A1 PE=1 SV=1 - [MayaroE1_HUMAN]	1	1	A1A1A1		HCD	1	0	1	1	266	263	2.49	0	503.9	0	8	371	108700	2	504.753	1008.5	0	-1.03	1.27	112	112	MS2	2021-09-14	9	14	29jan_CC_Luiza_E1E2_EndoH.raw
High	A	12	IAYHHEQR	3	Unambiguous	Isoform of B1B1B2, MayaroE2 OS=Homo sapiens (Human) OX=9606 GN=A1 PE=1 SV=1 - [MayaroE2_HUMAN]	1	1	B1B1B1		HCD	1	0	1	1	157	182	2.82	0	369.83	0	6	34	1038000	3	351.844	1053.52	0	-3.4	2.15	180	180	MS2	2021-11-28	11	28	29jan_CC_Luiza_E1E2_EndoH.raw
High	A	12	IAYHHEQR	3	Unambiguous	Isoform of B1B1B2, MayaroE2 OS=Homo sapiens (Human) OX=9606 GN=A1 PE=1 SV=1 - [MayaroE2_HUMAN]	1	1	B1B1B1		HCD	1	0	1	1	160	183	2.75	0	431.92	0	8	39	876600	3	351.844	1053.52	0	-3.57	2.18	186	186	MS2	2021-12-28	12	28	29jan_CC_Luiza_E1E2_EndoH.raw
High	A	12	ccGTAEcR	56	Unambiguous	Isoform of A1A1A2, MayaroE1 OS=Homo sapiens (Human) OX=9606 GN=A1 PE=1 SV=1 - [MayaroE1_HUMAN]	1	1	A1A1A1	C1(Carbamidomethyl); C2(Carbamidomethyl); C7(Carbamidomethyl)	HCD	1	0	1	1		2	2.21	0	587.8	0	9	113	356600	2	507.183	1013.36	0	-1.93	2.19	188	188	MS2	2021-10-14	10	14	29jan_CC_Luiza_E1E2_EndoH.raw
High	A	12	TDTHDHTK	12	Unambiguous	Isoform of B1B1B2, MayaroE2 OS=Homo sapiens (Human) OX=9606 GN=A1 PE=1 SV=1 - [MayaroE2_HUMAN]	1	1	B1B1B1		HCD	1	0	1	1	135	139	3.6	0	727.66	0	5	206	186300	3	318.814	954.427	0	-0.91	2.22	191	191	MS2	14/28	14	28	29jan_CC_Luiza_E1E2_EndoH.raw
High	A	12	TDTHDHTK	12	Unambiguous	Isoform of B1B1B2, MayaroE2 OS=Homo sapiens (Human) OX=9606 GN=A1 PE=1 SV=1 - [MayaroE2_HUMAN]	1	1	B1B1B1		HCD	1	0	1	1	134	138	3.36	0	565.49	0	11	430	87720	3	318.814	954.427	0	-0.91	2.29	199	199	MS2	2021-12-28	12	28	29jan_CC_Luiza_E1E2_EndoH.raw
High	A	12	TQDKPEYK	1	Unambiguous	Isoform of A1A1A2, MayaroE1 OS=Homo sapiens (Human) OX=9606 GN=A1 PE=1 SV=1 - [MayaroE1_HUMAN]	1	1	A1A1A1		HCD	1	0	1	1	194	196	2.41	0	563.55	0	7	465	85770	2	504.753	1008.5	0	-1.63	2.3	201	201	MS2	2021-10-14	10	14	29jan_CC_Luiza_E1E2_EndoH.raw
High	A	12	TQDKPEYK	1	Unambiguous	Isoform of A1A1A2, MayaroE1 OS=Homo sapiens (Human) OX=9606 GN=A1 PE=1 SV=1 - [MayaroE1_HUMAN]	1	1	A1A1A1		HCD	1	0	1	1	266	265	2.57	0	687.21	0	7	488	77820	2	504.753	1008.5	0	-1.51	2.33	203	203	MS2	2021-11-14	11	14	29jan_CC_Luiza_E1E2_EndoH.raw
High	A	12	IAYHHEQR	3	Unambiguous	Isoform of B1B1B2, MayaroE2 OS=Homo sapiens (Human) OX=9606 GN=A1 PE=1 SV=1 - [MayaroE2_HUMAN]	1	1	B1B1B1		HCD	1	0	1	1	206	206	2.71	0	420.05	0	68	52	433600	3	351.845	1053.52	0	-0.53	3.22	269	269	MS2	2021-12-28	12	28	29jan_CC_Luiza_E1E2_EndoH.raw
High	A	12	TDTHDHTK	12	Unambiguous	Isoform of B1B1B2, MayaroE2 OS=Homo sapiens (Human) OX=9606 GN=A1 PE=1 SV=1 - [MayaroE2_HUMAN]	1	1	B1B1B1		HCD	1	0	1	1	111	107	3.56	0	727.08	0	4	327	119800	3	318.814	954.427	0	-0.24	3.26	274	274	MS2	14/28	14	28	29jan_CC_Luiza_E1E2_EndoH.raw
High	A	12	TDTHDHTK	12	Unambiguous	Isoform of B1B1B2, MayaroE2 OS=Homo sapiens (Human) OX=9606 GN=A1 PE=1 SV=1 - [MayaroE2_HUMAN]	1	1	B1B1B1		HCD	1	0	1	1	108	101	3.53	0	737.86	0	5	341	116000	3	318.814	954.427	0	-0.43	3.31	278	278	MS2	14/28	14	28	29jan_CC_Luiza_E1E2_EndoH.raw
High	A	12	TQDKPEYK	1	Unambiguous	Isoform of A1A1A2, MayaroE1 OS=Homo sapiens (Human) OX=9606 GN=A1 PE=1 SV=1 - [MayaroE1_HUMAN]	1	1	A1A1A1		HCD	1	0	1	1	270	266	2.54	0	578.84	0	6	540	74580	2	504.753	1008.5	0	-1.39	3.4	285	285	MS2	2021-10-14	10	14	29jan_CC_Luiza_E1E2_EndoH.raw
High	A	12	TQDKPEYK	1	Unambiguous	Isoform of A1A1A2, MayaroE1 OS=Homo sapiens (Human) OX=9606 GN=A1 PE=1 SV=1 - [MayaroE1_HUMAN]	1	1	A1A1A1		HCD	1	0	1	1	264	264	2.47	0	581.79	0	4	556	75240	2	504.753	1008.5	0	-0.73	3.48	293	293	MS2	2021-10-14	10	14	29jan_CC_Luiza_E1E2_EndoH.raw
High	A	12	GHYTIGK	132	Unambiguous	Isoform of P68366, Isoform 2 of Tubulin alpha-4A chain OS=Homo sapiens (Human) OX=9606 GN=TUBA4A PE=1 SV=1 - [TBA4A-2_HUMAN]|Isoform of P68366, Tubulin alpha chain (Fragment) OS=Homo sapiens (Human) OX=9606 GN=TUBA4A PE=1 SV=1 - [C9JEV8_HUMAN]|Isoform of P68366, Tubulin alpha chain (Fragment) OS=Homo sapiens (Human) OX=9606 GN=TUBA4A PE=1 SV=1 - [C9JJQ8_HUMAN]|Isoform of P68366, Tubulin alpha cha…	20	20	P68366-2;C9JEV8;C9JJQ8;C9JQ00;F5H5D3;F8VQQ4;F8VRZ4;F8VS66;F8VWV9;Q71U36-2;P68363;P68366;P0DPH7;P0DPH7-2;Q6PEY2;Q71U36;Q9BQE3;C9JDL2;F8VVB9;A0A1W2PQM2		HCD	1	0	1	1	233	242	2.41	0	487.9	0	9	506	82630	2	388.208	775.409	0	-1.28	3.99	330	330	MS2	2021-09-12	9	12	29jan_CC_Luiza_E1E2_EndoH.raw
High	A	12	GHYTIGK	132	Unambiguous	Isoform of P68366, Isoform 2 of Tubulin alpha-4A chain OS=Homo sapiens (Human) OX=9606 GN=TUBA4A PE=1 SV=1 - [TBA4A-2_HUMAN]|Isoform of P68366, Tubulin alpha chain (Fragment) OS=Homo sapiens (Human) OX=9606 GN=TUBA4A PE=1 SV=1 - [C9JEV8_HUMAN]|Isoform of P68366, Tubulin alpha chain (Fragment) OS=Homo sapiens (Human) OX=9606 GN=TUBA4A PE=1 SV=1 - [C9JJQ8_HUMAN]|Isoform of P68366, Tubulin alpha cha…	20	20	P68366-2;C9JEV8;C9JJQ8;C9JQ00;F5H5D3;F8VQQ4;F8VRZ4;F8VS66;F8VWV9;Q71U36-2;P68363;P68366;P0DPH7;P0DPH7-2;Q6PEY2;Q71U36;Q9BQE3;C9JDL2;F8VVB9;A0A1W2PQM2		HCD	1	0	1	1	209	224	2.51	0	453.67	0	8	483	84590	2	388.208	775.408	0	-1.83	4.03	333	333	MS2	2021-09-12	9	12	29jan_CC_Luiza_E1E2_EndoH.raw
High	A	12	TDTHDHTK	12	Unambiguous	Isoform of B1B1B2, MayaroE2 OS=Homo sapiens (Human) OX=9606 GN=A1 PE=1 SV=1 - [MayaroE2_HUMAN]	1	1	B1B1B1		HCD	1	0	1	1	112	107	3.49	0	765.9	0	9	294	123200	3	318.814	954.427	0	-0.24	4.31	357	357	MS2	14/28	14	28	29jan_CC_Luiza_E1E2_EndoH.raw
High	A	12	TDTHDHTK	12	Unambiguous	Isoform of B1B1B2, MayaroE2 OS=Homo sapiens (Human) OX=9606 GN=A1 PE=1 SV=1 - [MayaroE2_HUMAN]	1	1	B1B1B1		HCD	1	0	1	1	110	107	3.52	0	730.62	0	8	318	112600	3	318.814	954.428	0	-0.05	4.36	361	361	MS2	14/28	14	28	29jan_CC_Luiza_E1E2_EndoH.raw
High	A	12	SDTSGHFQR	165	Unambiguous	Isoform of P50995, Isoform 2 of Annexin A11 OS=Homo sapiens (Human) OX=9606 GN=ANXA11 PE=1 SV=1 - [ANX11-2_HUMAN]|Annexin A11 OS=Homo sapiens (Human) OX=9606 GN=ANXA11 PE=1 SV=1 - [ANX11_HUMAN]	2	2	P50995-2;P50995		HCD	1	0	1	1	97	103	2.86	0	509.6	0	61	198	123100	3	345.493	1034.47	0	0.18	4.59	381	381	MS2	13/32	13	32	29jan_CC_Luiza_E1E2_EndoH.raw
High	A	12	SDTSGHFQR	165	Unambiguous	Isoform of P50995, Isoform 2 of Annexin A11 OS=Homo sapiens (Human) OX=9606 GN=ANXA11 PE=1 SV=1 - [ANX11-2_HUMAN]|Annexin A11 OS=Homo sapiens (Human) OX=9606 GN=ANXA11 PE=1 SV=1 - [ANX11_HUMAN]	2	2	P50995-2;P50995		HCD	1	0	1	1	100	104	2.95	0	507.63	0	63	192	119800	3	345.493	1034.46	0	-0.18	4.62	383	383	MS2	13/32	13	32	29jan_CC_Luiza_E1E2_EndoH.raw
High	A	12	SDTSGHFQR	165	Unambiguous	Isoform of P50995, Isoform 2 of Annexin A11 OS=Homo sapiens (Human) OX=9606 GN=ANXA11 PE=1 SV=1 - [ANX11-2_HUMAN]|Annexin A11 OS=Homo sapiens (Human) OX=9606 GN=ANXA11 PE=1 SV=1 - [ANX11_HUMAN]	2	2	P50995-2;P50995		HCD	1	0	1	1	70	74	3.05	0	850.8	0	20	453	73470	2	517.736	1034.46	0	-1.08	4.67	387	387	MS2	2021-11-16	11	16	29jan_CC_Luiza_E1E2_EndoH.raw
High	A	12	SDTSGHFQR	165	Unambiguous	Isoform of P50995, Isoform 2 of Annexin A11 OS=Homo sapiens (Human) OX=9606 GN=ANXA11 PE=1 SV=1 - [ANX11-2_HUMAN]|Annexin A11 OS=Homo sapiens (Human) OX=9606 GN=ANXA11 PE=1 SV=1 - [ANX11_HUMAN]	2	2	P50995-2;P50995		HCD	1	0	1	1	60	62	2.89	0	862.15	0	22	420	78700	2	517.736	1034.46	0	-0.61	4.72	391	391	MS2	2021-11-16	11	16	29jan_CC_Luiza_E1E2_EndoH.raw
High	A	12	GHYTIGK	132	Unambiguous	Isoform of P68366, Isoform 2 of Tubulin alpha-4A chain OS=Homo sapiens (Human) OX=9606 GN=TUBA4A PE=1 SV=1 - [TBA4A-2_HUMAN]|Isoform of P68366, Tubulin alpha chain (Fragment) OS=Homo sapiens (Human) OX=9606 GN=TUBA4A PE=1 SV=1 - [C9JEV8_HUMAN]|Isoform of P68366, Tubulin alpha chain (Fragment) OS=Homo sapiens (Human) OX=9606 GN=TUBA4A PE=1 SV=1 - [C9JJQ8_HUMAN]|Isoform of P68366, Tubulin alpha cha…	20	20	P68366-2;C9JEV8;C9JJQ8;C9JQ00;F5H5D3;F8VQQ4;F8VRZ4;F8VS66;F8VWV9;Q71U36-2;P68363;P68366;P0DPH7;P0DPH7-2;Q6PEY2;Q71U36;Q9BQE3;C9JDL2;F8VVB9;A0A1W2PQM2		HCD	1	0	1	1	148	159	2.62	0	482.82	0	3	114	382100	2	388.208	775.409	0	-0.89	5.03	415	415	MS2	2021-09-12	9	12	29jan_CC_Luiza_E1E2_EndoH.raw
High	A	12	GHYTIGK	132	Unambiguous	Isoform of P68366, Isoform 2 of Tubulin alpha-4A chain OS=Homo sapiens (Human) OX=9606 GN=TUBA4A PE=1 SV=1 - [TBA4A-2_HUMAN]|Isoform of P68366, Tubulin alpha chain (Fragment) OS=Homo sapiens (Human) OX=9606 GN=TUBA4A PE=1 SV=1 - [C9JEV8_HUMAN]|Isoform of P68366, Tubulin alpha chain (Fragment) OS=Homo sapiens (Human) OX=9606 GN=TUBA4A PE=1 SV=1 - [C9JJQ8_HUMAN]|Isoform of P68366, Tubulin alpha cha…	20	20	P68366-2;C9JEV8;C9JJQ8;C9JQ00;F5H5D3;F8VQQ4;F8VRZ4;F8VS66;F8VWV9;Q71U36-2;P68363;P68366;P0DPH7;P0DPH7-2;Q6PEY2;Q71U36;Q9BQE3;C9JDL2;F8VVB9;A0A1W2PQM2		HCD	1	0	1	1	155	163	2.7	0	506.68	0	4	112	385500	2	388.208	775.409	0	-0.65	5.06	417	417	MS2	2021-09-12	9	12	29jan_CC_Luiza_E1E2_EndoH.raw
High	A	12	WGNHKPQR	4	Unambiguous	Isoform of B1B1B2, MayaroE2 OS=Homo sapiens (Human) OX=9606 GN=A1 PE=1 SV=1 - [MayaroE2_HUMAN]	1	1	B1B1B1		HCD	1	0	1	1	280	272	2.53	0	374.32	0	13	111	307900	3	341.514	1022.53	0	-0.25	5.28	434	434	MS2	13/28	13	28	29jan_CC_Luiza_E1E2_EndoH.raw
High	A	12	TDTHDHTK	12	Unambiguous	Isoform of B1B1B2, MayaroE2 OS=Homo sapiens (Human) OX=9606 GN=A1 PE=1 SV=1 - [MayaroE2_HUMAN]	1	1	B1B1B1		HCD	1	0	1	1	116	109	3.55	0	886.53	0	5	197	187900	3	318.814	954.426	0	-1.58	5.38	444	444	MS2	15/28	15	28	29jan_CC_Luiza_E1E2_EndoH.raw
High	A	12	AHTASLR	18	Unambiguous	Isoform of A1A1A2, MayaroE1 OS=Homo sapiens (Human) OX=9606 GN=A1 PE=1 SV=1 - [MayaroE1_HUMAN]	1	1	A1A1A1		HCD	1	0	1	1	80	90	2.17	0	390.39	0	16	554	80570	2	378.211	755.415	0	-1.47	5.39	445	445	MS2	2021-08-12	8	12	29jan_CC_Luiza_E1E2_EndoH.raw
High	A	12	TDTHDHTK	12	Unambiguous	Isoform of B1B1B2, MayaroE2 OS=Homo sapiens (Human) OX=9606 GN=A1 PE=1 SV=1 - [MayaroE2_HUMAN]	1	1	B1B1B1		HCD	1	0	1	1	116	109	3.48	0	867.48	0	4	199	198100	3	318.814	954.426	0	-1.3	5.41	447	447	MS2	15/28	15	28	29jan_CC_Luiza_E1E2_EndoH.raw
High	A	12	AHTASLR	18	Unambiguous	Isoform of A1A1A2, MayaroE1 OS=Homo sapiens (Human) OX=9606 GN=A1 PE=1 SV=1 - [MayaroE1_HUMAN]	1	1	A1A1A1		HCD	1	0	1	1	82	92	2.14	0	388.9	0	16	545	80130	2	378.211	755.415	0	-1.07	5.44	449	449	MS2	2021-08-12	8	12	29jan_CC_Luiza_E1E2_EndoH.raw
High	A	12	TQDKPEYK	1	Unambiguous	Isoform of A1A1A2, MayaroE1 OS=Homo sapiens (Human) OX=9606 GN=A1 PE=1 SV=1 - [MayaroE1_HUMAN]	1	1	A1A1A1		HCD	1	0	1	1	196	200	2.91	0	700.19	0	7	518	76690	2	504.753	1008.5	0	-0.85	5.75	475	475	MS2	2021-11-14	11	14	29jan_CC_Luiza_E1E2_EndoH.raw
High	A	12	TQDKPEYK	1	Unambiguous	Isoform of A1A1A2, MayaroE1 OS=Homo sapiens (Human) OX=9606 GN=A1 PE=1 SV=1 - [MayaroE1_HUMAN]	1	1	A1A1A1		HCD	1	0	1	1	193	197	2.54	0	688.25	0	6	404	97010	2	504.753	1008.5	0	-0.73	5.79	478	478	MS2	2021-11-14	11	14	29jan_CC_Luiza_E1E2_EndoH.raw
High	A	12	ccGTAEcR	56	Unambiguous	Isoform of A1A1A2, MayaroE1 OS=Homo sapiens (Human) OX=9606 GN=A1 PE=1 SV=1 - [MayaroE1_HUMAN]	1	1	A1A1A1	C1(Carbamidomethyl); C2(Carbamidomethyl); C7(Carbamidomethyl)	HCD	1	0	1	1		2	2.72	0	583.68	0	13	264	147600	2	507.183	1013.36	0	-1.33	5.99	495	495	MS2	2021-10-14	10	14	29jan_CC_Luiza_E1E2_EndoH.raw
High	A	12	TDTHDHTK	12	Unambiguous	Isoform of B1B1B2, MayaroE2 OS=Homo sapiens (Human) OX=9606 GN=A1 PE=1 SV=1 - [MayaroE2_HUMAN]	1	1	B1B1B1		HCD	1	0	1	1	134	141	3.11	0	1142.99	0	12	480	80770	2	477.717	954.426	0	-1.25	6.02	498	498	MS2	13/14	13	14	29jan_CC_Luiza_E1E2_EndoH.raw
High	A	12	SGMNVAR	216	Unambiguous	Isoform of P14618, Pyruvate kinase OS=Homo sapiens (Human) OX=9606 GN=PKM PE=1 SV=1 - [H3BQ34_HUMAN]|Isoform of P14618, PK domain-containing protein (Fragment) OS=Homo sapiens (Human) OX=9606 GN=PKM PE=1 SV=1 - [H3BT25_HUMAN]|Isoform of P14618, PK domain-containing protein (Fragment) OS=Homo sapiens (Human) OX=9606 GN=PKM PE=1 SV=1 - [H3BTJ2_HUMAN]|Isoform of P14618, Pyruvate kinase (Fragment) OS…	8	8	H3BQ34;H3BT25;H3BTJ2;H3BTN5;H3BU13;H3BUW1;P14618;P14618-2		HCD	1	0	1	1	134	134	2.1	0	529.03	0	24	426	73240	2	367.684	734.36	0	-1.65	6.27	518	518	MS2	2021-09-12	9	12	29jan_CC_Luiza_E1E2_EndoH.raw
High	A	12	HQGVmVGmGQK	218	Unambiguous	Isoform of P63267, Actin, gamma-enteric smooth muscle OS=Homo sapiens (Human) OX=9606 GN=ACTG2 PE=1 SV=1 - [B8ZZJ2_HUMAN]|Isoform of P60709, Actin, cytoplasmic 1 (Fragment) OS=Homo sapiens (Human) OX=9606 GN=ACTB PE=1 SV=1 - [C9JTX5_HUMAN]|Isoform of P62736, Actin, aortic smooth muscle (Fragment) OS=Homo sapiens (Human) OX=9606 GN=ACTA2 PE=1 SV=1 - [F6QUT6_HUMAN]|Isoform of P63267, Actin, gamma-e…	23	23	B8ZZJ2;C9JTX5;F6QUT6;F8WB63;G5E9R0;I3L1U9;I3L3R2;J3KT65;K7EM38;P60709;P62736;P63261;P63267;P68032;P68133;Q562R1;A6NL76;C9JFL5;C9JZR7;E7EVS6;A0A2R8Y793;A0A2R8YGF8;C9JUM1	M5(Oxidation); M8(Oxidation)	HCD	1	0	1	1	118	127	3.15	0	360.12	0	32	313	74710	3	401.858	1203.56	0	-1.18	6.31	521	521	MS2	15/40	15	40	29jan_CC_Luiza_E1E2_EndoH.raw
High	A	12	IAYHHEQR	3	Unambiguous	Isoform of B1B1B2, MayaroE2 OS=Homo sapiens (Human) OX=9606 GN=A1 PE=1 SV=1 - [MayaroE2_HUMAN]	1	1	B1B1B1		HCD	1	0	1	1	178	198	2.89	0	429.23	0	19	39	681900	3	351.845	1053.52	0	-0.7	6.32	523	523	MS2	2021-12-28	12	28	29jan_CC_Luiza_E1E2_EndoH.raw
High	A	12	HQGVmVGmGQK	218	Unambiguous	Isoform of P63267, Actin, gamma-enteric smooth muscle OS=Homo sapiens (Human) OX=9606 GN=ACTG2 PE=1 SV=1 - [B8ZZJ2_HUMAN]|Isoform of P60709, Actin, cytoplasmic 1 (Fragment) OS=Homo sapiens (Human) OX=9606 GN=ACTB PE=1 SV=1 - [C9JTX5_HUMAN]|Isoform of P62736, Actin, aortic smooth muscle (Fragment) OS=Homo sapiens (Human) OX=9606 GN=ACTA2 PE=1 SV=1 - [F6QUT6_HUMAN]|Isoform of P63267, Actin, gamma-e…	23	23	B8ZZJ2;C9JTX5;F6QUT6;F8WB63;G5E9R0;I3L1U9;I3L3R2;J3KT65;K7EM38;P60709;P62736;P63261;P63267;P68032;P68133;Q562R1;A6NL76;C9JFL5;C9JZR7;E7EVS6;A0A2R8Y793;A0A2R8YGF8;C9JUM1	M5(Oxidation); M8(Oxidation)	HCD	1	0	1	1	112	117	3.18	0	375.47	0	24	216	121900	3	401.858	1203.56	0	-1.33	6.34	526	526	MS2	15/40	15	40	29jan_CC_Luiza_E1E2_EndoH.raw
High	A	12	IAYHHEQR	3	Unambiguous	Isoform of B1B1B2, MayaroE2 OS=Homo sapiens (Human) OX=9606 GN=A1 PE=1 SV=1 - [MayaroE2_HUMAN]	1	1	B1B1B1		HCD	1	0	1	1	173	192	2.86	0	376.61	0	28	40	672500	3	351.845	1053.52	0	-0.96	6.37	529	529	MS2	2021-11-28	11	28	29jan_CC_Luiza_E1E2_EndoH.raw
High	A	12	WGNHKPQR	4	Unambiguous	Isoform of B1B1B2, MayaroE2 OS=Homo sapiens (Human) OX=9606 GN=A1 PE=1 SV=1 - [MayaroE2_HUMAN]	1	1	B1B1B1		HCD	1	0	1	1	269	262	2.72	0	313.79	0	7	50	676100	3	341.514	1022.53	0	-0.25	6.38	530	530	MS2	2021-12-28	12	28	29jan_CC_Luiza_E1E2_EndoH.raw
High	A	12	HQGVmVGmGQK	218	Unambiguous	Isoform of P63267, Actin, gamma-enteric smooth muscle OS=Homo sapiens (Human) OX=9606 GN=ACTG2 PE=1 SV=1 - [B8ZZJ2_HUMAN]|Isoform of P60709, Actin, cytoplasmic 1 (Fragment) OS=Homo sapiens (Human) OX=9606 GN=ACTB PE=1 SV=1 - [C9JTX5_HUMAN]|Isoform of P62736, Actin, aortic smooth muscle (Fragment) OS=Homo sapiens (Human) OX=9606 GN=ACTA2 PE=1 SV=1 - [F6QUT6_HUMAN]|Isoform of P63267, Actin, gamma-e…	23	23	B8ZZJ2;C9JTX5;F6QUT6;F8WB63;G5E9R0;I3L1U9;I3L3R2;J3KT65;K7EM38;P60709;P62736;P63261;P63267;P68032;P68133;Q562R1;A6NL76;C9JFL5;C9JZR7;E7EVS6;A0A2R8Y793;A0A2R8YGF8;C9JUM1	M5(Oxidation); M8(Oxidation)	HCD	1	0	1	1	106	109	2.73	0	460.18	0	2	450	83700	2	602.284	1203.56	0	-0.81	6.39	532	532	MS2	14/20	14	20	29jan_CC_Luiza_E1E2_EndoH.raw
High	A	12	TDTHDHTK	12	Unambiguous	Isoform of B1B1B2, MayaroE2 OS=Homo sapiens (Human) OX=9606 GN=A1 PE=1 SV=1 - [MayaroE2_HUMAN]	1	1	B1B1B1		HCD	1	0	1	1	110	107	3.65	0	861.32	0	6	254	152000	3	318.814	954.427	0	-0.43	6.42	535	535	MS2	15/28	15	28	29jan_CC_Luiza_E1E2_EndoH.raw
High	A	12	HQGVmVGmGQK	218	Unambiguous	Isoform of P63267, Actin, gamma-enteric smooth muscle OS=Homo sapiens (Human) OX=9606 GN=ACTG2 PE=1 SV=1 - [B8ZZJ2_HUMAN]|Isoform of P60709, Actin, cytoplasmic 1 (Fragment) OS=Homo sapiens (Human) OX=9606 GN=ACTB PE=1 SV=1 - [C9JTX5_HUMAN]|Isoform of P62736, Actin, aortic smooth muscle (Fragment) OS=Homo sapiens (Human) OX=9606 GN=ACTA2 PE=1 SV=1 - [F6QUT6_HUMAN]|Isoform of P63267, Actin, gamma-e…	23	23	B8ZZJ2;C9JTX5;F6QUT6;F8WB63;G5E9R0;I3L1U9;I3L3R2;J3KT65;K7EM38;P60709;P62736;P63261;P63267;P68032;P68133;Q562R1;A6NL76;C9JFL5;C9JZR7;E7EVS6;A0A2R8Y793;A0A2R8YGF8;C9JUM1	M5(Oxidation); M8(Oxidation)	HCD	1	0	1	1	108	110	2.54	0	381.08	0	1	292	127600	2	602.284	1203.56	0	-0.81	6.43	536	536	MS2	13/20	13	20	29jan_CC_Luiza_E1E2_EndoH.raw
High	A	12	TDTHDHTK	12	Unambiguous	Isoform of B1B1B2, MayaroE2 OS=Homo sapiens (Human) OX=9606 GN=A1 PE=1 SV=1 - [MayaroE2_HUMAN]	1	1	B1B1B1		HCD	1	0	1	1	114	114	3.56	0	555.2	0	6	252	158600	3	318.814	954.427	0	-0.24	6.46	539	539	MS2	2021-12-28	12	28	29jan_CC_Luiza_E1E2_EndoH.raw
High	A	12	AHTASLR	18	Unambiguous	Isoform of A1A1A2, MayaroE1 OS=Homo sapiens (Human) OX=9606 GN=A1 PE=1 SV=1 - [MayaroE1_HUMAN]	1	1	A1A1A1		HCD	1	0	1	1	107	103	2.14	0	380.13	0	17	223	176400	2	378.211	755.415	0	-1.07	6.48	541	541	MS2	2021-08-12	8	12	29jan_CC_Luiza_E1E2_EndoH.raw
High	A	12	TQDKPEYK	1	Unambiguous	Isoform of A1A1A2, MayaroE1 OS=Homo sapiens (Human) OX=9606 GN=A1 PE=1 SV=1 - [MayaroE1_HUMAN]	1	1	A1A1A1		HCD	1	0	1	1	190	197	2.73	0	690.11	0	6	287	143300	2	504.752	1008.5	0	-2.97	6.82	575	575	MS2	2021-11-14	11	14	29jan_CC_Luiza_E1E2_EndoH.raw
High	A	12	TQDKPEYK	1	Unambiguous	Isoform of A1A1A2, MayaroE1 OS=Homo sapiens (Human) OX=9606 GN=A1 PE=1 SV=1 - [MayaroE1_HUMAN]	1	1	A1A1A1		HCD	1	0	1	1	280	273	2.85	0	577.48	0	5	270	153500	2	504.751	1008.5	0	-3.99	6.87	581	581	MS2	2021-10-14	10	14	29jan_CC_Luiza_E1E2_EndoH.raw
High	A	12	YHPDKNPNEGEK	258	Unambiguous	DnaJ homolog subfamily A member 1 OS=Homo sapiens (Human) OX=9606 GN=DNAJA1 PE=1 SV=2 - [DNJA1_HUMAN]|Isoform of P31689, Isoform 2 of DnaJ homolog subfamily A member 1 OS=Homo sapiens (Human) OX=9606 GN=DNAJA1 PE=1 SV=2 - [DNJA1-2_HUMAN]	2	2	P31689;P31689-2		HCD	1	0	1	1	128	132	2.71	0	271.07	1	20	216	115100	3	476.555	1427.65	0	-4.25	6.89	584	584	MS2	13/44	13	44	29jan_CC_Luiza_E1E2_EndoH.raw
High	A	12	YHPDKNPNEGEK	258	Unambiguous	DnaJ homolog subfamily A member 1 OS=Homo sapiens (Human) OX=9606 GN=DNAJA1 PE=1 SV=2 - [DNJA1_HUMAN]|Isoform of P31689, Isoform 2 of DnaJ homolog subfamily A member 1 OS=Homo sapiens (Human) OX=9606 GN=DNAJA1 PE=1 SV=2 - [DNJA1-2_HUMAN]	2	2	P31689;P31689-2		HCD	1	0	1	1	120	126	3.03	0	307.52	1	24	250	118000	3	476.554	1427.65	0	-4.89	6.94	590	590	MS2	14/44	14	44	29jan_CC_Luiza_E1E2_EndoH.raw
High	A	12	ccGTAEcR	56	Unambiguous	Isoform of A1A1A2, MayaroE1 OS=Homo sapiens (Human) OX=9606 GN=A1 PE=1 SV=1 - [MayaroE1_HUMAN]	1	1	A1A1A1	C1(Carbamidomethyl); C2(Carbamidomethyl); C7(Carbamidomethyl)	HCD	1	0	1	1		1	2.5	0	600.88	0	14	290	129900	2	507.181	1013.35	0	-5.55	7.08	607	607	MS2	2021-10-14	10	14	29jan_CC_Luiza_E1E2_EndoH.raw
High	A	12	ATcTAKcEPPK	269	Unambiguous	Isoform of A1A1A2, MayaroE1 OS=Homo sapiens (Human) OX=9606 GN=A1 PE=1 SV=1 - [MayaroE1_HUMAN]	1	1	A1A1A1	C3(Carbamidomethyl); C7(Carbamidomethyl)	HCD	1	0	1	1	104	115	3.51	0	479.65	1	50	346	88240	3	421.531	1262.58	0	-5.97	7.12	612	612	MS2	16/40	16	40	29jan_CC_Luiza_E1E2_EndoH.raw
High	A	12	ATcTAKcEPPK	269	Unambiguous	Isoform of A1A1A2, MayaroE1 OS=Homo sapiens (Human) OX=9606 GN=A1 PE=1 SV=1 - [MayaroE1_HUMAN]	1	1	A1A1A1	C3(Carbamidomethyl); C7(Carbamidomethyl)	HCD	1	0	1	1	116	113	3.54	0	540.11	1	13	259	136000	3	421.532	1262.58	0	-4.81	7.18	619	619	MS2	15/40	15	40	29jan_CC_Luiza_E1E2_EndoH.raw
High	A	12	SDTSGHFER	276	Unambiguous	Annexin A7 OS=Homo sapiens (Human) OX=9606 GN=ANXA7 PE=1 SV=3 - [ANXA7_HUMAN]|Isoform of P20073, Isoform 2 of Annexin A7 OS=Homo sapiens (Human) OX=9606 GN=ANXA7 PE=1 SV=3 - [ANXA7-2_HUMAN]	2	2	P20073;P20073-2		HCD	1	0	1	1	66	69	2.59	0	711.85	0	28	316	86090	2	518.226	1035.44	0	-4.51	7.22	623	623	MS2	2021-10-16	10	16	29jan_CC_Luiza_E1E2_EndoH.raw
High	A	12	IAYHHEQR	3	Unambiguous	Isoform of B1B1B2, MayaroE2 OS=Homo sapiens (Human) OX=9606 GN=A1 PE=1 SV=1 - [MayaroE2_HUMAN]	1	1	B1B1B1		HCD	1	0	1	1	180	194	2.25	0	436.68	0	44	360	72210	2	527.263	1053.52	0	-4.02	7.22	624	624	MS2	2021-09-14	9	14	29jan_CC_Luiza_E1E2_EndoH.raw
High	A	12	IAYHHEQR	3	Unambiguous	Isoform of B1B1B2, MayaroE2 OS=Homo sapiens (Human) OX=9606 GN=A1 PE=1 SV=1 - [MayaroE2_HUMAN]	1	1	B1B1B1		HCD	1	0	1	1	158	181	2.57	0	442.06	0	44	280	82470	2	527.263	1053.52	0	-4.25	7.29	631	631	MS2	2021-09-14	9	14	29jan_CC_Luiza_E1E2_EndoH.raw
High	A	12	HQGVmVGmGQK	218	Unambiguous	Isoform of P63267, Actin, gamma-enteric smooth muscle OS=Homo sapiens (Human) OX=9606 GN=ACTG2 PE=1 SV=1 - [B8ZZJ2_HUMAN]|Isoform of P60709, Actin, cytoplasmic 1 (Fragment) OS=Homo sapiens (Human) OX=9606 GN=ACTB PE=1 SV=1 - [C9JTX5_HUMAN]|Isoform of P62736, Actin, aortic smooth muscle (Fragment) OS=Homo sapiens (Human) OX=9606 GN=ACTA2 PE=1 SV=1 - [F6QUT6_HUMAN]|Isoform of P63267, Actin, gamma-e…	23	23	B8ZZJ2;C9JTX5;F6QUT6;F8WB63;G5E9R0;I3L1U9;I3L3R2;J3KT65;K7EM38;P60709;P62736;P63261;P63267;P68032;P68133;Q562R1;A6NL76;C9JFL5;C9JZR7;E7EVS6;A0A2R8Y793;A0A2R8YGF8;C9JUM1	M5(Oxidation); M8(Oxidation)	HCD	1	0	1	1	89	81	3.1	0	323.71	0	5	24	1343000	3	401.856	1203.55	0	-5.74	7.36	639	639	MS2	15/40	15	40	29jan_CC_Luiza_E1E2_EndoH.raw
High	A	12	IAYHHEQR	3	Unambiguous	Isoform of B1B1B2, MayaroE2 OS=Homo sapiens (Human) OX=9606 GN=A1 PE=1 SV=1 - [MayaroE2_HUMAN]	1	1	B1B1B1		HCD	1	0	1	1	153	186	2.83	0	412.65	0	29	24	1201000	3	351.844	1053.52	0	-4.26	7.41	646	646	MS2	2021-12-28	12	28	29jan_CC_Luiza_E1E2_EndoH.raw
High	A	12	HQGVmVGmGQK	218	Unambiguous	Isoform of P63267, Actin, gamma-enteric smooth muscle OS=Homo sapiens (Human) OX=9606 GN=ACTG2 PE=1 SV=1 - [B8ZZJ2_HUMAN]|Isoform of P60709, Actin, cytoplasmic 1 (Fragment) OS=Homo sapiens (Human) OX=9606 GN=ACTB PE=1 SV=1 - [C9JTX5_HUMAN]|Isoform of P62736, Actin, aortic smooth muscle (Fragment) OS=Homo sapiens (Human) OX=9606 GN=ACTA2 PE=1 SV=1 - [F6QUT6_HUMAN]|Isoform of P63267, Actin, gamma-e…	23	23	B8ZZJ2;C9JTX5;F6QUT6;F8WB63;G5E9R0;I3L1U9;I3L3R2;J3KT65;K7EM38;P60709;P62736;P63261;P63267;P68032;P68133;Q562R1;A6NL76;C9JFL5;C9JZR7;E7EVS6;A0A2R8Y793;A0A2R8YGF8;C9JUM1	M5(Oxidation); M8(Oxidation)	HCD	1	0	1	1	98	90	3.32	0	392.99	0	5	32	1021000	3	401.856	1203.55	0	-5.89	7.41	647	647	MS2	16/40	16	40	29jan_CC_Luiza_E1E2_EndoH.raw
High	A	12	IAYHHEQR	3	Unambiguous	Isoform of B1B1B2, MayaroE2 OS=Homo sapiens (Human) OX=9606 GN=A1 PE=1 SV=1 - [MayaroE2_HUMAN]	1	1	B1B1B1		HCD	1	0	1	1	162	186	2.6	0	370.35	0	28	26	1075000	3	351.844	1053.52	0	-4.09	7.44	652	652	MS2	2021-11-28	11	28	29jan_CC_Luiza_E1E2_EndoH.raw
High	A	12	HQGVmVGmGQK	218	Unambiguous	Isoform of P63267, Actin, gamma-enteric smooth muscle OS=Homo sapiens (Human) OX=9606 GN=ACTG2 PE=1 SV=1 - [B8ZZJ2_HUMAN]|Isoform of P60709, Actin, cytoplasmic 1 (Fragment) OS=Homo sapiens (Human) OX=9606 GN=ACTB PE=1 SV=1 - [C9JTX5_HUMAN]|Isoform of P62736, Actin, aortic smooth muscle (Fragment) OS=Homo sapiens (Human) OX=9606 GN=ACTA2 PE=1 SV=1 - [F6QUT6_HUMAN]|Isoform of P63267, Actin, gamma-e…	23	23	B8ZZJ2;C9JTX5;F6QUT6;F8WB63;G5E9R0;I3L1U9;I3L3R2;J3KT65;K7EM38;P60709;P62736;P63261;P63267;P68032;P68133;Q562R1;A6NL76;C9JFL5;C9JZR7;E7EVS6;A0A2R8Y793;A0A2R8YGF8;C9JUM1	M5(Oxidation); M8(Oxidation)	HCD	1	0	1	1	109	86	2.5	0	501.5	0	2	76	494200	2	602.281	1203.55	0	-4.97	7.45	654	654	MS2	14/20	14	20	29jan_CC_Luiza_E1E2_EndoH.raw
High	A	12	HQGVmVGmGQK	218	Unambiguous	Isoform of P63267, Actin, gamma-enteric smooth muscle OS=Homo sapiens (Human) OX=9606 GN=ACTG2 PE=1 SV=1 - [B8ZZJ2_HUMAN]|Isoform of P60709, Actin, cytoplasmic 1 (Fragment) OS=Homo sapiens (Human) OX=9606 GN=ACTB PE=1 SV=1 - [C9JTX5_HUMAN]|Isoform of P62736, Actin, aortic smooth muscle (Fragment) OS=Homo sapiens (Human) OX=9606 GN=ACTA2 PE=1 SV=1 - [F6QUT6_HUMAN]|Isoform of P63267, Actin, gamma-e…	23	23	B8ZZJ2;C9JTX5;F6QUT6;F8WB63;G5E9R0;I3L1U9;I3L3R2;J3KT65;K7EM38;P60709;P62736;P63261;P63267;P68032;P68133;Q562R1;A6NL76;C9JFL5;C9JZR7;E7EVS6;A0A2R8Y793;A0A2R8YGF8;C9JUM1	M5(Oxidation); M8(Oxidation)	HCD	1	0	1	1	111	85	2.44	0	406.89	0	0	118	337400	2	602.281	1203.55	0	-5.27	7.47	657	657	MS2	13/20	13	20	29jan_CC_Luiza_E1E2_EndoH.raw
High	A	12	TDTHDHTK	12	Unambiguous	Isoform of B1B1B2, MayaroE2 OS=Homo sapiens (Human) OX=9606 GN=A1 PE=1 SV=1 - [MayaroE2_HUMAN]	1	1	B1B1B1		HCD	1	0	1	1	110	100	3.54	0	709.64	0	9	265	141500	3	318.813	954.424	0	-3.69	7.48	658	658	MS2	14/28	14	28	29jan_CC_Luiza_E1E2_EndoH.raw
High	A	12	TDTHDHTK	12	Unambiguous	Isoform of B1B1B2, MayaroE2 OS=Homo sapiens (Human) OX=9606 GN=A1 PE=1 SV=1 - [MayaroE2_HUMAN]	1	1	B1B1B1		HCD	1	0	1	1	114	100	3.5	0	716.15	0	13	281	148900	3	318.813	954.424	0	-3.79	7.53	664	664	MS2	14/28	14	28	29jan_CC_Luiza_E1E2_EndoH.raw
High	A	12	AHTASLR	18	Unambiguous	Isoform of A1A1A2, MayaroE1 OS=Homo sapiens (Human) OX=9606 GN=A1 PE=1 SV=1 - [MayaroE1_HUMAN]	1	1	A1A1A1		HCD	1	0	1	1	137	135	2.15	0	388.41	0	44	196	103800	2	378.209	755.41	0	-8.01	7.55	666	666	MS2	2021-08-12	8	12	29jan_CC_Luiza_E1E2_EndoH.raw
High	A	12	AHTASLR	18	Unambiguous	Isoform of A1A1A2, MayaroE1 OS=Homo sapiens (Human) OX=9606 GN=A1 PE=1 SV=1 - [MayaroE1_HUMAN]	1	1	A1A1A1		HCD	1	0	1	1	94	108	2.12	0	377	0	18	319	103600	2	378.209	755.41	0	-7.93	7.79	702	702	MS2	2021-08-12	8	12	29jan_CC_Luiza_E1E2_EndoH.raw
High	A	12	TQDKPEYK	1	Unambiguous	Isoform of A1A1A2, MayaroE1 OS=Homo sapiens (Human) OX=9606 GN=A1 PE=1 SV=1 - [MayaroE1_HUMAN]	1	1	A1A1A1		HCD	1	0	1	1	288	286	2.19	0	337.43	0	23	134	255000	2	504.751	1008.5	0	-4.54	7.88	712	712	MS2	2021-08-14	8	14	29jan_CC_Luiza_E1E2_EndoH.raw
High	A	12	cQAYVTSHTK	328	Unambiguous	Isoform of B1B1B2, MayaroE2 OS=Homo sapiens (Human) OX=9606 GN=A1 PE=1 SV=1 - [MayaroE2_HUMAN]	1	1	B1B1B1	C1(Carbamidomethyl)	HCD	1	0	1	1	150	137	2.92	0	701.98	0	3	368	81000	2	597.779	1194.55	0	-4.72	7.93	720	720	MS2	2021-12-18	12	18	29jan_CC_Luiza_E1E2_EndoH.raw
High	A	12	cQAYVTSHTK	328	Unambiguous	Isoform of B1B1B2, MayaroE2 OS=Homo sapiens (Human) OX=9606 GN=A1 PE=1 SV=1 - [MayaroE2_HUMAN]	1	1	B1B1B1	C1(Carbamidomethyl)	HCD	1	0	1	1	147	138	3.04	0	693.8	0	0	351	84350	2	597.779	1194.55	0	-5.44	7.97	724	724	MS2	2021-12-18	12	18	29jan_CC_Luiza_E1E2_EndoH.raw
High	A	12	SEIDNVKK	341	Unambiguous	Keratin, type II cytoskeletal 1 OS=Homo sapiens (Human) OX=9606 GN=KRT1 PE=1 SV=6 - [K2C1_HUMAN]	1	1	P04264		HCD	1	0	1	1	289	261	2.57	0	265.59	1	12	430	69570	3	311.505	932.501	0	-3.55	8.09	738	738	MS2	2021-10-28	10	28	29jan_CC_Luiza_E1E2_EndoH.raw
High	A	12	SEIDNVKK	341	Unambiguous	Keratin, type II cytoskeletal 1 OS=Homo sapiens (Human) OX=9606 GN=KRT1 PE=1 SV=6 - [K2C1_HUMAN]	1	1	P04264		HCD	1	0	1	1	287	256	2.56	0	262.84	1	14	390	71060	3	311.505	932.501	0	-3.75	8.13	742	742	MS2	2021-10-28	10	28	29jan_CC_Luiza_E1E2_EndoH.raw
High	A	12	ccGTAEcR	56	Unambiguous	Isoform of A1A1A2, MayaroE1 OS=Homo sapiens (Human) OX=9606 GN=A1 PE=1 SV=1 - [MayaroE1_HUMAN]	1	1	A1A1A1	C1(Carbamidomethyl); C2(Carbamidomethyl); C7(Carbamidomethyl)	HCD	1	0	1	1		2	2.13	0	576.12	0	49	549	59670	2	507.182	1013.36	0	-3.14	8.19	748	748	MS2	13/14	13	14	29jan_CC_Luiza_E1E2_EndoH.raw
High	A	12	cQAYVTSHTK	328	Unambiguous	Isoform of B1B1B2, MayaroE2 OS=Homo sapiens (Human) OX=9606 GN=A1 PE=1 SV=1 - [MayaroE2_HUMAN]	1	1	B1B1B1	C1(Carbamidomethyl)	HCD	1	0	1	1	182	166	2.57	0	508.83	0	3	18	3818000	2	597.78	1194.55	0	-3.29	8.29	763	763	MS2	2021-11-18	11	18	29jan_CC_Luiza_E1E2_EndoH.raw
High	A	12	IAYHHEQR	3	Unambiguous	Isoform of B1B1B2, MayaroE2 OS=Homo sapiens (Human) OX=9606 GN=A1 PE=1 SV=1 - [MayaroE2_HUMAN]	1	1	B1B1B1		HCD	1	0	1	1	153	169	2.42	0	517.47	0	13	443	90890	2	527.263	1053.52	0	-4.14	8.31	766	766	MS2	2021-10-14	10	14	29jan_CC_Luiza_E1E2_EndoH.raw
High	A	12	cQAYVTSHTK	328	Unambiguous	Isoform of B1B1B2, MayaroE2 OS=Homo sapiens (Human) OX=9606 GN=A1 PE=1 SV=1 - [MayaroE2_HUMAN]	1	1	B1B1B1	C1(Carbamidomethyl)	HCD	1	0	1	1	172	170	3.11	0	556.75	0	9	5	13520000	2	597.781	1194.55	0	-2.58	8.33	768	768	MS2	2021-11-18	11	18	29jan_CC_Luiza_E1E2_EndoH.raw
High	A	12	IAYHHEQR	3	Unambiguous	Isoform of B1B1B2, MayaroE2 OS=Homo sapiens (Human) OX=9606 GN=A1 PE=1 SV=1 - [MayaroE2_HUMAN]	1	1	B1B1B1		HCD	1	0	1	1	167	210	2.85	0	427.58	0	47	95	368400	3	351.844	1053.52	0	-4.61	8.49	796	796	MS2	2021-12-28	12	28	29jan_CC_Luiza_E1E2_EndoH.raw
High	A	12	IAYHHEQR	3	Unambiguous	Isoform of B1B1B2, MayaroE2 OS=Homo sapiens (Human) OX=9606 GN=A1 PE=1 SV=1 - [MayaroE2_HUMAN]	1	1	B1B1B1		HCD	1	0	1	1	181	221	2.95	0	426.42	0	41	98	419000	3	351.844	1053.52	0	-4.96	8.51	799	799	MS2	2021-12-28	12	28	29jan_CC_Luiza_E1E2_EndoH.raw
High	A	12	cQAYVTSHTK	328	Unambiguous	Isoform of B1B1B2, MayaroE2 OS=Homo sapiens (Human) OX=9606 GN=A1 PE=1 SV=1 - [MayaroE2_HUMAN]	1	1	B1B1B1	C1(Carbamidomethyl)	HCD	1	0	1	1	144	144	3.09	0	556.67	0	17	1	55730000	3	398.856	1194.55	0	-3.94	8.7	829	829	MS2	14/36	14	36	29jan_CC_Luiza_E1E2_EndoH.raw
High	A	12	cQAYVTSHTK	328	Unambiguous	Isoform of B1B1B2, MayaroE2 OS=Homo sapiens (Human) OX=9606 GN=A1 PE=1 SV=1 - [MayaroE2_HUMAN]	1	1	B1B1B1	C1(Carbamidomethyl)	HCD	1	0	1	1	128	132	3.08	0	381.72	0	17	1	52270000	3	398.856	1194.55	0	-4.02	8.74	835	835	MS2	1936-12-01	12	36	29jan_CC_Luiza_E1E2_EndoH.raw
High	A	12	cQAYVTSHTK	328	Unambiguous	Isoform of B1B1B2, MayaroE2 OS=Homo sapiens (Human) OX=9606 GN=A1 PE=1 SV=1 - [MayaroE2_HUMAN]	1	1	B1B1B1	C1(Carbamidomethyl)	HCD	1	0	1	1	178	160	3.06	0	692.9	0	9	1	30890000	2	597.78	1194.55	0	-3.09	8.97	876	876	MS2	2021-12-18	12	18	29jan_CC_Luiza_E1E2_EndoH.raw
High	A	12	cQAYVTSHTK	328	Unambiguous	Isoform of B1B1B2, MayaroE2 OS=Homo sapiens (Human) OX=9606 GN=A1 PE=1 SV=1 - [MayaroE2_HUMAN]	1	1	B1B1B1	C1(Carbamidomethyl)	HCD	1	0	1	1	181	165	2.78	0	691.59	0	8	1	26930000	2	597.78	1194.55	0	-3.4	9.01	882	882	MS2	2021-12-18	12	18	29jan_CC_Luiza_E1E2_EndoH.raw
High	A	12	cQAYVTSHTK	328	Unambiguous	Isoform of B1B1B2, MayaroE2 OS=Homo sapiens (Human) OX=9606 GN=A1 PE=1 SV=1 - [MayaroE2_HUMAN]	1	1	B1B1B1	C1(Carbamidomethyl)	HCD	1	0	1	1	144	144	2.85	0	542.99	0	13	6	11470000	2	597.779	1194.55	0	-5.24	9.34	936	936	MS2	2021-11-18	11	18	29jan_CC_Luiza_E1E2_EndoH.raw
High	A	12	KLNVTEQEK	393	Unambiguous	Isoform of P06733, Enolase_N domain-containing protein (Fragment) OS=Homo sapiens (Human) OX=9606 GN=ENO1 PE=1 SV=1 - [K7EM90_HUMAN]|Alpha-enolase OS=Homo sapiens (Human) OX=9606 GN=ENO1 PE=1 SV=2 - [ENOA_HUMAN]|Isoform of P06733, Alpha-enolase (Fragment) OS=Homo sapiens (Human) OX=9606 GN=ENO1 PE=1 SV=1 - [A0A2R8Y6I8_HUMAN]|Isoform of P06733, Enolase_N domain-containing protein (Fragment) OS=Hom…	5	5	K7EM90;P06733;A0A2R8Y6I8;A0A2R8Y879;A0A2R8YEM5		HCD	1	0	1	1	190	212	3.51	0	875.96	1	41	102	293900	2	544.798	1088.59	0	-5.5	9.35	937	937	MS2	15/16	15	16	29jan_CC_Luiza_E1E2_EndoH.raw
High	A	12	DRDSPLNAK	396	Unambiguous	Isoform of A1A1A2, MayaroE1 OS=Homo sapiens (Human) OX=9606 GN=A1 PE=1 SV=1 - [MayaroE1_HUMAN]	1	1	A1A1A1		HCD	1	0	1	1	179	185	3.39	0	1342.94	1	23	45	800500	2	508.259	1015.51	0	-5.63	9.37	942	942	MS2	14/16	14	16	29jan_CC_Luiza_E1E2_EndoH.raw
High	A	12	KLNVTEQEK	393	Unambiguous	Isoform of P06733, Enolase_N domain-containing protein (Fragment) OS=Homo sapiens (Human) OX=9606 GN=ENO1 PE=1 SV=1 - [K7EM90_HUMAN]|Alpha-enolase OS=Homo sapiens (Human) OX=9606 GN=ENO1 PE=1 SV=2 - [ENOA_HUMAN]|Isoform of P06733, Alpha-enolase (Fragment) OS=Homo sapiens (Human) OX=9606 GN=ENO1 PE=1 SV=1 - [A0A2R8Y6I8_HUMAN]|Isoform of P06733, Enolase_N domain-containing protein (Fragment) OS=Hom…	5	5	K7EM90;P06733;A0A2R8Y6I8;A0A2R8Y879;A0A2R8YEM5		HCD	1	0	1	1	193	210	3.6	0	883.02	1	18	52	772100	2	544.798	1088.59	0	-5.28	9.39	943	943	MS2	15/16	15	16	29jan_CC_Luiza_E1E2_EndoH.raw
High	A	12	cQAYVTSHTK	328	Unambiguous	Isoform of B1B1B2, MayaroE2 OS=Homo sapiens (Human) OX=9606 GN=A1 PE=1 SV=1 - [MayaroE2_HUMAN]	1	1	B1B1B1	C1(Carbamidomethyl)	HCD	1	0	1	1	147	142	2.25	0	556	0	11	7	8986000	2	597.779	1194.55	0	-5.03	9.39	944	944	MS2	2021-11-18	11	18	29jan_CC_Luiza_E1E2_EndoH.raw
High	A	12	DRDSPLNAK	396	Unambiguous	Isoform of A1A1A2, MayaroE1 OS=Homo sapiens (Human) OX=9606 GN=A1 PE=1 SV=1 - [MayaroE1_HUMAN]	1	1	A1A1A1		HCD	0.3175	0	1	1	182	187	3.15	0	1094.38	1	6	6	7008000	2	508.26	1015.51	0	-4.79	9.41	948	948	MS2	13/16	13	16	29jan_CC_Luiza_E1E2_EndoH.raw
High	A	12	KAEGSPNQGK	397	Unconsidered	Isoform of Q9P2E9, Ribosome-binding protein 1 OS=Homo sapiens (Human) OX=9606 GN=RRBP1 PE=1 SV=1 - [A0A087WVV2_HUMAN]|Ribosome-binding protein 1 OS=Homo sapiens (Human) OX=9606 GN=RRBP1 PE=1 SV=5 - [RRBP1_HUMAN]|Isoform of Q9P2E9, Ribosome-binding protein 1 (Fragment) OS=Homo sapiens (Human) OX=9606 GN=RRBP1 PE=1 SV=1 - [V9GY78_HUMAN]	3	3	A0A087WVV2;Q9P2E9;V9GY78		HCD		0.3175	2	2	182	187	2.15	0	185.41	1	6	6	7008000	2	508.26	1015.51	0	-4.79	9.41	948	948	MS2	2021-07-18	7	18	29jan_CC_Luiza_E1E2_EndoH.raw
High	A	12	KLNVTEQEK	393	Unambiguous	Isoform of P06733, Enolase_N domain-containing protein (Fragment) OS=Homo sapiens (Human) OX=9606 GN=ENO1 PE=1 SV=1 - [K7EM90_HUMAN]|Alpha-enolase OS=Homo sapiens (Human) OX=9606 GN=ENO1 PE=1 SV=2 - [ENOA_HUMAN]|Isoform of P06733, Alpha-enolase (Fragment) OS=Homo sapiens (Human) OX=9606 GN=ENO1 PE=1 SV=1 - [A0A2R8Y6I8_HUMAN]|Isoform of P06733, Enolase_N domain-containing protein (Fragment) OS=Hom…	5	5	K7EM90;P06733;A0A2R8Y6I8;A0A2R8Y879;A0A2R8YEM5		HCD	1	0	1	1	208	223	2.92	0	367.94	1	35	50	448900	3	363.534	1088.59	0	-5.96	9.42	949	949	MS2	1932-11-01	11	32	29jan_CC_Luiza_E1E2_EndoH.raw
High	A	12	EDAANNYAR	411	Unambiguous	Tubulin alpha chain-like 3 OS=Homo sapiens (Human) OX=9606 GN=TUBAL3 PE=1 SV=2 - [TBAL3_HUMAN]|Isoform of A6NHL2, Isoform 2 of Tubulin alpha chain-like 3 OS=Homo sapiens (Human) OX=9606 GN=TUBAL3 PE=1 SV=2 - [TBAL3-2_HUMAN]|Isoform of P68366, Isoform 2 of Tubulin alpha-4A chain OS=Homo sapiens (Human) OX=9606 GN=TUBA4A PE=1 SV=1 - [TBA4A-2_HUMAN]|Isoform of Q9NY65, Tubulin alpha chain (Fragment) …	27	27	A6NHL2;A6NHL2-2;P68366-2;C9J2C0;C9JEV8;C9JJQ8;C9JQ00;C9K0S6;F5H5D3;F8VQQ4;F8VRZ4;F8VS66;F8VWV9;F8VX09;Q71U36-2;P68363;P68366;P0DPH7;P0DPH7-2;Q71U36;Q9BQE3;Q9NY65;Q9NY65-2;P68363-2;C9JDL2;F8VVB9;A0A1W2PQM2		HCD	1	0	1	1	64	80	2.95	0	830.08	0	22	95	374900	2	512.226	1023.44	0	-5.16	9.43	951	951	MS2	2021-11-16	11	16	29jan_CC_Luiza_E1E2_EndoH.raw
High	A	12	DRDSPLNAK	396	Unambiguous	Isoform of A1A1A2, MayaroE1 OS=Homo sapiens (Human) OX=9606 GN=A1 PE=1 SV=1 - [MayaroE1_HUMAN]	1	1	A1A1A1		HCD	1	0	1	1	170	175	3.01	0	434.94	1	7	2	38270000	2	508.26	1015.51	0	-3.41	9.44	954	954	MS2	2021-09-16	9	16	29jan_CC_Luiza_E1E2_EndoH.raw
High	A	12	DRDSPLNAK	396	Unambiguous	Isoform of A1A1A2, MayaroE1 OS=Homo sapiens (Human) OX=9606 GN=A1 PE=1 SV=1 - [MayaroE1_HUMAN]	1	1	A1A1A1		HCD	1	0	1	1	169	175	3.02	0	429.28	1	9	1	90290000	2	508.26	1015.51	0	-3.41	9.49	961	961	MS2	2021-09-16	9	16	29jan_CC_Luiza_E1E2_EndoH.raw
High	A	12	cQAYVTSHTK	328	Unambiguous	Isoform of B1B1B2, MayaroE2 OS=Homo sapiens (Human) OX=9606 GN=A1 PE=1 SV=1 - [MayaroE2_HUMAN]	1	1	B1B1B1	C1(Carbamidomethyl)	HCD	1	0	1	1	112	106	3.7	0	850.71	0	24	11	2607000	3	398.856	1194.55	0	-3.64	9.74	1008	1008	MS2	18/36	18	36	29jan_CC_Luiza_E1E2_EndoH.raw
High	A	12	DRDSPLNAK	396	Unambiguous	Isoform of A1A1A2, MayaroE1 OS=Homo sapiens (Human) OX=9606 GN=A1 PE=1 SV=1 - [MayaroE1_HUMAN]	1	1	A1A1A1		HCD	1	0	1	1	142	132	3.29	0	426.72	1	16	1	47530000	3	339.176	1015.51	0	-3.27	9.84	1026	1026	MS2	14/32	14	32	29jan_CC_Luiza_E1E2_EndoH.raw
High	A	12	DRDSPLNAK	396	Unambiguous	Isoform of A1A1A2, MayaroE1 OS=Homo sapiens (Human) OX=9606 GN=A1 PE=1 SV=1 - [MayaroE1_HUMAN]	1	1	A1A1A1		HCD	1	0	1	1	141	130	2.92	0	367.79	1	15	1	47190000	3	339.176	1015.51	0	-3	9.88	1032	1032	MS2	13/32	13	32	29jan_CC_Luiza_E1E2_EndoH.raw
High	A	12	YScScGSKPSGTTTTDK	440	Unambiguous	Isoform of B1B1B2, MayaroE2 OS=Homo sapiens (Human) OX=9606 GN=A1 PE=1 SV=1 - [MayaroE2_HUMAN]	1	1	B1B1B1	C3(Carbamidomethyl); C5(Carbamidomethyl)	HCD	1	0	1	1	45	40	4.85	0	392.47	0	9	16	1498000	3	612.927	1836.77	0	-4.06	9.91	1038	1038	MS2	19/64	19	64	29jan_CC_Luiza_E1E2_EndoH.raw
High	A	12	YScScGSKPSGTTTTDK	440	Unambiguous	Isoform of B1B1B2, MayaroE2 OS=Homo sapiens (Human) OX=9606 GN=A1 PE=1 SV=1 - [MayaroE2_HUMAN]	1	1	B1B1B1	C3(Carbamidomethyl); C5(Carbamidomethyl)	HCD	1	0	1	1	51	40	4.7	0	370.42	0	16	7	3654000	3	612.927	1836.76	0	-4.86	9.94	1044	1044	MS2	19/64	19	64	29jan_CC_Luiza_E1E2_EndoH.raw
High	A	12	YScScGSKPSGTTTTDK	440	Unambiguous	Isoform of B1B1B2, MayaroE2 OS=Homo sapiens (Human) OX=9606 GN=A1 PE=1 SV=1 - [MayaroE2_HUMAN]	1	1	B1B1B1	C3(Carbamidomethyl); C5(Carbamidomethyl)	HCD	1	0	1	1	88	69	4.74	0	649.49	0	19	35	388500	2	918.888	1836.77	0	-2.89	9.96	1047	1047	MS2	16/32	16	32	29jan_CC_Luiza_E1E2_EndoH.raw
High	A	12	YScScGSKPSGTTTTDK	440	Unambiguous	Isoform of B1B1B2, MayaroE2 OS=Homo sapiens (Human) OX=9606 GN=A1 PE=1 SV=1 - [MayaroE2_HUMAN]	1	1	B1B1B1	C3(Carbamidomethyl); C5(Carbamidomethyl)	HCD	1	0	1	1	74	56	4.28	0	555.38	0	36	35	311700	2	918.887	1836.77	0	-4.02	9.99	1052	1052	MS2	15/32	15	32	29jan_CC_Luiza_E1E2_EndoH.raw
High	A	12	cQAYVTSHTK	328	Unambiguous	Isoform of B1B1B2, MayaroE2 OS=Homo sapiens (Human) OX=9606 GN=A1 PE=1 SV=1 - [MayaroE2_HUMAN]	1	1	B1B1B1	C1(Carbamidomethyl)	HCD	1	0	1	1	177	161	3.03	0	683.95	0	7	42	883100	2	597.78	1194.55	0	-4.01	10.02	1057	1057	MS2	2021-12-18	12	18	29jan_CC_Luiza_E1E2_EndoH.raw
High	A	12	cQAYVTSHTK	328	Unambiguous	Isoform of B1B1B2, MayaroE2 OS=Homo sapiens (Human) OX=9606 GN=A1 PE=1 SV=1 - [MayaroE2_HUMAN]	1	1	B1B1B1	C1(Carbamidomethyl)	HCD	1	0	1	1	255	257	2.95	0	695.39	0	12	52	664900	2	597.78	1194.55	0	-3.91	10.06	1063	1063	MS2	2021-12-18	12	18	29jan_CC_Luiza_E1E2_EndoH.raw
High	A	12	TINScTVDK	472	Unambiguous	Isoform of B1B1B2, MayaroE2 OS=Homo sapiens (Human) OX=9606 GN=A1 PE=1 SV=1 - [MayaroE2_HUMAN]	1	1	B1B1B1	C5(Carbamidomethyl)	HCD	1	0	1	1	176	182	2.54	0	225.01	0	13	47	787100	2	519.248	1037.49	0	-3.43	10.28	1100	1100	MS2	2021-10-16	10	16	29jan_CC_Luiza_E1E2_EndoH.raw
High	A	12	TINScTVDK	472	Unambiguous	Isoform of B1B1B2, MayaroE2 OS=Homo sapiens (Human) OX=9606 GN=A1 PE=1 SV=1 - [MayaroE2_HUMAN]	1	1	B1B1B1	C5(Carbamidomethyl)	HCD	1	0	1	1	171	178	2.59	0	228.81	0	6	15	2716000	2	519.249	1037.49	0	-2.95	10.3	1104	1104	MS2	2021-10-16	10	16	29jan_CC_Luiza_E1E2_EndoH.raw
High	A	12	YScScGSKPSGTTTTDK	440	Unambiguous	Isoform of B1B1B2, MayaroE2 OS=Homo sapiens (Human) OX=9606 GN=A1 PE=1 SV=1 - [MayaroE2_HUMAN]	1	1	B1B1B1	C3(Carbamidomethyl); C5(Carbamidomethyl)	HCD	1	0	1	1	96	74	3.75	0	389.54	0	2	21	1659000	2	918.888	1836.77	0	-2.42	10.36	1114	1114	MS2	1932-12-01	12	32	29jan_CC_Luiza_E1E2_EndoH.raw
High	A	12	YScScGSKPSGTTTTDK	440	Unambiguous	Isoform of B1B1B2, MayaroE2 OS=Homo sapiens (Human) OX=9606 GN=A1 PE=1 SV=1 - [MayaroE2_HUMAN]	1	1	B1B1B1	C3(Carbamidomethyl); C5(Carbamidomethyl)	HCD	1	0	1	1	107	83	3.98	0	658.02	0	6	5	7194000	2	918.889	1836.77	0	-1.49	10.37	1116	1116	MS2	15/32	15	32	29jan_CC_Luiza_E1E2_EndoH.raw
High	A	12	THVTHHPVSDHEATLR	479	Unambiguous	Isoform of P10321, Ig-like domain-containing protein OS=Homo sapiens (Human) OX=9606 GN=HLA-C PE=1 SV=1 - [A0A0G2JIF0_HUMAN]|Isoform of P10321, Ig-like domain-containing protein OS=Homo sapiens (Human) OX=9606 GN=HLA-C PE=1 SV=1 - [A0A0G2JH50_HUMAN]|Isoform of P10321, Ig-like domain-containing protein OS=Homo sapiens (Human) OX=9606 GN=HLA-C PE=1 SV=1 - [A2BF26_HUMAN]|Isoform of P10321, Ig-like d…	13	13	A0A0G2JIF0;A0A0G2JH50;A2BF26;A0A140T962;A0A140T9J9;A0A140T9B3;A0A140T9U0;A0A140T9M0;A0A140T9W2;A0A1W2PNZ7;A0A1W2PR11;A0A1W2PRX1;A0A1W2PS56		HCD	1	0	1	1	230	215	5.72	0	794.11	0	14	40	565500	4	459.982	1836.91	0	-2.11	10.38	1118	1118	MS2	27/90	27	90	29jan_CC_Luiza_E1E2_EndoH.raw
High	A	12	YScScGSKPSGTTTTDK	440	Unambiguous	Isoform of B1B1B2, MayaroE2 OS=Homo sapiens (Human) OX=9606 GN=A1 PE=1 SV=1 - [MayaroE2_HUMAN]	1	1	B1B1B1	C3(Carbamidomethyl); C5(Carbamidomethyl)	HCD	1	0	1	1	71	52	2.74	0	103.19	0	6	3	31560000	3	612.93	1836.77	0	0.13	10.39	1119	1119	MS2	1964-12-01	12	64	29jan_CC_Luiza_E1E2_EndoH.raw
High	A	12	THVTHHPVSDHEATLR	479	Unambiguous	Isoform of P10321, Ig-like domain-containing protein OS=Homo sapiens (Human) OX=9606 GN=HLA-C PE=1 SV=1 - [A0A0G2JIF0_HUMAN]|Isoform of P10321, Ig-like domain-containing protein OS=Homo sapiens (Human) OX=9606 GN=HLA-C PE=1 SV=1 - [A0A0G2JH50_HUMAN]|Isoform of P10321, Ig-like domain-containing protein OS=Homo sapiens (Human) OX=9606 GN=HLA-C PE=1 SV=1 - [A2BF26_HUMAN]|Isoform of P10321, Ig-like d…	13	13	A0A0G2JIF0;A0A0G2JH50;A2BF26;A0A140T962;A0A140T9J9;A0A140T9B3;A0A140T9U0;A0A140T9M0;A0A140T9W2;A0A1W2PNZ7;A0A1W2PR11;A0A1W2PRX1;A0A1W2PS56		HCD	1	0	1	1	228	208	4.78	0	1117.86	0	23	8	2439000	4	459.982	1836.91	0	-2.64	10.4	1122	1122	MS2	30/90	30	90	29jan_CC_Luiza_E1E2_EndoH.raw
High	A	12	cDSSPDSAEDVRK	527	Unambiguous	Alpha-2-HS-glycoprotein OS=Homo sapiens (Human) OX=9606 GN=AHSG PE=1 SV=2 - [FETUA_HUMAN]	1	1	P02765	C1(Carbamidomethyl)	HCD	1	0	1	1	41	34	3.82	0	942.12	1	16	24	1316000	3	489.211	1465.62	0	-2.97	10.84	1202	1202	MS2	22/48	22	48	29jan_CC_Luiza_E1E2_EndoH.raw
High	A	12	HDYAAAYR	572	Unambiguous	Isoform of A1A1A2, MayaroE1 OS=Homo sapiens (Human) OX=9606 GN=A1 PE=1 SV=1 - [MayaroE1_HUMAN]	1	1	A1A1A1		HCD	1	0	1	1	115	109	3.3	0	609.35	0	28	2	15930000	2	483.723	966.438	0	-4.64	11.57	1338	1338	MS2	13/14	13	14	29jan_CC_Luiza_E1E2_EndoH.raw
High	A	12	IREEYPDR	571	Unambiguous	Tubulin beta 8B OS=Homo sapiens (Human) OX=9606 GN=TUBB8B PE=1 SV=1 - [TBB8B_HUMAN]|Isoform of Q3ZCM7, Tubulin beta chain OS=Homo sapiens (Human) OX=9606 GN=TUBB8 PE=1 SV=1 - [A0A075B736_HUMAN]|Tubulin beta chain OS=Homo sapiens (Human) OX=9606 GN=TUBB PE=1 SV=2 - [TBB5_HUMAN]|Tubulin beta-4B chain OS=Homo sapiens (Human) OX=9606 GN=TUBB4B PE=1 SV=1 - [TBB4B_HUMAN]|Tubulin beta-2A chain OS=Homo s…	11	11	A6NNZ2;A0A075B736;P07437;P68371;Q13885;Q3ZCM7;Q5JP53;Q5SQY0;Q5ST81;Q9BVA1;Q9H4B7		HCD	1	0	1	1	229	224	2.66	0	554.25	1	42	23	1562000	2	539.267	1077.53	0	-5.09	11.58	1339	1339	MS2	2021-11-14	11	14	29jan_CC_Luiza_E1E2_EndoH.raw
High	A	12	HDYAAAYR	572	Unambiguous	Isoform of A1A1A2, MayaroE1 OS=Homo sapiens (Human) OX=9606 GN=A1 PE=1 SV=1 - [MayaroE1_HUMAN]	1	1	A1A1A1		HCD	1	0	1	1	143	130	3.3	0	606.09	0	16	0	117900000	2	483.724	966.44	0	-2.68	11.6	1344	1344	MS2	13/14	13	14	29jan_CC_Luiza_E1E2_EndoH.raw
High	A	12	IEEELGSK	634	Unambiguous	Alpha-enolase OS=Homo sapiens (Human) OX=9606 GN=ENO1 PE=1 SV=2 - [ENOA_HUMAN]|Isoform of P06733, Isoform MBP-1 of Alpha-enolase OS=Homo sapiens (Human) OX=9606 GN=ENO1 PE=1 SV=2 - [ENOA-2_HUMAN]|Isoform of P06733, Alpha-enolase OS=Homo sapiens (Human) OX=9606 GN=ENO1 PE=1 SV=1 - [A0A2R8Y6G6_HUMAN]	3	3	P06733;P06733-2;A0A2R8Y6G6		HCD	1	0	1	1	229	212	2.45	0	690.87	0	20	19	2127000	2	452.733	904.459	0	-3.9	12.26	1466	1466	MS2	2021-10-14	10	14	29jan_CC_Luiza_E1E2_EndoH.raw
High	A	12	IEEELGSK	634	Unambiguous	Alpha-enolase OS=Homo sapiens (Human) OX=9606 GN=ENO1 PE=1 SV=2 - [ENOA_HUMAN]|Isoform of P06733, Isoform MBP-1 of Alpha-enolase OS=Homo sapiens (Human) OX=9606 GN=ENO1 PE=1 SV=2 - [ENOA-2_HUMAN]|Isoform of P06733, Alpha-enolase OS=Homo sapiens (Human) OX=9606 GN=ENO1 PE=1 SV=1 - [A0A2R8Y6G6_HUMAN]	3	3	P06733;P06733-2;A0A2R8Y6G6		HCD	0.1749	0	1	1	227	211	2.63	0	685.09	0	10	12	3722000	2	452.733	904.459	0	-3.76	12.29	1471	1471	MS2	2021-10-14	10	14	29jan_CC_Luiza_E1E2_EndoH.raw
High	A	12	IEEEKEK	635	Unconsidered	Coiled-coil domain-containing protein 181 OS=Homo sapiens (Human) OX=9606 GN=CCDC181 PE=2 SV=1 - [CC181_HUMAN]|Isoform of Q5TID7, Isoform 2 of Coiled-coil domain-containing protein 181 OS=Homo sapiens (Human) OX=9606 GN=CCDC181 PE=4 SV=1 - [CC181-2_HUMAN]|Isoform of Q5TID7, Isoform 3 of Coiled-coil domain-containing protein 181 OS=Homo sapiens (Human) OX=9606 GN=CCDC181 PE=2 SV=1 - [CC181-3_HUMAN]	3	3	Q5TID7;Q5TID7-2;Q5TID7-3		HCD		0.1749	2	2	227	211	2.17	0	403.01	1	10	12	3722000	2	452.733	904.459	0	-3.76	12.29	1471	1471	MS2	2021-08-12	8	12	29jan_CC_Luiza_E1E2_EndoH.raw
High	A	12	LEEEEKK	636	Unconsidered	TRIM6-TRIM34 readthrough, TRIM6-TRIM34 readthrough OS=Homo sapiens (Human) OX=9606 GN=TRIM6-TRIM34 PE=2 SV=1 - [B2RNG4_HUMAN]|Isoform of Q9NQ38, Serine protease inhibitor Kazal-type 5 (Fragment) OS=Homo sapiens (Human) OX=9606 GN=SPINK5 PE=1 SV=1 - [E7EWP9_HUMAN]|Tripartite motif-containing protein 34 OS=Homo sapiens (Human) OX=9606 GN=TRIM34 PE=1 SV=2 - [TRI34_HUMAN]|Isoform of Q9BYJ4, Isoform 2…	7	7	B2RNG4;E7EWP9;Q9BYJ4;Q9BYJ4-2;Q9NQ38;Q9NQ38-2;Q9NQ38-3		HCD		0.1825	3	3	227	211	2.15	0	403.01	1	10	12	3722000	2	452.733	904.459	0	-3.76	12.29	1471	1471	MS2	2021-08-12	8	12	29jan_CC_Luiza_E1E2_EndoH.raw
High	A	12	DSYVGDEAQSK	644	Unambiguous	Isoform of P63267, Actin, gamma-enteric smooth muscle OS=Homo sapiens (Human) OX=9606 GN=ACTG2 PE=1 SV=1 - [B8ZZJ2_HUMAN]|Isoform of P60709, Actin, cytoplasmic 1 (Fragment) OS=Homo sapiens (Human) OX=9606 GN=ACTB PE=1 SV=1 - [C9JTX5_HUMAN]|Isoform of P62736, Actin, aortic smooth muscle (Fragment) OS=Homo sapiens (Human) OX=9606 GN=ACTA2 PE=1 SV=1 - [F6QUT6_HUMAN]|Isoform of P63267, Actin, gamma-e…	22	22	B8ZZJ2;C9JTX5;F6QUT6;F8WB63;G5E9R0;I3L1U9;I3L3R2;J3KT65;K7EM38;P60709;P62736;P63261;P63267;P68032;P68133;A6NL76;C9JFL5;C9JZR7;E7EVS6;A0A2R8Y793;A0A2R8YGF8;C9JUM1		HCD	1	0	1	1	85	85	2.47	0	234.15	0	13	21	1648000	2	599.763	1198.52	0	-3.27	12.3	1472	1472	MS2	2021-11-20	11	20	29jan_CC_Luiza_E1E2_EndoH.raw
High	A	12	DSYVGDEAQSK	644	Unambiguous	Isoform of P63267, Actin, gamma-enteric smooth muscle OS=Homo sapiens (Human) OX=9606 GN=ACTG2 PE=1 SV=1 - [B8ZZJ2_HUMAN]|Isoform of P60709, Actin, cytoplasmic 1 (Fragment) OS=Homo sapiens (Human) OX=9606 GN=ACTB PE=1 SV=1 - [C9JTX5_HUMAN]|Isoform of P62736, Actin, aortic smooth muscle (Fragment) OS=Homo sapiens (Human) OX=9606 GN=ACTA2 PE=1 SV=1 - [F6QUT6_HUMAN]|Isoform of P63267, Actin, gamma-e…	22	22	B8ZZJ2;C9JTX5;F6QUT6;F8WB63;G5E9R0;I3L1U9;I3L3R2;J3KT65;K7EM38;P60709;P62736;P63261;P63267;P68032;P68133;A6NL76;C9JFL5;C9JZR7;E7EVS6;A0A2R8Y793;A0A2R8YGF8;C9JUM1		HCD	1	0	1	1	96	91	2.48	0	239.39	0	10	7	5404000	2	599.763	1198.52	0	-3.78	12.32	1477	1477	MS2	2021-11-20	11	20	29jan_CC_Luiza_E1E2_EndoH.raw
High	A	12	HDYAAAYR	572	Unambiguous	Isoform of A1A1A2, MayaroE1 OS=Homo sapiens (Human) OX=9606 GN=A1 PE=1 SV=1 - [MayaroE1_HUMAN]	1	1	A1A1A1		HCD	1	0	1	1	137	118	3.02	0	579.63	0	27	13	2502000	2	483.725	966.442	0	-0.4	12.63	1531	1531	MS2	13/14	13	14	29jan_CC_Luiza_E1E2_EndoH.raw
High	A	12	ELAQQIQK	669	Unambiguous	Isoform of Q14240, Eukaryotic initiation factor 4A-II OS=Homo sapiens (Human) OX=9606 GN=EIF4A2 PE=1 SV=1 - [E7EQG2_HUMAN]|Isoform of Q14240, Eukaryotic initiation factor 4A-II (Fragment) OS=Homo sapiens (Human) OX=9606 GN=EIF4A2 PE=1 SV=1 - [J3KSN7_HUMAN]|Isoform of P60842, Eukaryotic initiation factor 4A-I OS=Homo sapiens (Human) OX=9606 GN=EIF4A1 PE=1 SV=1 - [J3KT12_HUMAN]|Isoform of P60842, E…	13	13	E7EQG2;J3KSN7;J3KT12;J3KTB5;J3QL43;J3QLN6;J3QR64;P60842;P60842-2;Q14240;Q14240-2;J3KS25;J3QKZ9		HCD	1	0	1	1	143	162	2.25	0	219.11	0	15	69	565900	2	479.271	957.534	0	-2.22	12.63	1532	1532	MS2	2021-07-14	7	14	29jan_CC_Luiza_E1E2_EndoH.raw
High	A	12	HDYAAAYR	572	Unambiguous	Isoform of A1A1A2, MayaroE1 OS=Homo sapiens (Human) OX=9606 GN=A1 PE=1 SV=1 - [MayaroE1_HUMAN]	1	1	A1A1A1		HCD	1	0	1	1	111	98	2.64	0	445.29	0	30	13	2562000	2	483.725	966.442	0	-0.66	12.65	1536	1536	MS2	14/14	14	14	29jan_CC_Luiza_E1E2_EndoH.raw
High	A	12	FGDIQSR	676	Unambiguous	Isoform of A1A1A2, MayaroE1 OS=Homo sapiens (Human) OX=9606 GN=A1 PE=1 SV=1 - [MayaroE1_HUMAN]	1	1	A1A1A1		HCD	1	0	1	1	209	228	2.27	0	262.47	0	5	1	34610000	2	411.708	822.408	0	-3.31	12.68	1542	1542	MS2	2021-08-12	8	12	29jan_CC_Luiza_E1E2_EndoH.raw
High	A	12	FGDIQSR	676	Unambiguous	Isoform of A1A1A2, MayaroE1 OS=Homo sapiens (Human) OX=9606 GN=A1 PE=1 SV=1 - [MayaroE1_HUMAN]	1	1	A1A1A1		HCD	1	0	1	1	233	246	2.24	0	254.27	0	8	0	225000000	2	411.707	822.406	0	-4.94	12.72	1548	1548	MS2	2021-08-12	8	12	29jan_CC_Luiza_E1E2_EndoH.raw
High	A	12	TKVPSPYVK	685	Unambiguous	Isoform of A1A1A2, MayaroE1 OS=Homo sapiens (Human) OX=9606 GN=A1 PE=1 SV=1 - [MayaroE1_HUMAN]	1	1	A1A1A1		HCD	1	0	1	1	85	81	2.22	0	360.81	1	19	11	3368000	2	509.798	1018.59	0	-4.74	12.91	1584	1584	MS2	2021-09-16	9	16	29jan_CC_Luiza_E1E2_EndoH.raw
High	A	12	YAEGHDIAEAAR	699	Unambiguous	Isoform of B1B1B2, MayaroE2 OS=Homo sapiens (Human) OX=9606 GN=A1 PE=1 SV=1 - [MayaroE2_HUMAN]	1	1	B1B1B1		HCD	1	0	1	1	106	133	4.11	0	997.4	0	5	4	10500000	2	651.804	1302.6	0	-4.32	13.07	1614	1614	MS2	15/22	15	22	29jan_CC_Luiza_E1E2_EndoH.raw
High	A	12	STTTGHLIYK	700	Unambiguous	Elongation factor 1-alpha 1 OS=Homo sapiens (Human) OX=9606 GN=EEF1A1 PE=1 SV=1 - [EF1A1_HUMAN]|Elongation factor 1-alpha 2 OS=Homo sapiens (Human) OX=9606 GN=EEF1A2 PE=1 SV=1 - [EF1A2_HUMAN]|Isoform of P68104, Tr-type G domain-containing protein (Fragment) OS=Homo sapiens (Human) OX=9606 GN=EEF1A1 PE=1 SV=1 - [Q5JR01_HUMAN]|Putative elongation factor 1-alpha-like 3 OS=Homo sapiens (Human) OX=960…	12	12	P68104;Q05639;Q5JR01;Q5VTE0;P68104-2;A0A087WV01;A0A087WVQ9;A6PW80;A0A2R8Y488;A0A2R8Y660;A0A2R8YDN5;A0A2U3TZH3		HCD	1	0	1	1	301	280	3.44	0	820.05	0	5	11	3235000	2	560.801	1120.59	0	-5.07	13.09	1618	1618	MS2	2021-12-18	12	18	29jan_CC_Luiza_E1E2_EndoH.raw
High	A	12	YAEGHDIAEAAR	699	Unambiguous	Isoform of B1B1B2, MayaroE2 OS=Homo sapiens (Human) OX=9606 GN=A1 PE=1 SV=1 - [MayaroE2_HUMAN]	1	1	B1B1B1		HCD	1	0	1	1	120	147	4.09	0	1245.53	0	9	1	60180000	2	651.806	1302.6	0	-2.07	13.1	1620	1620	MS2	17/22	17	22	29jan_CC_Luiza_E1E2_EndoH.raw
High	A	12	YAEGHDIAEAAR	699	Unambiguous	Isoform of B1B1B2, MayaroE2 OS=Homo sapiens (Human) OX=9606 GN=A1 PE=1 SV=1 - [MayaroE2_HUMAN]	1	1	B1B1B1		HCD	1	0	1	1	120	146	3.26	0	635.52	0	9	1	60180000	2	651.806	1302.6	0	-2.07	13.12	1622	1622	MS2	2021-12-22	12	22	29jan_CC_Luiza_E1E2_EndoH.raw
High	A	12	STTTGHLIYK	700	Unambiguous	Elongation factor 1-alpha 1 OS=Homo sapiens (Human) OX=9606 GN=EEF1A1 PE=1 SV=1 - [EF1A1_HUMAN]|Elongation factor 1-alpha 2 OS=Homo sapiens (Human) OX=9606 GN=EEF1A2 PE=1 SV=1 - [EF1A2_HUMAN]|Isoform of P68104, Tr-type G domain-containing protein (Fragment) OS=Homo sapiens (Human) OX=9606 GN=EEF1A1 PE=1 SV=1 - [Q5JR01_HUMAN]|Putative elongation factor 1-alpha-like 3 OS=Homo sapiens (Human) OX=960…	12	12	P68104;Q05639;Q5JR01;Q5VTE0;P68104-2;A0A087WV01;A0A087WVQ9;A6PW80;A0A2R8Y488;A0A2R8Y660;A0A2R8YDN5;A0A2U3TZH3		HCD	1	0	1	1	216	195	3.26	0	805.71	0	3	12	3154000	2	560.802	1120.6	0	-3.33	13.12	1623	1623	MS2	2021-12-18	12	18	29jan_CC_Luiza_E1E2_EndoH.raw
High	A	12	YAEGHDIAEAAR	699	Unambiguous	Isoform of B1B1B2, MayaroE2 OS=Homo sapiens (Human) OX=9606 GN=A1 PE=1 SV=1 - [MayaroE2_HUMAN]	1	1	B1B1B1		HCD	1	0	1	1	119	136	3.1	0	505.84	0	8	1	82910000	2	651.807	1302.61	0	-1.14	13.14	1627	1627	MS2	2021-11-22	11	22	29jan_CC_Luiza_E1E2_EndoH.raw
High	A	12	ADVcKHDYAAAYR	731	Unambiguous	Isoform of A1A1A2, MayaroE1 OS=Homo sapiens (Human) OX=9606 GN=A1 PE=1 SV=1 - [MayaroE1_HUMAN]	1	1	A1A1A1	C4(Carbamidomethyl)	HCD	1	0	1	1	155	151	5.53	0	1233.52	1	14	20	1335000	3	513.903	1539.69	0	-4.07	13.49	1693	1693	MS2	21/48	21	48	29jan_CC_Luiza_E1E2_EndoH.raw
High	A	12	ADVcKHDYAAAYR	731	Unambiguous	Isoform of A1A1A2, MayaroE1 OS=Homo sapiens (Human) OX=9606 GN=A1 PE=1 SV=1 - [MayaroE1_HUMAN]	1	1	A1A1A1	C4(Carbamidomethyl)	HCD	1	0	1	1	156	153	5.58	0	1047.6	1	13	15	1748000	3	513.903	1539.69	0	-4.66	13.53	1700	1700	MS2	20/48	20	48	29jan_CC_Luiza_E1E2_EndoH.raw
High	A	12	YAEGHDIAEAAR	699	Unambiguous	Isoform of B1B1B2, MayaroE2 OS=Homo sapiens (Human) OX=9606 GN=A1 PE=1 SV=1 - [MayaroE2_HUMAN]	1	1	B1B1B1		HCD	1	0	1	1	89	105	4.5	0	374.34	0	14	0	161500000	3	434.873	1302.6	0	-3.11	13.58	1710	1710	MS2	17/44	17	44	29jan_CC_Luiza_E1E2_EndoH.raw
High	A	12	YAEGHDIAEAAR	699	Unambiguous	Isoform of B1B1B2, MayaroE2 OS=Homo sapiens (Human) OX=9606 GN=A1 PE=1 SV=1 - [MayaroE2_HUMAN]	1	1	B1B1B1		HCD	1	0	1	1	90	106	4.58	0	422.59	0	12	0	124400000	3	434.873	1302.6	0	-2.69	13.61	1716	1716	MS2	18/44	18	44	29jan_CC_Luiza_E1E2_EndoH.raw
High	A	12	AQYEDIAQK	744	Unambiguous	Keratin, type II cytoskeletal 1 OS=Homo sapiens (Human) OX=9606 GN=KRT1 PE=1 SV=6 - [K2C1_HUMAN]	1	1	P04264		HCD	1	0	1	1	366	377	2.65	0	524.03	0	14	44	928900	2	533.262	1065.52	0	-4.45	13.66	1723	1723	MS2	2021-10-16	10	16	29jan_CC_Luiza_E1E2_EndoH.raw
High	A	12	TILSQQSGNVK	750	Unambiguous	Isoform of B1B1B2, MayaroE2 OS=Homo sapiens (Human) OX=9606 GN=A1 PE=1 SV=1 - [MayaroE2_HUMAN]	1	1	B1B1B1		HCD	1	0	1	1	183	220	3.33	0	579.88	0	58	32	880500	2	587.823	1174.64	0	-2.53	13.76	1742	1742	MS2	14/20	14	20	29jan_CC_Luiza_E1E2_EndoH.raw
High	A	12	TILSQQSGNVK	750	Unambiguous	Isoform of B1B1B2, MayaroE2 OS=Homo sapiens (Human) OX=9606 GN=A1 PE=1 SV=1 - [MayaroE2_HUMAN]	1	1	B1B1B1		HCD	1	0	1	1	164	196	2.83	0	247.11	0	6	3	24940000	2	587.824	1174.64	0	-1.39	13.79	1748	1748	MS2	2021-11-20	11	20	29jan_CC_Luiza_E1E2_EndoH.raw
High	A	12	TILSQQSGNVK	750	Unambiguous	Isoform of B1B1B2, MayaroE2 OS=Homo sapiens (Human) OX=9606 GN=A1 PE=1 SV=1 - [MayaroE2_HUMAN]	1	1	B1B1B1		HCD	1	0	1	1	162	195	2.71	0	257.47	0	7	1	117300000	2	587.824	1174.64	0	-1.39	13.83	1754	1754	MS2	2021-11-20	11	20	29jan_CC_Luiza_E1E2_EndoH.raw
High	A	12	TKVPSPYVK	685	Unambiguous	Isoform of A1A1A2, MayaroE1 OS=Homo sapiens (Human) OX=9606 GN=A1 PE=1 SV=1 - [MayaroE1_HUMAN]	1	1	A1A1A1		HCD	1	0	1	1	150	143	2.73	0	453.31	1	30	44	700200	3	340.201	1018.59	0	-5.68	14.05	1796	1796	MS2	13/32	13	32	29jan_CC_Luiza_E1E2_EndoH.raw
High	A	12	YAEGHDIAEAAR	699	Unambiguous	Isoform of B1B1B2, MayaroE2 OS=Homo sapiens (Human) OX=9606 GN=A1 PE=1 SV=1 - [MayaroE2_HUMAN]	1	1	B1B1B1		HCD	1	0	1	1	96	124	3.77	0	828.49	0	19	15	2115000	2	651.803	1302.6	0	-7.13	14.11	1806	1806	MS2	14/22	14	22	29jan_CC_Luiza_E1E2_EndoH.raw
High	A	12	YAEGHDIAEAAR	699	Unambiguous	Isoform of B1B1B2, MayaroE2 OS=Homo sapiens (Human) OX=9606 GN=A1 PE=1 SV=1 - [MayaroE2_HUMAN]	1	1	B1B1B1		HCD	1	0	1	1	95	124	3.65	0	721.48	0	18	13	2476000	2	651.803	1302.6	0	-7.23	14.14	1812	1812	MS2	13/22	13	22	29jan_CC_Luiza_E1E2_EndoH.raw
High	A	12	HDYAAAYR	572	Unambiguous	Isoform of A1A1A2, MayaroE1 OS=Homo sapiens (Human) OX=9606 GN=A1 PE=1 SV=1 - [MayaroE1_HUMAN]	1	1	A1A1A1		HCD	1	0	1	1	146	144	2.57	0	631.72	0	24	77	433900	2	483.722	966.437	0	-5.77	14.17	1816	1816	MS2	13/14	13	14	29jan_CC_Luiza_E1E2_EndoH.raw
High	A	12	LSVDYGK	811	Unambiguous	Isoform of P68366, Isoform 2 of Tubulin alpha-4A chain OS=Homo sapiens (Human) OX=9606 GN=TUBA4A PE=1 SV=1 - [TBA4A-2_HUMAN]|Isoform of P68366, Tubulin domain-containing protein (Fragment) OS=Homo sapiens (Human) OX=9606 GN=TUBA4A PE=1 SV=1 - [C9JDS9_HUMAN]|Isoform of P68366, Tubulin alpha chain (Fragment) OS=Homo sapiens (Human) OX=9606 GN=TUBA4A PE=1 SV=1 - [C9JEV8_HUMAN]|Isoform of P68366, Tub…	14	14	P68366-2;C9JDS9;C9JEV8;C9JJQ8;C9JQ00;F5H5D3;F8VQQ4;Q71U36-2;P68363;P68366;P0DPH7;P0DPH7-2;Q71U36;Q9BQE3		HCD	1	0	1	1	120	114	2.23	0	359.6	0	76	88	295000	2	391.207	781.406	0	-4.25	14.31	1839	1839	MS2	2021-08-12	8	12	29jan_CC_Luiza_E1E2_EndoH.raw
High	A	12	TAVcDIPPR	832	Unambiguous	Tubulin beta 8B OS=Homo sapiens (Human) OX=9606 GN=TUBB8B PE=1 SV=1 - [TBB8B_HUMAN]|Isoform of Q3ZCM7, Tubulin beta chain OS=Homo sapiens (Human) OX=9606 GN=TUBB8 PE=1 SV=1 - [A0A075B736_HUMAN]|Tubulin beta-4A chain OS=Homo sapiens (Human) OX=9606 GN=TUBB4A PE=1 SV=2 - [TBB4A_HUMAN]|Tubulin beta chain OS=Homo sapiens (Human) OX=9606 GN=TUBB PE=1 SV=2 - [TBB5_HUMAN]|Tubulin beta-4B chain OS=Homo s…	11	11	A6NNZ2;A0A075B736;P04350;P07437;P68371;Q13885;Q3ZCM7;Q5JP53;Q5SQY0;Q5ST81;Q9BVA1	C4(Carbamidomethyl)	HCD	1	0	1	1	96	117	2.61	0	1355.12	0	50	95	343300	2	514.762	1028.52	0	-2.67	14.57	1882	1882	MS2	14/16	14	16	29jan_CC_Luiza_E1E2_EndoH.raw
High	A	12	EDMAALEK	835	Unambiguous	Isoform of P68366, Isoform 2 of Tubulin alpha-4A chain OS=Homo sapiens (Human) OX=9606 GN=TUBA4A PE=1 SV=1 - [TBA4A-2_HUMAN]|Isoform of Q9BQE3, Tubulin alpha chain OS=Homo sapiens (Human) OX=9606 GN=TUBA1C PE=1 SV=1 - [F5H5D3_HUMAN]|Isoform of Q71U36, Isoform 2 of Tubulin alpha-1A chain OS=Homo sapiens (Human) OX=9606 GN=TUBA1A PE=1 SV=1 - [TBA1A-2_HUMAN]|Tubulin alpha-1B chain OS=Homo sapiens (H…	8	8	P68366-2;F5H5D3;Q71U36-2;P68363;P68366;Q71U36;Q9BQE3;P68363-2		HCD	1	0	1	1	150	157	2.3	0	632.97	0	14	74	560700	2	453.714	906.421	0	-2.91	14.6	1887	1887	MS2	2021-09-14	9	14	29jan_CC_Luiza_E1E2_EndoH.raw
High	A	12	YAEGHDIAEAAR	699	Unambiguous	Isoform of B1B1B2, MayaroE2 OS=Homo sapiens (Human) OX=9606 GN=A1 PE=1 SV=1 - [MayaroE2_HUMAN]	1	1	B1B1B1		HCD	1	0	1	1	92	108	4.26	0	412.74	0	6	18	1851000	3	434.873	1302.6	0	-2.62	14.63	1891	1891	MS2	18/44	18	44	29jan_CC_Luiza_E1E2_EndoH.raw
High	A	12	EDMAALEK	835	Unambiguous	Isoform of P68366, Isoform 2 of Tubulin alpha-4A chain OS=Homo sapiens (Human) OX=9606 GN=TUBA4A PE=1 SV=1 - [TBA4A-2_HUMAN]|Isoform of Q9BQE3, Tubulin alpha chain OS=Homo sapiens (Human) OX=9606 GN=TUBA1C PE=1 SV=1 - [F5H5D3_HUMAN]|Isoform of Q71U36, Isoform 2 of Tubulin alpha-1A chain OS=Homo sapiens (Human) OX=9606 GN=TUBA1A PE=1 SV=1 - [TBA1A-2_HUMAN]|Tubulin alpha-1B chain OS=Homo sapiens (H…	8	8	P68366-2;F5H5D3;Q71U36-2;P68363;P68366;Q71U36;Q9BQE3;P68363-2		HCD	1	0	1	1	150	158	2.19	0	636.26	0	7	47	885600	2	453.714	906.421	0	-2.91	14.63	1892	1892	MS2	2021-09-14	9	14	29jan_CC_Luiza_E1E2_EndoH.raw
High	A	12	YAEGHDIAEAAR	699	Unambiguous	Isoform of B1B1B2, MayaroE2 OS=Homo sapiens (Human) OX=9606 GN=A1 PE=1 SV=1 - [MayaroE2_HUMAN]	1	1	B1B1B1		HCD	1	0	1	1	103	113	4.1	0	419.7	0	4	17	1913000	3	434.873	1302.6	0	-1.99	14.65	1896	1896	MS2	18/44	18	44	29jan_CC_Luiza_E1E2_EndoH.raw
High	A	12	TILSQQSGNVK	750	Unambiguous	Isoform of B1B1B2, MayaroE2 OS=Homo sapiens (Human) OX=9606 GN=A1 PE=1 SV=1 - [MayaroE2_HUMAN]	1	1	B1B1B1		HCD	1	0	1	1	135	165	2.7	0	274.59	0	3	8	5016000	2	587.824	1174.64	0	-1.29	14.78	1920	1920	MS2	2021-11-20	11	20	29jan_CC_Luiza_E1E2_EndoH.raw
High	A	12	AELAHSPLPAK	858	Unambiguous	Isoform of Q9BRK3, Isoform 3 of Matrix remodeling-associated protein 8 OS=Homo sapiens (Human) OX=9606 GN=MXRA8 PE=1 SV=1 - [MXRA8-3_HUMAN]|Matrix remodeling-associated protein 8 OS=Homo sapiens (Human) OX=9606 GN=MXRA8 PE=1 SV=1 - [MXRA8_HUMAN]|Isoform of Q9BRK3, Isoform 2 of Matrix remodeling-associated protein 8 OS=Homo sapiens (Human) OX=9606 GN=MXRA8 PE=1 SV=1 - [MXRA8-2_HUMAN]|Isoform of Q9…	4	4	Q9BRK3-3;Q9BRK3;Q9BRK3-2;Q9BRK3-4		HCD	1	0	1	1	213	191	3.77	0	446.73	0	26	64	408400	3	378.548	1133.63	0	-0.9	14.8	1924	1924	MS2	14/40	14	40	29jan_CC_Luiza_E1E2_EndoH.raw
High	A	12	TILSQQSGNVK	750	Unambiguous	Isoform of B1B1B2, MayaroE2 OS=Homo sapiens (Human) OX=9606 GN=A1 PE=1 SV=1 - [MayaroE2_HUMAN]	1	1	B1B1B1		HCD	1	0	1	1	147	170	2.86	0	276.06	0	4	9	4008000	2	587.823	1174.64	0	-2.64	14.82	1926	1926	MS2	2021-11-20	11	20	29jan_CC_Luiza_E1E2_EndoH.raw
High	A	12	FGDIQSR	676	Unambiguous	Isoform of A1A1A2, MayaroE1 OS=Homo sapiens (Human) OX=9606 GN=A1 PE=1 SV=1 - [MayaroE1_HUMAN]	1	1	A1A1A1		HCD	1	0	1	1	209	227	2.44	0	244.43	0	3	75	585100	2	411.707	822.408	0	-3.38	14.84	1930	1930	MS2	2021-08-12	8	12	29jan_CC_Luiza_E1E2_EndoH.raw
High	A	12	FGDIQSR	676	Unambiguous	Isoform of A1A1A2, MayaroE1 OS=Homo sapiens (Human) OX=9606 GN=A1 PE=1 SV=1 - [MayaroE1_HUMAN]	1	1	A1A1A1		HCD	1	0	1	1	236	246	2.47	0	245.94	0	14	71	542500	2	411.707	822.407	0	-3.9	14.87	1935	1935	MS2	2021-08-12	8	12	29jan_CC_Luiza_E1E2_EndoH.raw
High	A	12	cELAcIK	869	Unambiguous	Sushi, nidogen and EGF-like domain-containing protein 1 OS=Homo sapiens (Human) OX=9606 GN=SNED1 PE=2 SV=2 - [SNED1_HUMAN]|Isoform of Q8TER0, Isoform 2 of Sushi, nidogen and EGF-like domain-containing protein 1 OS=Homo sapiens (Human) OX=9606 GN=SNED1 PE=2 SV=2 - [SNED1-3_HUMAN]|Isoform of Q8TER0, Isoform 3 of Sushi, nidogen and EGF-like domain-containing protein 1 OS=Homo sapiens (Human) OX=9606…	4	4	Q8TER0;Q8TER0-3;Q8TER0-4;B5MEF5	C1(Carbamidomethyl); C5(Carbamidomethyl)	HCD	1	0	1	1	196	209	2.13	0	584.62	0	46	80	314400	2	447.213	893.418	0	-4.23	14.9	1940	1940	MS2	2021-09-12	9	12	29jan_CC_Luiza_E1E2_EndoH.raw
High	A	12	VEILANDQGNR	873	Unambiguous	Isoform of P11142, Heat shock cognate 71 kDa protein (Fragment) OS=Homo sapiens (Human) OX=9606 GN=HSPA8 PE=1 SV=1 - [E9PI65_HUMAN]|Isoform of P11142, Heat shock cognate 71 kDa protein OS=Homo sapiens (Human) OX=9606 GN=HSPA8 PE=1 SV=1 - [E9PKE3_HUMAN]|Isoform of P11142, Heat shock cognate 71 kDa protein (Fragment) OS=Homo sapiens (Human) OX=9606 GN=HSPA8 PE=1 SV=1 - [E9PLF4_HUMAN]|Isoform of P11…	20	20	E9PI65;E9PKE3;E9PLF4;E9PN25;E9PNE6;E9PPY6;E9PQK7;E9PQQ4;P0DMV8;P0DMV8-2;P11021;P11142;P11142-2;P34931;P54652;Q53FA3;A0A0G2JIW1;E9PK54;P17066;P48741		HCD	1	0	1	1	204	201	3.27	0	585.07	0	22	101	299900	2	614.814	1228.62	0	-5.37	14.91	1941	1941	MS2	2021-12-20	12	20	29jan_CC_Luiza_E1E2_EndoH.raw
High	A	12	VEIIANDQGNR	873	Unambiguous	Isoform of P11142, Heat shock cognate 71 kDa protein (Fragment) OS=Homo sapiens (Human) OX=9606 GN=HSPA8 PE=1 SV=1 - [E9PI65_HUMAN]|Isoform of P11142, Heat shock cognate 71 kDa protein OS=Homo sapiens (Human) OX=9606 GN=HSPA8 PE=1 SV=1 - [E9PKE3_HUMAN]|Isoform of P11142, Heat shock cognate 71 kDa protein (Fragment) OS=Homo sapiens (Human) OX=9606 GN=HSPA8 PE=1 SV=1 - [E9PLF4_HUMAN]|Isoform of P11…	20	20	E9PI65;E9PKE3;E9PLF4;E9PN25;E9PNE6;E9PPY6;E9PQK7;E9PQQ4;P0DMV8;P0DMV8-2;P11021;P11142;P11142-2;P34931;P54652;Q53FA3;A0A0G2JIW1;E9PK54;P17066;P48741		HCD	1	0	1	2	204	201	3.27	0	585.07	0	22	101	299900	2	614.814	1228.62	0	-5.37	14.91	1941	1941	MS2	2021-12-20	12	20	29jan_CC_Luiza_E1E2_EndoH.raw
High	A	12	VTMQNLNDR	891	Unambiguous	Keratin, type I cytoskeletal 14 OS=Homo sapiens (Human) OX=9606 GN=KRT14 PE=1 SV=4 - [K1C14_HUMAN]|Keratin, type I cytoskeletal 16 OS=Homo sapiens (Human) OX=9606 GN=KRT16 PE=1 SV=4 - [K1C16_HUMAN]|Keratin, type I cytoskeletal 10 OS=Homo sapiens (Human) OX=9606 GN=KRT10 PE=1 SV=6 - [K1C10_HUMAN]|Keratin, type I cytoskeletal 28 OS=Homo sapiens (Human) OX=9606 GN=KRT28 PE=1 SV=2 - [K1C28_HUMAN]|Ker…	7	7	P02533;P08779;P13645;Q7Z3Y7;Q7Z3Y8;Q7Z3Y9;Q7Z3Z0		HCD	1	0	1	1	140	141	2.71	0	864.16	0	46	80	457400	2	545.766	1090.53	0	-4.9	15.05	1965	1965	MS2	2021-12-16	12	16	29jan_CC_Luiza_E1E2_EndoH.raw
High	A	12	VTMQNLNDR	891	Unambiguous	Keratin, type I cytoskeletal 14 OS=Homo sapiens (Human) OX=9606 GN=KRT14 PE=1 SV=4 - [K1C14_HUMAN]|Keratin, type I cytoskeletal 16 OS=Homo sapiens (Human) OX=9606 GN=KRT16 PE=1 SV=4 - [K1C16_HUMAN]|Keratin, type I cytoskeletal 10 OS=Homo sapiens (Human) OX=9606 GN=KRT10 PE=1 SV=6 - [K1C10_HUMAN]|Keratin, type I cytoskeletal 28 OS=Homo sapiens (Human) OX=9606 GN=KRT28 PE=1 SV=2 - [K1C28_HUMAN]|Ker…	7	7	P02533;P08779;P13645;Q7Z3Y7;Q7Z3Y8;Q7Z3Y9;Q7Z3Z0		HCD	1	0	1	1	222	210	2.91	0	574.46	0	6	48	827300	2	545.767	1090.53	0	-3.66	15.08	1969	1969	MS2	2021-09-16	9	16	29jan_CC_Luiza_E1E2_EndoH.raw
High	A	12	WGNHKPQR	4	Unambiguous	Isoform of B1B1B2, MayaroE2 OS=Homo sapiens (Human) OX=9606 GN=A1 PE=1 SV=1 - [MayaroE2_HUMAN]	1	1	B1B1B1		HCD	1	0	1	1	240	221	2.82	0	316.44	0	31	78	345000	3	341.514	1022.53	0	-1.51	15.12	1976	1976	MS2	2021-12-28	12	28	29jan_CC_Luiza_E1E2_EndoH.raw
High	A	12	STANHFNAYK	905	Unambiguous	Isoform of B1B1B2, MayaroE2 OS=Homo sapiens (Human) OX=9606 GN=A1 PE=1 SV=1 - [MayaroE2_HUMAN]	1	1	B1B1B1		HCD	1	0	1	1	286	280	3.55	0	388.18	0	6	110	284400	3	384.852	1152.54	0	-1.05	15.13	1978	1978	MS2	1936-12-01	12	36	29jan_CC_Luiza_E1E2_EndoH.raw
High	A	12	STANHFNAYK	905	Unambiguous	Isoform of B1B1B2, MayaroE2 OS=Homo sapiens (Human) OX=9606 GN=A1 PE=1 SV=1 - [MayaroE2_HUMAN]	1	1	B1B1B1		HCD	1	0	1	1	243	226	3.54	0	389.52	0	14	119	252100	3	384.852	1152.54	0	-1.53	15.16	1982	1982	MS2	1936-12-01	12	36	29jan_CC_Luiza_E1E2_EndoH.raw
High	A	12	ALQATVGNSYK	915	Unambiguous	Isoform of P11279, Isoform 2 of Lysosome-associated membrane glycoprotein 1 OS=Homo sapiens (Human) OX=9606 GN=LAMP1 PE=1 SV=3 - [LAMP1-2_HUMAN]|Lysosome-associated membrane glycoprotein 1 OS=Homo sapiens (Human) OX=9606 GN=LAMP1 PE=1 SV=3 - [LAMP1_HUMAN]	2	2	P11279-2;P11279		HCD	1	0	1	1	218	220	2.65	0	425.43	0	70	83	181700	2	576.306	1151.6	0	-0.56	15.16	1984	1984	MS2	2021-10-20	10	20	29jan_CC_Luiza_E1E2_EndoH.raw
High	A	12	HDYAAAYR	572	Unambiguous	Isoform of A1A1A2, MayaroE1 OS=Homo sapiens (Human) OX=9606 GN=A1 PE=1 SV=1 - [MayaroE1_HUMAN]	1	1	A1A1A1		HCD	1	0	1	1	124	116	3.21	0	595.82	0	14	103	359400	2	483.724	966.441	0	-1.86	15.2	1989	1989	MS2	13/14	13	14	29jan_CC_Luiza_E1E2_EndoH.raw
High	A	12	HDYAAAYR	572	Unambiguous	Isoform of A1A1A2, MayaroE1 OS=Homo sapiens (Human) OX=9606 GN=A1 PE=1 SV=1 - [MayaroE1_HUMAN]	1	1	A1A1A1		HCD	1	0	1	1	123	116	3.21	0	598.96	0	12	115	349700	2	483.724	966.441	0	-1.79	15.23	1993	1993	MS2	13/14	13	14	29jan_CC_Luiza_E1E2_EndoH.raw
High	A	12	SAVENcQDSWR	936	Unambiguous	Isoform of P52209, Isoform 2 of 6-phosphogluconate dehydrogenase, decarboxylating OS=Homo sapiens (Human) OX=9606 GN=PGD PE=1 SV=3 - [6PGD-2_HUMAN]|6-phosphogluconate dehydrogenase, decarboxylating OS=Homo sapiens (Human) OX=9606 GN=PGD PE=1 SV=3 - [6PGD_HUMAN]	2	2	P52209-2;P52209	C6(Carbamidomethyl)	HCD	1	0	1	1	52	53	3.24	0	850.5	0	19	199	145600	2	676.287	1351.57	0	-1.69	15.24	1996	1996	MS2	2021-12-20	12	20	29jan_CC_Luiza_E1E2_EndoH.raw
High	A	12	VPSPYVK	708	Unambiguous	Isoform of A1A1A2, MayaroE1 OS=Homo sapiens (Human) OX=9606 GN=A1 PE=1 SV=1 - [MayaroE1_HUMAN]	1	1	A1A1A1		HCD	1	0	1	1	120	139	2.13	0	304.35	0	61	77	281800	2	395.228	789.449	0	-1.54	15.27	1999	1999	MS2	2021-10-12	10	12	29jan_CC_Luiza_E1E2_EndoH.raw
High	A	12	EVDEQmLNVQNK	948	Unambiguous	Tubulin beta chain OS=Homo sapiens (Human) OX=9606 GN=TUBB PE=1 SV=2 - [TBB5_HUMAN]|Tubulin beta-4B chain OS=Homo sapiens (Human) OX=9606 GN=TUBB4B PE=1 SV=1 - [TBB4B_HUMAN]|Tubulin beta-2A chain OS=Homo sapiens (Human) OX=9606 GN=TUBB2A PE=1 SV=1 - [TBB2A_HUMAN]|Isoform of P07437, Tubulin beta chain OS=Homo sapiens (Human) OX=9606 GN=TUBB PE=1 SV=1 - [Q5JP53_HUMAN]|Isoform of P07437, Tubulin bet…	6	6	P07437;P68371;Q13885;Q5JP53;Q5ST81;Q9BVA1	M6(Oxidation)	HCD	1	0	1	1	170	189	3.06	0	373.6	0	5	76	431000	2	731.844	1462.68	0	-1.79	15.34	2010	2010	MS2	2021-11-22	11	22	29jan_CC_Luiza_E1E2_EndoH.raw
High	A	12	EVDEQmLNVQNK	948	Unambiguous	Tubulin beta chain OS=Homo sapiens (Human) OX=9606 GN=TUBB PE=1 SV=2 - [TBB5_HUMAN]|Tubulin beta-4B chain OS=Homo sapiens (Human) OX=9606 GN=TUBB4B PE=1 SV=1 - [TBB4B_HUMAN]|Tubulin beta-2A chain OS=Homo sapiens (Human) OX=9606 GN=TUBB2A PE=1 SV=1 - [TBB2A_HUMAN]|Isoform of P07437, Tubulin beta chain OS=Homo sapiens (Human) OX=9606 GN=TUBB PE=1 SV=1 - [Q5JP53_HUMAN]|Isoform of P07437, Tubulin bet…	6	6	P07437;P68371;Q13885;Q5JP53;Q5ST81;Q9BVA1	M6(Oxidation)	HCD	1	0	1	1	168	189	2.6	0	372.31	0	3	48	682600	2	731.845	1462.68	0	-1.37	15.38	2016	2016	MS2	2021-11-22	11	22	29jan_CC_Luiza_E1E2_EndoH.raw
High	A	12	LNFSHGTHEYHAETIK	956	Unambiguous	Isoform of P14618, Pyruvate kinase OS=Homo sapiens (Human) OX=9606 GN=PKM PE=1 SV=1 - [H3BQ34_HUMAN]|Isoform of P14618, PK domain-containing protein (Fragment) OS=Homo sapiens (Human) OX=9606 GN=PKM PE=1 SV=1 - [H3BT25_HUMAN]|Isoform of P14618, PK domain-containing protein (Fragment) OS=Homo sapiens (Human) OX=9606 GN=PKM PE=1 SV=1 - [H3BTJ2_HUMAN]|Isoform of P14618, Pyruvate kinase (Fragment) OS…	7	7	H3BQ34;H3BT25;H3BTJ2;H3BTN5;H3BUW1;P14618;P14618-2		HCD	1	0	1	1	354	401	4.84	0	392.27	0	4	25	874400	4	471.731	1883.9	0	-1.59	15.42	2023	2023	MS2	20/90	20	90	29jan_CC_Luiza_E1E2_EndoH.raw
High	A	12	SEITELR	952	Unambiguous	Keratin, type I cytoskeletal 10 OS=Homo sapiens (Human) OX=9606 GN=KRT10 PE=1 SV=6 - [K1C10_HUMAN]	1	1	P13645		HCD	1	0	1	1	258	264	2.11	0	444.55	0	24	73	512800	2	424.229	847.451	0	-1.22	15.43	2025	2025	MS2	2021-08-12	8	12	29jan_CC_Luiza_E1E2_EndoH.raw
High	A	12	QITASSFK	967	Unambiguous	Coagulation factor V OS=Homo sapiens (Human) OX=9606 GN=F5 PE=1 SV=4 - [FA5_HUMAN]|Isoform of P12259, Coagulation factor V OS=Homo sapiens (Human) OX=9606 GN=F5 PE=1 SV=1 - [A0A0A0MRJ7_HUMAN]	2	2	P12259;A0A0A0MRJ7		HCD	1	0	1	1	122	116	2.47	0	492.04	0	9	109	358100	2	441.239	881.472	0	-1.29	15.43	2026	2026	MS2	2021-09-14	9	14	29jan_CC_Luiza_E1E2_EndoH.raw
High	A	12	LNFSHGTHEYHAETIK	956	Unambiguous	Isoform of P14618, Pyruvate kinase OS=Homo sapiens (Human) OX=9606 GN=PKM PE=1 SV=1 - [H3BQ34_HUMAN]|Isoform of P14618, PK domain-containing protein (Fragment) OS=Homo sapiens (Human) OX=9606 GN=PKM PE=1 SV=1 - [H3BT25_HUMAN]|Isoform of P14618, PK domain-containing protein (Fragment) OS=Homo sapiens (Human) OX=9606 GN=PKM PE=1 SV=1 - [H3BTJ2_HUMAN]|Isoform of P14618, Pyruvate kinase (Fragment) OS…	7	7	H3BQ34;H3BT25;H3BTJ2;H3BTN5;H3BUW1;P14618;P14618-2		HCD	1	0	1	1	359	407	4.6	0	332.51	0	3	11	2121000	4	471.73	1883.9	0	-2.3	15.45	2028	2028	MS2	19/90	19	90	29jan_CC_Luiza_E1E2_EndoH.raw
High	A	12	QEYDESGPSIVHR	989	Unambiguous	POTE ankyrin domain family member F OS=Homo sapiens (Human) OX=9606 GN=POTEF PE=1 SV=2 - [POTEF_HUMAN]|POTE ankyrin domain family member I OS=Homo sapiens (Human) OX=9606 GN=POTEI PE=3 SV=1 - [POTEI_HUMAN]|POTE ankyrin domain family member J OS=Homo sapiens (Human) OX=9606 GN=POTEJ PE=3 SV=1 - [POTEJ_HUMAN]|Actin, cytoplasmic 1 OS=Homo sapiens (Human) OX=9606 GN=ACTB PE=1 SV=1 - [ACTB_HUMAN]|Acti…	8	8	A5A3E0;P0CG38;P0CG39;P60709;P63261;Q6S8J3;Q9BYX7;A0A2R8YFE2		HCD	1	0	1	1	126	182	5.38	0	856.86	0	7	12	2240000	3	506.238	1516.7	0	-1.42	15.59	2052	2052	MS2	20/48	20	48	29jan_CC_Luiza_E1E2_EndoH.raw
High	A	12	QEYDESGPSIVHR	989	Unambiguous	POTE ankyrin domain family member F OS=Homo sapiens (Human) OX=9606 GN=POTEF PE=1 SV=2 - [POTEF_HUMAN]|POTE ankyrin domain family member I OS=Homo sapiens (Human) OX=9606 GN=POTEI PE=3 SV=1 - [POTEI_HUMAN]|POTE ankyrin domain family member J OS=Homo sapiens (Human) OX=9606 GN=POTEJ PE=3 SV=1 - [POTEJ_HUMAN]|Actin, cytoplasmic 1 OS=Homo sapiens (Human) OX=9606 GN=ACTB PE=1 SV=1 - [ACTB_HUMAN]|Acti…	8	8	A5A3E0;P0CG38;P0CG39;P60709;P63261;Q6S8J3;Q9BYX7;A0A2R8YFE2		HCD	1	0	1	1	148	186	4.4	0	1125.79	0	12	84	315100	2	758.852	1516.7	0	-3.32	15.6	2053	2053	MS2	15/24	15	24	29jan_CC_Luiza_E1E2_EndoH.raw
High	A	12	QEYDESGPSIVHR	989	Unambiguous	POTE ankyrin domain family member F OS=Homo sapiens (Human) OX=9606 GN=POTEF PE=1 SV=2 - [POTEF_HUMAN]|POTE ankyrin domain family member I OS=Homo sapiens (Human) OX=9606 GN=POTEI PE=3 SV=1 - [POTEI_HUMAN]|POTE ankyrin domain family member J OS=Homo sapiens (Human) OX=9606 GN=POTEJ PE=3 SV=1 - [POTEJ_HUMAN]|Actin, cytoplasmic 1 OS=Homo sapiens (Human) OX=9606 GN=ACTB PE=1 SV=1 - [ACTB_HUMAN]|Acti…	8	8	A5A3E0;P0CG38;P0CG39;P60709;P63261;Q6S8J3;Q9BYX7;A0A2R8YFE2		HCD	1	0	1	1	128	181	5.48	0	963.59	0	4	5	6096000	3	506.238	1516.7	0	-1.23	15.63	2058	2058	MS2	21/48	21	48	29jan_CC_Luiza_E1E2_EndoH.raw
High	A	12	QEYDESGPSIVHR	989	Unambiguous	POTE ankyrin domain family member F OS=Homo sapiens (Human) OX=9606 GN=POTEF PE=1 SV=2 - [POTEF_HUMAN]|POTE ankyrin domain family member I OS=Homo sapiens (Human) OX=9606 GN=POTEI PE=3 SV=1 - [POTEI_HUMAN]|POTE ankyrin domain family member J OS=Homo sapiens (Human) OX=9606 GN=POTEJ PE=3 SV=1 - [POTEJ_HUMAN]|Actin, cytoplasmic 1 OS=Homo sapiens (Human) OX=9606 GN=ACTB PE=1 SV=1 - [ACTB_HUMAN]|Acti…	8	8	A5A3E0;P0CG38;P0CG39;P60709;P63261;Q6S8J3;Q9BYX7;A0A2R8YFE2		HCD	1	0	1	1	144	177	4.39	0	1141.07	0	4	37	763000	2	758.853	1516.7	0	-3.16	15.64	2059	2059	MS2	15/24	15	24	29jan_CC_Luiza_E1E2_EndoH.raw
High	A	12	YAEGHDIAEAAR	699	Unambiguous	Isoform of B1B1B2, MayaroE2 OS=Homo sapiens (Human) OX=9606 GN=A1 PE=1 SV=1 - [MayaroE2_HUMAN]	1	1	B1B1B1		HCD	1	0	1	1	113	118	4.4	0	439.92	0	7	43	733800	3	434.873	1302.6	0	-2.2	15.67	2065	2065	MS2	18/44	18	44	29jan_CC_Luiza_E1E2_EndoH.raw
High	A	12	IGAEVYHNLK	1004	Unambiguous	Isoform of P06733, Enolase_N domain-containing protein (Fragment) OS=Homo sapiens (Human) OX=9606 GN=ENO1 PE=1 SV=1 - [K7EM90_HUMAN]|Alpha-enolase OS=Homo sapiens (Human) OX=9606 GN=ENO1 PE=1 SV=2 - [ENOA_HUMAN]|Isoform of P06733, Isoform MBP-1 of Alpha-enolase OS=Homo sapiens (Human) OX=9606 GN=ENO1 PE=1 SV=2 - [ENOA-2_HUMAN]|Isoform of P06733, Alpha-enolase OS=Homo sapiens (Human) OX=9606 GN=EN…	4	4	K7EM90;P06733;P06733-2;A0A2R8Y6G6		HCD	1	0	1	1	166	156	3.32	0	595.47	0	9	28	1145000	3	381.876	1143.61	0	-1.57	15.7	2070	2070	MS2	15/36	15	36	29jan_CC_Luiza_E1E2_EndoH.raw
High	A	12	YAEGHDIAEAAR	699	Unambiguous	Isoform of B1B1B2, MayaroE2 OS=Homo sapiens (Human) OX=9606 GN=A1 PE=1 SV=1 - [MayaroE2_HUMAN]	1	1	B1B1B1		HCD	1	0	1	1	107	114	4.21	0	370.18	0	11	46	667200	3	434.873	1302.61	0	-1.78	15.71	2071	2071	MS2	17/44	17	44	29jan_CC_Luiza_E1E2_EndoH.raw
High	A	12	IGAEVYHNLK	1004	Unambiguous	Isoform of P06733, Enolase_N domain-containing protein (Fragment) OS=Homo sapiens (Human) OX=9606 GN=ENO1 PE=1 SV=1 - [K7EM90_HUMAN]|Alpha-enolase OS=Homo sapiens (Human) OX=9606 GN=ENO1 PE=1 SV=2 - [ENOA_HUMAN]|Isoform of P06733, Isoform MBP-1 of Alpha-enolase OS=Homo sapiens (Human) OX=9606 GN=ENO1 PE=1 SV=2 - [ENOA-2_HUMAN]|Isoform of P06733, Alpha-enolase OS=Homo sapiens (Human) OX=9606 GN=EN…	4	4	K7EM90;P06733;P06733-2;A0A2R8Y6G6		HCD	1	0	1	1	189	176	3.29	0	602.21	0	5	10	3576000	3	381.876	1143.61	0	-0.85	15.73	2076	2076	MS2	15/36	15	36	29jan_CC_Luiza_E1E2_EndoH.raw
High	A	12	IGAEVYHNLK	1004	Unambiguous	Isoform of P06733, Enolase_N domain-containing protein (Fragment) OS=Homo sapiens (Human) OX=9606 GN=ENO1 PE=1 SV=1 - [K7EM90_HUMAN]|Alpha-enolase OS=Homo sapiens (Human) OX=9606 GN=ENO1 PE=1 SV=2 - [ENOA_HUMAN]|Isoform of P06733, Isoform MBP-1 of Alpha-enolase OS=Homo sapiens (Human) OX=9606 GN=ENO1 PE=1 SV=2 - [ENOA-2_HUMAN]|Isoform of P06733, Alpha-enolase OS=Homo sapiens (Human) OX=9606 GN=EN…	4	4	K7EM90;P06733;P06733-2;A0A2R8Y6G6		HCD	1	0	1	1	176	173	3.15	0	954.14	0	5	43	899600	2	572.311	1143.61	0	-0.7	15.78	2084	2084	MS2	13/18	13	18	29jan_CC_Luiza_E1E2_EndoH.raw
High	A	12	IGAEVYHNLK	1004	Unambiguous	Isoform of P06733, Enolase_N domain-containing protein (Fragment) OS=Homo sapiens (Human) OX=9606 GN=ENO1 PE=1 SV=1 - [K7EM90_HUMAN]|Alpha-enolase OS=Homo sapiens (Human) OX=9606 GN=ENO1 PE=1 SV=2 - [ENOA_HUMAN]|Isoform of P06733, Isoform MBP-1 of Alpha-enolase OS=Homo sapiens (Human) OX=9606 GN=ENO1 PE=1 SV=2 - [ENOA-2_HUMAN]|Isoform of P06733, Alpha-enolase OS=Homo sapiens (Human) OX=9606 GN=EN…	4	4	K7EM90;P06733;P06733-2;A0A2R8Y6G6		HCD	1	0	1	1	153	150	3.08	0	986.14	0	4	41	947500	2	572.311	1143.61	0	-1.56	15.81	2090	2090	MS2	13/18	13	18	29jan_CC_Luiza_E1E2_EndoH.raw
High	A	12	TILSQQSGNVK	750	Unambiguous	Isoform of B1B1B2, MayaroE2 OS=Homo sapiens (Human) OX=9606 GN=A1 PE=1 SV=1 - [MayaroE2_HUMAN]	1	1	B1B1B1		HCD	1	0	1	1	171	213	2.39	0	645.56	0	51	68	385100	2	587.825	1174.64	0	-0.66	15.85	2096	2096	MS2	14/20	14	20	29jan_CC_Luiza_E1E2_EndoH.raw
High	A	12	VNFAmNVGK	1030	Unambiguous	Pyruvate kinase PKM OS=Homo sapiens (Human) OX=9606 GN=PKM PE=1 SV=4 - [KPYM_HUMAN]|Isoform of P14618, Isoform M1 of Pyruvate kinase PKM OS=Homo sapiens (Human) OX=9606 GN=PKM PE=1 SV=4 - [KPYM-2_HUMAN]|Isoform of P14618, Isoform 3 of Pyruvate kinase PKM OS=Homo sapiens (Human) OX=9606 GN=PKM PE=1 SV=4 - [KPYM-3_HUMAN]|Isoform of P14618, Pyruvate kinase OS=Homo sapiens (Human) OX=9606 GN=PKM PE=1…	5	5	P14618;P14618-2;P14618-3;B4DNK4;H3BR70	M5(Oxidation)	HCD	1	0	1	1	323	296	2.81	0	1230.53	0	14	90	390600	2	498.253	995.498	0	-0.09	15.85	2097	2097	MS2	14/16	14	16	29jan_CC_Luiza_E1E2_EndoH.raw
High	A	12	TILSQQSGNVK	750	Unambiguous	Isoform of B1B1B2, MayaroE2 OS=Homo sapiens (Human) OX=9606 GN=A1 PE=1 SV=1 - [MayaroE2_HUMAN]	1	1	B1B1B1		HCD	1	0	1	1	170	209	2.18	0	646.24	0	73	43	370900	2	587.825	1174.64	0	-0.56	15.89	2103	2103	MS2	14/20	14	20	29jan_CC_Luiza_E1E2_EndoH.raw
High	A	12	AYGENIGYSEK	1046	Unambiguous	Sodium/potassium-transporting ATPase subunit beta-1 OS=Homo sapiens (Human) OX=9606 GN=ATP1B1 PE=1 SV=1 - [AT1B1_HUMAN]|Isoform of P05026, Isoform 2 of Sodium/potassium-transporting ATPase subunit beta-1 OS=Homo sapiens (Human) OX=9606 GN=ATP1B1 PE=1 SV=1 - [AT1B1-2_HUMAN]	2	2	P05026;P05026-2		HCD	1	0	1	1	125	123	3.09	0	282.62	0	6	54	682600	2	615.785	1230.56	0	-1.27	15.92	2108	2108	MS2	2021-11-20	11	20	29jan_CC_Luiza_E1E2_EndoH.raw
High	A	12	AYGENIGYSEK	1046	Unambiguous	Sodium/potassium-transporting ATPase subunit beta-1 OS=Homo sapiens (Human) OX=9606 GN=ATP1B1 PE=1 SV=1 - [AT1B1_HUMAN]|Isoform of P05026, Isoform 2 of Sodium/potassium-transporting ATPase subunit beta-1 OS=Homo sapiens (Human) OX=9606 GN=ATP1B1 PE=1 SV=1 - [AT1B1-2_HUMAN]	2	2	P05026;P05026-2		HCD	1	0	1	1	120	120	2.67	0	296.48	0	5	40	933800	2	615.785	1230.56	0	-0.97	15.96	2115	2115	MS2	2021-11-20	11	20	29jan_CC_Luiza_E1E2_EndoH.raw
High	A	12	RGILTLK	1056	Unambiguous	POTE ankyrin domain family member F OS=Homo sapiens (Human) OX=9606 GN=POTEF PE=1 SV=2 - [POTEF_HUMAN]|Isoform of P63267, Actin, gamma-enteric smooth muscle OS=Homo sapiens (Human) OX=9606 GN=ACTG2 PE=1 SV=1 - [B8ZZJ2_HUMAN]|Isoform of P60709, Actin, cytoplasmic 1 (Fragment) OS=Homo sapiens (Human) OX=9606 GN=ACTB PE=1 SV=1 - [C9JTX5_HUMAN]|Isoform of P62736, Actin, aortic smooth muscle (Fragment…	27	27	A5A3E0;B8ZZJ2;C9JTX5;F6QUT6;F8WB63;G5E9R0;I3L1U9;I3L3R2;J3KT65;K7EM38;P0CG38;P0CG39;P60709;P62736;P63261;P63267;P68032;P68133;Q6S8J3;A6NL76;C9JFL5;C9JZR7;E7EVS6;I3L4N8;A0A2R8Y793;A0A2R8YGF8;C9JUM1		HCD	1	0	1	1	32	40	2.49	0	480.75	1	10	63	681700	2	400.771	800.534	0	-1.33	15.99	2122	2122	MS2	2021-09-12	9	12	29jan_CC_Luiza_E1E2_EndoH.raw
High	A	12	RGILTLK	1056	Unambiguous	POTE ankyrin domain family member F OS=Homo sapiens (Human) OX=9606 GN=POTEF PE=1 SV=2 - [POTEF_HUMAN]|Isoform of P63267, Actin, gamma-enteric smooth muscle OS=Homo sapiens (Human) OX=9606 GN=ACTG2 PE=1 SV=1 - [B8ZZJ2_HUMAN]|Isoform of P60709, Actin, cytoplasmic 1 (Fragment) OS=Homo sapiens (Human) OX=9606 GN=ACTB PE=1 SV=1 - [C9JTX5_HUMAN]|Isoform of P62736, Actin, aortic smooth muscle (Fragment…	27	27	A5A3E0;B8ZZJ2;C9JTX5;F6QUT6;F8WB63;G5E9R0;I3L1U9;I3L3R2;J3KT65;K7EM38;P0CG38;P0CG39;P60709;P62736;P63261;P63267;P68032;P68133;Q6S8J3;A6NL76;C9JFL5;C9JZR7;E7EVS6;I3L4N8;A0A2R8Y793;A0A2R8YGF8;C9JUM1		HCD	1	0	1	1	32	40	2.41	0	392.49	1	7	40	1094000	2	400.77	800.534	0	-2.17	16.02	2125	2125	MS2	2021-08-12	8	12	29jan_CC_Luiza_E1E2_EndoH.raw
High	A	12	STAGDTHLGGEDFDNR	1070	Unambiguous	Isoform of P11142, Heat shock cognate 71 kDa protein OS=Homo sapiens (Human) OX=9606 GN=HSPA8 PE=1 SV=1 - [E9PKE3_HUMAN]|Isoform of P11142, Heat shock cognate 71 kDa protein (Fragment) OS=Homo sapiens (Human) OX=9606 GN=HSPA8 PE=1 SV=1 - [E9PN89_HUMAN]|Heat shock cognate 71 kDa protein OS=Homo sapiens (Human) OX=9606 GN=HSPA8 PE=1 SV=1 - [HSP7C_HUMAN]|Isoform of P11142, Isoform 2 of Heat shock co…	5	5	E9PKE3;E9PN89;P11142;P11142-2;P54652		HCD	1	0	1	1	86	92	3.78	0	527.2	0	9	68	425000	3	564.579	1691.72	0	-2.04	16.06	2133	2133	MS2	18/60	18	60	29jan_CC_Luiza_E1E2_EndoH.raw
High	A	12	FGDIQSR	676	Unambiguous	Isoform of A1A1A2, MayaroE1 OS=Homo sapiens (Human) OX=9606 GN=A1 PE=1 SV=1 - [MayaroE1_HUMAN]	1	1	A1A1A1		HCD	1	0	1	1	212	224	2.28	0	542.85	0	65	87	270700	2	411.708	822.409	0	-1.82	16.1	2140	2140	MS2	2021-10-12	10	12	29jan_CC_Luiza_E1E2_EndoH.raw
High	A	12	FGDIQSR	676	Unambiguous	Isoform of A1A1A2, MayaroE1 OS=Homo sapiens (Human) OX=9606 GN=A1 PE=1 SV=1 - [MayaroE1_HUMAN]	1	1	A1A1A1		HCD	1	0	1	1	210	222	2.18	0	254.13	0	40	73	476600	2	411.708	822.409	0	-1.38	16.13	2145	2145	MS2	2021-08-12	8	12	29jan_CC_Luiza_E1E2_EndoH.raw
High	A	12	LENEIQTYR	1095	Unambiguous	Keratin, type I cytoskeletal 10 OS=Homo sapiens (Human) OX=9606 GN=KRT10 PE=1 SV=6 - [K1C10_HUMAN]	1	1	P13645		HCD	1	0	1	1	390	416	2.41	0	536.31	0	44	72	331300	2	583.296	1165.58	0	-0.04	16.37	2185	2185	MS2	2021-10-16	10	16	29jan_CC_Luiza_E1E2_EndoH.raw
High	A	12	TEISFRPNDPK	1101	Unambiguous	Sodium/potassium-transporting ATPase subunit beta-1 OS=Homo sapiens (Human) OX=9606 GN=ATP1B1 PE=1 SV=1 - [AT1B1_HUMAN]|Isoform of P05026, Isoform 2 of Sodium/potassium-transporting ATPase subunit beta-1 OS=Homo sapiens (Human) OX=9606 GN=ATP1B1 PE=1 SV=1 - [AT1B1-2_HUMAN]|Isoform of P05026, Sodium/potassium-transporting ATPase subunit beta (Fragment) OS=Homo sapiens (Human) OX=9606 GN=ATP1B1 PE=…	3	3	P05026;P05026-2;V9GYR2		HCD	1	0	1	1	274	266	3.18	0	520.8	0	32	112	242400	2	652.333	1303.66	0	-4.9	16.37	2186	2186	MS2	13/20	13	20	29jan_CC_Luiza_E1E2_EndoH.raw
High	A	12	HDYAAAYR	572	Unambiguous	Isoform of A1A1A2, MayaroE1 OS=Homo sapiens (Human) OX=9606 GN=A1 PE=1 SV=1 - [MayaroE1_HUMAN]	1	1	A1A1A1		HCD	1	0	1	1	121	115	2.93	0	487.61	0	31	135	228700	2	483.724	966.44	0	-3.18	16.38	2188	2188	MS2	2021-12-14	12	14	29jan_CC_Luiza_E1E2_EndoH.raw
High	A	12	SLDDVIKR	1103	Unambiguous	Retinal dehydrogenase 1 OS=Homo sapiens (Human) OX=9606 GN=ALDH1A1 PE=1 SV=2 - [AL1A1_HUMAN]	1	1	P00352		HCD	1	0	1	1	267	258	3.08	0	562.27	1	17	110	331400	3	315.849	945.534	0	-3.04	16.39	2190	2190	MS2	13/28	13	28	29jan_CC_Luiza_E1E2_EndoH.raw
High	A	12	GAEAANVTGPGGVPVQGSK	1106	Unambiguous	Isoform of P67809, CSP domain-containing protein (Fragment) OS=Homo sapiens (Human) OX=9606 GN=YBX1 PE=1 SV=1 - [H0Y449_HUMAN]|Y-box-binding protein 1 OS=Homo sapiens (Human) OX=9606 GN=YBX1 PE=1 SV=3 - [YBOX1_HUMAN]	2	2	H0Y449;P67809		HCD	1	0	1	1	168	124	5.26	0	813.69	0	7	102	241800	2	848.434	1695.86	0	-2.67	16.4	2191	2191	MS2	20/36	20	36	29jan_CC_Luiza_E1E2_EndoH.raw
High	A	12	WGNHKPQR	4	Unambiguous	Isoform of B1B1B2, MayaroE2 OS=Homo sapiens (Human) OX=9606 GN=A1 PE=1 SV=1 - [MayaroE2_HUMAN]	1	1	B1B1B1		HCD	1	0	1	1	223	198	2.57	0	289.35	0	29	128	241400	3	341.513	1022.53	0	-2.58	16.41	2193	2193	MS2	2021-12-28	12	28	29jan_CC_Luiza_E1E2_EndoH.raw
High	A	12	VKPLLQVSR	1110	Ambiguous	Myosin-9 OS=Homo sapiens (Human) OX=9606 GN=MYH9 PE=1 SV=4 - [MYH9_HUMAN]|Isoform of P35579, Isoform 2 of Myosin-9 OS=Homo sapiens (Human) OX=9606 GN=MYH9 PE=1 SV=4 - [MYH9-2_HUMAN]	2	2	P35579;P35579-2		HCD	0.1185	0	1	1	25	29	3.29	0	591.86	0	13	154	222900	3	347.225	1039.66	0	-2.73	16.42	2194	2194	MS2	14/32	14	32	29jan_CC_Luiza_E1E2_EndoH.raw
High	A	12	VKPLLVQSR	1111	Ambiguous	Uncharacterized protein C10orf67, mitochondrial OS=Homo sapiens (Human) OX=9606 GN=C10orf67 PE=1 SV=3 - [CJ067_HUMAN]	1	1	Q8IYJ2		HCD		0.1185	2	2	25	29	2.9	0	339.04	0	13	154	222900	3	347.225	1039.66	0	-2.73	16.42	2194	2194	MS2	1932-12-01	12	32	29jan_CC_Luiza_E1E2_EndoH.raw
High	A	12	GAEAANVTGPGGVPVQGSK	1106	Unambiguous	Isoform of P67809, CSP domain-containing protein (Fragment) OS=Homo sapiens (Human) OX=9606 GN=YBX1 PE=1 SV=1 - [H0Y449_HUMAN]|Y-box-binding protein 1 OS=Homo sapiens (Human) OX=9606 GN=YBX1 PE=1 SV=3 - [YBOX1_HUMAN]	2	2	H0Y449;P67809		HCD	1	0	1	1	133	110	4.5	0	686.83	0	2	56	494700	2	848.436	1695.86	0	-1.08	16.43	2196	2196	MS2	19/36	19	36	29jan_CC_Luiza_E1E2_EndoH.raw
High	A	12	SLDDVIKR	1103	Unambiguous	Retinal dehydrogenase 1 OS=Homo sapiens (Human) OX=9606 GN=ALDH1A1 PE=1 SV=2 - [AL1A1_HUMAN]	1	1	P00352		HCD	1	0	1	1	240	217	2.66	0	545.57	1	7	119	312300	3	315.85	945.535	0	-1.69	16.45	2199	2199	MS2	13/28	13	28	29jan_CC_Luiza_E1E2_EndoH.raw
High	A	12	LLDVVHPAAK	1141	Unambiguous	Isoform of Q99832, T-complex protein 1 subunit eta (Fragment) OS=Homo sapiens (Human) OX=9606 GN=CCT7 PE=1 SV=1 - [F8WAM2_HUMAN]|T-complex protein 1 subunit eta OS=Homo sapiens (Human) OX=9606 GN=CCT7 PE=1 SV=2 - [TCPH_HUMAN]|Isoform of Q99832, Isoform 3 of T-complex protein 1 subunit eta OS=Homo sapiens (Human) OX=9606 GN=CCT7 PE=1 SV=2 - [TCPH-3_HUMAN]	3	3	F8WAM2;Q99832;Q99832-3		HCD	1	0	1	1	46	49	3	0	640.45	0	35	50	435900	3	354.882	1062.63	0	-0.15	16.59	2223	2223	MS2	17/36	17	36	29jan_CC_Luiza_E1E2_EndoH.raw
High	A	12	DAQELYAAGENR	733	Unambiguous	Isoform of P50995, Isoform 2 of Annexin A11 OS=Homo sapiens (Human) OX=9606 GN=ANXA11 PE=1 SV=1 - [ANX11-2_HUMAN]|Annexin A11 OS=Homo sapiens (Human) OX=9606 GN=ANXA11 PE=1 SV=1 - [ANX11_HUMAN]	2	2	P50995-2;P50995		HCD	1	0	1	1	152	167	3.57	0	804.92	0	4	44	810500	2	668.81	1336.61	0	-0.09	16.66	2234	2234	MS2	13/22	13	22	29jan_CC_Luiza_E1E2_EndoH.raw
High	A	12	DAQELYAAGENR	733	Unambiguous	Isoform of P50995, Isoform 2 of Annexin A11 OS=Homo sapiens (Human) OX=9606 GN=ANXA11 PE=1 SV=1 - [ANX11-2_HUMAN]|Annexin A11 OS=Homo sapiens (Human) OX=9606 GN=ANXA11 PE=1 SV=1 - [ANX11_HUMAN]	2	2	P50995-2;P50995		HCD	1	0	1	1	150	159	3.81	0	904.01	0	4	31	1137000	2	668.81	1336.61	0	0.27	16.68	2238	2238	MS2	14/22	14	22	29jan_CC_Luiza_E1E2_EndoH.raw
High	A	12	YAEGHDIAEAAR	699	Unambiguous	Isoform of B1B1B2, MayaroE2 OS=Homo sapiens (Human) OX=9606 GN=A1 PE=1 SV=1 - [MayaroE2_HUMAN]	1	1	B1B1B1		HCD	1	0	1	1	109	121	4.38	0	371.26	0	20	70	419200	3	434.874	1302.61	0	0.89	16.73	2246	2246	MS2	17/44	17	44	29jan_CC_Luiza_E1E2_EndoH.raw
High	A	12	LNSHMNALHLGSQANR	1181	Unambiguous	Isoform of P11413, Glucose-6-phosphate 1-dehydrogenase (Fragment) OS=Homo sapiens (Human) OX=9606 GN=G6PD PE=1 SV=1 - [E7EM57_HUMAN]|Isoform of P11413, Glucose-6-phosphate 1-dehydrogenase (Fragment) OS=Homo sapiens (Human) OX=9606 GN=G6PD PE=1 SV=1 - [E9PD92_HUMAN]|Glucose-6-phosphate 1-dehydrogenase OS=Homo sapiens (Human) OX=9606 GN=G6PD PE=1 SV=4 - [G6PD_HUMAN]|Isoform of P11413, Isoform Long …	6	6	E7EM57;E9PD92;P11413;P11413-2;P11413-3;E7EUI8		HCD	1	0	1	1	322	329	4.93	0	561.66	0	9	67	316100	4	441.475	1762.88	0	0.75	16.74	2247	2247	MS2	23/90	23	90	29jan_CC_Luiza_E1E2_EndoH.raw
High	A	12	LNSHMNALHLGSQANR	1181	Unambiguous	Isoform of P11413, Glucose-6-phosphate 1-dehydrogenase (Fragment) OS=Homo sapiens (Human) OX=9606 GN=G6PD PE=1 SV=1 - [E7EM57_HUMAN]|Isoform of P11413, Glucose-6-phosphate 1-dehydrogenase (Fragment) OS=Homo sapiens (Human) OX=9606 GN=G6PD PE=1 SV=1 - [E9PD92_HUMAN]|Glucose-6-phosphate 1-dehydrogenase OS=Homo sapiens (Human) OX=9606 GN=G6PD PE=1 SV=4 - [G6PD_HUMAN]|Isoform of P11413, Isoform Long …	6	6	E7EM57;E9PD92;P11413;P11413-2;P11413-3;E7EUI8		HCD	1	0	1	1	323	329	3.92	0	438.01	0	11	59	388700	4	441.474	1762.88	0	-0.29	16.77	2252	2252	MS2	20/90	20	90	29jan_CC_Luiza_E1E2_EndoH.raw
High	A	12	TINScTVDKcQAYVTSHTK	1194	Unambiguous	Isoform of B1B1B2, MayaroE2 OS=Homo sapiens (Human) OX=9606 GN=A1 PE=1 SV=1 - [MayaroE2_HUMAN]	1	1	B1B1B1	C5(Carbamidomethyl); C10(Carbamidomethyl)	HCD	1	0	1	1	189	173	5.51	0	310.01	1	3	28	623500	4	554.013	2213.03	0	-0.21	16.8	2257	2257	MS2	24/108	24	108	29jan_CC_Luiza_E1E2_EndoH.raw
High	A	12	YAEGHDIAEAAR	699	Unambiguous	Isoform of B1B1B2, MayaroE2 OS=Homo sapiens (Human) OX=9606 GN=A1 PE=1 SV=1 - [MayaroE2_HUMAN]	1	1	B1B1B1		HCD	1	0	1	1	150	158	4.25	0	310.52	0	16	87	327600	3	434.875	1302.61	0	1.24	16.81	2260	2260	MS2	16/44	16	44	29jan_CC_Luiza_E1E2_EndoH.raw
High	A	12	NDTKEDVFVHQTAIK	1198	Unambiguous	Y-box-binding protein 3 OS=Homo sapiens (Human) OX=9606 GN=YBX3 PE=1 SV=4 - [YBOX3_HUMAN]|Isoform of P16989, Isoform 2 of Y-box-binding protein 3 OS=Homo sapiens (Human) OX=9606 GN=YBX3 PE=1 SV=4 - [YBOX3-2_HUMAN]|Isoform of P16989, Isoform 3 of Y-box-binding protein 3 OS=Homo sapiens (Human) OX=9606 GN=YBX3 PE=1 SV=4 - [YBOX3-3_HUMAN]|Y-box-binding protein 1 OS=Homo sapiens (Human) OX=9606 GN=YB…	5	5	P16989;P16989-2;P16989-3;P67809;Q9Y2T7		HCD	1	0	1	1	158	185	4.43	0	526.7	1	7	35	667800	4	436.978	1744.89	0	1.39	16.82	2262	2262	MS2	22/84	22	84	29jan_CC_Luiza_E1E2_EndoH.raw
High	A	12	TINScTVDKcQAYVTSHTK	1194	Unambiguous	Isoform of B1B1B2, MayaroE2 OS=Homo sapiens (Human) OX=9606 GN=A1 PE=1 SV=1 - [MayaroE2_HUMAN]	1	1	B1B1B1	C5(Carbamidomethyl); C10(Carbamidomethyl)	HCD	1	0	1	1	136	122	5.48	0	466.9	1	3	35	557800	3	738.35	2213.03	0	0.68	16.84	2264	2264	MS2	23/72	23	72	29jan_CC_Luiza_E1E2_EndoH.raw
High	A	12	NDTKEDVFVHQTAIK	1198	Unambiguous	Y-box-binding protein 3 OS=Homo sapiens (Human) OX=9606 GN=YBX3 PE=1 SV=4 - [YBOX3_HUMAN]|Isoform of P16989, Isoform 2 of Y-box-binding protein 3 OS=Homo sapiens (Human) OX=9606 GN=YBX3 PE=1 SV=4 - [YBOX3-2_HUMAN]|Isoform of P16989, Isoform 3 of Y-box-binding protein 3 OS=Homo sapiens (Human) OX=9606 GN=YBX3 PE=1 SV=4 - [YBOX3-3_HUMAN]|Y-box-binding protein 1 OS=Homo sapiens (Human) OX=9606 GN=YB…	5	5	P16989;P16989-2;P16989-3;P67809;Q9Y2T7		HCD	1	0	1	1	182	199	3.89	0	464.15	1	7	37	644800	4	436.977	1744.89	0	0.48	16.87	2270	2270	MS2	20/84	20	84	29jan_CC_Luiza_E1E2_EndoH.raw
High	A	12	TINScTVDKcQAYVTSHTK	1194	Unambiguous	Isoform of B1B1B2, MayaroE2 OS=Homo sapiens (Human) OX=9606 GN=A1 PE=1 SV=1 - [MayaroE2_HUMAN]	1	1	B1B1B1	C5(Carbamidomethyl); C10(Carbamidomethyl)	HCD	1	0	1	1	141	125	5.56	0	489.54	1	3	43	418600	3	738.349	2213.03	0	0.1	16.88	2272	2272	MS2	24/72	24	72	29jan_CC_Luiza_E1E2_EndoH.raw
High	A	12	SLYHDISGDTSGDYRK	1209	Unambiguous	Isoform of P50995, Isoform 2 of Annexin A11 OS=Homo sapiens (Human) OX=9606 GN=ANXA11 PE=1 SV=1 - [ANX11-2_HUMAN]|Annexin A11 OS=Homo sapiens (Human) OX=9606 GN=ANXA11 PE=1 SV=1 - [ANX11_HUMAN]	2	2	P50995-2;P50995		HCD	1	0	1	1	196	199	5.75	0	593.66	1	18	33	692100	4	454.214	1813.83	0	-1.19	16.9	2275	2275	MS2	26/90	26	90	29jan_CC_Luiza_E1E2_EndoH.raw
High	A	12	SLYHDISGDTSGDYRK	1209	Unambiguous	Isoform of P50995, Isoform 2 of Annexin A11 OS=Homo sapiens (Human) OX=9606 GN=ANXA11 PE=1 SV=1 - [ANX11-2_HUMAN]|Annexin A11 OS=Homo sapiens (Human) OX=9606 GN=ANXA11 PE=1 SV=1 - [ANX11_HUMAN]	2	2	P50995-2;P50995		HCD	1	0	1	1	124	130	6.48	0	1841.38	1	18	40	580500	3	605.282	1813.83	0	-1.89	16.91	2276	2276	MS2	29/60	29	60	29jan_CC_Luiza_E1E2_EndoH.raw
High	A	12	QTVAVGVIK	1215	Unambiguous	Elongation factor 1-alpha 1 OS=Homo sapiens (Human) OX=9606 GN=EEF1A1 PE=1 SV=1 - [EF1A1_HUMAN]|Elongation factor 1-alpha 2 OS=Homo sapiens (Human) OX=9606 GN=EEF1A2 PE=1 SV=1 - [EF1A2_HUMAN]|Putative elongation factor 1-alpha-like 3 OS=Homo sapiens (Human) OX=9606 GN=EEF1A1P5 PE=5 SV=1 - [EF1A3_HUMAN]|Isoform of P68104, Isoform 2 of Elongation factor 1-alpha 1 OS=Homo sapiens (Human) OX=9606 GN=…	6	6	P68104;Q05639;Q5VTE0;P68104-2;A0A087WVQ9;A0A2U3TZH3		HCD	1	0	1	1	89	91	2.42	0	575.1	0	10	43	912600	2	457.786	914.565	0	-2.32	16.94	2282	2282	MS2	2021-09-16	9	16	29jan_CC_Luiza_E1E2_EndoH.raw
High	A	12	GYSFTTTAER	1217	Unambiguous	Isoform of P63261, Actin, cytoplasmic 2 (Fragment) OS=Homo sapiens (Human) OX=9606 GN=ACTG1 PE=1 SV=1 - [I3L1U9_HUMAN]|Actin, cytoplasmic 1 OS=Homo sapiens (Human) OX=9606 GN=ACTB PE=1 SV=1 - [ACTB_HUMAN]|Actin, cytoplasmic 2 OS=Homo sapiens (Human) OX=9606 GN=ACTG1 PE=1 SV=1 - [ACTG_HUMAN]|Isoform of P63261, Actin, cytoplasmic 2 (Fragment) OS=Homo sapiens (Human) OX=9606 GN=ACTG1 PE=1 SV=8 - [I3…	6	6	I3L1U9;P60709;P63261;I3L4N8;A0A2R8Y793;A0A2R8YEA7		HCD	1	0	1	1	86	96	2.95	0	381.71	0	12	24	1411000	2	566.765	1132.52	0	-2.96	16.94	2283	2283	MS2	2021-10-18	10	18	29jan_CC_Luiza_E1E2_EndoH.raw
High	A	12	HVEEAQQVVHWDR	1218	Unambiguous	Isoform of Q9BRK3, Isoform 3 of Matrix remodeling-associated protein 8 OS=Homo sapiens (Human) OX=9606 GN=MXRA8 PE=1 SV=1 - [MXRA8-3_HUMAN]|Matrix remodeling-associated protein 8 OS=Homo sapiens (Human) OX=9606 GN=MXRA8 PE=1 SV=1 - [MXRA8_HUMAN]|Isoform of Q9BRK3, Isoform 2 of Matrix remodeling-associated protein 8 OS=Homo sapiens (Human) OX=9606 GN=MXRA8 PE=1 SV=1 - [MXRA8-2_HUMAN]|Isoform of Q9…	4	4	Q9BRK3-3;Q9BRK3;Q9BRK3-2;Q9BRK3-4		HCD	1	0	1	1	220	203	5.82	0	1760.31	0	13	53	435000	3	544.932	1632.78	0	-3.87	16.95	2284	2284	MS2	29/48	29	48	29jan_CC_Luiza_E1E2_EndoH.raw
High	A	12	GYSFTTTAER	1217	Unambiguous	Isoform of P63261, Actin, cytoplasmic 2 (Fragment) OS=Homo sapiens (Human) OX=9606 GN=ACTG1 PE=1 SV=1 - [I3L1U9_HUMAN]|Actin, cytoplasmic 1 OS=Homo sapiens (Human) OX=9606 GN=ACTB PE=1 SV=1 - [ACTB_HUMAN]|Actin, cytoplasmic 2 OS=Homo sapiens (Human) OX=9606 GN=ACTG1 PE=1 SV=1 - [ACTG_HUMAN]|Isoform of P63261, Actin, cytoplasmic 2 (Fragment) OS=Homo sapiens (Human) OX=9606 GN=ACTG1 PE=1 SV=8 - [I3…	6	6	I3L1U9;P60709;P63261;I3L4N8;A0A2R8Y793;A0A2R8YEA7		HCD	1	0	1	1	81	93	2.52	0	393.35	0	17	8	4729000	2	566.765	1132.52	0	-3.39	16.96	2286	2286	MS2	2021-10-18	10	18	29jan_CC_Luiza_E1E2_EndoH.raw
High	A	12	QTVAVGVIK	1215	Unambiguous	Elongation factor 1-alpha 1 OS=Homo sapiens (Human) OX=9606 GN=EEF1A1 PE=1 SV=1 - [EF1A1_HUMAN]|Elongation factor 1-alpha 2 OS=Homo sapiens (Human) OX=9606 GN=EEF1A2 PE=1 SV=1 - [EF1A2_HUMAN]|Putative elongation factor 1-alpha-like 3 OS=Homo sapiens (Human) OX=9606 GN=EEF1A1P5 PE=5 SV=1 - [EF1A3_HUMAN]|Isoform of P68104, Isoform 2 of Elongation factor 1-alpha 1 OS=Homo sapiens (Human) OX=9606 GN=…	6	6	P68104;Q05639;Q5VTE0;P68104-2;A0A087WVQ9;A0A2U3TZH3		HCD	1	0	1	1	89	91	2.79	0	694.12	0	17	21	1793000	2	457.786	914.564	0	-2.79	16.97	2287	2287	MS2	2021-10-16	10	16	29jan_CC_Luiza_E1E2_EndoH.raw
High	A	12	YLAPSGPSGTLK	1235	Unambiguous	Fascin OS=Homo sapiens (Human) OX=9606 GN=FSCN1 PE=1 SV=3 - [FSCN1_HUMAN]	1	1	Q16658		HCD	1	0	1	1	193	208	2.17	0	385.62	0	36	80	250000	2	595.824	1190.64	0	-1.3	17.08	2307	2307	MS2	2021-12-22	12	22	29jan_CC_Luiza_E1E2_EndoH.raw
High	A	12	EIVHIQAGQcGNQIGAK	1261	Unambiguous	Isoform of Q13509, Tubulin domain-containing protein OS=Homo sapiens (Human) OX=9606 GN=TUBB3 PE=1 SV=1 - [G3V2N6_HUMAN]|Isoform of Q13509, Tubulin domain-containing protein OS=Homo sapiens (Human) OX=9606 GN=TUBB3 PE=1 SV=1 - [G3V2R8_HUMAN]|Isoform of Q13509, Tubulin domain-containing protein OS=Homo sapiens (Human) OX=9606 GN=TUBB3 PE=1 SV=1 - [G3V3J6_HUMAN]|Isoform of Q13509, Tubulin domain-co…	23	23	G3V2N6;G3V2R8;G3V3J6;G3V3R4;G3V3W7;G3V4U2;G3V5W4;P07437;Q13509;Q13885;Q9BVA1;M0QX14;M0QY37;M0QY85;M0R042;M0R0X0;M0R278;M0R2D3;M0R2T4;P04350;P68371;M0QYM7;M0QZL7	C10(Carbamidomethyl)	HCD	1	0	1	1	254	256	4.65	0	698.54	0	10	42	676700	3	608.309	1822.91	0	-5.51	17.42	2368	2368	MS2	21/64	21	64	29jan_CC_Luiza_E1E2_EndoH.raw
High	A	12	EIVHLQAGQcGNQIGAK	1261	Unambiguous	Isoform of Q13509, Tubulin domain-containing protein OS=Homo sapiens (Human) OX=9606 GN=TUBB3 PE=1 SV=1 - [G3V2N6_HUMAN]|Isoform of Q13509, Tubulin domain-containing protein OS=Homo sapiens (Human) OX=9606 GN=TUBB3 PE=1 SV=1 - [G3V2R8_HUMAN]|Isoform of Q13509, Tubulin domain-containing protein OS=Homo sapiens (Human) OX=9606 GN=TUBB3 PE=1 SV=1 - [G3V3J6_HUMAN]|Isoform of Q13509, Tubulin domain-co…	23	23	G3V2N6;G3V2R8;G3V3J6;G3V3R4;G3V3W7;G3V4U2;G3V5W4;P07437;Q13509;Q13885;Q9BVA1;M0QX14;M0QY37;M0QY85;M0R042;M0R0X0;M0R278;M0R2D3;M0R2T4;P04350;P68371;M0QYM7;M0QZL7	C10(Carbamidomethyl)	HCD	1	0	1	2	254	256	4.65	0	698.54	0	10	42	676700	3	608.309	1822.91	0	-5.51	17.42	2368	2368	MS2	21/64	21	64	29jan_CC_Luiza_E1E2_EndoH.raw
High	A	12	EIVHIQAGQcGNQIGAK	1261	Unambiguous	Isoform of Q13509, Tubulin domain-containing protein OS=Homo sapiens (Human) OX=9606 GN=TUBB3 PE=1 SV=1 - [G3V2N6_HUMAN]|Isoform of Q13509, Tubulin domain-containing protein OS=Homo sapiens (Human) OX=9606 GN=TUBB3 PE=1 SV=1 - [G3V2R8_HUMAN]|Isoform of Q13509, Tubulin domain-containing protein OS=Homo sapiens (Human) OX=9606 GN=TUBB3 PE=1 SV=1 - [G3V3J6_HUMAN]|Isoform of Q13509, Tubulin domain-co…	23	23	G3V2N6;G3V2R8;G3V3J6;G3V3R4;G3V3W7;G3V4U2;G3V5W4;P07437;Q13509;Q13885;Q9BVA1;M0QX14;M0QY37;M0QY85;M0R042;M0R0X0;M0R278;M0R2D3;M0R2T4;P04350;P68371;M0QYM7;M0QZL7	C10(Carbamidomethyl)	HCD	1	0	1	1	216	223	5.1	0	754.93	0	2	21	1328000	3	608.309	1822.91	0	-5.91	17.45	2372	2372	MS2	22/64	22	64	29jan_CC_Luiza_E1E2_EndoH.raw
High	A	12	EIVHLQAGQcGNQIGAK	1261	Unambiguous	Isoform of Q13509, Tubulin domain-containing protein OS=Homo sapiens (Human) OX=9606 GN=TUBB3 PE=1 SV=1 - [G3V2N6_HUMAN]|Isoform of Q13509, Tubulin domain-containing protein OS=Homo sapiens (Human) OX=9606 GN=TUBB3 PE=1 SV=1 - [G3V2R8_HUMAN]|Isoform of Q13509, Tubulin domain-containing protein OS=Homo sapiens (Human) OX=9606 GN=TUBB3 PE=1 SV=1 - [G3V3J6_HUMAN]|Isoform of Q13509, Tubulin domain-co…	23	23	G3V2N6;G3V2R8;G3V3J6;G3V3R4;G3V3W7;G3V4U2;G3V5W4;P07437;Q13509;Q13885;Q9BVA1;M0QX14;M0QY37;M0QY85;M0R042;M0R0X0;M0R278;M0R2D3;M0R2T4;P04350;P68371;M0QYM7;M0QZL7	C10(Carbamidomethyl)	HCD	1	0	1	2	216	223	5.1	0	754.93	0	2	21	1328000	3	608.309	1822.91	0	-5.91	17.45	2372	2372	MS2	22/64	22	64	29jan_CC_Luiza_E1E2_EndoH.raw
High	A	12	SGKYDLDFK	1270	Unambiguous	Alpha-enolase OS=Homo sapiens (Human) OX=9606 GN=ENO1 PE=1 SV=2 - [ENOA_HUMAN]|Isoform of P06733, Isoform MBP-1 of Alpha-enolase OS=Homo sapiens (Human) OX=9606 GN=ENO1 PE=1 SV=2 - [ENOA-2_HUMAN]|Isoform of P06733, Alpha-enolase OS=Homo sapiens (Human) OX=9606 GN=ENO1 PE=1 SV=1 - [A0A2R8Y6G6_HUMAN]	3	3	P06733;P06733-2;A0A2R8Y6G6		HCD	1	0	1	1	126	132	3.51	0	587.8	1	20	50	487000	3	358.181	1072.53	0	-2.8	17.58	2397	2397	MS2	16/32	16	32	29jan_CC_Luiza_E1E2_EndoH.raw
High	A	12	SGKYDLDFK	1270	Unambiguous	Alpha-enolase OS=Homo sapiens (Human) OX=9606 GN=ENO1 PE=1 SV=2 - [ENOA_HUMAN]|Isoform of P06733, Isoform MBP-1 of Alpha-enolase OS=Homo sapiens (Human) OX=9606 GN=ENO1 PE=1 SV=2 - [ENOA-2_HUMAN]|Isoform of P06733, Alpha-enolase OS=Homo sapiens (Human) OX=9606 GN=ENO1 PE=1 SV=1 - [A0A2R8Y6G6_HUMAN]	3	3	P06733;P06733-2;A0A2R8Y6G6		HCD	1	0	1	1	126	134	3.34	0	623.58	1	10	25	1143000	3	358.181	1072.53	0	-2.8	17.61	2401	2401	MS2	17/32	17	32	29jan_CC_Luiza_E1E2_EndoH.raw
High	A	12	ALEESNYELEGK	1273	Unambiguous	Keratin, type I cytoskeletal 10 OS=Homo sapiens (Human) OX=9606 GN=KRT10 PE=1 SV=6 - [K1C10_HUMAN]	1	1	P13645		HCD	1	0	1	1	181	189	3.37	0	386.18	0	4	45	707300	2	691.326	1381.64	0	-2.72	17.61	2402	2402	MS2	2021-12-22	12	22	29jan_CC_Luiza_E1E2_EndoH.raw
High	A	12	ALEESNYELEGK	1273	Unambiguous	Keratin, type I cytoskeletal 10 OS=Homo sapiens (Human) OX=9606 GN=KRT10 PE=1 SV=6 - [K1C10_HUMAN]	1	1	P13645		HCD	1	0	1	1	210	229	3.36	0	408.34	0	1	32	1114000	2	691.326	1381.64	0	-3.17	17.64	2407	2407	MS2	2021-12-22	12	22	29jan_CC_Luiza_E1E2_EndoH.raw
High	A	12	SGKYDLDFK	1270	Unambiguous	Alpha-enolase OS=Homo sapiens (Human) OX=9606 GN=ENO1 PE=1 SV=2 - [ENOA_HUMAN]|Isoform of P06733, Isoform MBP-1 of Alpha-enolase OS=Homo sapiens (Human) OX=9606 GN=ENO1 PE=1 SV=2 - [ENOA-2_HUMAN]|Isoform of P06733, Alpha-enolase OS=Homo sapiens (Human) OX=9606 GN=ENO1 PE=1 SV=1 - [A0A2R8Y6G6_HUMAN]	3	3	P06733;P06733-2;A0A2R8Y6G6		HCD	1	0	1	1	111	115	3.32	0	524.38	1	2	66	595500	2	536.767	1072.53	0	-4.04	17.65	2409	2409	MS2	13/16	13	16	29jan_CC_Luiza_E1E2_EndoH.raw
High	A	12	RPQYSNPPVQGEVMEGADNQGAGEQGRPVR	1291	Unambiguous	Isoform of P67809, CSD domain-containing protein (Fragment) OS=Homo sapiens (Human) OX=9606 GN=YBX1 PE=1 SV=1 - [C9J5V9_HUMAN]|Isoform of P67809, CSP domain-containing protein (Fragment) OS=Homo sapiens (Human) OX=9606 GN=YBX1 PE=1 SV=1 - [H0Y449_HUMAN]|Y-box-binding protein 1 OS=Homo sapiens (Human) OX=9606 GN=YBX1 PE=1 SV=3 - [YBOX1_HUMAN]	3	3	C9J5V9;H0Y449;P67809		HCD	1	0	1	1	219	215	6.07	0	466.01	0	17	44	157800	4	806.633	3223.51	0	-5.6	18.14	2499	2499	MS2	26/174	26	174	29jan_CC_Luiza_E1E2_EndoH.raw
High	A	12	RPQYSNPPVQGEVMEGADNQGAGEQGRPVR	1291	Unambiguous	Isoform of P67809, CSD domain-containing protein (Fragment) OS=Homo sapiens (Human) OX=9606 GN=YBX1 PE=1 SV=1 - [C9J5V9_HUMAN]|Isoform of P67809, CSP domain-containing protein (Fragment) OS=Homo sapiens (Human) OX=9606 GN=YBX1 PE=1 SV=1 - [H0Y449_HUMAN]|Y-box-binding protein 1 OS=Homo sapiens (Human) OX=9606 GN=YBX1 PE=1 SV=3 - [YBOX1_HUMAN]	3	3	C9J5V9;H0Y449;P67809		HCD	1	0	1	1	232	212	5.83	0	591.97	0	16	34	214000	4	806.634	3223.52	0	-4.54	18.17	2504	2504	MS2	29/174	29	174	29jan_CC_Luiza_E1E2_EndoH.raw
High	A	12	VHSSSEcAVTGTmGHFILAK	1312	Unambiguous	Isoform of B1B1B2, MayaroE2 OS=Homo sapiens (Human) OX=9606 GN=A1 PE=1 SV=1 - [MayaroE2_HUMAN]	1	1	B1B1B1	C7(Carbamidomethyl); M13(Oxidation)	HCD	1	0	1	1	98	99	4.83	0	560.78	0	1	35	309100	2	1074.51	2148.02	0	-0.93	18.41	2547	2547	MS2	18/38	18	38	29jan_CC_Luiza_E1E2_EndoH.raw
High	A	12	VHSSSEcAVTGTmGHFILAK	1312	Unambiguous	Isoform of B1B1B2, MayaroE2 OS=Homo sapiens (Human) OX=9606 GN=A1 PE=1 SV=1 - [MayaroE2_HUMAN]	1	1	B1B1B1	C7(Carbamidomethyl); M13(Oxidation)	HCD	1	0	1	1	99	93	4.19	0	449.7	0	7	13	1080000	2	1074.51	2148.02	0	-2.52	18.44	2551	2551	MS2	16/38	16	38	29jan_CC_Luiza_E1E2_EndoH.raw
High	A	12	VHSSSEcAVTGTmGHFILAK	1312	Unambiguous	Isoform of B1B1B2, MayaroE2 OS=Homo sapiens (Human) OX=9606 GN=A1 PE=1 SV=1 - [MayaroE2_HUMAN]	1	1	B1B1B1	C7(Carbamidomethyl); M13(Oxidation)	HCD	1	0	1	1	243	217	5.17	0	504.38	0	14	1	22230000	4	537.761	2148.02	0	-0.2	18.56	2574	2574	MS2	27/114	27	114	29jan_CC_Luiza_E1E2_EndoH.raw
High	A	12	VHSSSEcAVTGTmGHFILAK	1312	Unambiguous	Isoform of B1B1B2, MayaroE2 OS=Homo sapiens (Human) OX=9606 GN=A1 PE=1 SV=1 - [MayaroE2_HUMAN]	1	1	B1B1B1	C7(Carbamidomethyl); M13(Oxidation)	HCD	1	0	1	1	225	210	5.01	0	620.92	0	15	1	14030000	4	537.759	2148.02	0	-2.7	18.59	2580	2580	MS2	28/114	28	114	29jan_CC_Luiza_E1E2_EndoH.raw
High	A	12	VHSSSEcAVTGTmGHFILAK	1312	Unambiguous	Isoform of B1B1B2, MayaroE2 OS=Homo sapiens (Human) OX=9606 GN=A1 PE=1 SV=1 - [MayaroE2_HUMAN]	1	1	B1B1B1	C7(Carbamidomethyl); M13(Oxidation)	HCD	1	0	1	1	163	166	6.6	0	1040.81	0	4	9	2442000	3	716.678	2148.02	0	-0.99	18.89	2634	2634	MS2	28/76	28	76	29jan_CC_Luiza_E1E2_EndoH.raw
High	A	12	VHSSSEcAVTGTmGHFILAK	1312	Unambiguous	Isoform of B1B1B2, MayaroE2 OS=Homo sapiens (Human) OX=9606 GN=A1 PE=1 SV=1 - [MayaroE2_HUMAN]	1	1	B1B1B1	C7(Carbamidomethyl); M13(Oxidation)	HCD	1	0	1	1	158	152	6.59	0	1202.22	0	2	8	2396000	3	716.678	2148.02	0	-0.57	18.92	2640	2640	MS2	30/76	30	76	29jan_CC_Luiza_E1E2_EndoH.raw
High	A	12	IEISELNR	1378	Unambiguous	Keratin, type II cytoskeletal 1 OS=Homo sapiens (Human) OX=9606 GN=KRT1 PE=1 SV=6 - [K2C1_HUMAN]|Keratin, type II cytoskeletal 2 epidermal OS=Homo sapiens (Human) OX=9606 GN=KRT2 PE=1 SV=2 - [K22E_HUMAN]	2	2	P04264;P35908		HCD	1	0	1	1	249	247	2.44	0	591	0	28	71	341200	2	487.27	973.533	0	1.66	18.94	2643	2643	MS2	2021-10-14	10	14	29jan_CC_Luiza_E1E2_EndoH.raw
High	A	12	IEISELNR	1378	Unambiguous	Keratin, type II cytoskeletal 1 OS=Homo sapiens (Human) OX=9606 GN=KRT1 PE=1 SV=6 - [K2C1_HUMAN]|Keratin, type II cytoskeletal 2 epidermal OS=Homo sapiens (Human) OX=9606 GN=KRT2 PE=1 SV=2 - [K22E_HUMAN]	2	2	P04264;P35908		HCD	1	0	1	1	174	158	2.44	0	461.94	0	17	67	440300	2	487.27	973.533	0	1.34	18.97	2649	2649	MS2	2021-09-14	9	14	29jan_CC_Luiza_E1E2_EndoH.raw
High	A	12	IQFASQIGLTKTDTHDHTK	1398	Unambiguous	Isoform of B1B1B2, MayaroE2 OS=Homo sapiens (Human) OX=9606 GN=A1 PE=1 SV=1 - [MayaroE2_HUMAN]	1	1	B1B1B1		HCD	1	0	1	1	233	232	3.33	0	203.4	1	12	68	181600	5	429.025	2141.1	0	-1.22	19.01	2656	2656	MS2	19/144	19	144	29jan_CC_Luiza_E1E2_EndoH.raw
High	A	12	FLEQQNQVLQTK	1400	Unambiguous	Keratin, type II cytoskeletal 1 OS=Homo sapiens (Human) OX=9606 GN=KRT1 PE=1 SV=6 - [K2C1_HUMAN]|Keratin, type II cytoskeletal 2 epidermal OS=Homo sapiens (Human) OX=9606 GN=KRT2 PE=1 SV=2 - [K22E_HUMAN]|Keratin, type II cytoskeletal 1b OS=Homo sapiens (Human) OX=9606 GN=KRT77 PE=2 SV=3 - [K2C1B_HUMAN]	3	3	P04264;P35908;Q7Z794		HCD	1	0	1	1	241	229	3.82	0	420.47	0	20	56	425900	2	738.395	1475.78	0	-1.73	19.04	2659	2659	MS2	2021-12-22	12	22	29jan_CC_Luiza_E1E2_EndoH.raw
High	A	12	YAEGHDIAEAAR	699	Unambiguous	Isoform of B1B1B2, MayaroE2 OS=Homo sapiens (Human) OX=9606 GN=A1 PE=1 SV=1 - [MayaroE2_HUMAN]	1	1	B1B1B1		HCD	1	0	1	1	142	149	3.99	0	392.08	0	19	86	292300	3	434.873	1302.61	0	-1.43	19.04	2660	2660	MS2	17/44	17	44	29jan_CC_Luiza_E1E2_EndoH.raw
High	A	12	TFTTQETITNAETAK	1404	Unambiguous	Glucose-6-phosphate isomerase OS=Homo sapiens (Human) OX=9606 GN=GPI PE=1 SV=4 - [G6PI_HUMAN]|Isoform of P06744, Isoform 2 of Glucose-6-phosphate isomerase OS=Homo sapiens (Human) OX=9606 GN=GPI PE=1 SV=4 - [G6PI-2_HUMAN]|Isoform of P06744, Glucose-6-phosphate isomerase OS=Homo sapiens (Human) OX=9606 GN=GPI PE=1 SV=1 - [A0A2U3TZU2_HUMAN]|Isoform of P06744, Glucose-6-phosphate isomerase (Fragment…	8	8	P06744;P06744-2;A0A2U3TZU2;A0A0J9YX90;A0A0J9YXP8;A0A0J9YYH3;A0A2R8Y6C7;K7EQ48		HCD	1	0	1	1	333	349	3.87	0	424.12	0	7	89	240100	2	828.409	1655.81	0	-1.27	19.05	2661	2661	MS2	13/28	13	28	29jan_CC_Luiza_E1E2_EndoH.raw
High	A	12	FLEQQNQVLQTK	1400	Unambiguous	Keratin, type II cytoskeletal 1 OS=Homo sapiens (Human) OX=9606 GN=KRT1 PE=1 SV=6 - [K2C1_HUMAN]|Keratin, type II cytoskeletal 2 epidermal OS=Homo sapiens (Human) OX=9606 GN=KRT2 PE=1 SV=2 - [K22E_HUMAN]|Keratin, type II cytoskeletal 1b OS=Homo sapiens (Human) OX=9606 GN=KRT77 PE=2 SV=3 - [K2C1B_HUMAN]	3	3	P04264;P35908;Q7Z794		HCD	1	0	1	1	238	228	3.45	0	411.61	0	12	27	1098000	2	738.396	1475.78	0	-1.07	19.06	2664	2664	MS2	2021-12-22	12	22	29jan_CC_Luiza_E1E2_EndoH.raw
High	A	12	IWHHTFYNELR	1414	Unambiguous	POTE ankyrin domain family member F OS=Homo sapiens (Human) OX=9606 GN=POTEF PE=1 SV=2 - [POTEF_HUMAN]|Isoform of P60709, Actin, cytoplasmic 1 OS=Homo sapiens (Human) OX=9606 GN=ACTB PE=1 SV=1 - [G5E9R0_HUMAN]|Isoform of P63261, Actin, cytoplasmic 2 (Fragment) OS=Homo sapiens (Human) OX=9606 GN=ACTG1 PE=1 SV=1 - [I3L1U9_HUMAN]|Isoform of P63261, Actin, cytoplasmic 2 (Fragment) OS=Homo sapiens (Hu…	21	21	A5A3E0;G5E9R0;I3L1U9;I3L3R2;J3KT65;K7EM38;P0CG38;P0CG39;P60709;P63261;P68032;P68133;Q6S8J3;Q9BYX7;A6NL76;C9JZR7;E7EVS6;I3L4N8;A0A2R8Y793;A0A2R8YGF8;C9JUM1		HCD	1	0	1	1	192	184	4.48	0	1159.21	0	55	31	808600	3	505.921	1515.75	0	-0.15	19.14	2677	2677	MS2	22/40	22	40	29jan_CC_Luiza_E1E2_EndoH.raw
High	A	12	IWHHTFYNELR	1414	Unambiguous	POTE ankyrin domain family member F OS=Homo sapiens (Human) OX=9606 GN=POTEF PE=1 SV=2 - [POTEF_HUMAN]|Isoform of P60709, Actin, cytoplasmic 1 OS=Homo sapiens (Human) OX=9606 GN=ACTB PE=1 SV=1 - [G5E9R0_HUMAN]|Isoform of P63261, Actin, cytoplasmic 2 (Fragment) OS=Homo sapiens (Human) OX=9606 GN=ACTG1 PE=1 SV=1 - [I3L1U9_HUMAN]|Isoform of P63261, Actin, cytoplasmic 2 (Fragment) OS=Homo sapiens (Hu…	21	21	A5A3E0;G5E9R0;I3L1U9;I3L3R2;J3KT65;K7EM38;P0CG38;P0CG39;P60709;P63261;P68032;P68133;Q6S8J3;Q9BYX7;A6NL76;C9JZR7;E7EVS6;I3L4N8;A0A2R8Y793;A0A2R8YGF8;C9JUM1		HCD	1	0	1	1	232	235	4.11	0	958.18	0	4	13	2142000	3	505.921	1515.75	0	-0.15	19.18	2683	2683	MS2	18/40	18	40	29jan_CC_Luiza_E1E2_EndoH.raw
High	A	12	IWHHTFYNELR	1414	Unambiguous	POTE ankyrin domain family member F OS=Homo sapiens (Human) OX=9606 GN=POTEF PE=1 SV=2 - [POTEF_HUMAN]|Isoform of P60709, Actin, cytoplasmic 1 OS=Homo sapiens (Human) OX=9606 GN=ACTB PE=1 SV=1 - [G5E9R0_HUMAN]|Isoform of P63261, Actin, cytoplasmic 2 (Fragment) OS=Homo sapiens (Human) OX=9606 GN=ACTG1 PE=1 SV=1 - [I3L1U9_HUMAN]|Isoform of P63261, Actin, cytoplasmic 2 (Fragment) OS=Homo sapiens (Hu…	21	21	A5A3E0;G5E9R0;I3L1U9;I3L3R2;J3KT65;K7EM38;P0CG38;P0CG39;P60709;P63261;P68032;P68133;Q6S8J3;Q9BYX7;A6NL76;C9JZR7;E7EVS6;I3L4N8;A0A2R8Y793;A0A2R8YGF8;C9JUM1		HCD	1	0	1	1	219	204	3.57	0	158.7	0	4	39	592500	4	379.692	1515.75	0	-0.74	19.19	2686	2686	MS2	13/60	13	60	29jan_CC_Luiza_E1E2_EndoH.raw
High	A	12	IWHHTFYNELR	1414	Unambiguous	POTE ankyrin domain family member F OS=Homo sapiens (Human) OX=9606 GN=POTEF PE=1 SV=2 - [POTEF_HUMAN]|Isoform of P60709, Actin, cytoplasmic 1 OS=Homo sapiens (Human) OX=9606 GN=ACTB PE=1 SV=1 - [G5E9R0_HUMAN]|Isoform of P63261, Actin, cytoplasmic 2 (Fragment) OS=Homo sapiens (Human) OX=9606 GN=ACTG1 PE=1 SV=1 - [I3L1U9_HUMAN]|Isoform of P63261, Actin, cytoplasmic 2 (Fragment) OS=Homo sapiens (Hu…	21	21	A5A3E0;G5E9R0;I3L1U9;I3L3R2;J3KT65;K7EM38;P0CG38;P0CG39;P60709;P63261;P68032;P68133;Q6S8J3;Q9BYX7;A6NL76;C9JZR7;E7EVS6;I3L4N8;A0A2R8Y793;A0A2R8YGF8;C9JUM1		HCD	1	0	1	1	214	209	3.47	0	128.01	0	5	36	681600	4	379.692	1515.75	0	-1.14	19.22	2691	2691	MS2	1960-12-01	12	60	29jan_CC_Luiza_E1E2_EndoH.raw
High	A	12	EITALAPSTMK	1453	Unambiguous	Actin, cytoplasmic 1 OS=Homo sapiens (Human) OX=9606 GN=ACTB PE=1 SV=1 - [ACTB_HUMAN]|Actin, aortic smooth muscle OS=Homo sapiens (Human) OX=9606 GN=ACTA2 PE=1 SV=1 - [ACTA_HUMAN]|Actin, cytoplasmic 2 OS=Homo sapiens (Human) OX=9606 GN=ACTG1 PE=1 SV=1 - [ACTG_HUMAN]|Actin, gamma-enteric smooth muscle OS=Homo sapiens (Human) OX=9606 GN=ACTG2 PE=1 SV=1 - [ACTH_HUMAN]|Isoform of P63267, Isoform 2 of…	9	9	P60709;P62736;P63261;P63267;P63267-2;P68032;P68133;A6NL76;A0A2R8YFE2		HCD	1	0	1	1	170	180	2.83	0	905.26	0	3	20	1975000	2	581.311	1161.62	0	-2.94	19.31	2709	2709	MS2	14/20	14	20	29jan_CC_Luiza_E1E2_EndoH.raw
High	A	12	EITALAPSTMK	1453	Unambiguous	Actin, cytoplasmic 1 OS=Homo sapiens (Human) OX=9606 GN=ACTB PE=1 SV=1 - [ACTB_HUMAN]|Actin, aortic smooth muscle OS=Homo sapiens (Human) OX=9606 GN=ACTA2 PE=1 SV=1 - [ACTA_HUMAN]|Actin, cytoplasmic 2 OS=Homo sapiens (Human) OX=9606 GN=ACTG1 PE=1 SV=1 - [ACTG_HUMAN]|Actin, gamma-enteric smooth muscle OS=Homo sapiens (Human) OX=9606 GN=ACTG2 PE=1 SV=1 - [ACTH_HUMAN]|Isoform of P63267, Isoform 2 of…	9	9	P60709;P62736;P63261;P63267;P63267-2;P68032;P68133;A6NL76;A0A2R8YFE2		HCD	1	0	1	1	236	226	2.7	0	610.1	0	4	9	4116000	2	581.312	1161.62	0	-1.99	19.33	2712	2712	MS2	13/20	13	20	29jan_CC_Luiza_E1E2_EndoH.raw
High	A	12	APFGcTIQTNPVR	1487	Unambiguous	Isoform of A1A1A2, MayaroE1 OS=Homo sapiens (Human) OX=9606 GN=A1 PE=1 SV=1 - [MayaroE1_HUMAN]	1	1	A1A1A1	C5(Carbamidomethyl)	HCD	1	0	1	1	209	182	4.23	0	995.37	0	3	2	14650000	2	730.87	1460.73	0	0.4	19.68	2778	2778	MS2	15/24	15	24	29jan_CC_Luiza_E1E2_EndoH.raw
High	A	12	APFGcTIQTNPVR	1487	Unambiguous	Isoform of A1A1A2, MayaroE1 OS=Homo sapiens (Human) OX=9606 GN=A1 PE=1 SV=1 - [MayaroE1_HUMAN]	1	1	A1A1A1	C5(Carbamidomethyl)	HCD	1	0	1	1	205	178	3.29	0	739.09	0	3	2	14650000	2	730.87	1460.73	0	0.4	19.7	2780	2780	MS2	13/24	13	24	29jan_CC_Luiza_E1E2_EndoH.raw
High	A	12	APFGcTIQTNPVR	1487	Unambiguous	Isoform of A1A1A2, MayaroE1 OS=Homo sapiens (Human) OX=9606 GN=A1 PE=1 SV=1 - [MayaroE1_HUMAN]	1	1	A1A1A1	C5(Carbamidomethyl)	HCD	1	0	1	1	221	192	3.99	0	968.35	0	6	0	82390000	2	730.87	1460.73	0	1.31	19.71	2784	2784	MS2	14/24	14	24	29jan_CC_Luiza_E1E2_EndoH.raw
High	A	12	LWSQLTTEGR	1511	Unambiguous	Isoform of B1B1B2, MayaroE2 OS=Homo sapiens (Human) OX=9606 GN=A1 PE=1 SV=1 - [MayaroE2_HUMAN]	1	1	B1B1B1		HCD	1	0	1	1	253	266	2.61	0	503.16	0	28	35	775700	2	595.809	1190.61	0	-5.19	19.95	2828	2828	MS2	2021-11-18	11	18	29jan_CC_Luiza_E1E2_EndoH.raw
High	A	12	DVNAAIATIK	1515	Unambiguous	Isoform of Q9BQE3, Tubulin alpha chain OS=Homo sapiens (Human) OX=9606 GN=TUBA1C PE=1 SV=1 - [F5H5D3_HUMAN]|Isoform of Q71U36, Isoform 2 of Tubulin alpha-1A chain OS=Homo sapiens (Human) OX=9606 GN=TUBA1A PE=1 SV=1 - [TBA1A-2_HUMAN]|Tubulin alpha-1B chain OS=Homo sapiens (Human) OX=9606 GN=TUBA1B PE=1 SV=1 - [TBA1B_HUMAN]|Tubulin alpha-3C chain OS=Homo sapiens (Human) OX=9606 GN=TUBA3C PE=1 SV=1 …	10	10	F5H5D3;Q71U36-2;P68363;P0DPH7;P0DPH7-2;Q6PEY2;Q71U36;Q9BQE3;P68363-2;A0A1W2PQM2		HCD	1	0	1	1	183	172	2.26	0	324.37	0	55	19	1077000	2	508.291	1015.57	0	-4.5	20.04	2844	2844	MS2	2021-11-18	11	18	29jan_CC_Luiza_E1E2_EndoH.raw
High	A	12	TLDSKDLYANTGLK	1521	Unambiguous	Isoform of A1A1A2, MayaroE1 OS=Homo sapiens (Human) OX=9606 GN=A1 PE=1 SV=1 - [MayaroE1_HUMAN]	1	1	A1A1A1		HCD	1	0	1	1	172	175	4.16	0	379.33	1	34	26	810800	3	513.604	1538.8	0	-4.92	20.05	2845	2845	MS2	18/52	18	52	29jan_CC_Luiza_E1E2_EndoH.raw
High	A	12	TLDSKDLYANTGLK	1521	Unambiguous	Isoform of A1A1A2, MayaroE1 OS=Homo sapiens (Human) OX=9606 GN=A1 PE=1 SV=1 - [MayaroE1_HUMAN]	1	1	A1A1A1		HCD	1	0	1	1	171	167	3.9	0	367.01	1	42	24	896000	3	513.604	1538.8	0	-5.15	20.08	2851	2851	MS2	17/52	17	52	29jan_CC_Luiza_E1E2_EndoH.raw
High	A	12	ITLDNAYMEK	1534	Unambiguous	Isoform of P14618, Pyruvate kinase OS=Homo sapiens (Human) OX=9606 GN=PKM PE=1 SV=1 - [H3BQ34_HUMAN]|Isoform of P14618, PK domain-containing protein (Fragment) OS=Homo sapiens (Human) OX=9606 GN=PKM PE=1 SV=1 - [H3BT25_HUMAN]|Isoform of P14618, PK domain-containing protein (Fragment) OS=Homo sapiens (Human) OX=9606 GN=PKM PE=1 SV=1 - [H3BTJ2_HUMAN]|Isoform of P14618, Pyruvate kinase (Fragment) OS…	9	9	H3BQ34;H3BT25;H3BTJ2;H3BTN5;H3BUW1;P14618;P14618-2;P14618-3;B4DNK4		HCD	1	0	1	1	214	205	2.92	0	391.45	0	31	84	392200	2	599.294	1197.58	0	-1.91	20.23	2878	2878	MS2	2021-10-18	10	18	29jan_CC_Luiza_E1E2_EndoH.raw
High	A	12	ITLDNAYMEK	1534	Unambiguous	Isoform of P14618, Pyruvate kinase OS=Homo sapiens (Human) OX=9606 GN=PKM PE=1 SV=1 - [H3BQ34_HUMAN]|Isoform of P14618, PK domain-containing protein (Fragment) OS=Homo sapiens (Human) OX=9606 GN=PKM PE=1 SV=1 - [H3BT25_HUMAN]|Isoform of P14618, PK domain-containing protein (Fragment) OS=Homo sapiens (Human) OX=9606 GN=PKM PE=1 SV=1 - [H3BTJ2_HUMAN]|Isoform of P14618, Pyruvate kinase (Fragment) OS…	9	9	H3BQ34;H3BT25;H3BTJ2;H3BTN5;H3BUW1;P14618;P14618-2;P14618-3;B4DNK4		HCD	1	0	1	1	171	166	2.91	0	422.13	0	14	38	966500	2	599.293	1197.58	0	-2.12	20.26	2883	2883	MS2	2021-10-18	10	18	29jan_CC_Luiza_E1E2_EndoH.raw
High	A	12	LWSQLTTEGR	1511	Unambiguous	Isoform of B1B1B2, MayaroE2 OS=Homo sapiens (Human) OX=9606 GN=A1 PE=1 SV=1 - [MayaroE2_HUMAN]	1	1	B1B1B1		HCD	1	0	1	1	197	194	2.81	0	315.6	0	17	4	15780000	2	595.811	1190.61	0	-1.5	20.39	2907	2907	MS2	2021-09-18	9	18	29jan_CC_Luiza_E1E2_EndoH.raw
High	A	12	LWSQLTTEGR	1511	Unambiguous	Isoform of B1B1B2, MayaroE2 OS=Homo sapiens (Human) OX=9606 GN=A1 PE=1 SV=1 - [MayaroE2_HUMAN]	1	1	B1B1B1		HCD	1	0	1	1	217	218	2.39	0	321.3	0	12	1	79170000	2	595.812	1190.62	0	-0.38	20.4	2910	2910	MS2	2021-09-18	9	18	29jan_CC_Luiza_E1E2_EndoH.raw
High	A	12	NLDIERPTYTNLNR	1546	Unambiguous	Isoform of P68366, Isoform 2 of Tubulin alpha-4A chain OS=Homo sapiens (Human) OX=9606 GN=TUBA4A PE=1 SV=1 - [TBA4A-2_HUMAN]|Isoform of Q9NY65, Tubulin alpha chain (Fragment) OS=Homo sapiens (Human) OX=9606 GN=TUBA8 PE=1 SV=1 - [C9J2C0_HUMAN]|Isoform of P68366, Tubulin domain-containing protein (Fragment) OS=Homo sapiens (Human) OX=9606 GN=TUBA4A PE=1 SV=1 - [C9JDS9_HUMAN]|Isoform of Q9BQE3, Tubu…	16	16	P68366-2;C9J2C0;C9JDS9;F5H5D3;F8VQQ4;Q71U36-2;P68363;P68366;P0DPH7;P0DPH7-2;Q6PEY2;Q71U36;Q9BQE3;Q9NY65;Q9NY65-2;F8VVB9		HCD	1	0	1	1	226	233	3.86	0	484.42	0	29	23	763300	2	859.943	1718.88	0	-1.89	20.42	2914	2914	MS2	17/26	17	26	29jan_CC_Luiza_E1E2_EndoH.raw
High	A	12	NLDIERPTYTNLNR	1546	Unambiguous	Isoform of P68366, Isoform 2 of Tubulin alpha-4A chain OS=Homo sapiens (Human) OX=9606 GN=TUBA4A PE=1 SV=1 - [TBA4A-2_HUMAN]|Isoform of Q9NY65, Tubulin alpha chain (Fragment) OS=Homo sapiens (Human) OX=9606 GN=TUBA8 PE=1 SV=1 - [C9J2C0_HUMAN]|Isoform of P68366, Tubulin domain-containing protein (Fragment) OS=Homo sapiens (Human) OX=9606 GN=TUBA4A PE=1 SV=1 - [C9JDS9_HUMAN]|Isoform of Q9BQE3, Tubu…	16	16	P68366-2;C9J2C0;C9JDS9;F5H5D3;F8VQQ4;Q71U36-2;P68363;P68366;P0DPH7;P0DPH7-2;Q6PEY2;Q71U36;Q9BQE3;Q9NY65;Q9NY65-2;F8VVB9		HCD	1	0	1	1	186	205	3.69	0	499.53	0	21	16	1208000	2	859.941	1718.87	0	-4.73	20.45	2920	2920	MS2	17/26	17	26	29jan_CC_Luiza_E1E2_EndoH.raw
High	A	12	GEVYNQDFPPYGAGQPGR	1580	Unambiguous	Isoform of A1A1A2, MayaroE1 OS=Homo sapiens (Human) OX=9606 GN=A1 PE=1 SV=1 - [MayaroE1_HUMAN]	1	1	A1A1A1		HCD	1	0	1	1	115	125	3.7	0	606.63	0	15	21	557500	2	976.444	1951.88	-0.01	-6.58	20.96	3015	3015	MS2	17/34	17	34	29jan_CC_Luiza_E1E2_EndoH.raw
High	A	12	GEVYNQDFPPYGAGQPGR	1580	Unambiguous	Isoform of A1A1A2, MayaroE1 OS=Homo sapiens (Human) OX=9606 GN=A1 PE=1 SV=1 - [MayaroE1_HUMAN]	1	1	A1A1A1		HCD	1	0	1	1	116	131	3.91	0	553.99	0	17	12	1037000	2	976.444	1951.88	-0.01	-6.4	20.98	3019	3019	MS2	16/34	16	34	29jan_CC_Luiza_E1E2_EndoH.raw
High	A	12	GEVYNQDFPPYGAGQPGR	1580	Unambiguous	Isoform of A1A1A2, MayaroE1 OS=Homo sapiens (Human) OX=9606 GN=A1 PE=1 SV=1 - [MayaroE1_HUMAN]	1	1	A1A1A1		HCD	1	0	1	1	160	170	2.88	0	247.52	0	38	6	5887000	2	976.444	1951.88	-0.01	-6.52	21.09	3038	3038	MS2	1934-11-01	11	34	29jan_CC_Luiza_E1E2_EndoH.raw
High	A	12	GEVYNQDFPPYGAGQPGR	1580	Unambiguous	Isoform of A1A1A2, MayaroE1 OS=Homo sapiens (Human) OX=9606 GN=A1 PE=1 SV=1 - [MayaroE1_HUMAN]	1	1	A1A1A1		HCD	1	0	1	1	165	153	2.98	0	190.55	0	38	4	10090000	2	976.445	1951.88	-0.01	-5.58	21.12	3044	3044	MS2	1934-10-01	10	34	29jan_CC_Luiza_E1E2_EndoH.raw
High	A	12	VNQIGSVTESIQAcK	483	Unambiguous	Alpha-enolase OS=Homo sapiens (Human) OX=9606 GN=ENO1 PE=1 SV=2 - [ENOA_HUMAN]|Isoform of P06733, Isoform MBP-1 of Alpha-enolase OS=Homo sapiens (Human) OX=9606 GN=ENO1 PE=1 SV=2 - [ENOA-2_HUMAN]|Isoform of P06733, Alpha-enolase OS=Homo sapiens (Human) OX=9606 GN=ENO1 PE=1 SV=1 - [A0A2R8Y6G6_HUMAN]|Beta-enolase OS=Homo sapiens (Human) OX=9606 GN=ENO3 PE=1 SV=5 - [ENOB_HUMAN]|Isoform of P13929, Is…	6	6	P06733;P06733-2;A0A2R8Y6G6;P13929;P13929-2;P13929-3	C14(Carbamidomethyl)	HCD	1	0	1	1	260	226	4.14	0	954.84	0	11	61	428300	2	817.41	1633.81	0	-5.46	21.13	3046	3046	MS2	16/28	16	28	29jan_CC_Luiza_E1E2_EndoH.raw
High	A	12	VNQIGSVTESLQAcK	483	Unambiguous	Alpha-enolase OS=Homo sapiens (Human) OX=9606 GN=ENO1 PE=1 SV=2 - [ENOA_HUMAN]|Isoform of P06733, Isoform MBP-1 of Alpha-enolase OS=Homo sapiens (Human) OX=9606 GN=ENO1 PE=1 SV=2 - [ENOA-2_HUMAN]|Isoform of P06733, Alpha-enolase OS=Homo sapiens (Human) OX=9606 GN=ENO1 PE=1 SV=1 - [A0A2R8Y6G6_HUMAN]|Beta-enolase OS=Homo sapiens (Human) OX=9606 GN=ENO3 PE=1 SV=5 - [ENOB_HUMAN]|Isoform of P13929, Is…	6	6	P06733;P06733-2;A0A2R8Y6G6;P13929;P13929-2;P13929-3	C14(Carbamidomethyl)	HCD	1	0	1	2	260	226	4.14	0	954.84	0	11	61	428300	2	817.41	1633.81	0	-5.46	21.13	3046	3046	MS2	16/28	16	28	29jan_CC_Luiza_E1E2_EndoH.raw
High	A	12	VNQIGSVTESIQAcK	483	Unambiguous	Alpha-enolase OS=Homo sapiens (Human) OX=9606 GN=ENO1 PE=1 SV=2 - [ENOA_HUMAN]|Isoform of P06733, Isoform MBP-1 of Alpha-enolase OS=Homo sapiens (Human) OX=9606 GN=ENO1 PE=1 SV=2 - [ENOA-2_HUMAN]|Isoform of P06733, Alpha-enolase OS=Homo sapiens (Human) OX=9606 GN=ENO1 PE=1 SV=1 - [A0A2R8Y6G6_HUMAN]|Beta-enolase OS=Homo sapiens (Human) OX=9606 GN=ENO3 PE=1 SV=5 - [ENOB_HUMAN]|Isoform of P13929, Is…	6	6	P06733;P06733-2;A0A2R8Y6G6;P13929;P13929-2;P13929-3	C14(Carbamidomethyl)	HCD	1	0	1	1	251	213	3.65	0	1032.53	0	8	57	452300	2	817.41	1633.81	0	-5.31	21.15	3050	3050	MS2	16/28	16	28	29jan_CC_Luiza_E1E2_EndoH.raw
High	A	12	VNQIGSVTESLQAcK	483	Unambiguous	Alpha-enolase OS=Homo sapiens (Human) OX=9606 GN=ENO1 PE=1 SV=2 - [ENOA_HUMAN]|Isoform of P06733, Isoform MBP-1 of Alpha-enolase OS=Homo sapiens (Human) OX=9606 GN=ENO1 PE=1 SV=2 - [ENOA-2_HUMAN]|Isoform of P06733, Alpha-enolase OS=Homo sapiens (Human) OX=9606 GN=ENO1 PE=1 SV=1 - [A0A2R8Y6G6_HUMAN]|Beta-enolase OS=Homo sapiens (Human) OX=9606 GN=ENO3 PE=1 SV=5 - [ENOB_HUMAN]|Isoform of P13929, Is…	6	6	P06733;P06733-2;A0A2R8Y6G6;P13929;P13929-2;P13929-3	C14(Carbamidomethyl)	HCD	1	0	1	2	251	213	3.65	0	1032.53	0	8	57	452300	2	817.41	1633.81	0	-5.31	21.15	3050	3050	MS2	16/28	16	28	29jan_CC_Luiza_E1E2_EndoH.raw
High	A	12	LARPAAGNIHVPYTQTPSGFK	1595	Unambiguous	Isoform of A1A1A2, MayaroE1 OS=Homo sapiens (Human) OX=9606 GN=A1 PE=1 SV=1 - [MayaroE1_HUMAN]	1	1	A1A1A1		HCD	1	0	1	1	78	72	3.75	0	310.55	0	14	64	287000	3	742.394	2225.17	0	-6.45	21.22	3062	3062	MS2	20/80	20	80	29jan_CC_Luiza_E1E2_EndoH.raw
High	A	12	VHSSSEcAVTGTmGHFILAK	1312	Unambiguous	Isoform of B1B1B2, MayaroE2 OS=Homo sapiens (Human) OX=9606 GN=A1 PE=1 SV=1 - [MayaroE2_HUMAN]	1	1	B1B1B1	C7(Carbamidomethyl); M13(Oxidation)	HCD	1	0	1	1	144	158	6.62	0	1120.28	0	65	70	185500	3	716.674	2148.01	0	-6.11	21.23	3064	3064	MS2	29/76	29	76	29jan_CC_Luiza_E1E2_EndoH.raw
High	A	12	LARPAAGNIHVPYTQTPSGFK	1595	Unambiguous	Isoform of A1A1A2, MayaroE1 OS=Homo sapiens (Human) OX=9606 GN=A1 PE=1 SV=1 - [MayaroE1_HUMAN]	1	1	A1A1A1		HCD	1	0	1	1	74	74	3.81	0	336.18	0	14	44	367800	3	742.395	2225.17	0	-5.13	21.24	3066	3066	MS2	21/80	21	80	29jan_CC_Luiza_E1E2_EndoH.raw
High	A	12	VHSSSEcAVTGTmGHFILAK	1312	Unambiguous	Isoform of B1B1B2, MayaroE2 OS=Homo sapiens (Human) OX=9606 GN=A1 PE=1 SV=1 - [MayaroE2_HUMAN]	1	1	B1B1B1	C7(Carbamidomethyl); M13(Oxidation)	HCD	1	0	1	1	147	166	7.23	0	1037.52	0	65	72	183200	3	716.674	2148.01	0	-6.11	21.25	3068	3068	MS2	28/76	28	76	29jan_CC_Luiza_E1E2_EndoH.raw
High	A	12	LTRPYVAYcADcGmGHScHSPAmIENVQADATDGTLK	1606	Unambiguous	Isoform of B1B1B2, MayaroE2 OS=Homo sapiens (Human) OX=9606 GN=A1 PE=1 SV=1 - [MayaroE2_HUMAN]	1	1	B1B1B1	C9(Carbamidomethyl); C12(Carbamidomethyl); M14(Oxidation); C18(Carbamidomethyl); M23(Oxidation)	HCD	1	0	1	1	14	29	5.7	0	37.19	0	4	33	88880	4	1032.95	4128.78	0	-3.87	21.37	3088	3088	MS2	15/216	15	216	29jan_CC_Luiza_E1E2_EndoH.raw
High	A	12	LTRPYVAYcADcGmGHScHSPAmIENVQADATDGTLK	1606	Unambiguous	Isoform of B1B1B2, MayaroE2 OS=Homo sapiens (Human) OX=9606 GN=A1 PE=1 SV=1 - [MayaroE2_HUMAN]	1	1	B1B1B1	C9(Carbamidomethyl); C12(Carbamidomethyl); M14(Oxidation); C18(Carbamidomethyl); M23(Oxidation)	HCD	1	0	1	1	19	26	5.73	0	54.64	0	10	14	276300	4	1032.95	4128.78	0	-3.51	21.38	3090	3090	MS2	17/216	17	216	29jan_CC_Luiza_E1E2_EndoH.raw
High	A	12	VLDELTLTK	1609	Unambiguous	Keratin, type I cytoskeletal 10 OS=Homo sapiens (Human) OX=9606 GN=KRT10 PE=1 SV=6 - [K1C10_HUMAN]	1	1	P13645		HCD	1	0	1	1	103	107	2.37	0	402.94	0	19	57	712800	2	516.302	1031.6	0	-1.46	21.42	3097	3097	MS2	2021-10-16	10	16	29jan_CC_Luiza_E1E2_EndoH.raw
High	A	12	VPLAPEALVR	1633	Unambiguous	Isoform of B1B1B2, MayaroE2 OS=Homo sapiens (Human) OX=9606 GN=A1 PE=1 SV=1 - [MayaroE2_HUMAN]	1	1	B1B1B1		HCD	1	0	1	1	25	15	2.74	0	628.52	0	8	4	8362000	2	532.827	1064.65	0	1	21.84	3174	3174	MS2	2021-12-18	12	18	29jan_CC_Luiza_E1E2_EndoH.raw
High	A	12	VPLAPEALVR	1633	Unambiguous	Isoform of B1B1B2, MayaroE2 OS=Homo sapiens (Human) OX=9606 GN=A1 PE=1 SV=1 - [MayaroE2_HUMAN]	1	1	B1B1B1		HCD	1	0	1	1	24	15	2.72	0	621.88	0	10	0	76820000	2	532.828	1064.65	0	1.34	21.87	3180	3180	MS2	2021-12-18	12	18	29jan_CC_Luiza_E1E2_EndoH.raw
High	A	12	GEVYNQDFPPYGAGQPGR	1580	Unambiguous	Isoform of A1A1A2, MayaroE1 OS=Homo sapiens (Human) OX=9606 GN=A1 PE=1 SV=1 - [MayaroE1_HUMAN]	1	1	A1A1A1		HCD	1	0	1	1	112	113	4.05	0	560.63	0	69	1	23900000	2	976.447	1951.89	0	-3.58	22	3204	3204	MS2	16/34	16	34	29jan_CC_Luiza_E1E2_EndoH.raw
High	A	12	LWSQLTTEGR	1511	Unambiguous	Isoform of B1B1B2, MayaroE2 OS=Homo sapiens (Human) OX=9606 GN=A1 PE=1 SV=1 - [MayaroE2_HUMAN]	1	1	B1B1B1		HCD	1	0	1	1	253	246	2.94	0	474.47	0	54	29	1083000	2	595.809	1190.61	0	-4.78	22.02	3208	3208	MS2	2021-11-18	11	18	29jan_CC_Luiza_E1E2_EndoH.raw
High	A	12	GEVYNQDFPPYGAGQPGR	1580	Unambiguous	Isoform of A1A1A2, MayaroE1 OS=Homo sapiens (Human) OX=9606 GN=A1 PE=1 SV=1 - [MayaroE1_HUMAN]	1	1	A1A1A1		HCD	1	0	1	1	125	128	4.11	0	722.72	0	9	1	23030000	2	976.447	1951.89	0	-3.89	22.03	3210	3210	MS2	18/34	18	34	29jan_CC_Luiza_E1E2_EndoH.raw
High	A	12	GEVYNQDFPPYGAGQPGR	1580	Unambiguous	Isoform of A1A1A2, MayaroE1 OS=Homo sapiens (Human) OX=9606 GN=A1 PE=1 SV=1 - [MayaroE1_HUMAN]	1	1	A1A1A1		HCD	1	0	1	1	89	94	2.77	0	272.56	0	12	12	1699000	3	651.299	1951.88	0	-5.68	22.19	3240	3240	MS2	15/68	15	68	29jan_CC_Luiza_E1E2_EndoH.raw
High	A	12	GEVYNQDFPPYGAGQPGR	1580	Unambiguous	Isoform of A1A1A2, MayaroE1 OS=Homo sapiens (Human) OX=9606 GN=A1 PE=1 SV=1 - [MayaroE1_HUMAN]	1	1	A1A1A1		HCD	1	0	1	1	89	85	2.76	0	271.17	0	9	10	2294000	3	651.299	1951.88	0	-5.5	22.23	3246	3246	MS2	15/68	15	68	29jan_CC_Luiza_E1E2_EndoH.raw
High	A	12	LTRPYVAYcADcGMGHScHSPAmIENVQADATDGTLK	1606	Ambiguous	Isoform of B1B1B2, MayaroE2 OS=Homo sapiens (Human) OX=9606 GN=A1 PE=1 SV=1 - [MayaroE2_HUMAN]	1	1	B1B1B1	C9(Carbamidomethyl); C12(Carbamidomethyl); C18(Carbamidomethyl); M23(Oxidation)	HCD	0.11	0	1	1	43	33	6.27	0	68.29	0	3	21	229900	4	1028.95	4112.79	0	-3.81	22.38	3272	3272	MS2	18/216	18	216	29jan_CC_Luiza_E1E2_EndoH.raw
High	A	12	LTRPYVAYcADcGmGHScHSPAMIENVQADATDGTLK	1606	Ambiguous	Isoform of B1B1B2, MayaroE2 OS=Homo sapiens (Human) OX=9606 GN=A1 PE=1 SV=1 - [MayaroE2_HUMAN]	1	1	B1B1B1	C9(Carbamidomethyl); C12(Carbamidomethyl); M14(Oxidation); C18(Carbamidomethyl)	HCD		0.11	2	2	43	33	5.58	0	56.12	0	3	21	229900	4	1028.95	4112.79	0	-3.81	22.38	3272	3272	MS2	16/216	16	216	29jan_CC_Luiza_E1E2_EndoH.raw
High	A	12	LTRPYVAYcADcGMGHScHSPAmIENVQADATDGTLK	1606	Ambiguous	Isoform of B1B1B2, MayaroE2 OS=Homo sapiens (Human) OX=9606 GN=A1 PE=1 SV=1 - [MayaroE2_HUMAN]	1	1	B1B1B1	C9(Carbamidomethyl); C12(Carbamidomethyl); C18(Carbamidomethyl); M23(Oxidation)	HCD	0.1039	0	1	1	17	28	5.58	0	72.16	0	3	11	267700	4	1028.95	4112.77	-0.01	-7.73	22.41	3277	3277	MS2	19/216	19	216	29jan_CC_Luiza_E1E2_EndoH.raw
High	A	12	LTRPYVAYcADcGmGHScHSPAMIENVQADATDGTLK	1606	Ambiguous	Isoform of B1B1B2, MayaroE2 OS=Homo sapiens (Human) OX=9606 GN=A1 PE=1 SV=1 - [MayaroE2_HUMAN]	1	1	B1B1B1	C9(Carbamidomethyl); C12(Carbamidomethyl); M14(Oxidation); C18(Carbamidomethyl)	HCD		0.1039	2	2	17	28	5	0	59.82	0	3	11	267700	4	1028.95	4112.77	-0.01	-7.73	22.41	3277	3277	MS2	17/216	17	216	29jan_CC_Luiza_E1E2_EndoH.raw
High	A	12	YPIEHGIITNWDDmEK	1698	Unambiguous	Isoform of P62736, Actin, aortic smooth muscle (Fragment) OS=Homo sapiens (Human) OX=9606 GN=ACTA2 PE=1 SV=1 - [F6QUT6_HUMAN]|Actin, aortic smooth muscle OS=Homo sapiens (Human) OX=9606 GN=ACTA2 PE=1 SV=1 - [ACTA_HUMAN]|Actin, gamma-enteric smooth muscle OS=Homo sapiens (Human) OX=9606 GN=ACTG2 PE=1 SV=1 - [ACTH_HUMAN]|Actin, alpha cardiac muscle 1 OS=Homo sapiens (Human) OX=9606 GN=ACTC1 PE=1 SV…	7	7	F6QUT6;P62736;P63267;P68032;P68133;A6NL76;C9JFL5	M14(Oxidation)	HCD	1	0	1	1	115	124	3.97	0	216.67	0	30	14	1103000	3	659.639	1976.9	0	-2.26	22.57	3307	3307	MS2	15/60	15	60	29jan_CC_Luiza_E1E2_EndoH.raw
High	A	12	VHSSSEcAVTGTMGHFILAK	1312	Unambiguous	Isoform of B1B1B2, MayaroE2 OS=Homo sapiens (Human) OX=9606 GN=A1 PE=1 SV=1 - [MayaroE2_HUMAN]	1	1	B1B1B1	C7(Carbamidomethyl)	HCD	1	0	1	1	143	172	6.47	0	1818.28	0	17	26	553200	3	711.346	2132.02	0	-0.87	22.58	3310	3310	MS2	33/76	33	76	29jan_CC_Luiza_E1E2_EndoH.raw
High	A	12	YPIEHGIITNWDDmEK	1698	Unambiguous	Isoform of P62736, Actin, aortic smooth muscle (Fragment) OS=Homo sapiens (Human) OX=9606 GN=ACTA2 PE=1 SV=1 - [F6QUT6_HUMAN]|Actin, aortic smooth muscle OS=Homo sapiens (Human) OX=9606 GN=ACTA2 PE=1 SV=1 - [ACTA_HUMAN]|Actin, gamma-enteric smooth muscle OS=Homo sapiens (Human) OX=9606 GN=ACTG2 PE=1 SV=1 - [ACTH_HUMAN]|Actin, alpha cardiac muscle 1 OS=Homo sapiens (Human) OX=9606 GN=ACTC1 PE=1 SV…	7	7	F6QUT6;P62736;P63267;P68032;P68133;A6NL76;C9JFL5	M14(Oxidation)	HCD	1	0	1	1	128	156	3.77	0	198.81	0	14	7	3039000	3	659.639	1976.9	0	-2.08	22.59	3312	3312	MS2	14/60	14	60	29jan_CC_Luiza_E1E2_EndoH.raw
High	A	12	VHSSSEcAVTGTMGHFILAK	1312	Unambiguous	Isoform of B1B1B2, MayaroE2 OS=Homo sapiens (Human) OX=9606 GN=A1 PE=1 SV=1 - [MayaroE2_HUMAN]	1	1	B1B1B1	C7(Carbamidomethyl)	HCD	1	0	1	1	150	191	8.16	0	1474.33	0	6	14	1257000	3	711.347	2132.03	0	0.34	22.64	3321	3321	MS2	31/76	31	76	29jan_CC_Luiza_E1E2_EndoH.raw
High	A	12	VHSSSEcAVTGTMGHFILAK	1312	Unambiguous	Isoform of B1B1B2, MayaroE2 OS=Homo sapiens (Human) OX=9606 GN=A1 PE=1 SV=1 - [MayaroE2_HUMAN]	1	1	B1B1B1	C7(Carbamidomethyl)	HCD	1	0	1	1	123	114	4.86	0	484.98	0	8	3	6389000	2	1066.52	2132.02	0	-1.26	22.74	3340	3340	MS2	17/38	17	38	29jan_CC_Luiza_E1E2_EndoH.raw
High	A	12	VHSSSEcAVTGTMGHFILAK	1312	Unambiguous	Isoform of B1B1B2, MayaroE2 OS=Homo sapiens (Human) OX=9606 GN=A1 PE=1 SV=1 - [MayaroE2_HUMAN]	1	1	B1B1B1	C7(Carbamidomethyl)	HCD	1	0	1	1	119	129	4.08	0	350.04	0	13	3	8592000	2	1066.52	2132.02	0	-1.37	22.76	3343	3343	MS2	15/38	15	38	29jan_CC_Luiza_E1E2_EndoH.raw
High	A	12	YEHTAVIPNQVGFPYK	1749	Unambiguous	Isoform of A1A1A2, MayaroE1 OS=Homo sapiens (Human) OX=9606 GN=A1 PE=1 SV=1 - [MayaroE1_HUMAN]	1	1	A1A1A1		HCD	1	0	1	1	225	225	4.75	0	556.72	0	9	14	1415000	2	931.975	1862.94	0	-0.24	22.8	3352	3352	MS2	13/30	13	30	29jan_CC_Luiza_E1E2_EndoH.raw
High	A	12	YEHTAVIPNQVGFPYK	1749	Unambiguous	Isoform of A1A1A2, MayaroE1 OS=Homo sapiens (Human) OX=9606 GN=A1 PE=1 SV=1 - [MayaroE1_HUMAN]	1	1	A1A1A1		HCD	1	0	1	1	224	224	4.46	0	757.54	0	5	5	4765000	2	931.975	1862.94	0	-0.18	22.82	3354	3354	MS2	15/30	15	30	29jan_CC_Luiza_E1E2_EndoH.raw
High	A	12	REATLSLHPIHPTLLSYR	1729	Unambiguous	Isoform of B1B1B2, MayaroE2 OS=Homo sapiens (Human) OX=9606 GN=A1 PE=1 SV=1 - [MayaroE2_HUMAN]	1	1	B1B1B1		HCD	1	0	1	1	12	13	2.97	0	235.25	1	41	13	1133000	3	702.064	2104.18	0	5.18	22.83	3356	3356	MS2	17/68	17	68	29jan_CC_Luiza_E1E2_EndoH.raw
High	A	12	REATLSLHPIHPTLLSYR	1729	Unambiguous	Isoform of B1B1B2, MayaroE2 OS=Homo sapiens (Human) OX=9606 GN=A1 PE=1 SV=1 - [MayaroE2_HUMAN]	1	1	B1B1B1		HCD	1	0	1	1	51	45	6.03	0	368.09	1	37	16	1250000	5	421.639	2104.16	0	-0.95	22.84	3358	3358	MS2	24/136	24	136	29jan_CC_Luiza_E1E2_EndoH.raw
High	A	12	REATLSLHPIHPTLLSYR	1729	Unambiguous	Isoform of B1B1B2, MayaroE2 OS=Homo sapiens (Human) OX=9606 GN=A1 PE=1 SV=1 - [MayaroE2_HUMAN]	1	1	B1B1B1		HCD	1	0	1	1	14	12	2.61	0	226.86	1	28	13	1146000	3	702.063	2104.18	0	4.4	22.86	3362	3362	MS2	17/68	17	68	29jan_CC_Luiza_E1E2_EndoH.raw
High	A	12	REATLSLHPIHPTLLSYR	1729	Unambiguous	Isoform of B1B1B2, MayaroE2 OS=Homo sapiens (Human) OX=9606 GN=A1 PE=1 SV=1 - [MayaroE2_HUMAN]	1	1	B1B1B1		HCD	1	0	1	1	43	47	6.42	0	390.04	1	34	15	1301000	5	421.639	2104.17	0	-0.44	22.86	3363	3363	MS2	25/136	25	136	29jan_CC_Luiza_E1E2_EndoH.raw
High	A	12	VHSSSEcAVTGTMGHFILAK	1312	Unambiguous	Isoform of B1B1B2, MayaroE2 OS=Homo sapiens (Human) OX=9606 GN=A1 PE=1 SV=1 - [MayaroE2_HUMAN]	1	1	B1B1B1	C7(Carbamidomethyl)	HCD	1	0	1	1	223	224	4.93	0	592.28	0	15	1	28690000	4	533.762	2132.03	0	0.5	22.88	3366	3366	MS2	26/114	26	114	29jan_CC_Luiza_E1E2_EndoH.raw
High	A	12	YEHTAVIPNQVGFPYK	1749	Unambiguous	Isoform of A1A1A2, MayaroE1 OS=Homo sapiens (Human) OX=9606 GN=A1 PE=1 SV=1 - [MayaroE1_HUMAN]	1	1	A1A1A1		HCD	1	0	1	1	213	221	2.76	0	323.14	0	16	2	36430000	2	931.976	1862.95	0	0.81	22.89	3368	3368	MS2	2021-11-30	11	30	29jan_CC_Luiza_E1E2_EndoH.raw
High	A	12	VHSSSEcAVTGTMGHFILAK	1312	Unambiguous	Isoform of B1B1B2, MayaroE2 OS=Homo sapiens (Human) OX=9606 GN=A1 PE=1 SV=1 - [MayaroE2_HUMAN]	1	1	B1B1B1	C7(Carbamidomethyl)	HCD	1	0	1	1	189	216	4.85	0	588.26	0	20	1	17220000	4	533.762	2132.03	0	-0.3	22.91	3372	3372	MS2	27/114	27	114	29jan_CC_Luiza_E1E2_EndoH.raw
High	A	12	YEHTAVIPNQVGFPYK	1749	Unambiguous	Isoform of A1A1A2, MayaroE1 OS=Homo sapiens (Human) OX=9606 GN=A1 PE=1 SV=1 - [MayaroE1_HUMAN]	1	1	A1A1A1		HCD	1	0	1	1	211	219	2.52	0	246	0	22	1	63660000	2	931.977	1862.95	0	1.46	22.92	3373	3373	MS2	2021-10-30	10	30	29jan_CC_Luiza_E1E2_EndoH.raw
High	A	12	IQFASQIGLTK	1783	Unambiguous	Isoform of B1B1B2, MayaroE2 OS=Homo sapiens (Human) OX=9606 GN=A1 PE=1 SV=1 - [MayaroE2_HUMAN]	1	1	B1B1B1		HCD	1	0	1	1	92	95	2.92	0	562.78	0	18	2	13520000	2	603.348	1205.69	0	-0.52	23	3390	3390	MS2	2021-11-20	11	20	29jan_CC_Luiza_E1E2_EndoH.raw
High	A	12	GEVYNQDFPPYGAGQPGR	1580	Unambiguous	Isoform of A1A1A2, MayaroE1 OS=Homo sapiens (Human) OX=9606 GN=A1 PE=1 SV=1 - [MayaroE1_HUMAN]	1	1	A1A1A1		HCD	1	0	1	1	116	120	3.66	0	554.39	0	14	1	27770000	2	976.447	1951.89	0	-3.02	23.04	3396	3396	MS2	16/34	16	34	29jan_CC_Luiza_E1E2_EndoH.raw
High	A	12	IQFASQIGLTK	1783	Unambiguous	Isoform of B1B1B2, MayaroE2 OS=Homo sapiens (Human) OX=9606 GN=A1 PE=1 SV=1 - [MayaroE2_HUMAN]	1	1	B1B1B1		HCD	1	0	1	1	90	94	2.9	0	603.11	0	18	1	38420000	2	603.348	1205.69	0	-0.41	23.05	3397	3397	MS2	2021-12-20	12	20	29jan_CC_Luiza_E1E2_EndoH.raw
High	A	12	GEVYNQDFPPYGAGQPGR	1580	Unambiguous	Isoform of A1A1A2, MayaroE1 OS=Homo sapiens (Human) OX=9606 GN=A1 PE=1 SV=1 - [MayaroE1_HUMAN]	1	1	A1A1A1		HCD	1	0	1	1	120	120	3.89	0	643.17	0	13	1	25240000	2	976.447	1951.89	0	-2.96	23.07	3402	3402	MS2	17/34	17	34	29jan_CC_Luiza_E1E2_EndoH.raw
High	A	12	GEVYNQDFPPYGAGQPGR	1580	Unambiguous	Isoform of A1A1A2, MayaroE1 OS=Homo sapiens (Human) OX=9606 GN=A1 PE=1 SV=1 - [MayaroE1_HUMAN]	1	1	A1A1A1		HCD	1	0	1	1	178	174	2.84	0	196.63	0	23	4	16140000	2	976.447	1951.89	0	-3.21	23.2	3426	3426	MS2	1934-10-01	10	34	29jan_CC_Luiza_E1E2_EndoH.raw
High	A	12	GEVYNQDFPPYGAGQPGR	1580	Unambiguous	Isoform of A1A1A2, MayaroE1 OS=Homo sapiens (Human) OX=9606 GN=A1 PE=1 SV=1 - [MayaroE1_HUMAN]	1	1	A1A1A1		HCD	1	0	1	1	170	182	2.36	0	201.32	0	21	3	17560000	2	976.447	1951.89	0	-3.33	23.23	3432	3432	MS2	1934-10-01	10	34	29jan_CC_Luiza_E1E2_EndoH.raw
High	A	12	LTRPYVAYcADcGmGHScHSPAMIENVQADATDGTLK	1606	Unambiguous	Isoform of B1B1B2, MayaroE2 OS=Homo sapiens (Human) OX=9606 GN=A1 PE=1 SV=1 - [MayaroE2_HUMAN]	1	1	B1B1B1	C9(Carbamidomethyl); C12(Carbamidomethyl); M14(Oxidation); C18(Carbamidomethyl)	HCD	1	0	1	1	13	12	2.57	0	32.33	0	90	24	92720	3	1371.6	4112.78	-0.01	-6.14	23.34	3452	3452	MS2	13/144	13	144	29jan_CC_Luiza_E1E2_EndoH.raw
High	A	12	LTRPYVAYcADcGmGHScHSPAMIENVQADATDGTLK	1606	Unambiguous	Isoform of B1B1B2, MayaroE2 OS=Homo sapiens (Human) OX=9606 GN=A1 PE=1 SV=1 - [MayaroE2_HUMAN]	1	1	B1B1B1	C9(Carbamidomethyl); C12(Carbamidomethyl); M14(Oxidation); C18(Carbamidomethyl)	HCD	1	0	1	1	93	45	3.3	0	121.84	0	7	2	2811000	5	823.366	4112.8	0	0.06	23.39	3462	3462	MS2	20/288	20	288	29jan_CC_Luiza_E1E2_EndoH.raw
High	A	12	LTRPYVAYcADcGmGHScHSPAMIENVQADATDGTLK	1606	Ambiguous	Isoform of B1B1B2, MayaroE2 OS=Homo sapiens (Human) OX=9606 GN=A1 PE=1 SV=1 - [MayaroE2_HUMAN]	1	1	B1B1B1	C9(Carbamidomethyl); C12(Carbamidomethyl); M14(Oxidation); C18(Carbamidomethyl)	HCD	0.0555	0	1	1	108	73	6.49	0	156.27	0	3	5	905600	4	1028.95	4112.8	0	-1.91	23.44	3469	3469	MS2	21/216	21	216	29jan_CC_Luiza_E1E2_EndoH.raw
High	A	12	LTRPYVAYcADcGMGHScHSPAmIENVQADATDGTLK	1606	Ambiguous	Isoform of B1B1B2, MayaroE2 OS=Homo sapiens (Human) OX=9606 GN=A1 PE=1 SV=1 - [MayaroE2_HUMAN]	1	1	B1B1B1	C9(Carbamidomethyl); C12(Carbamidomethyl); C18(Carbamidomethyl); M23(Oxidation)	HCD		0.0555	2	2	108	73	6.13	0	116.24	0	3	5	905600	4	1028.95	4112.8	0	-1.91	23.44	3469	3469	MS2	18/216	18	216	29jan_CC_Luiza_E1E2_EndoH.raw
High	A	12	LTRPYVAYcADcGmGHScHSPAMIENVQADATDGTLK	1606	Ambiguous	Isoform of B1B1B2, MayaroE2 OS=Homo sapiens (Human) OX=9606 GN=A1 PE=1 SV=1 - [MayaroE2_HUMAN]	1	1	B1B1B1	C9(Carbamidomethyl); C12(Carbamidomethyl); M14(Oxidation); C18(Carbamidomethyl)	HCD	0.0983	0	1	1	109	60	5.9	0	144.77	0	3	8	568200	4	1028.96	4112.8	0	-0.96	23.46	3474	3474	MS2	20/216	20	216	29jan_CC_Luiza_E1E2_EndoH.raw
High	A	12	LTRPYVAYcADcGMGHScHSPAmIENVQADATDGTLK	1606	Ambiguous	Isoform of B1B1B2, MayaroE2 OS=Homo sapiens (Human) OX=9606 GN=A1 PE=1 SV=1 - [MayaroE2_HUMAN]	1	1	B1B1B1	C9(Carbamidomethyl); C12(Carbamidomethyl); C18(Carbamidomethyl); M23(Oxidation)	HCD		0.0983	2	2	109	60	5.32	0	115.62	0	3	8	568200	4	1028.96	4112.8	0	-0.96	23.46	3474	3474	MS2	18/216	18	216	29jan_CC_Luiza_E1E2_EndoH.raw
High	A	12	cDVHSHSNVAVLQEVSIEAEGR	1841	Unambiguous	Isoform of A1A1A2, MayaroE1 OS=Homo sapiens (Human) OX=9606 GN=A1 PE=1 SV=1 - [MayaroE1_HUMAN]	1	1	A1A1A1	C1(Carbamidomethyl)	HCD	1	0	1	1	119	159	5.58	0	798.52	0	4	44	371800	3	812.724	2436.16	0	-0.4	23.58	3495	3495	MS2	25/84	25	84	29jan_CC_Luiza_E1E2_EndoH.raw
High	A	12	cDVHSHSNVAVLQEVSIEAEGR	1841	Unambiguous	Isoform of A1A1A2, MayaroE1 OS=Homo sapiens (Human) OX=9606 GN=A1 PE=1 SV=1 - [MayaroE1_HUMAN]	1	1	A1A1A1	C1(Carbamidomethyl)	HCD	1	0	1	1	157	164	4.62	0	415.85	0	16	24	375500	4	609.793	2436.15	0	-2.48	23.59	3498	3498	MS2	23/126	23	126	29jan_CC_Luiza_E1E2_EndoH.raw
High	A	12	cDVHSHSNVAVLQEVSIEAEGR	1841	Unambiguous	Isoform of A1A1A2, MayaroE1 OS=Homo sapiens (Human) OX=9606 GN=A1 PE=1 SV=1 - [MayaroE1_HUMAN]	1	1	A1A1A1	C1(Carbamidomethyl)	HCD	1	0	1	1	116	149	5.84	0	744.58	0	5	29	425100	3	812.723	2436.15	0	-1.68	23.6	3499	3499	MS2	23/84	23	84	29jan_CC_Luiza_E1E2_EndoH.raw
High	A	12	YEHTAVIPNQVGFPYK	1749	Unambiguous	Isoform of A1A1A2, MayaroE1 OS=Homo sapiens (Human) OX=9606 GN=A1 PE=1 SV=1 - [MayaroE1_HUMAN]	1	1	A1A1A1		HCD	1	0	1	1	171	175	4.22	0	488.14	0	13	1	23720000	3	621.651	1862.94	0	-2.18	23.63	3504	3504	MS2	17/60	17	60	29jan_CC_Luiza_E1E2_EndoH.raw
High	A	12	YEHTAVIPNQVGFPYK	1749	Unambiguous	Isoform of A1A1A2, MayaroE1 OS=Homo sapiens (Human) OX=9606 GN=A1 PE=1 SV=1 - [MayaroE1_HUMAN]	1	1	A1A1A1		HCD	1	0	1	1	168	164	4.21	0	441.59	0	15	1	16410000	3	621.651	1862.94	0	-3.16	23.66	3510	3510	MS2	16/60	16	60	29jan_CC_Luiza_E1E2_EndoH.raw
High	A	12	VHSSSEcAVTGTMGHFILAK	1312	Unambiguous	Isoform of B1B1B2, MayaroE2 OS=Homo sapiens (Human) OX=9606 GN=A1 PE=1 SV=1 - [MayaroE2_HUMAN]	1	1	B1B1B1	C7(Carbamidomethyl)	HCD	1	0	1	1	145	184	7.1	0	1786.38	0	10	3	6293000	3	711.346	2132.02	0	-0.87	23.67	3511	3511	MS2	33/76	33	76	29jan_CC_Luiza_E1E2_EndoH.raw
High	A	12	cDVHSHSNVAVLQEVSIEAEGR	1841	Unambiguous	Isoform of A1A1A2, MayaroE1 OS=Homo sapiens (Human) OX=9606 GN=A1 PE=1 SV=1 - [MayaroE1_HUMAN]	1	1	A1A1A1	C1(Carbamidomethyl)	HCD	1	0	1	1	224	232	6	0	2273.54	0	27	35	187400	2	1218.58	2436.16	0	-0.72	23.68	3512	3512	MS2	25/42	25	42	29jan_CC_Luiza_E1E2_EndoH.raw
High	A	12	VHSSSEcAVTGTMGHFILAK	1312	Unambiguous	Isoform of B1B1B2, MayaroE2 OS=Homo sapiens (Human) OX=9606 GN=A1 PE=1 SV=1 - [MayaroE2_HUMAN]	1	1	B1B1B1	C7(Carbamidomethyl)	HCD	1	0	1	1	144	178	6.79	0	1659.02	0	10	3	7347000	3	711.346	2132.02	0	-0.87	23.69	3516	3516	MS2	32/76	32	76	29jan_CC_Luiza_E1E2_EndoH.raw
High	A	12	cDVHSHSNVAVLQEVSIEAEGR	1841	Unambiguous	Isoform of A1A1A2, MayaroE1 OS=Homo sapiens (Human) OX=9606 GN=A1 PE=1 SV=1 - [MayaroE1_HUMAN]	1	1	A1A1A1	C1(Carbamidomethyl)	HCD	1	0	1	1	204	229	5.07	0	1876.45	0	15	16	688200	2	1218.58	2436.16	0	-0.02	23.73	3522	3522	MS2	23/42	23	42	29jan_CC_Luiza_E1E2_EndoH.raw
High	A	12	IVVYKGEVYNQDFPPYGAGQPGR	1793	Unambiguous	Isoform of A1A1A2, MayaroE1 OS=Homo sapiens (Human) OX=9606 GN=A1 PE=1 SV=1 - [MayaroE1_HUMAN]	1	1	A1A1A1		HCD	1	0	1	1	129	126	3.82	0	345.94	1	2	33	360200	3	852.095	2554.27	0	-1.38	23.78	3532	3532	MS2	22/88	22	88	29jan_CC_Luiza_E1E2_EndoH.raw
High	A	12	QIFHPEQLITGK	1886	Unambiguous	Putative tubulin-like protein alpha-4B OS=Homo sapiens (Human) OX=9606 GN=TUBA4B PE=5 SV=2 - [TBA4B_HUMAN]|Isoform of P68366, Isoform 2 of Tubulin alpha-4A chain OS=Homo sapiens (Human) OX=9606 GN=TUBA4A PE=1 SV=1 - [TBA4A-2_HUMAN]|Isoform of Q9NY65, Tubulin alpha chain (Fragment) OS=Homo sapiens (Human) OX=9606 GN=TUBA8 PE=1 SV=1 - [C9J2C0_HUMAN]|Isoform of P68366, Tubulin alpha chain (Fragment)…	27	27	Q9H853;P68366-2;C9J2C0;C9JEV8;C9JJQ8;C9JQ00;C9K0S6;F5H5D3;F8VQQ4;F8VRZ4;F8VS66;F8VWV9;F8VX09;Q71U36-2;P68363;P68366;P0DPH7;P0DPH7-2;Q6PEY2;Q71U36;Q9BQE3;Q9NY65;Q9NY65-2;P68363-2;C9JDL2;F8VVB9;A0A1W2PQM2		HCD	1	0	1	1	115	111	4.06	0	443.26	0	30	36	844600	3	470.929	1410.77	0	-1.41	23.8	3535	3535	MS2	14/44	14	44	29jan_CC_Luiza_E1E2_EndoH.raw
High	A	12	QLFHPEQLITGK	1886	Unambiguous	Putative tubulin-like protein alpha-4B OS=Homo sapiens (Human) OX=9606 GN=TUBA4B PE=5 SV=2 - [TBA4B_HUMAN]|Isoform of P68366, Isoform 2 of Tubulin alpha-4A chain OS=Homo sapiens (Human) OX=9606 GN=TUBA4A PE=1 SV=1 - [TBA4A-2_HUMAN]|Isoform of Q9NY65, Tubulin alpha chain (Fragment) OS=Homo sapiens (Human) OX=9606 GN=TUBA8 PE=1 SV=1 - [C9J2C0_HUMAN]|Isoform of P68366, Tubulin alpha chain (Fragment)…	27	27	Q9H853;P68366-2;C9J2C0;C9JEV8;C9JJQ8;C9JQ00;C9K0S6;F5H5D3;F8VQQ4;F8VRZ4;F8VS66;F8VWV9;F8VX09;Q71U36-2;P68363;P68366;P0DPH7;P0DPH7-2;Q6PEY2;Q71U36;Q9BQE3;Q9NY65;Q9NY65-2;P68363-2;C9JDL2;F8VVB9;A0A1W2PQM2		HCD	1	0	1	2	115	111	4.06	0	443.26	0	30	36	844600	3	470.929	1410.77	0	-1.41	23.8	3535	3535	MS2	14/44	14	44	29jan_CC_Luiza_E1E2_EndoH.raw
High	A	12	IVVYKGEVYNQDFPPYGAGQPGR	1793	Unambiguous	Isoform of A1A1A2, MayaroE1 OS=Homo sapiens (Human) OX=9606 GN=A1 PE=1 SV=1 - [MayaroE1_HUMAN]	1	1	A1A1A1		HCD	1	0	1	1	122	134	3.75	0	344.57	1	0	36	289300	3	852.095	2554.27	0	-0.3	23.81	3536	3536	MS2	22/88	22	88	29jan_CC_Luiza_E1E2_EndoH.raw
High	A	12	QIFHPEQLITGK	1886	Unambiguous	Putative tubulin-like protein alpha-4B OS=Homo sapiens (Human) OX=9606 GN=TUBA4B PE=5 SV=2 - [TBA4B_HUMAN]|Isoform of P68366, Isoform 2 of Tubulin alpha-4A chain OS=Homo sapiens (Human) OX=9606 GN=TUBA4A PE=1 SV=1 - [TBA4A-2_HUMAN]|Isoform of Q9NY65, Tubulin alpha chain (Fragment) OS=Homo sapiens (Human) OX=9606 GN=TUBA8 PE=1 SV=1 - [C9J2C0_HUMAN]|Isoform of P68366, Tubulin alpha chain (Fragment)…	27	27	Q9H853;P68366-2;C9J2C0;C9JEV8;C9JJQ8;C9JQ00;C9K0S6;F5H5D3;F8VQQ4;F8VRZ4;F8VS66;F8VWV9;F8VX09;Q71U36-2;P68363;P68366;P0DPH7;P0DPH7-2;Q6PEY2;Q71U36;Q9BQE3;Q9NY65;Q9NY65-2;P68363-2;C9JDL2;F8VVB9;A0A1W2PQM2		HCD	1	0	1	1	119	116	4.12	0	536.51	0	15	28	1060000	3	470.929	1410.77	0	-1.41	23.84	3541	3541	MS2	15/44	15	44	29jan_CC_Luiza_E1E2_EndoH.raw
High	A	12	QLFHPEQLITGK	1886	Unambiguous	Putative tubulin-like protein alpha-4B OS=Homo sapiens (Human) OX=9606 GN=TUBA4B PE=5 SV=2 - [TBA4B_HUMAN]|Isoform of P68366, Isoform 2 of Tubulin alpha-4A chain OS=Homo sapiens (Human) OX=9606 GN=TUBA4A PE=1 SV=1 - [TBA4A-2_HUMAN]|Isoform of Q9NY65, Tubulin alpha chain (Fragment) OS=Homo sapiens (Human) OX=9606 GN=TUBA8 PE=1 SV=1 - [C9J2C0_HUMAN]|Isoform of P68366, Tubulin alpha chain (Fragment)…	27	27	Q9H853;P68366-2;C9J2C0;C9JEV8;C9JJQ8;C9JQ00;C9K0S6;F5H5D3;F8VQQ4;F8VRZ4;F8VS66;F8VWV9;F8VX09;Q71U36-2;P68363;P68366;P0DPH7;P0DPH7-2;Q6PEY2;Q71U36;Q9BQE3;Q9NY65;Q9NY65-2;P68363-2;C9JDL2;F8VVB9;A0A1W2PQM2		HCD	1	0	1	2	119	116	4.12	0	536.51	0	15	28	1060000	3	470.929	1410.77	0	-1.41	23.84	3541	3541	MS2	15/44	15	44	29jan_CC_Luiza_E1E2_EndoH.raw
High	A	12	VHSSSEcAVTGTMGHFILAK	1312	Unambiguous	Isoform of B1B1B2, MayaroE2 OS=Homo sapiens (Human) OX=9606 GN=A1 PE=1 SV=1 - [MayaroE2_HUMAN]	1	1	B1B1B1	C7(Carbamidomethyl)	HCD	1	0	1	1	194	215	5.25	0	398.99	0	6	8	2182000	4	533.762	2132.02	0	-0.99	23.93	3558	3558	MS2	23/114	23	114	29jan_CC_Luiza_E1E2_EndoH.raw
High	A	12	VHSSSEcAVTGTMGHFILAK	1312	Unambiguous	Isoform of B1B1B2, MayaroE2 OS=Homo sapiens (Human) OX=9606 GN=A1 PE=1 SV=1 - [MayaroE2_HUMAN]	1	1	B1B1B1	C7(Carbamidomethyl)	HCD	1	0	1	1	173	203	4.84	0	360.7	0	6	9	2068000	4	533.761	2132.02	0	-1.56	23.96	3564	3564	MS2	22/114	22	114	29jan_CC_Luiza_E1E2_EndoH.raw
High	A	12	IQFASQIGLTK	1783	Unambiguous	Isoform of B1B1B2, MayaroE2 OS=Homo sapiens (Human) OX=9606 GN=A1 PE=1 SV=1 - [MayaroE2_HUMAN]	1	1	B1B1B1		HCD	1	0	1	1	93	94	2.57	0	609.29	0	4	2	21850000	2	603.348	1205.69	0	0.29	24.07	3582	3582	MS2	2021-12-20	12	20	29jan_CC_Luiza_E1E2_EndoH.raw
High	A	12	IQFASQIGLTK	1783	Unambiguous	Isoform of B1B1B2, MayaroE2 OS=Homo sapiens (Human) OX=9606 GN=A1 PE=1 SV=1 - [MayaroE2_HUMAN]	1	1	B1B1B1		HCD	1	0	1	1	77	76	2.91	0	638.72	0	4	1	24920000	2	603.349	1205.69	0	0.7	24.1	3588	3588	MS2	2021-12-20	12	20	29jan_CC_Luiza_E1E2_EndoH.raw
High	A	12	GEVYNQDFPPYGAGQPGR	1580	Unambiguous	Isoform of A1A1A2, MayaroE1 OS=Homo sapiens (Human) OX=9606 GN=A1 PE=1 SV=1 - [MayaroE1_HUMAN]	1	1	A1A1A1		HCD	1	0	1	1	170	158	3.48	0	490.97	0	9	10	1037000	2	976.45	1951.89	0	-0.7	24.11	3589	3589	MS2	15/34	15	34	29jan_CC_Luiza_E1E2_EndoH.raw
High	A	12	GEVYNQDFPPYGAGQPGR	1580	Unambiguous	Isoform of A1A1A2, MayaroE1 OS=Homo sapiens (Human) OX=9606 GN=A1 PE=1 SV=1 - [MayaroE1_HUMAN]	1	1	A1A1A1		HCD	1	0	1	1	148	141	3.49	0	572.16	0	10	12	701200	2	976.45	1951.89	0	-0.2	24.13	3594	3594	MS2	16/34	16	34	29jan_CC_Luiza_E1E2_EndoH.raw
High	A	12	LTRPYVAYcADcGMGHScHSPAMIENVQADATDGTLK	1606	Unambiguous	Isoform of B1B1B2, MayaroE2 OS=Homo sapiens (Human) OX=9606 GN=A1 PE=1 SV=1 - [MayaroE2_HUMAN]	1	1	B1B1B1	C9(Carbamidomethyl); C12(Carbamidomethyl); C18(Carbamidomethyl)	HCD	1	0	1	1	31	33	3.22	0	31.42	0	57	19	0	3	1366.28	4096.82	0	1.95	24.23	3612	3612	MS2	14/144	14	144	29jan_CC_Luiza_E1E2_EndoH.raw
High	A	12	LFQPSIQLAR	1921	Unambiguous	Putative glutathione hydrolase 3 proenzyme OS=Homo sapiens (Human) OX=9606 GN=GGT3P PE=5 SV=2 - [GGT3_HUMAN]|Isoform of P36268, Inactive glutathione hydrolase 2 OS=Homo sapiens (Human) OX=9606 GN=GGT2 PE=4 SV=2 - [B5MCK8_HUMAN]|Isoform of P19440, Glutathione hydrolase 1 proenzyme (Fragment) OS=Homo sapiens (Human) OX=9606 GN=GGT1 PE=1 SV=1 - [E7ET76_HUMAN]|Isoform of P19440, Glutathione hydrolase…	9	9	A6NGU5;B5MCK8;E7ET76;E7ETR7;P19440;P19440-2;P36268;P36268-2;P36268-3		HCD	1	0	1	1	108	95	2.73	0	390.3	0	12	62	382700	2	586.844	1172.68	0	1.22	24.24	3614	3614	MS2	2021-11-18	11	18	29jan_CC_Luiza_E1E2_EndoH.raw
High	A	12	LFQPSIQLAR	1921	Unambiguous	Putative glutathione hydrolase 3 proenzyme OS=Homo sapiens (Human) OX=9606 GN=GGT3P PE=5 SV=2 - [GGT3_HUMAN]|Isoform of P36268, Inactive glutathione hydrolase 2 OS=Homo sapiens (Human) OX=9606 GN=GGT2 PE=4 SV=2 - [B5MCK8_HUMAN]|Isoform of P19440, Glutathione hydrolase 1 proenzyme (Fragment) OS=Homo sapiens (Human) OX=9606 GN=GGT1 PE=1 SV=1 - [E7ET76_HUMAN]|Isoform of P19440, Glutathione hydrolase…	9	9	A6NGU5;B5MCK8;E7ET76;E7ETR7;P19440;P19440-2;P36268;P36268-2;P36268-3		HCD	1	0	1	1	111	98	2.7	0	393.58	0	15	59	399500	2	586.844	1172.68	0	2.47	24.26	3618	3618	MS2	2021-11-18	11	18	29jan_CC_Luiza_E1E2_EndoH.raw
High	A	12	IILLFDAHK	1924	Unambiguous	Isoform of Q9H4M9, Dynamin-type G domain-containing protein (Fragment) OS=Homo sapiens (Human) OX=9606 GN=EHD1 PE=1 SV=1 - [C9J2Z4_HUMAN]|Isoform of Q9H4M9, Dynamin-type G domain-containing protein (Fragment) OS=Homo sapiens (Human) OX=9606 GN=EHD1 PE=1 SV=1 - [C9JC03_HUMAN]|Isoform of Q9H4M9, Dynamin-type G domain-containing protein (Fragment) OS=Homo sapiens (Human) OX=9606 GN=EHD1 PE=1 SV=1 - …	7	7	C9J2Z4;C9JC03;C9JDQ8;Q9H223;Q9H4M9;Q9NZN3;A0A024R571		HCD	1	0	1	1	32	37	2.58	0	435.63	0	1	80	422900	3	357.218	1069.64	0	-0.07	24.27	3619	3619	MS2	15/32	15	32	29jan_CC_Luiza_E1E2_EndoH.raw
High	A	12	QQILLSFK	1926	Unambiguous	Isoform of P50995, Isoform 2 of Annexin A11 OS=Homo sapiens (Human) OX=9606 GN=ANXA11 PE=1 SV=1 - [ANX11-2_HUMAN]|Annexin A11 OS=Homo sapiens (Human) OX=9606 GN=ANXA11 PE=1 SV=1 - [ANX11_HUMAN]	2	2	P50995-2;P50995		HCD	1	0	1	1	38	56	2.55	0	507.22	0	6	90	372700	2	488.795	976.583	0	0.12	24.31	3626	3626	MS2	2021-08-14	8	14	29jan_CC_Luiza_E1E2_EndoH.raw
High	A	12	QQILLSFK	1926	Unambiguous	Isoform of P50995, Isoform 2 of Annexin A11 OS=Homo sapiens (Human) OX=9606 GN=ANXA11 PE=1 SV=1 - [ANX11-2_HUMAN]|Annexin A11 OS=Homo sapiens (Human) OX=9606 GN=ANXA11 PE=1 SV=1 - [ANX11_HUMAN]	2	2	P50995-2;P50995		HCD	1	0	1	1	38	56	2.56	0	608.31	0	8	61	556500	2	488.795	976.583	0	-0.07	24.33	3630	3630	MS2	2021-09-14	9	14	29jan_CC_Luiza_E1E2_EndoH.raw
High	A	12	VHSSSEcAVTGTmGHFILAK	1312	Unambiguous	Isoform of B1B1B2, MayaroE2 OS=Homo sapiens (Human) OX=9606 GN=A1 PE=1 SV=1 - [MayaroE2_HUMAN]	1	1	B1B1B1	C7(Carbamidomethyl); M13(Oxidation)	HCD	1	0	1	1	174	158	5.97	0	598.09	0	43	23	168300	3	716.677	2148.02	0	-1.93	24.37	3636	3636	MS2	23/76	23	76	29jan_CC_Luiza_E1E2_EndoH.raw
High	A	12	KDLYANTVLSGGTTmYPGIADR	1962	Unambiguous	Actin, cytoplasmic 1 OS=Homo sapiens (Human) OX=9606 GN=ACTB PE=1 SV=1 - [ACTB_HUMAN]|Actin, cytoplasmic 2 OS=Homo sapiens (Human) OX=9606 GN=ACTG1 PE=1 SV=1 - [ACTG_HUMAN]|Isoform of P60709, Actin, cytoplasmic 1 (Fragment) OS=Homo sapiens (Human) OX=9606 GN=ACTB PE=1 SV=1 - [A0A2R8Y793_HUMAN]	3	3	P60709;P63261;A0A2R8Y793	M15(Oxidation)	HCD	1	0	1	1	196	193	7.41	0	986.72	1	23	47	171800	3	787.06	2359.16	0	1.87	24.38	3639	3639	MS2	30/84	30	84	29jan_CC_Luiza_E1E2_EndoH.raw
High	A	12	VAPPGLTQIPQIQK	1975	Unambiguous	Sodium/potassium-transporting ATPase subunit beta-1 OS=Homo sapiens (Human) OX=9606 GN=ATP1B1 PE=1 SV=1 - [AT1B1_HUMAN]|Isoform of P05026, Isoform 2 of Sodium/potassium-transporting ATPase subunit beta-1 OS=Homo sapiens (Human) OX=9606 GN=ATP1B1 PE=1 SV=1 - [AT1B1-2_HUMAN]|Isoform of P05026, Sodium/potassium-transporting ATPase subunit beta (Fragment) OS=Homo sapiens (Human) OX=9606 GN=ATP1B1 PE=…	3	3	P05026;P05026-2;V9GYR2		HCD	1	0	1	1	7	9	2.89	0	256.86	0	71	27	581700	2	745.441	1489.87	0	0.37	24.48	3657	3657	MS2	19/26	19	26	29jan_CC_Luiza_E1E2_EndoH.raw
High	A	12	cDVHSHSNVAVLQEVSIEAEGR	1841	Unambiguous	Isoform of A1A1A2, MayaroE1 OS=Homo sapiens (Human) OX=9606 GN=A1 PE=1 SV=1 - [MayaroE1_HUMAN]	1	1	A1A1A1	C1(Carbamidomethyl)	HCD	1	0	1	1	239	260	5.94	0	650.15	0	3	5	3764000	4	609.795	2436.16	0	1.12	24.63	3684	3684	MS2	27/126	27	126	29jan_CC_Luiza_E1E2_EndoH.raw
High	A	12	cDVHSHSNVAVLQEVSIEAEGR	1841	Unambiguous	Isoform of A1A1A2, MayaroE1 OS=Homo sapiens (Human) OX=9606 GN=A1 PE=1 SV=1 - [MayaroE1_HUMAN]	1	1	A1A1A1	C1(Carbamidomethyl)	HCD	1	0	1	1	135	167	5.73	0	740.32	0	4	14	1141000	3	812.725	2436.16	0	1.11	24.64	3685	3685	MS2	23/84	23	84	29jan_CC_Luiza_E1E2_EndoH.raw
High	A	12	cDVHSHSNVAVLQEVSIEAEGR	1841	Unambiguous	Isoform of A1A1A2, MayaroE1 OS=Homo sapiens (Human) OX=9606 GN=A1 PE=1 SV=1 - [MayaroE1_HUMAN]	1	1	A1A1A1	C1(Carbamidomethyl)	HCD	1	0	1	1	199	222	6.31	0	588.75	0	2	4	4112000	4	609.796	2436.16	0	1.43	24.66	3690	3690	MS2	26/126	26	126	29jan_CC_Luiza_E1E2_EndoH.raw
High	A	12	cDVHSHSNVAVLQEVSIEAEGR	1841	Unambiguous	Isoform of A1A1A2, MayaroE1 OS=Homo sapiens (Human) OX=9606 GN=A1 PE=1 SV=1 - [MayaroE1_HUMAN]	1	1	A1A1A1	C1(Carbamidomethyl)	HCD	1	0	1	1	135	155	5.1	0	869.27	0	2	11	1487000	3	812.725	2436.16	0	1.71	24.68	3692	3692	MS2	25/84	25	84	29jan_CC_Luiza_E1E2_EndoH.raw
High	A	12	EATLSLHPIHPTLLSYR	2055	Unambiguous	Isoform of B1B1B2, MayaroE2 OS=Homo sapiens (Human) OX=9606 GN=A1 PE=1 SV=1 - [MayaroE2_HUMAN]	1	1	B1B1B1		HCD	1	0	1	1	78	54	5.52	0	925.33	0	5	15	1357000	3	650.027	1948.07	0	1.02	24.71	3699	3699	MS2	21/64	21	64	29jan_CC_Luiza_E1E2_EndoH.raw
High	A	12	EATLSLHPIHPTLLSYR	2055	Unambiguous	Isoform of B1B1B2, MayaroE2 OS=Homo sapiens (Human) OX=9606 GN=A1 PE=1 SV=1 - [MayaroE2_HUMAN]	1	1	B1B1B1		HCD	1	0	1	1	74	51	5.22	0	1120.93	0	4	1	20950000	3	650.027	1948.07	0	1.2	24.73	3702	3702	MS2	23/64	23	64	29jan_CC_Luiza_E1E2_EndoH.raw
High	A	12	EATLSLHPIHPTLLSYR	2055	Unambiguous	Isoform of B1B1B2, MayaroE2 OS=Homo sapiens (Human) OX=9606 GN=A1 PE=1 SV=1 - [MayaroE2_HUMAN]	1	1	B1B1B1		HCD	1	0	1	1	53	42	4.66	0	465.88	0	2	7	3078000	2	974.536	1948.07	0	0.18	24.75	3706	3706	MS2	15/32	15	32	29jan_CC_Luiza_E1E2_EndoH.raw
High	A	12	EATLSLHPIHPTLLSYR	2055	Unambiguous	Isoform of B1B1B2, MayaroE2 OS=Homo sapiens (Human) OX=9606 GN=A1 PE=1 SV=1 - [MayaroE2_HUMAN]	1	1	B1B1B1		HCD	1	0	1	1	45	32	4.35	0	1112.76	0	6	1	19000000	2	974.534	1948.06	0	-2.33	24.76	3708	3708	MS2	21/32	21	32	29jan_CC_Luiza_E1E2_EndoH.raw
High	A	12	VHSSSEcAVTGTMGHFILAK	1312	Unambiguous	Isoform of B1B1B2, MayaroE2 OS=Homo sapiens (Human) OX=9606 GN=A1 PE=1 SV=1 - [MayaroE2_HUMAN]	1	1	B1B1B1	C7(Carbamidomethyl)	HCD	1	0	1	1	166	189	5.81	0	1210.77	0	34	21	524200	3	711.345	2132.02	0	-3.44	25.05	3763	3763	MS2	29/76	29	76	29jan_CC_Luiza_E1E2_EndoH.raw
High	A	12	VHSSSEcAVTGTMGHFILAK	1312	Unambiguous	Isoform of B1B1B2, MayaroE2 OS=Homo sapiens (Human) OX=9606 GN=A1 PE=1 SV=1 - [MayaroE2_HUMAN]	1	1	B1B1B1	C7(Carbamidomethyl)	HCD	1	0	1	1	158	189	6.61	0	1294.36	0	33	21	559800	3	711.345	2132.02	0	-2.84	25.08	3768	3768	MS2	29/76	29	76	29jan_CC_Luiza_E1E2_EndoH.raw
High	A	12	IQFASQIGLTK	1783	Unambiguous	Isoform of B1B1B2, MayaroE2 OS=Homo sapiens (Human) OX=9606 GN=A1 PE=1 SV=1 - [MayaroE2_HUMAN]	1	1	B1B1B1		HCD	1	0	1	1	117	105	2.41	0	707.48	0	14	8	4367000	2	603.346	1205.68	0	-3.45	25.11	3774	3774	MS2	2021-12-20	12	20	29jan_CC_Luiza_E1E2_EndoH.raw
High	A	12	VGINYQPPTVVPGGDLAK	2112	Unambiguous	Isoform of P68366, Isoform 2 of Tubulin alpha-4A chain OS=Homo sapiens (Human) OX=9606 GN=TUBA4A PE=1 SV=1 - [TBA4A-2_HUMAN]|Isoform of Q9NY65, Tubulin alpha chain (Fragment) OS=Homo sapiens (Human) OX=9606 GN=TUBA8 PE=1 SV=1 - [C9J2C0_HUMAN]|Isoform of Q9BQE3, Tubulin alpha chain OS=Homo sapiens (Human) OX=9606 GN=TUBA1C PE=1 SV=1 - [F5H5D3_HUMAN]|Isoform of Q71U36, Isoform 2 of Tubulin alpha-1A…	16	16	P68366-2;C9J2C0;F5H5D3;Q71U36-2;P68363;P68366;P0DPH7;P0DPH7-2;Q6PEY2;Q71U36;Q9BQE3;Q9NY65;Q9NY65-2;P68363-2;V9GZ17;A0A1W2PQM2		HCD	1	0	1	1	51	62	2.74	0	416.87	0	65	32	434800	2	912.994	1824.98	0	-2.67	25.12	3776	3776	MS2	15/34	15	34	29jan_CC_Luiza_E1E2_EndoH.raw
High	A	12	VHSSSEcAVTGTMGHFILAK	1312	Unambiguous	Isoform of B1B1B2, MayaroE2 OS=Homo sapiens (Human) OX=9606 GN=A1 PE=1 SV=1 - [MayaroE2_HUMAN]	1	1	B1B1B1	C7(Carbamidomethyl)	HCD	1	0	1	1	126	159	3.38	0	143.81	0	12	41	425400	4	533.759	2132.02	0	-5.34	25.13	3778	3778	MS2	18/114	18	114	29jan_CC_Luiza_E1E2_EndoH.raw
High	A	12	IQFASQIGLTK	1783	Unambiguous	Isoform of B1B1B2, MayaroE2 OS=Homo sapiens (Human) OX=9606 GN=A1 PE=1 SV=1 - [MayaroE2_HUMAN]	1	1	B1B1B1		HCD	1	0	1	1	115	105	2.56	0	816.34	0	11	7	4930000	2	603.346	1205.68	0	-3.35	25.14	3780	3780	MS2	13/20	13	20	29jan_CC_Luiza_E1E2_EndoH.raw
High	A	12	VGINYQPPTVVPGGDLAK	2112	Unambiguous	Isoform of P68366, Isoform 2 of Tubulin alpha-4A chain OS=Homo sapiens (Human) OX=9606 GN=TUBA4A PE=1 SV=1 - [TBA4A-2_HUMAN]|Isoform of Q9NY65, Tubulin alpha chain (Fragment) OS=Homo sapiens (Human) OX=9606 GN=TUBA8 PE=1 SV=1 - [C9J2C0_HUMAN]|Isoform of Q9BQE3, Tubulin alpha chain OS=Homo sapiens (Human) OX=9606 GN=TUBA1C PE=1 SV=1 - [F5H5D3_HUMAN]|Isoform of Q71U36, Isoform 2 of Tubulin alpha-1A…	16	16	P68366-2;C9J2C0;F5H5D3;Q71U36-2;P68363;P68366;P0DPH7;P0DPH7-2;Q6PEY2;Q71U36;Q9BQE3;Q9NY65;Q9NY65-2;P68363-2;V9GZ17;A0A1W2PQM2		HCD	1	0	1	1	51	65	2.71	0	417.78	0	56	24	536600	2	912.994	1824.98	0	-2.6	25.16	3782	3782	MS2	15/34	15	34	29jan_CC_Luiza_E1E2_EndoH.raw
High	A	12	EATLSLHPIHPTLLSYR	2055	Unambiguous	Isoform of B1B1B2, MayaroE2 OS=Homo sapiens (Human) OX=9606 GN=A1 PE=1 SV=1 - [MayaroE2_HUMAN]	1	1	B1B1B1		HCD	1	0	1	1	62	53	2.61	0	169.36	0	18	3	15820000	2	974.534	1948.06	0	-2.2	25.18	3786	3786	MS2	1932-10-01	10	32	29jan_CC_Luiza_E1E2_EndoH.raw
High	A	12	EATLSLHPIHPTLLSYR	2055	Unambiguous	Isoform of B1B1B2, MayaroE2 OS=Homo sapiens (Human) OX=9606 GN=A1 PE=1 SV=1 - [MayaroE2_HUMAN]	1	1	B1B1B1		HCD	1	0	1	1	54	49	2.7	0	104.01	0	17	4	12880000	2	974.533	1948.06	0	-3.02	25.21	3792	3792	MS2	1932-08-01	8	32	29jan_CC_Luiza_E1E2_EndoH.raw
High	A	12	YEHTAVIPNQVGFPYK	1749	Unambiguous	Isoform of A1A1A2, MayaroE1 OS=Homo sapiens (Human) OX=9606 GN=A1 PE=1 SV=1 - [MayaroE1_HUMAN]	1	1	A1A1A1		HCD	1	0	1	1	166	164	3.94	0	392.8	0	54	21	486200	3	621.65	1862.94	0	-4.25	25.24	3798	3798	MS2	15/60	15	60	29jan_CC_Luiza_E1E2_EndoH.raw
High	A	12	cPPGEVISVSFVDSK	2132	Unambiguous	Isoform of B1B1B2, MayaroE2 OS=Homo sapiens (Human) OX=9606 GN=A1 PE=1 SV=1 - [MayaroE2_HUMAN]	1	1	B1B1B1	C1(Carbamidomethyl)	HCD	1	0	1	1	70	69	3.89	0	793.03	0	59	38	602400	2	810.898	1620.79	0	-2.63	25.25	3799	3799	MS2	23/28	23	28	29jan_CC_Luiza_E1E2_EndoH.raw
High	A	12	YEHTAVIPNQVGFPYK	1749	Unambiguous	Isoform of A1A1A2, MayaroE1 OS=Homo sapiens (Human) OX=9606 GN=A1 PE=1 SV=1 - [MayaroE1_HUMAN]	1	1	A1A1A1		HCD	1	0	1	1	151	164	3.5	0	398.5	0	46	33	329600	3	621.652	1862.94	0	-1.59	25.28	3804	3804	MS2	15/60	15	60	29jan_CC_Luiza_E1E2_EndoH.raw
High	A	12	cDVHSHSNVAVLQEVSIEAEGR	1841	Unambiguous	Isoform of A1A1A2, MayaroE1 OS=Homo sapiens (Human) OX=9606 GN=A1 PE=1 SV=1 - [MayaroE1_HUMAN]	1	1	A1A1A1	C1(Carbamidomethyl)	HCD	1	0	1	1	218	236	5.43	0	1860	0	10	40	184200	2	1218.58	2436.15	0	-1.32	25.3	3808	3808	MS2	23/42	23	42	29jan_CC_Luiza_E1E2_EndoH.raw
High	A	12	YPIEHGIITNWDDMEK	1698	Unambiguous	Isoform of P62736, Actin, aortic smooth muscle (Fragment) OS=Homo sapiens (Human) OX=9606 GN=ACTA2 PE=1 SV=1 - [F6QUT6_HUMAN]|Actin, aortic smooth muscle OS=Homo sapiens (Human) OX=9606 GN=ACTA2 PE=1 SV=1 - [ACTA_HUMAN]|Actin, gamma-enteric smooth muscle OS=Homo sapiens (Human) OX=9606 GN=ACTG2 PE=1 SV=1 - [ACTH_HUMAN]|Actin, alpha cardiac muscle 1 OS=Homo sapiens (Human) OX=9606 GN=ACTC1 PE=1 SV…	7	7	F6QUT6;P62736;P63267;P68032;P68133;A6NL76;C9JFL5		HCD	1	0	1	1	139	169	3.56	0	227.81	0	36	26	383500	3	654.304	1960.9	0	-6.62	25.32	3811	3811	MS2	14/60	14	60	29jan_CC_Luiza_E1E2_EndoH.raw
High	A	12	YPIEHGIITNWDDMEK	1698	Unambiguous	Isoform of P62736, Actin, aortic smooth muscle (Fragment) OS=Homo sapiens (Human) OX=9606 GN=ACTA2 PE=1 SV=1 - [F6QUT6_HUMAN]|Actin, aortic smooth muscle OS=Homo sapiens (Human) OX=9606 GN=ACTA2 PE=1 SV=1 - [ACTA_HUMAN]|Actin, gamma-enteric smooth muscle OS=Homo sapiens (Human) OX=9606 GN=ACTG2 PE=1 SV=1 - [ACTH_HUMAN]|Actin, alpha cardiac muscle 1 OS=Homo sapiens (Human) OX=9606 GN=ACTC1 PE=1 SV…	7	7	F6QUT6;P62736;P63267;P68032;P68133;A6NL76;C9JFL5		HCD	1	0	1	1	155	169	2.93	0	260.16	0	23	17	908500	3	654.305	1960.9	0	-6.06	25.35	3817	3817	MS2	15/60	15	60	29jan_CC_Luiza_E1E2_EndoH.raw
High	A	12	VHSSSEcAVTGTmGHFILAK	1312	Unambiguous	Isoform of B1B1B2, MayaroE2 OS=Homo sapiens (Human) OX=9606 GN=A1 PE=1 SV=1 - [MayaroE2_HUMAN]	1	1	B1B1B1	C7(Carbamidomethyl); M13(Oxidation)	HCD	1	0	1	1	192	206	3.96	0	246.78	0	52	36	153400	4	537.758	2148.01	0	-4.75	25.36	3819	3819	MS2	22/114	22	114	29jan_CC_Luiza_E1E2_EndoH.raw
High	A	12	LWSQLTTEGR	1511	Unambiguous	Isoform of B1B1B2, MayaroE2 OS=Homo sapiens (Human) OX=9606 GN=A1 PE=1 SV=1 - [MayaroE2_HUMAN]	1	1	B1B1B1		HCD	1	0	1	1	228	240	3.03	0	481.16	0	22	155	172400	2	595.811	1190.61	0	-1.5	25.4	3826	3826	MS2	2021-11-18	11	18	29jan_CC_Luiza_E1E2_EndoH.raw
High	A	12	IVVYKGEVYNQDFPPYGAGQPGR	1793	Unambiguous	Isoform of A1A1A2, MayaroE1 OS=Homo sapiens (Human) OX=9606 GN=A1 PE=1 SV=1 - [MayaroE1_HUMAN]	1	1	A1A1A1		HCD	1	0	1	1	130	144	4.12	0	423.98	1	7	69	169200	3	852.095	2554.27	0	-1.09	25.43	3830	3830	MS2	24/88	24	88	29jan_CC_Luiza_E1E2_EndoH.raw
High	A	12	LWSQLTTEGR	1511	Unambiguous	Isoform of B1B1B2, MayaroE2 OS=Homo sapiens (Human) OX=9606 GN=A1 PE=1 SV=1 - [MayaroE2_HUMAN]	1	1	B1B1B1		HCD	1	0	1	1	238	247	2.94	0	483.99	0	22	116	215200	2	595.811	1190.61	0	-1.4	25.43	3831	3831	MS2	2021-11-18	11	18	29jan_CC_Luiza_E1E2_EndoH.raw
High	A	12	YPIEHGIITNWDDMEK	1698	Unambiguous	Isoform of P62736, Actin, aortic smooth muscle (Fragment) OS=Homo sapiens (Human) OX=9606 GN=ACTA2 PE=1 SV=1 - [F6QUT6_HUMAN]|Actin, aortic smooth muscle OS=Homo sapiens (Human) OX=9606 GN=ACTA2 PE=1 SV=1 - [ACTA_HUMAN]|Actin, gamma-enteric smooth muscle OS=Homo sapiens (Human) OX=9606 GN=ACTG2 PE=1 SV=1 - [ACTH_HUMAN]|Actin, alpha cardiac muscle 1 OS=Homo sapiens (Human) OX=9606 GN=ACTC1 PE=1 SV…	7	7	F6QUT6;P62736;P63267;P68032;P68133;A6NL76;C9JFL5		HCD	1	0	1	1	264	300	3.57	0	635.34	0	2	72	169200	2	980.959	1960.91	0	-0.23	25.44	3832	3832	MS2	15/30	15	30	29jan_CC_Luiza_E1E2_EndoH.raw
High	A	12	YPIEHGIITNWDDMEK	1698	Unambiguous	Isoform of P62736, Actin, aortic smooth muscle (Fragment) OS=Homo sapiens (Human) OX=9606 GN=ACTA2 PE=1 SV=1 - [F6QUT6_HUMAN]|Actin, aortic smooth muscle OS=Homo sapiens (Human) OX=9606 GN=ACTA2 PE=1 SV=1 - [ACTA_HUMAN]|Actin, gamma-enteric smooth muscle OS=Homo sapiens (Human) OX=9606 GN=ACTG2 PE=1 SV=1 - [ACTH_HUMAN]|Actin, alpha cardiac muscle 1 OS=Homo sapiens (Human) OX=9606 GN=ACTC1 PE=1 SV…	7	7	F6QUT6;P62736;P63267;P68032;P68133;A6NL76;C9JFL5		HCD	1	0	1	1	254	299	3.64	0	484.44	0	6	46	277700	2	980.959	1960.91	0	-0.35	25.47	3837	3837	MS2	13/30	13	30	29jan_CC_Luiza_E1E2_EndoH.raw
High	A	12	IVVYKGEVYNQDFPPYGAGQPGR	1793	Unambiguous	Isoform of A1A1A2, MayaroE1 OS=Homo sapiens (Human) OX=9606 GN=A1 PE=1 SV=1 - [MayaroE1_HUMAN]	1	1	A1A1A1		HCD	1	0	1	1	123	144	3.43	0	264.24	1	6	49	224300	3	852.096	2554.27	0	0.49	25.47	3838	3838	MS2	19/88	19	88	29jan_CC_Luiza_E1E2_EndoH.raw
High	A	12	FTVRPHHGIELPcTTYQLTTAETSEEIDmHmPPDIPDR	2225	Unambiguous	Isoform of B1B1B2, MayaroE2 OS=Homo sapiens (Human) OX=9606 GN=A1 PE=1 SV=1 - [MayaroE2_HUMAN]	1	1	B1B1B1	C13(Carbamidomethyl); M29(Oxidation); M31(Oxidation)	HCD	1	0	1	1	240	273	3.18	0	43.67	0	33	25	99310	5	894.222	4467.08	0	3.15	25.68	3874	3874	MS2	15/296	15	296	29jan_CC_Luiza_E1E2_EndoH.raw
High	A	12	cDVHSHSNVAVLQEVSIEAEGR	1841	Unambiguous	Isoform of A1A1A2, MayaroE1 OS=Homo sapiens (Human) OX=9606 GN=A1 PE=1 SV=1 - [MayaroE1_HUMAN]	1	1	A1A1A1	C1(Carbamidomethyl)	HCD	1	0	1	1	206	219	5.46	0	455.05	0	5	3	5135000	4	609.796	2436.16	0	2.13	25.69	3876	3876	MS2	23/126	23	126	29jan_CC_Luiza_E1E2_EndoH.raw
High	A	12	cDVHSHSNVAVLQEVSIEAEGR	1841	Unambiguous	Isoform of A1A1A2, MayaroE1 OS=Homo sapiens (Human) OX=9606 GN=A1 PE=1 SV=1 - [MayaroE1_HUMAN]	1	1	A1A1A1	C1(Carbamidomethyl)	HCD	1	0	1	1	116	157	4.53	0	746.8	0	4	10	1581000	3	812.724	2436.16	0	0.35	25.7	3877	3877	MS2	23/84	23	84	29jan_CC_Luiza_E1E2_EndoH.raw
High	A	12	FTVRPHHGIELPcTTYQLTTAETSEEIDmHmPPDIPDR	2225	Unambiguous	Isoform of B1B1B2, MayaroE2 OS=Homo sapiens (Human) OX=9606 GN=A1 PE=1 SV=1 - [MayaroE2_HUMAN]	1	1	B1B1B1	C13(Carbamidomethyl); M29(Oxidation); M31(Oxidation)	HCD	1	0	1	1	166	154	3.88	0	115.72	0	20	19	133500	5	894.222	4467.08	0	2.54	25.71	3880	3880	MS2	19/296	19	296	29jan_CC_Luiza_E1E2_EndoH.raw
High	A	12	cDVHSHSNVAVLQEVSIEAEGR	1841	Unambiguous	Isoform of A1A1A2, MayaroE1 OS=Homo sapiens (Human) OX=9606 GN=A1 PE=1 SV=1 - [MayaroE1_HUMAN]	1	1	A1A1A1	C1(Carbamidomethyl)	HCD	1	0	1	1	207	234	5.72	0	480.68	0	4	4	4080000	4	609.796	2436.16	0	2.43	25.72	3882	3882	MS2	24/126	24	126	29jan_CC_Luiza_E1E2_EndoH.raw
High	A	12	cDVHSHSNVAVLQEVSIEAEGR	1841	Unambiguous	Isoform of A1A1A2, MayaroE1 OS=Homo sapiens (Human) OX=9606 GN=A1 PE=1 SV=1 - [MayaroE1_HUMAN]	1	1	A1A1A1	C1(Carbamidomethyl)	HCD	1	0	1	1	133	148	5.16	0	696.74	0	5	13	1156000	3	812.724	2436.16	0	0.65	25.73	3883	3883	MS2	22/84	22	84	29jan_CC_Luiza_E1E2_EndoH.raw
High	A	12	EATLSLHPIHPTLLSYR	2055	Unambiguous	Isoform of B1B1B2, MayaroE2 OS=Homo sapiens (Human) OX=9606 GN=A1 PE=1 SV=1 - [MayaroE2_HUMAN]	1	1	B1B1B1		HCD	1	0	1	1	76	58	5	0	1184.21	0	3	13	1702000	3	650.027	1948.07	0	0.92	25.77	3889	3889	MS2	24/64	24	64	29jan_CC_Luiza_E1E2_EndoH.raw
High	A	12	cPPGEVISVSFVDSK	2132	Unambiguous	Isoform of B1B1B2, MayaroE2 OS=Homo sapiens (Human) OX=9606 GN=A1 PE=1 SV=1 - [MayaroE2_HUMAN]	1	1	B1B1B1	C1(Carbamidomethyl)	HCD	1	0	1	1	230	201	3.99	0	510.99	0	9	37	610500	3	540.937	1620.8	0	1.16	25.77	3890	3890	MS2	17/56	17	56	29jan_CC_Luiza_E1E2_EndoH.raw
High	A	12	FTVRPHHGIELPcTTYQLTTAETSEEIDmHmPPDIPDR	2225	Unambiguous	Isoform of B1B1B2, MayaroE2 OS=Homo sapiens (Human) OX=9606 GN=A1 PE=1 SV=1 - [MayaroE2_HUMAN]	1	1	B1B1B1	C13(Carbamidomethyl); M29(Oxidation); M31(Oxidation)	HCD	1	0	1	1	449	405	3.92	0	75.03	0	21	31	44240	6	745.357	4467.11	0.01	8.64	25.77	3891	3891	MS2	18/370	18	370	29jan_CC_Luiza_E1E2_EndoH.raw
High	A	12	cPPGEVISVSFVDSK	2132	Unambiguous	Isoform of B1B1B2, MayaroE2 OS=Homo sapiens (Human) OX=9606 GN=A1 PE=1 SV=1 - [MayaroE2_HUMAN]	1	1	B1B1B1	C1(Carbamidomethyl)	HCD	1	0	1	1	227	194	3.76	0	728.8	0	3	9	3030000	3	540.937	1620.8	0	1.39	25.79	3894	3894	MS2	20/56	20	56	29jan_CC_Luiza_E1E2_EndoH.raw
High	A	12	EATLSLHPIHPTLLSYR	2055	Unambiguous	Isoform of B1B1B2, MayaroE2 OS=Homo sapiens (Human) OX=9606 GN=A1 PE=1 SV=1 - [MayaroE2_HUMAN]	1	1	B1B1B1		HCD	1	0	1	1	76	54	4.97	0	1383.34	0	7	25	906200	3	650.027	1948.07	0	1.11	25.8	3895	3895	MS2	25/64	25	64	29jan_CC_Luiza_E1E2_EndoH.raw
High	A	12	VHSSSEcAVTGTMGHFILAK	1312	Unambiguous	Isoform of B1B1B2, MayaroE2 OS=Homo sapiens (Human) OX=9606 GN=A1 PE=1 SV=1 - [MayaroE2_HUMAN]	1	1	B1B1B1	C7(Carbamidomethyl)	HCD	1	0	1	1	168	200	4.91	0	1161.36	0	39	30	221300	3	711.348	2132.03	0	1.71	26.17	3964	3964	MS2	29/76	29	76	29jan_CC_Luiza_E1E2_EndoH.raw
High	A	12	IQFASQIGLTK	1783	Unambiguous	Isoform of B1B1B2, MayaroE2 OS=Homo sapiens (Human) OX=9606 GN=A1 PE=1 SV=1 - [MayaroE2_HUMAN]	1	1	B1B1B1		HCD	1	0	1	1	74	72	3.14	0	703.96	0	3	18	1986000	2	603.349	1205.69	0	1.31	26.18	3966	3966	MS2	2021-12-20	12	20	29jan_CC_Luiza_E1E2_EndoH.raw
High	A	12	IQFASQIGLTK	1783	Unambiguous	Isoform of B1B1B2, MayaroE2 OS=Homo sapiens (Human) OX=9606 GN=A1 PE=1 SV=1 - [MayaroE2_HUMAN]	1	1	B1B1B1		HCD	1	0	1	1	75	73	3.18	0	709.24	0	4	18	1925000	2	603.349	1205.69	0	1.71	26.21	3972	3972	MS2	2021-12-20	12	20	29jan_CC_Luiza_E1E2_EndoH.raw
High	A	12	cPPGEVISVSFVDSK	2132	Unambiguous	Isoform of B1B1B2, MayaroE2 OS=Homo sapiens (Human) OX=9606 GN=A1 PE=1 SV=1 - [MayaroE2_HUMAN]	1	1	B1B1B1	C1(Carbamidomethyl)	HCD	1	0	1	1	263	228	4.59	0	1235.54	0	3	3	9120000	2	810.902	1620.8	0	1.96	26.28	3984	3984	MS2	18/28	18	28	29jan_CC_Luiza_E1E2_EndoH.raw
High	A	12	cPPGEVISVSFVDSK	2132	Unambiguous	Isoform of B1B1B2, MayaroE2 OS=Homo sapiens (Human) OX=9606 GN=A1 PE=1 SV=1 - [MayaroE2_HUMAN]	1	1	B1B1B1	C1(Carbamidomethyl)	HCD	1	0	1	1	260	227	4.43	0	1234.6	0	2	5	6787000	2	810.903	1620.8	0	2.41	26.31	3990	3990	MS2	18/28	18	28	29jan_CC_Luiza_E1E2_EndoH.raw
High	A	12	WQFNSPFVPR	2372	Unambiguous	Isoform of B1B1B2, MayaroE2 OS=Homo sapiens (Human) OX=9606 GN=A1 PE=1 SV=1 - [MayaroE2_HUMAN]	1	1	B1B1B1		HCD	1	0	1	1	140	138	3.29	0	1083.57	0	70	15	1268000	2	639.325	1277.64	0	0.77	26.48	4022	4022	MS2	16/18	16	18	29jan_CC_Luiza_E1E2_EndoH.raw
High	A	12	WQFNSPFVPR	2372	Unambiguous	Isoform of B1B1B2, MayaroE2 OS=Homo sapiens (Human) OX=9606 GN=A1 PE=1 SV=1 - [MayaroE2_HUMAN]	1	1	B1B1B1		HCD	1	0	1	1	227	260	3.02	0	647.39	0	23	15	1855000	2	639.326	1277.64	0	1.15	26.51	4027	4027	MS2	2021-12-18	12	18	29jan_CC_Luiza_E1E2_EndoH.raw
High	A	12	VHSSSEcAVTGTMGHFILAK	1312	Unambiguous	Isoform of B1B1B2, MayaroE2 OS=Homo sapiens (Human) OX=9606 GN=A1 PE=1 SV=1 - [MayaroE2_HUMAN]	1	1	B1B1B1	C7(Carbamidomethyl)	HCD	1	0	1	1	200	204	5.39	0	462.42	0	7	33	423300	4	533.763	2132.03	0	1.19	26.58	4040	4040	MS2	24/114	24	114	29jan_CC_Luiza_E1E2_EndoH.raw
High	A	12	VHIPFPLInTTcR	2411	Unambiguous	Isoform of B1B1B2, MayaroE2 OS=Homo sapiens (Human) OX=9606 GN=A1 PE=1 SV=1 - [MayaroE2_HUMAN]	1	1	B1B1B1	N9(N-Glc Nac); C12(Carbamidomethyl)	HCD	1	0	1	1	93	92	2.8	0	226.78	0	14	32	425000	3	590.98	1770.92	0	2.09	26.58	4041	4041	MS2	13/48	13	48	29jan_CC_Luiza_E1E2_EndoH.raw
High	A	12	EATLSLHPIHPTLLSYR	2055	Unambiguous	Isoform of B1B1B2, MayaroE2 OS=Homo sapiens (Human) OX=9606 GN=A1 PE=1 SV=1 - [MayaroE2_HUMAN]	1	1	B1B1B1		HCD	1	0	1	1	85	72	4.38	0	969.42	0	2	46	386300	4	487.773	1948.07	0	1.61	26.59	4042	4042	MS2	26/96	26	96	29jan_CC_Luiza_E1E2_EndoH.raw
High	A	12	VHSSSEcAVTGTMGHFILAK	1312	Unambiguous	Isoform of B1B1B2, MayaroE2 OS=Homo sapiens (Human) OX=9606 GN=A1 PE=1 SV=1 - [MayaroE2_HUMAN]	1	1	B1B1B1	C7(Carbamidomethyl)	HCD	1	0	1	1	219	218	5.81	0	622.1	0	6	36	356400	4	533.763	2132.03	0	1.07	26.62	4048	4048	MS2	27/114	27	114	29jan_CC_Luiza_E1E2_EndoH.raw
High	A	12	EATLSLHPIHPTLLSYR	2055	Unambiguous	Isoform of B1B1B2, MayaroE2 OS=Homo sapiens (Human) OX=9606 GN=A1 PE=1 SV=1 - [MayaroE2_HUMAN]	1	1	B1B1B1		HCD	1	0	1	1	67	59	4.42	0	938.27	0	5	42	480500	4	487.773	1948.07	0	1.67	26.65	4054	4054	MS2	26/96	26	96	29jan_CC_Luiza_E1E2_EndoH.raw
High	A	12	FTVRPHHGIELPcTTYQLTTAETSEEIDmHmPPDIPDR	2225	Unambiguous	Isoform of B1B1B2, MayaroE2 OS=Homo sapiens (Human) OX=9606 GN=A1 PE=1 SV=1 - [MayaroE2_HUMAN]	1	1	B1B1B1	C13(Carbamidomethyl); M29(Oxidation); M31(Oxidation)	HCD	1	0	1	1	209	249	5.34	0	229.29	0	4	2	1812000	5	894.225	4467.1	0.01	6.36	26.7	4062	4062	MS2	22/296	22	296	29jan_CC_Luiza_E1E2_EndoH.raw
High	A	12	FTVRPHHGIELPcTTYQLTTAETSEEIDmHmPPDIPDR	2225	Unambiguous	Isoform of B1B1B2, MayaroE2 OS=Homo sapiens (Human) OX=9606 GN=A1 PE=1 SV=1 - [MayaroE2_HUMAN]	1	1	B1B1B1	C13(Carbamidomethyl); M29(Oxidation); M31(Oxidation)	HCD	1	0	1	1	179	238	5.85	0	217.66	0	5	3	1316000	5	894.225	4467.1	0.01	5.95	26.73	4068	4068	MS2	23/296	23	296	29jan_CC_Luiza_E1E2_EndoH.raw
High	A	12	cDVHSHSNVAVLQEVSIEAEGR	1841	Unambiguous	Isoform of A1A1A2, MayaroE1 OS=Homo sapiens (Human) OX=9606 GN=A1 PE=1 SV=1 - [MayaroE1_HUMAN]	1	1	A1A1A1	C1(Carbamidomethyl)	HCD	1	0	1	1	207	224	5.54	0	591.72	0	3	7	2433000	4	609.796	2436.16	0	1.63	26.74	4069	4069	MS2	26/126	26	126	29jan_CC_Luiza_E1E2_EndoH.raw
High	A	12	cDVHSHSNVAVLQEVSIEAEGR	1841	Unambiguous	Isoform of A1A1A2, MayaroE1 OS=Homo sapiens (Human) OX=9606 GN=A1 PE=1 SV=1 - [MayaroE1_HUMAN]	1	1	A1A1A1	C1(Carbamidomethyl)	HCD	1	0	1	1	103	140	4.62	0	512.08	0	13	19	524600	3	812.725	2436.16	0	1.18	26.75	4072	4072	MS2	20/84	20	84	29jan_CC_Luiza_E1E2_EndoH.raw
High	A	12	cDVHSHSNVAVLQEVSIEAEGR	1841	Unambiguous	Isoform of A1A1A2, MayaroE1 OS=Homo sapiens (Human) OX=9606 GN=A1 PE=1 SV=1 - [MayaroE1_HUMAN]	1	1	A1A1A1	C1(Carbamidomethyl)	HCD	1	0	1	1	218	224	5.52	0	647.16	0	3	8	2239000	4	609.796	2436.16	0	1.43	26.77	4074	4074	MS2	27/126	27	126	29jan_CC_Luiza_E1E2_EndoH.raw
High	A	12	cDVHSHSNVAVLQEVSIEAEGR	1841	Unambiguous	Isoform of A1A1A2, MayaroE1 OS=Homo sapiens (Human) OX=9606 GN=A1 PE=1 SV=1 - [MayaroE1_HUMAN]	1	1	A1A1A1	C1(Carbamidomethyl)	HCD	1	0	1	1	105	141	4.05	0	542.92	0	16	23	430900	3	812.724	2436.16	0	0.5	26.78	4076	4076	MS2	20/84	20	84	29jan_CC_Luiza_E1E2_EndoH.raw
High	A	12	LAVNMVPFPR	2471	Unambiguous	Tubulin beta 8B OS=Homo sapiens (Human) OX=9606 GN=TUBB8B PE=1 SV=1 - [TBB8B_HUMAN]|Isoform of Q13509, Isoform 2 of Tubulin beta-3 chain OS=Homo sapiens (Human) OX=9606 GN=TUBB3 PE=1 SV=2 - [TBB3-2_HUMAN]|Isoform of Q3ZCM7, Tubulin beta chain OS=Homo sapiens (Human) OX=9606 GN=TUBB8 PE=1 SV=1 - [A0A075B736_HUMAN]|Isoform of Q9BUF5, Tubulin beta chain (Fragment) OS=Homo sapiens (Human) OX=9606 GN=…	17	17	A6NNZ2;Q13509-2;A0A075B736;K7ESM5;P04350;P07437;P68371;Q13509;Q13885;Q3ZCM7;Q5JP53;Q5SQY0;Q5ST81;Q9BUF5;Q9BVA1;Q9H4B7;A0A0B4J269		HCD	1	0	1	1	134	139	3.1	0	757.89	0	12	54	613300	2	572.322	1143.64	0	1.87	26.78	4077	4077	MS2	13/18	13	18	29jan_CC_Luiza_E1E2_EndoH.raw
High	A	12	VHIPFPLInTTcR	2411	Unambiguous	Isoform of B1B1B2, MayaroE2 OS=Homo sapiens (Human) OX=9606 GN=A1 PE=1 SV=1 - [MayaroE2_HUMAN]	1	1	B1B1B1	N9(N-Glc Nac); C12(Carbamidomethyl)	HCD	1	0	1	1	40	47	2.63	0	238.36	0	7	10	2583000	2	885.967	1770.93	0	3.33	26.81	4081	4081	MS2	2021-11-24	11	24	29jan_CC_Luiza_E1E2_EndoH.raw
High	A	12	LAVNMVPFPR	2471	Unambiguous	Tubulin beta 8B OS=Homo sapiens (Human) OX=9606 GN=TUBB8B PE=1 SV=1 - [TBB8B_HUMAN]|Isoform of Q13509, Isoform 2 of Tubulin beta-3 chain OS=Homo sapiens (Human) OX=9606 GN=TUBB3 PE=1 SV=2 - [TBB3-2_HUMAN]|Isoform of Q3ZCM7, Tubulin beta chain OS=Homo sapiens (Human) OX=9606 GN=TUBB8 PE=1 SV=1 - [A0A075B736_HUMAN]|Isoform of Q9BUF5, Tubulin beta chain (Fragment) OS=Homo sapiens (Human) OX=9606 GN=…	17	17	A6NNZ2;Q13509-2;A0A075B736;K7ESM5;P04350;P07437;P68371;Q13509;Q13885;Q3ZCM7;Q5JP53;Q5SQY0;Q5ST81;Q9BUF5;Q9BVA1;Q9H4B7;A0A0B4J269		HCD	1	0	1	1	130	141	2.89	0	771.51	0	5	31	1177000	2	572.322	1143.64	0	1.34	26.82	4083	4083	MS2	13/18	13	18	29jan_CC_Luiza_E1E2_EndoH.raw
High	A	12	VHIPFPLInTTcR	2411	Unambiguous	Isoform of B1B1B2, MayaroE2 OS=Homo sapiens (Human) OX=9606 GN=A1 PE=1 SV=1 - [MayaroE2_HUMAN]	1	1	B1B1B1	N9(N-Glc Nac); C12(Carbamidomethyl)	HCD	1	0	1	1	39	46	2.7	0	358.42	0	5	2	13010000	2	885.966	1770.93	0	2.65	26.83	4086	4086	MS2	13/24	13	24	29jan_CC_Luiza_E1E2_EndoH.raw
High	A	12	VHSSSEcAVTGTmGHFILAK	1312	Unambiguous	Isoform of B1B1B2, MayaroE2 OS=Homo sapiens (Human) OX=9606 GN=A1 PE=1 SV=1 - [MayaroE2_HUMAN]	1	1	B1B1B1	C7(Carbamidomethyl); M13(Oxidation)	HCD	1	0	1	1	174	163	6.16	0	884.7	0	29	43	186500	3	716.676	2148.01	0	-3.04	27.1	4135	4135	MS2	27/76	27	76	29jan_CC_Luiza_E1E2_EndoH.raw
High	A	12	VHSSSEcAVTGTMGHFILAK	1312	Unambiguous	Isoform of B1B1B2, MayaroE2 OS=Homo sapiens (Human) OX=9606 GN=A1 PE=1 SV=1 - [MayaroE2_HUMAN]	1	1	B1B1B1	C7(Carbamidomethyl)	HCD	1	0	1	1	167	187	7.44	0	1724.07	0	13	37	412900	3	711.346	2132.02	0	-1.81	27.16	4146	4146	MS2	32/76	32	76	29jan_CC_Luiza_E1E2_EndoH.raw
High	A	12	FTVRPHHGIELPcTTYQLTTAETSEEIDMHmPPDIPDR	2225	Ambiguous	Isoform of B1B1B2, MayaroE2 OS=Homo sapiens (Human) OX=9606 GN=A1 PE=1 SV=1 - [MayaroE2_HUMAN]	1	1	B1B1B1	C13(Carbamidomethyl); M31(Oxidation)	HCD	0.0475	0	1	1	77	58	4.63	0	35.61	0	7	34	45010	4	1113.53	4451.08	0	2.1	27.17	4148	4148	MS2	19/222	19	222	29jan_CC_Luiza_E1E2_EndoH.raw
High	A	12	FTVRPHHGIELPcTTYQLTTAETSEEIDmHMPPDIPDR	2225	Ambiguous	Isoform of B1B1B2, MayaroE2 OS=Homo sapiens (Human) OX=9606 GN=A1 PE=1 SV=1 - [MayaroE2_HUMAN]	1	1	B1B1B1	C13(Carbamidomethyl); M29(Oxidation)	HCD		0.0475	2	2	77	58	4.41	0	30.61	0	7	34	45010	4	1113.53	4451.08	0	2.1	27.17	4148	4148	MS2	18/222	18	222	29jan_CC_Luiza_E1E2_EndoH.raw
High	A	12	FTVRPHHGIELPcTTYQLTTAETSEEIDmHmPPDIPDR	2225	Unambiguous	Isoform of B1B1B2, MayaroE2 OS=Homo sapiens (Human) OX=9606 GN=A1 PE=1 SV=1 - [MayaroE2_HUMAN]	1	1	B1B1B1	C13(Carbamidomethyl); M29(Oxidation); M31(Oxidation)	HCD	1	0	1	1	281	271	5.56	0	93.48	0	93	46	67340	6	745.346	4467.04	0	-6.61	27.18	4150	4150	MS2	22/370	22	370	29jan_CC_Luiza_E1E2_EndoH.raw
High	A	12	FTVRPHHGIELPcTTYQLTTAETSEEIDMHmPPDIPDR	2225	Ambiguous	Isoform of B1B1B2, MayaroE2 OS=Homo sapiens (Human) OX=9606 GN=A1 PE=1 SV=1 - [MayaroE2_HUMAN]	1	1	B1B1B1	C13(Carbamidomethyl); M31(Oxidation)	HCD	0.0566	0	1	1	72	42	3.89	0	79.43	0	1	12	156600	4	1113.52	4451.07	0	0.13	27.19	4152	4152	MS2	25/222	25	222	29jan_CC_Luiza_E1E2_EndoH.raw
High	A	12	FTVRPHHGIELPcTTYQLTTAETSEEIDmHMPPDIPDR	2225	Ambiguous	Isoform of B1B1B2, MayaroE2 OS=Homo sapiens (Human) OX=9606 GN=A1 PE=1 SV=1 - [MayaroE2_HUMAN]	1	1	B1B1B1	C13(Carbamidomethyl); M29(Oxidation)	HCD		0.0566	2	2	72	42	3.67	0	62.34	0	1	12	156600	4	1113.52	4451.07	0	0.13	27.19	4152	4152	MS2	23/222	23	222	29jan_CC_Luiza_E1E2_EndoH.raw
High	A	12	VHSSSEcAVTGTMGHFILAK	1312	Unambiguous	Isoform of B1B1B2, MayaroE2 OS=Homo sapiens (Human) OX=9606 GN=A1 PE=1 SV=1 - [MayaroE2_HUMAN]	1	1	B1B1B1	C7(Carbamidomethyl)	HCD	1	0	1	1	189	214	6.72	0	1909.03	0	21	31	578300	3	711.346	2132.02	0	-1.12	27.2	4153	4153	MS2	33/76	33	76	29jan_CC_Luiza_E1E2_EndoH.raw
High	A	12	FTVRPHHGIELPcTTYQLTTAETSEEIDmHmPPDIPDR	2225	Unambiguous	Isoform of B1B1B2, MayaroE2 OS=Homo sapiens (Human) OX=9606 GN=A1 PE=1 SV=1 - [MayaroE2_HUMAN]	1	1	B1B1B1	C13(Carbamidomethyl); M29(Oxidation); M31(Oxidation)	HCD	1	0	1	1	331	318	3.82	0	90.43	0	2	23	98320	6	745.35	4467.06	0	-1.2	27.21	4154	4154	MS2	20/370	20	370	29jan_CC_Luiza_E1E2_EndoH.raw
High	A	12	VTYGTVnQTVEAYVNGDHAVTIAGTK	2534	Unambiguous	Isoform of A1A1A2, MayaroE1 OS=Homo sapiens (Human) OX=9606 GN=A1 PE=1 SV=1 - [MayaroE1_HUMAN]	1	1	A1A1A1	N7(N-Glc Nac)	HCD	0.3617	0	1	1	202	174	5.75	0	314.03	0	29	45	138500	3	971.147	2911.43	0	-2.4	27.21	4155	4155	MS2	21/100	21	100	29jan_CC_Luiza_E1E2_EndoH.raw
High	A	12	VTYGTVNQTVEAYVnGDHAVTIAGTK	2534	Unconsidered	Isoform of A1A1A2, MayaroE1 OS=Homo sapiens (Human) OX=9606 GN=A1 PE=1 SV=1 - [MayaroE1_HUMAN]	1	1	A1A1A1	N15(N-Glc Nac)	HCD		0.3617	2	2	202	174	3.67	0	70.63	0	29	45	138500	3	971.147	2911.43	0	-2.4	27.21	4155	4155	MS2	12/100	12	100	29jan_CC_Luiza_E1E2_EndoH.raw
High	A	12	YLTVAAVFR	2542	Unambiguous	Tubulin beta-4A chain OS=Homo sapiens (Human) OX=9606 GN=TUBB4A PE=1 SV=2 - [TBB4A_HUMAN]|Tubulin beta chain OS=Homo sapiens (Human) OX=9606 GN=TUBB PE=1 SV=2 - [TBB5_HUMAN]|Tubulin beta-4B chain OS=Homo sapiens (Human) OX=9606 GN=TUBB4B PE=1 SV=1 - [TBB4B_HUMAN]|Isoform of P07437, Tubulin beta chain OS=Homo sapiens (Human) OX=9606 GN=TUBB PE=1 SV=1 - [Q5JP53_HUMAN]|Isoform of P07437, Tubulin bet…	5	5	P04350;P07437;P68371;Q5JP53;Q5ST81		HCD	1	0	1	1	70	63	2.27	0	391.3	0	2	102	290100	2	520.299	1039.59	0	-2.44	27.21	4156	4156	MS2	2021-10-16	10	16	29jan_CC_Luiza_E1E2_EndoH.raw
High	A	12	VTYGTVnQTVEAYVNGDHAVTIAGTK	2534	Unambiguous	Isoform of A1A1A2, MayaroE1 OS=Homo sapiens (Human) OX=9606 GN=A1 PE=1 SV=1 - [MayaroE1_HUMAN]	1	1	A1A1A1	N7(N-Glc Nac)	HCD	0.405	0	1	1	187	177	5.63	0	427.24	0	22	20	396400	3	971.148	2911.43	0	-0.89	27.23	4158	4158	MS2	22/100	22	100	29jan_CC_Luiza_E1E2_EndoH.raw
High	A	12	VTYGTVNQTVEAYVnGDHAVTIAGTK	2534	Unconsidered	Isoform of A1A1A2, MayaroE1 OS=Homo sapiens (Human) OX=9606 GN=A1 PE=1 SV=1 - [MayaroE1_HUMAN]	1	1	A1A1A1	N15(N-Glc Nac)	HCD		0.405	2	2	187	177	3.35	0	79.84	0	22	20	396400	3	971.148	2911.43	0	-0.89	27.23	4158	4158	MS2	12/100	12	100	29jan_CC_Luiza_E1E2_EndoH.raw
High	A	12	AmNcAVGNIPVSmDIADSAFTR	2554	Unambiguous	Isoform of A1A1A2, MayaroE1 OS=Homo sapiens (Human) OX=9606 GN=A1 PE=1 SV=1 - [MayaroE1_HUMAN]	1	1	A1A1A1	M2(Oxidation); C4(Carbamidomethyl); M13(Oxidation)	HCD	1	0	1	1	157	149	5.47	0	1091.26	0	16	27	425800	3	791.361	2372.07	0	-0.35	27.28	4166	4166	MS2	28/84	28	84	29jan_CC_Luiza_E1E2_EndoH.raw
High	A	12	AmNcAVGNIPVSmDIADSAFTR	2554	Unambiguous	Isoform of A1A1A2, MayaroE1 OS=Homo sapiens (Human) OX=9606 GN=A1 PE=1 SV=1 - [MayaroE1_HUMAN]	1	1	A1A1A1	M2(Oxidation); C4(Carbamidomethyl); M13(Oxidation)	HCD	1	0	1	1	165	138	4.9	0	1084.22	0	8	13	1114000	3	791.361	2372.07	0	-0.04	27.3	4170	4170	MS2	27/84	27	84	29jan_CC_Luiza_E1E2_EndoH.raw
High	A	12	AmNcAVGNIPVSmDIADSAFTR	2554	Unambiguous	Isoform of A1A1A2, MayaroE1 OS=Homo sapiens (Human) OX=9606 GN=A1 PE=1 SV=1 - [MayaroE1_HUMAN]	1	1	A1A1A1	M2(Oxidation); C4(Carbamidomethyl); M13(Oxidation)	HCD	1	0	1	1	151	159	2.92	0	499.4	0	18	14	549800	2	1186.53	2372.06	0	-2.53	27.31	4171	4171	MS2	16/42	16	42	29jan_CC_Luiza_E1E2_EndoH.raw
High	A	12	AmNcAVGNIPVSmDIADSAFTR	2554	Unambiguous	Isoform of A1A1A2, MayaroE1 OS=Homo sapiens (Human) OX=9606 GN=A1 PE=1 SV=1 - [MayaroE1_HUMAN]	1	1	A1A1A1	M2(Oxidation); C4(Carbamidomethyl); M13(Oxidation)	HCD	1	0	1	1	176	168	3.11	0	499.43	0	5	6	2139000	2	1186.54	2372.07	0	0.66	27.33	4176	4176	MS2	16/42	16	42	29jan_CC_Luiza_E1E2_EndoH.raw
High	A	12	cPPGEVISVSFVDSK	2132	Unambiguous	Isoform of B1B1B2, MayaroE2 OS=Homo sapiens (Human) OX=9606 GN=A1 PE=1 SV=1 - [MayaroE2_HUMAN]	1	1	B1B1B1	C1(Carbamidomethyl)	HCD	1	0	1	1	260	235	4.08	0	1519.09	0	5	21	1236000	2	810.9	1620.79	0	-0.6	27.34	4177	4177	MS2	19/28	19	28	29jan_CC_Luiza_E1E2_EndoH.raw
High	A	12	cPPGEVISVSFVDSK	2132	Unambiguous	Isoform of B1B1B2, MayaroE2 OS=Homo sapiens (Human) OX=9606 GN=A1 PE=1 SV=1 - [MayaroE2_HUMAN]	1	1	B1B1B1	C1(Carbamidomethyl)	HCD	1	0	1	1	374	376	3.38	0	1225.83	0	11	27	729600	2	810.901	1620.79	0	0.46	27.37	4184	4184	MS2	18/28	18	28	29jan_CC_Luiza_E1E2_EndoH.raw
High	A	12	FTVRPHHGIELPcTTYQLTTAETSEEIDMHmPPDIPDR	2225	Ambiguous	Isoform of B1B1B2, MayaroE2 OS=Homo sapiens (Human) OX=9606 GN=A1 PE=1 SV=1 - [MayaroE2_HUMAN]	1	1	B1B1B1	C13(Carbamidomethyl); M31(Oxidation)	HCD	0.019	0	1	1	292	319	5.25	0	172.28	0	4	3	1291000	6	742.688	4451.09	0	3.63	27.39	4188	4188	MS2	24/370	24	370	29jan_CC_Luiza_E1E2_EndoH.raw
High	A	12	FTVRPHHGIELPcTTYQLTTAETSEEIDmHMPPDIPDR	2225	Ambiguous	Isoform of B1B1B2, MayaroE2 OS=Homo sapiens (Human) OX=9606 GN=A1 PE=1 SV=1 - [MayaroE2_HUMAN]	1	1	B1B1B1	C13(Carbamidomethyl); M29(Oxidation)	HCD		0.019	2	2	292	319	5.15	0	153.64	0	4	3	1291000	6	742.688	4451.09	0	3.63	27.39	4188	4188	MS2	23/370	23	370	29jan_CC_Luiza_E1E2_EndoH.raw
High	A	12	FTVRPHHGIELPcTTYQLTTAETSEEIDMHmPPDIPDR	2225	Ambiguous	Isoform of B1B1B2, MayaroE2 OS=Homo sapiens (Human) OX=9606 GN=A1 PE=1 SV=1 - [MayaroE2_HUMAN]	1	1	B1B1B1	C13(Carbamidomethyl); M31(Oxidation)	HCD	0.0251	0	1	1	313	320	4.78	0	196.28	0	4	4	1075000	6	742.688	4451.09	0	3.88	27.43	4194	4194	MS2	26/370	26	370	29jan_CC_Luiza_E1E2_EndoH.raw
High	A	12	FTVRPHHGIELPcTTYQLTTAETSEEIDmHMPPDIPDR	2225	Ambiguous	Isoform of B1B1B2, MayaroE2 OS=Homo sapiens (Human) OX=9606 GN=A1 PE=1 SV=1 - [MayaroE2_HUMAN]	1	1	B1B1B1	C13(Carbamidomethyl); M29(Oxidation)	HCD		0.0251	2	2	313	320	4.66	0	176.31	0	4	4	1075000	6	742.688	4451.09	0	3.88	27.43	4194	4194	MS2	25/370	25	370	29jan_CC_Luiza_E1E2_EndoH.raw
High	A	12	VHIPFPLInTTcR	2411	Unambiguous	Isoform of B1B1B2, MayaroE2 OS=Homo sapiens (Human) OX=9606 GN=A1 PE=1 SV=1 - [MayaroE2_HUMAN]	1	1	B1B1B1	N9(N-Glc Nac); C12(Carbamidomethyl)	HCD	1	0	1	1	90	91	2.84	0	417.07	0	3	7	3773000	3	590.979	1770.92	0	1.47	27.62	4230	4230	MS2	16/48	16	48	29jan_CC_Luiza_E1E2_EndoH.raw
High	A	12	VHIPFPLInTTcR	2411	Unambiguous	Isoform of B1B1B2, MayaroE2 OS=Homo sapiens (Human) OX=9606 GN=A1 PE=1 SV=1 - [MayaroE2_HUMAN]	1	1	B1B1B1	N9(N-Glc Nac); C12(Carbamidomethyl)	HCD	1	0	1	1	91	94	2.98	0	383.19	0	3	10	2482000	3	590.98	1770.92	0	2.09	27.66	4236	4236	MS2	16/48	16	48	29jan_CC_Luiza_E1E2_EndoH.raw
High	A	12	cDVHSHSNVAVLQEVSIEAEGR	1841	Unambiguous	Isoform of A1A1A2, MayaroE1 OS=Homo sapiens (Human) OX=9606 GN=A1 PE=1 SV=1 - [MayaroE1_HUMAN]	1	1	A1A1A1	C1(Carbamidomethyl)	HCD	1	0	1	1	207	225	5.93	0	500.99	0	4	8	2171000	4	609.796	2436.16	0	1.83	27.79	4260	4260	MS2	24/126	24	126	29jan_CC_Luiza_E1E2_EndoH.raw
High	A	12	cDVHSHSNVAVLQEVSIEAEGR	1841	Unambiguous	Isoform of A1A1A2, MayaroE1 OS=Homo sapiens (Human) OX=9606 GN=A1 PE=1 SV=1 - [MayaroE1_HUMAN]	1	1	A1A1A1	C1(Carbamidomethyl)	HCD	1	0	1	1	119	151	5.16	0	568.62	0	9	25	486000	3	812.725	2436.16	0	1.03	27.8	4263	4263	MS2	20/84	20	84	29jan_CC_Luiza_E1E2_EndoH.raw
High	A	12	cDVHSHSNVAVLQEVSIEAEGR	1841	Unambiguous	Isoform of A1A1A2, MayaroE1 OS=Homo sapiens (Human) OX=9606 GN=A1 PE=1 SV=1 - [MayaroE1_HUMAN]	1	1	A1A1A1	C1(Carbamidomethyl)	HCD	1	0	1	1	198	210	5.81	0	521.01	0	3	7	2444000	4	609.796	2436.16	0	1.22	27.82	4266	4266	MS2	25/126	25	126	29jan_CC_Luiza_E1E2_EndoH.raw
High	A	12	cDVHSHSNVAVLQEVSIEAEGR	1841	Unambiguous	Isoform of A1A1A2, MayaroE1 OS=Homo sapiens (Human) OX=9606 GN=A1 PE=1 SV=1 - [MayaroE1_HUMAN]	1	1	A1A1A1	C1(Carbamidomethyl)	HCD	1	0	1	1	111	139	4.93	0	585.71	0	10	22	553600	3	812.724	2436.16	0	0.43	27.84	4269	4269	MS2	21/84	21	84	29jan_CC_Luiza_E1E2_EndoH.raw
High	A	12	SYELPDGQVITIGNER	2721	Unambiguous	POTE ankyrin domain family member F OS=Homo sapiens (Human) OX=9606 GN=POTEF PE=1 SV=2 - [POTEF_HUMAN]|Actin, cytoplasmic 1 OS=Homo sapiens (Human) OX=9606 GN=ACTB PE=1 SV=1 - [ACTB_HUMAN]|Actin, aortic smooth muscle OS=Homo sapiens (Human) OX=9606 GN=ACTA2 PE=1 SV=1 - [ACTA_HUMAN]|Actin, cytoplasmic 2 OS=Homo sapiens (Human) OX=9606 GN=ACTG1 PE=1 SV=1 - [ACTG_HUMAN]|Actin, gamma-enteric smooth m…	13	13	A5A3E0;P60709;P62736;P63261;P63267;P63267-2;P68032;P68133;Q562R1;Q6S8J3;Q9BYX7;A0A2R8Y793;A0A2R8YEA7		HCD	1	0	1	1	205	211	2.63	0	706.71	0	15	27	695400	2	895.952	1790.9	0	2.54	27.85	4272	4272	MS2	16/30	16	30	29jan_CC_Luiza_E1E2_EndoH.raw
High	A	12	YISPDQLADLYK	2727	Unambiguous	Alpha-enolase OS=Homo sapiens (Human) OX=9606 GN=ENO1 PE=1 SV=2 - [ENOA_HUMAN]|Isoform of P06733, Isoform MBP-1 of Alpha-enolase OS=Homo sapiens (Human) OX=9606 GN=ENO1 PE=1 SV=2 - [ENOA-2_HUMAN]|Isoform of P06733, Alpha-enolase OS=Homo sapiens (Human) OX=9606 GN=ENO1 PE=1 SV=1 - [A0A2R8Y6G6_HUMAN]	3	3	P06733;P06733-2;A0A2R8Y6G6		HCD	1	0	1	1	205	222	3.56	0	369.16	0	14	34	684100	2	713.368	1425.73	0	2.1	27.93	4286	4286	MS2	2021-12-22	12	22	29jan_CC_Luiza_E1E2_EndoH.raw
High	A	12	SVIHFSTASAAPSFIVSVcSSR	2730	Unambiguous	Isoform of A1A1A2, MayaroE1 OS=Homo sapiens (Human) OX=9606 GN=A1 PE=1 SV=1 - [MayaroE1_HUMAN]	1	1	A1A1A1	C19(Carbamidomethyl)	HCD	1	0	1	1	230	219	6.26	0	592.51	0	31	32	353500	3	770.724	2310.16	0	1.15	27.94	4288	4288	MS2	23/84	23	84	29jan_CC_Luiza_E1E2_EndoH.raw
High	A	12	YISPDQLADLYK	2727	Unambiguous	Alpha-enolase OS=Homo sapiens (Human) OX=9606 GN=ENO1 PE=1 SV=2 - [ENOA_HUMAN]|Isoform of P06733, Isoform MBP-1 of Alpha-enolase OS=Homo sapiens (Human) OX=9606 GN=ENO1 PE=1 SV=2 - [ENOA-2_HUMAN]|Isoform of P06733, Alpha-enolase OS=Homo sapiens (Human) OX=9606 GN=ENO1 PE=1 SV=1 - [A0A2R8Y6G6_HUMAN]	3	3	P06733;P06733-2;A0A2R8Y6G6		HCD	1	0	1	1	206	226	3.72	0	379.79	0	6	22	1343000	2	713.368	1425.73	0	1.75	27.97	4292	4292	MS2	2021-12-22	12	22	29jan_CC_Luiza_E1E2_EndoH.raw
High	A	12	SVIHFSTASAAPSFIVSVcSSR	2730	Unambiguous	Isoform of A1A1A2, MayaroE1 OS=Homo sapiens (Human) OX=9606 GN=A1 PE=1 SV=1 - [MayaroE1_HUMAN]	1	1	A1A1A1	C19(Carbamidomethyl)	HCD	1	0	1	1	242	222	5.81	0	623.67	0	14	19	862300	3	770.724	2310.16	0	1.07	27.97	4293	4293	MS2	23/84	23	84	29jan_CC_Luiza_E1E2_EndoH.raw
High	A	12	SYELPDGQVITIGNER	2721	Unambiguous	POTE ankyrin domain family member F OS=Homo sapiens (Human) OX=9606 GN=POTEF PE=1 SV=2 - [POTEF_HUMAN]|Actin, cytoplasmic 1 OS=Homo sapiens (Human) OX=9606 GN=ACTB PE=1 SV=1 - [ACTB_HUMAN]|Actin, aortic smooth muscle OS=Homo sapiens (Human) OX=9606 GN=ACTA2 PE=1 SV=1 - [ACTA_HUMAN]|Actin, cytoplasmic 2 OS=Homo sapiens (Human) OX=9606 GN=ACTG1 PE=1 SV=1 - [ACTG_HUMAN]|Actin, gamma-enteric smooth m…	13	13	A5A3E0;P60709;P62736;P63261;P63267;P63267-2;P68032;P68133;Q562R1;Q6S8J3;Q9BYX7;A0A2R8Y793;A0A2R8YEA7		HCD	1	0	1	1	201	203	2.4	0	340.84	0	10	9	4096000	2	895.952	1790.9	0	2.47	28.07	4312	4312	MS2	2021-12-30	12	30	29jan_CC_Luiza_E1E2_EndoH.raw
High	A	12	AMNcAVGnIPVSmDIADSAFTR	2554	Unambiguous	Isoform of A1A1A2, MayaroE1 OS=Homo sapiens (Human) OX=9606 GN=A1 PE=1 SV=1 - [MayaroE1_HUMAN]	1	1	A1A1A1	C4(Carbamidomethyl); N8(N-Glc Nac); M13(Oxidation)	HCD	1	0	1	1	153	166	2.64	0	286.94	0	6	38	296600	3	853.724	2559.16	0	2.14	28.08	4314	4314	MS2	17/84	17	84	29jan_CC_Luiza_E1E2_EndoH.raw
High	A	12	VHSSSEcAVTGTMGHFILAK	1312	Unambiguous	Isoform of B1B1B2, MayaroE2 OS=Homo sapiens (Human) OX=9606 GN=A1 PE=1 SV=1 - [MayaroE2_HUMAN]	1	1	B1B1B1	C7(Carbamidomethyl)	HCD	1	0	1	1	221	214	5.83	0	576.19	0	6	60	271300	4	533.763	2132.03	0	1.3	28.1	4316	4316	MS2	26/114	26	114	29jan_CC_Luiza_E1E2_EndoH.raw
High	A	12	SYELPDGQVITIGNER	2721	Unambiguous	POTE ankyrin domain family member F OS=Homo sapiens (Human) OX=9606 GN=POTEF PE=1 SV=2 - [POTEF_HUMAN]|Actin, cytoplasmic 1 OS=Homo sapiens (Human) OX=9606 GN=ACTB PE=1 SV=1 - [ACTB_HUMAN]|Actin, aortic smooth muscle OS=Homo sapiens (Human) OX=9606 GN=ACTA2 PE=1 SV=1 - [ACTA_HUMAN]|Actin, cytoplasmic 2 OS=Homo sapiens (Human) OX=9606 GN=ACTG1 PE=1 SV=1 - [ACTG_HUMAN]|Actin, gamma-enteric smooth m…	13	13	A5A3E0;P60709;P62736;P63261;P63267;P63267-2;P68032;P68133;Q562R1;Q6S8J3;Q9BYX7;A0A2R8Y793;A0A2R8YEA7		HCD	1	0	1	1	203	209	2.43	0	230.68	0	18	13	2563000	2	895.952	1790.9	0	2.47	28.1	4317	4317	MS2	2021-10-30	10	30	29jan_CC_Luiza_E1E2_EndoH.raw
High	A	12	VHSSSEcAVTGTmGHFILAK	1312	Unambiguous	Isoform of B1B1B2, MayaroE2 OS=Homo sapiens (Human) OX=9606 GN=A1 PE=1 SV=1 - [MayaroE2_HUMAN]	1	1	B1B1B1	C7(Carbamidomethyl); M13(Oxidation)	HCD	1	0	1	1	172	156	5.8	0	497.77	0	25	41	157300	3	716.678	2148.02	0	-0.99	28.13	4322	4322	MS2	25/76	25	76	29jan_CC_Luiza_E1E2_EndoH.raw
High	A	12	FTVRPHHGIELPcTTYQLTTAETSEEIDMHmPPDIPDR	2225	Ambiguous	Isoform of B1B1B2, MayaroE2 OS=Homo sapiens (Human) OX=9606 GN=A1 PE=1 SV=1 - [MayaroE2_HUMAN]	1	1	B1B1B1	C13(Carbamidomethyl); M31(Oxidation)	HCD	0.0396	0	1	1	120	110	4.04	0	55.32	0	17	25	154200	5	891.026	4451.1	0.01	5.64	28.2	4333	4333	MS2	16/296	16	296	29jan_CC_Luiza_E1E2_EndoH.raw
High	A	12	FTVRPHHGIELPcTTYQLTTAETSEEIDmHMPPDIPDR	2225	Ambiguous	Isoform of B1B1B2, MayaroE2 OS=Homo sapiens (Human) OX=9606 GN=A1 PE=1 SV=1 - [MayaroE2_HUMAN]	1	1	B1B1B1	C13(Carbamidomethyl); M29(Oxidation)	HCD		0.0396	2	2	120	110	3.88	0	40.07	0	17	25	154200	5	891.026	4451.1	0.01	5.64	28.2	4333	4333	MS2	14/296	14	296	29jan_CC_Luiza_E1E2_EndoH.raw
High	A	12	VHSSSEcAVTGTmGHFILAK	1312	Unambiguous	Isoform of B1B1B2, MayaroE2 OS=Homo sapiens (Human) OX=9606 GN=A1 PE=1 SV=1 - [MayaroE2_HUMAN]	1	1	B1B1B1	C7(Carbamidomethyl); M13(Oxidation)	HCD	1	0	1	1	162	154	4.89	0	280.78	0	12	34	381200	3	716.677	2148.02	0	-2.1	28.2	4335	4335	MS2	21/76	21	76	29jan_CC_Luiza_E1E2_EndoH.raw
High	A	12	VETGVLKPGmVVTFAPVNVTTEVK	2809	Unambiguous	Elongation factor 1-alpha 1 OS=Homo sapiens (Human) OX=9606 GN=EEF1A1 PE=1 SV=1 - [EF1A1_HUMAN]|Putative elongation factor 1-alpha-like 3 OS=Homo sapiens (Human) OX=9606 GN=EEF1A1P5 PE=5 SV=1 - [EF1A3_HUMAN]|Isoform of P68104, Isoform 2 of Elongation factor 1-alpha 1 OS=Homo sapiens (Human) OX=9606 GN=EEF1A1 PE=1 SV=1 - [EF1A1-2_HUMAN]|Isoform of P68104, Tr-type G domain-containing protein OS=Hom…	4	4	P68104;Q5VTE0;P68104-2;A0A087WVQ9	M10(Oxidation)	HCD	1	0	1	1	37	36	3.57	0	258.2	0	12	40	247300	3	844.466	2531.38	0	1.22	28.24	4342	4342	MS2	18/92	18	92	29jan_CC_Luiza_E1E2_EndoH.raw
High	A	12	VETGVLKPGmVVTFAPVNVTTEVK	2809	Unambiguous	Elongation factor 1-alpha 1 OS=Homo sapiens (Human) OX=9606 GN=EEF1A1 PE=1 SV=1 - [EF1A1_HUMAN]|Putative elongation factor 1-alpha-like 3 OS=Homo sapiens (Human) OX=9606 GN=EEF1A1P5 PE=5 SV=1 - [EF1A3_HUMAN]|Isoform of P68104, Isoform 2 of Elongation factor 1-alpha 1 OS=Homo sapiens (Human) OX=9606 GN=EEF1A1 PE=1 SV=1 - [EF1A1-2_HUMAN]|Isoform of P68104, Tr-type G domain-containing protein OS=Hom…	4	4	P68104;Q5VTE0;P68104-2;A0A087WVQ9	M10(Oxidation)	HCD	1	0	1	1	24	14	3.98	0	347.52	0	11	35	296100	3	844.467	2531.39	0	2.6	28.27	4345	4345	MS2	21/92	21	92	29jan_CC_Luiza_E1E2_EndoH.raw
High	A	12	AMNcAVGNIPVSmDIADSAFTR	2554	Unambiguous	Isoform of A1A1A2, MayaroE1 OS=Homo sapiens (Human) OX=9606 GN=A1 PE=1 SV=1 - [MayaroE1_HUMAN]	1	1	A1A1A1	C4(Carbamidomethyl); M13(Oxidation)	HCD	1	0	1	1	189	193	4.57	0	701.26	0	7	17	866000	3	786.03	2356.08	0	0.86	28.29	4350	4350	MS2	24/84	24	84	29jan_CC_Luiza_E1E2_EndoH.raw
High	A	12	IQFASQIGLTK	1783	Unambiguous	Isoform of B1B1B2, MayaroE2 OS=Homo sapiens (Human) OX=9606 GN=A1 PE=1 SV=1 - [MayaroE2_HUMAN]	1	1	B1B1B1		HCD	1	0	1	1	44	50	3.02	0	888.44	0	15	34	893300	2	603.349	1205.69	0	2.12	28.3	4351	4351	MS2	17/20	17	20	29jan_CC_Luiza_E1E2_EndoH.raw
High	A	12	AMNcAVGNIPVSmDIADSAFTR	2554	Unambiguous	Isoform of A1A1A2, MayaroE1 OS=Homo sapiens (Human) OX=9606 GN=A1 PE=1 SV=1 - [MayaroE1_HUMAN]	1	1	A1A1A1	C4(Carbamidomethyl); M13(Oxidation)	HCD	1	0	1	1	250	228	2.8	0	500.86	0	6	36	247500	2	1178.54	2356.08	0	2.75	28.3	4352	4352	MS2	17/42	17	42	29jan_CC_Luiza_E1E2_EndoH.raw
High	A	12	AMNcAVGNIPVSmDIADSAFTR	2554	Unambiguous	Isoform of A1A1A2, MayaroE1 OS=Homo sapiens (Human) OX=9606 GN=A1 PE=1 SV=1 - [MayaroE1_HUMAN]	1	1	A1A1A1	C4(Carbamidomethyl); M13(Oxidation)	HCD	0.4561	0	1	1	189	202	4.67	0	662.22	0	5	4	4186000	3	786.031	2356.08	0	2.41	28.32	4356	4356	MS2	24/84	24	84	29jan_CC_Luiza_E1E2_EndoH.raw
High	A	12	AmNcAVGNIPVSMDIADSAFTR	2554	Unconsidered	Isoform of A1A1A2, MayaroE1 OS=Homo sapiens (Human) OX=9606 GN=A1 PE=1 SV=1 - [MayaroE1_HUMAN]	1	1	A1A1A1	M2(Oxidation); C4(Carbamidomethyl)	HCD		0.4561	2	2	189	202	2.54	0	119	0	5	4	4186000	3	786.031	2356.08	0	2.41	28.32	4356	4356	MS2	1984-11-01	11	84	29jan_CC_Luiza_E1E2_EndoH.raw
High	A	12	AMNcAVGNIPVSmDIADSAFTR	2554	Unambiguous	Isoform of A1A1A2, MayaroE1 OS=Homo sapiens (Human) OX=9606 GN=A1 PE=1 SV=1 - [MayaroE1_HUMAN]	1	1	A1A1A1	C4(Carbamidomethyl); M13(Oxidation)	HCD	1	0	1	1	236	226	2.71	0	386.9	0	3	7	1978000	2	1178.54	2356.08	0	1.82	28.33	4357	4357	MS2	15/42	15	42	29jan_CC_Luiza_E1E2_EndoH.raw
High	A	12	IQFASQIGLTK	1783	Unambiguous	Isoform of B1B1B2, MayaroE2 OS=Homo sapiens (Human) OX=9606 GN=A1 PE=1 SV=1 - [MayaroE2_HUMAN]	1	1	B1B1B1		HCD	1	0	1	1	40	48	3.25	0	881.31	0	54	31	772000	2	603.349	1205.69	0	2.02	28.34	4358	4358	MS2	17/20	17	20	29jan_CC_Luiza_E1E2_EndoH.raw
High	A	12	FTVRPHHGIELPcTTYQLTTAETSEEIDmHMPPDIPDR	2225	Ambiguous	Isoform of B1B1B2, MayaroE2 OS=Homo sapiens (Human) OX=9606 GN=A1 PE=1 SV=1 - [MayaroE2_HUMAN]	1	1	B1B1B1	C13(Carbamidomethyl); M29(Oxidation)	HCD	0.0356	0	1	1	69	59	4.5	0	46.28	0	2	11	284700	4	1113.53	4451.09	0	2.87	28.37	4363	4363	MS2	20/222	20	222	29jan_CC_Luiza_E1E2_EndoH.raw
High	A	12	FTVRPHHGIELPcTTYQLTTAETSEEIDMHmPPDIPDR	2225	Ambiguous	Isoform of B1B1B2, MayaroE2 OS=Homo sapiens (Human) OX=9606 GN=A1 PE=1 SV=1 - [MayaroE2_HUMAN]	1	1	B1B1B1	C13(Carbamidomethyl); M31(Oxidation)	HCD		0.0356	2	2	69	59	4.34	0	44.17	0	2	11	284700	4	1113.53	4451.09	0	2.87	28.37	4363	4363	MS2	20/222	20	222	29jan_CC_Luiza_E1E2_EndoH.raw
High	A	12	FTVRPHHGIELPcTTYQLTTAETSEEIDMHmPPDIPDR	2225	Ambiguous	Isoform of B1B1B2, MayaroE2 OS=Homo sapiens (Human) OX=9606 GN=A1 PE=1 SV=1 - [MayaroE2_HUMAN]	1	1	B1B1B1	C13(Carbamidomethyl); M31(Oxidation)	HCD	0.0051	0	1	1	58	58	3.95	0	43.74	0	1	5	561200	4	1113.53	4451.09	0	3.31	28.39	4368	4368	MS2	20/222	20	222	29jan_CC_Luiza_E1E2_EndoH.raw
High	A	12	FTVRPHHGIELPcTTYQLTTAETSEEIDmHMPPDIPDR	2225	Ambiguous	Isoform of B1B1B2, MayaroE2 OS=Homo sapiens (Human) OX=9606 GN=A1 PE=1 SV=1 - [MayaroE2_HUMAN]	1	1	B1B1B1	C13(Carbamidomethyl); M29(Oxidation)	HCD		0.0051	2	2	58	58	3.93	0	46.06	0	1	5	561200	4	1113.53	4451.09	0	3.31	28.39	4368	4368	MS2	20/222	20	222	29jan_CC_Luiza_E1E2_EndoH.raw
High	A	12	IHFPLATYAPVISAEK	2861	Unambiguous	Isoform of P68366, Isoform 2 of Tubulin alpha-4A chain OS=Homo sapiens (Human) OX=9606 GN=TUBA4A PE=1 SV=1 - [TBA4A-2_HUMAN]|Isoform of P68366, Tubulin domain-containing protein (Fragment) OS=Homo sapiens (Human) OX=9606 GN=TUBA4A PE=1 SV=1 - [C9JDS9_HUMAN]|Isoform of Q9BQE3, Tubulin alpha chain OS=Homo sapiens (Human) OX=9606 GN=TUBA1C PE=1 SV=1 - [F5H5D3_HUMAN]|Isoform of Q71U36, Isoform 2 of T…	14	14	P68366-2;C9JDS9;F5H5D3;Q71U36-2;P68363;P68366;P0DPH7;P0DPH7-2;Q6PEY2;Q71U36;Q9BQE3;P68363-2;F8VVB9;A0A1W2PQM2		HCD	1	0	1	1	74	83	3.93	0	541.38	0	20	38	438600	3	586.327	1756.97	0	1.31	28.47	4384	4384	MS2	20/60	20	60	29jan_CC_Luiza_E1E2_EndoH.raw
High	A	12	IHFPLATYAPVISAEK	2861	Unambiguous	Isoform of P68366, Isoform 2 of Tubulin alpha-4A chain OS=Homo sapiens (Human) OX=9606 GN=TUBA4A PE=1 SV=1 - [TBA4A-2_HUMAN]|Isoform of P68366, Tubulin domain-containing protein (Fragment) OS=Homo sapiens (Human) OX=9606 GN=TUBA4A PE=1 SV=1 - [C9JDS9_HUMAN]|Isoform of Q9BQE3, Tubulin alpha chain OS=Homo sapiens (Human) OX=9606 GN=TUBA1C PE=1 SV=1 - [F5H5D3_HUMAN]|Isoform of Q71U36, Isoform 2 of T…	14	14	P68366-2;C9JDS9;F5H5D3;Q71U36-2;P68363;P68366;P0DPH7;P0DPH7-2;Q6PEY2;Q71U36;Q9BQE3;P68363-2;F8VVB9;A0A1W2PQM2		HCD	1	0	1	1	74	81	3.74	0	550.38	0	18	31	476700	3	586.327	1756.97	0	1.63	28.5	4389	4389	MS2	20/60	20	60	29jan_CC_Luiza_E1E2_EndoH.raw
High	A	12	WQFNSPFVPR	2372	Unambiguous	Isoform of B1B1B2, MayaroE2 OS=Homo sapiens (Human) OX=9606 GN=A1 PE=1 SV=1 - [MayaroE2_HUMAN]	1	1	B1B1B1		HCD	1	0	1	1	252	269	3.6	0	488.4	0	2	53	578000	3	426.552	1277.64	0	-0.84	28.53	4395	4395	MS2	14/36	14	36	29jan_CC_Luiza_E1E2_EndoH.raw
High	A	12	WQFNSPFVPR	2372	Unambiguous	Isoform of B1B1B2, MayaroE2 OS=Homo sapiens (Human) OX=9606 GN=A1 PE=1 SV=1 - [MayaroE2_HUMAN]	1	1	B1B1B1		HCD	1	0	1	1	243	258	2.67	0	537.84	0	14	9	3029000	3	426.552	1277.64	0	-1.42	28.55	4398	4398	MS2	15/36	15	36	29jan_CC_Luiza_E1E2_EndoH.raw
High	A	12	SVIHFSTASAAPSFIVSVcSSR	2730	Unambiguous	Isoform of A1A1A2, MayaroE1 OS=Homo sapiens (Human) OX=9606 GN=A1 PE=1 SV=1 - [MayaroE1_HUMAN]	1	1	A1A1A1	C19(Carbamidomethyl)	HCD	1	0	1	1	115	120	4.87	0	897.43	0	8	33	323500	2	1155.58	2310.15	0	-2.52	28.8	4444	4444	MS2	22/42	22	42	29jan_CC_Luiza_E1E2_EndoH.raw
High	A	12	SVIHFSTASAAPSFIVSVcSSR	2730	Unambiguous	Isoform of A1A1A2, MayaroE1 OS=Homo sapiens (Human) OX=9606 GN=A1 PE=1 SV=1 - [MayaroE1_HUMAN]	1	1	A1A1A1	C19(Carbamidomethyl)	HCD	1	0	1	1	106	110	4.71	0	977.97	0	5	24	369600	2	1155.58	2310.15	0	-3.36	28.81	4446	4446	MS2	23/42	23	42	29jan_CC_Luiza_E1E2_EndoH.raw
High	A	12	cDVHSHSNVAVLQEVSIEAEGR	1841	Unambiguous	Isoform of A1A1A2, MayaroE1 OS=Homo sapiens (Human) OX=9606 GN=A1 PE=1 SV=1 - [MayaroE1_HUMAN]	1	1	A1A1A1	C1(Carbamidomethyl)	HCD	1	0	1	1	92	121	4.74	0	764.38	0	19	24	520100	3	812.721	2436.15	0	-3.18	28.86	4455	4455	MS2	24/84	24	84	29jan_CC_Luiza_E1E2_EndoH.raw
High	A	12	cDVHSHSNVAVLQEVSIEAEGR	1841	Unambiguous	Isoform of A1A1A2, MayaroE1 OS=Homo sapiens (Human) OX=9606 GN=A1 PE=1 SV=1 - [MayaroE1_HUMAN]	1	1	A1A1A1	C1(Carbamidomethyl)	HCD	1	0	1	1	95	117	4.89	0	851.6	0	24	22	521400	3	812.721	2436.15	0	-3.56	28.89	4460	4460	MS2	25/84	25	84	29jan_CC_Luiza_E1E2_EndoH.raw
High	A	12	SVIHFSTASAAPSFIVSVcSSR	2730	Unambiguous	Isoform of A1A1A2, MayaroE1 OS=Homo sapiens (Human) OX=9606 GN=A1 PE=1 SV=1 - [MayaroE1_HUMAN]	1	1	A1A1A1	C19(Carbamidomethyl)	HCD	1	0	1	1	213	210	5.6	0	732.48	0	24	0	61660000	3	770.725	2310.16	0	2.5	28.97	4476	4476	MS2	24/84	24	84	29jan_CC_Luiza_E1E2_EndoH.raw
High	A	12	SVIHFSTASAAPSFIVSVcSSR	2730	Unambiguous	Isoform of A1A1A2, MayaroE1 OS=Homo sapiens (Human) OX=9606 GN=A1 PE=1 SV=1 - [MayaroE1_HUMAN]	1	1	A1A1A1	C19(Carbamidomethyl)	HCD	1	0	1	1	224	217	5.85	0	739.65	0	24	0	61150000	3	770.725	2310.16	0	2.66	29	4482	4482	MS2	24/84	24	84	29jan_CC_Luiza_E1E2_EndoH.raw
High	A	12	FTVRPHHGIELPcTTYQLTTAETSEEIDMHMPPDIPDR	2225	Unambiguous	Isoform of B1B1B2, MayaroE2 OS=Homo sapiens (Human) OX=9606 GN=A1 PE=1 SV=1 - [MayaroE2_HUMAN]	1	1	B1B1B1	C13(Carbamidomethyl)	HCD	1	0	1	1	257	225	4.58	0	68.2	0	4	11	415000	5	887.821	4435.08	0	-0.59	29.11	4501	4501	MS2	14/296	14	296	29jan_CC_Luiza_E1E2_EndoH.raw
High	A	12	FTVRPHHGIELPcTTYQLTTAETSEEIDMHMPPDIPDR	2225	Unambiguous	Isoform of B1B1B2, MayaroE2 OS=Homo sapiens (Human) OX=9606 GN=A1 PE=1 SV=1 - [MayaroE2_HUMAN]	1	1	B1B1B1	C13(Carbamidomethyl)	HCD	1	0	1	1	277	249	4.19	0	97.21	0	5	4	1384000	5	887.822	4435.08	0	-0.18	29.13	4506	4506	MS2	17/296	17	296	29jan_CC_Luiza_E1E2_EndoH.raw
High	A	12	FTVRPHHGIELPcTTYQLTTAETSEEIDMHMPPDIPDR	2225	Unambiguous	Isoform of B1B1B2, MayaroE2 OS=Homo sapiens (Human) OX=9606 GN=A1 PE=1 SV=1 - [MayaroE2_HUMAN]	1	1	B1B1B1	C13(Carbamidomethyl)	HCD	1	0	1	1	107	100	4.05	0	108.33	0	22	10	200600	4	1109.53	4435.08	0	1.08	29.14	4507	4507	MS2	27/222	27	222	29jan_CC_Luiza_E1E2_EndoH.raw
High	A	12	FTVRPHHGIELPcTTYQLTTAETSEEIDMHMPPDIPDR	2225	Unambiguous	Isoform of B1B1B2, MayaroE2 OS=Homo sapiens (Human) OX=9606 GN=A1 PE=1 SV=1 - [MayaroE2_HUMAN]	1	1	B1B1B1	C13(Carbamidomethyl)	HCD	1	0	1	1	101	72	3.62	0	28.69	0	17	4	721000	4	1109.53	4435.09	0	1.85	29.17	4513	4513	MS2	17/222	17	222	29jan_CC_Luiza_E1E2_EndoH.raw
High	A	12	WQFNSPFVPR	2372	Unambiguous	Isoform of B1B1B2, MayaroE2 OS=Homo sapiens (Human) OX=9606 GN=A1 PE=1 SV=1 - [MayaroE2_HUMAN]	1	1	B1B1B1		HCD	1	0	1	1	230	261	3.33	0	585.1	0	9	0	69590000	2	639.326	1277.64	0	0.96	29.19	4518	4518	MS2	2021-12-18	12	18	29jan_CC_Luiza_E1E2_EndoH.raw
High	A	12	FTVRPHHGIELPcTTYQLTTAETSEEIDMHMPPDIPDR	2225	Unambiguous	Isoform of B1B1B2, MayaroE2 OS=Homo sapiens (Human) OX=9606 GN=A1 PE=1 SV=1 - [MayaroE2_HUMAN]	1	1	B1B1B1	C13(Carbamidomethyl)	HCD	1	0	1	1	392	376	5.32	0	228.23	0	5	1	3951000	6	740.022	4435.1	0	4.04	29.26	4530	4530	MS2	27/370	27	370	29jan_CC_Luiza_E1E2_EndoH.raw
High	A	12	FTVRPHHGIELPcTTYQLTTAETSEEIDMHMPPDIPDR	2225	Unambiguous	Isoform of B1B1B2, MayaroE2 OS=Homo sapiens (Human) OX=9606 GN=A1 PE=1 SV=1 - [MayaroE2_HUMAN]	1	1	B1B1B1	C13(Carbamidomethyl)	HCD	1	0	1	1	212	170	4.08	0	151.91	0	89	17	91960	3	1479.03	4435.09	0	1.78	29.27	4531	4531	MS2	19/148	19	148	29jan_CC_Luiza_E1E2_EndoH.raw
High	A	12	FTVRPHHGIELPcTTYQLTTAETSEEIDMHMPPDIPDR	2225	Unambiguous	Isoform of B1B1B2, MayaroE2 OS=Homo sapiens (Human) OX=9606 GN=A1 PE=1 SV=1 - [MayaroE2_HUMAN]	1	1	B1B1B1	C13(Carbamidomethyl)	HCD	1	0	1	1	275	250	5.59	0	239.91	0	4	1	3750000	6	740.022	4435.1	0	4.21	29.29	4536	4536	MS2	26/370	26	370	29jan_CC_Luiza_E1E2_EndoH.raw
High	A	12	TTGIVmDSGDGVTHTVPIYEGYALPHAILR	2998	Unambiguous	Isoform of P63261, Actin, cytoplasmic 2 (Fragment) OS=Homo sapiens (Human) OX=9606 GN=ACTG1 PE=1 SV=1 - [I3L1U9_HUMAN]|Actin, cytoplasmic 1 OS=Homo sapiens (Human) OX=9606 GN=ACTB PE=1 SV=1 - [ACTB_HUMAN]|Actin, cytoplasmic 2 OS=Homo sapiens (Human) OX=9606 GN=ACTG1 PE=1 SV=1 - [ACTG_HUMAN]|Isoform of P63261, Actin, cytoplasmic 2 (Fragment) OS=Homo sapiens (Human) OX=9606 GN=ACTG1 PE=1 SV=8 - [I3…	6	6	I3L1U9;P60709;P63261;I3L4N8;A0A2R8Y793;A0A2R8YEA7	M6(Oxidation)	HCD	1	0	1	1	89	87	6.97	0	491.82	0	7	41	106300	3	1067.21	3199.61	0	1.75	29.34	4545	4545	MS2	25/116	25	116	29jan_CC_Luiza_E1E2_EndoH.raw
High	A	12	IQFASQIGLTK	1783	Unambiguous	Isoform of B1B1B2, MayaroE2 OS=Homo sapiens (Human) OX=9606 GN=A1 PE=1 SV=1 - [MayaroE2_HUMAN]	1	1	B1B1B1		HCD	1	0	1	1	61	60	2.92	0	904.88	0	53	58	398500	2	603.349	1205.69	0	1.41	29.36	4548	4548	MS2	18/20	18	20	29jan_CC_Luiza_E1E2_EndoH.raw
High	A	12	TTGIVmDSGDGVTHTVPIYEGYALPHAILR	2998	Unambiguous	Isoform of P63261, Actin, cytoplasmic 2 (Fragment) OS=Homo sapiens (Human) OX=9606 GN=ACTG1 PE=1 SV=1 - [I3L1U9_HUMAN]|Actin, cytoplasmic 1 OS=Homo sapiens (Human) OX=9606 GN=ACTB PE=1 SV=1 - [ACTB_HUMAN]|Actin, cytoplasmic 2 OS=Homo sapiens (Human) OX=9606 GN=ACTG1 PE=1 SV=1 - [ACTG_HUMAN]|Isoform of P63261, Actin, cytoplasmic 2 (Fragment) OS=Homo sapiens (Human) OX=9606 GN=ACTG1 PE=1 SV=8 - [I3…	6	6	I3L1U9;P60709;P63261;I3L4N8;A0A2R8Y793;A0A2R8YEA7	M6(Oxidation)	HCD	1	0	1	1	139	143	6.76	0	593.3	0	9	41	133800	3	1067.21	3199.61	0	0.26	29.37	4549	4549	MS2	27/116	27	116	29jan_CC_Luiza_E1E2_EndoH.raw
High	A	12	TTGIVmDSGDGVTHTVPIYEGYALPHAILR	2998	Unambiguous	Isoform of P63261, Actin, cytoplasmic 2 (Fragment) OS=Homo sapiens (Human) OX=9606 GN=ACTG1 PE=1 SV=1 - [I3L1U9_HUMAN]|Actin, cytoplasmic 1 OS=Homo sapiens (Human) OX=9606 GN=ACTB PE=1 SV=1 - [ACTB_HUMAN]|Actin, cytoplasmic 2 OS=Homo sapiens (Human) OX=9606 GN=ACTG1 PE=1 SV=1 - [ACTG_HUMAN]|Isoform of P63261, Actin, cytoplasmic 2 (Fragment) OS=Homo sapiens (Human) OX=9606 GN=ACTG1 PE=1 SV=8 - [I3…	6	6	I3L1U9;P60709;P63261;I3L4N8;A0A2R8Y793;A0A2R8YEA7	M6(Oxidation)	HCD	1	0	1	1	130	146	4.49	0	410.47	0	13	16	383800	4	800.657	3199.61	0	-1.17	29.39	4554	4554	MS2	28/174	28	174	29jan_CC_Luiza_E1E2_EndoH.raw
High	A	12	IQFASQIGLTK	1783	Unambiguous	Isoform of B1B1B2, MayaroE2 OS=Homo sapiens (Human) OX=9606 GN=A1 PE=1 SV=1 - [MayaroE2_HUMAN]	1	1	B1B1B1		HCD	1	0	1	1	50	60	2.4	0	950.11	0	54	50	510600	2	603.349	1205.69	0	1.61	29.4	4555	4555	MS2	18/20	18	20	29jan_CC_Luiza_E1E2_EndoH.raw
High	A	12	EIIDLVLDR	3005	Unambiguous	Isoform of Q9BQE3, Tubulin alpha chain OS=Homo sapiens (Human) OX=9606 GN=TUBA1C PE=1 SV=1 - [F5H5D3_HUMAN]|Isoform of Q71U36, Tubulin alpha chain (Fragment) OS=Homo sapiens (Human) OX=9606 GN=TUBA1A PE=1 SV=1 - [F8VQQ4_HUMAN]|Isoform of Q71U36, Tubulin domain-containing protein (Fragment) OS=Homo sapiens (Human) OX=9606 GN=TUBA1A PE=1 SV=1 - [F8VRZ4_HUMAN]|Isoform of Q9BQE3, Tubulin domain-conta…	10	10	F5H5D3;F8VQQ4;F8VRZ4;F8VS66;Q71U36-2;P68363;Q71U36;Q9BQE3;F8VVB9;A0A1W2PQM2		HCD	1	0	1	1	69	88	2.19	0	600.19	0	7	70	432400	2	543.314	1085.62	0	0.23	29.4	4556	4556	MS2	2021-11-16	11	16	29jan_CC_Luiza_E1E2_EndoH.raw
High	A	12	TIGGGDDSFNTFFSETGAGK	3007	Unambiguous	Isoform of Q9BQE3, Tubulin alpha chain OS=Homo sapiens (Human) OX=9606 GN=TUBA1C PE=1 SV=1 - [F5H5D3_HUMAN]|Isoform of Q71U36, Tubulin alpha chain (Fragment) OS=Homo sapiens (Human) OX=9606 GN=TUBA1A PE=1 SV=1 - [F8VQQ4_HUMAN]|Isoform of P68363, Tubulin alpha-1B chain (Fragment) OS=Homo sapiens (Human) OX=9606 GN=TUBA1B PE=1 SV=1 - [F8VRK0_HUMAN]|Isoform of Q71U36, Tubulin domain-containing prote…	19	19	F5H5D3;F8VQQ4;F8VRK0;F8VRZ4;F8VS66;F8VWV9;F8VX09;F8VXZ7;F8W0F6;Q71U36-2;P68363;P0DPH7;P0DPH7-2;Q6PEY2;Q71U36;Q9BQE3;P68363-2;F8VVB9;A0A1W2PQM2		HCD	1	0	1	1	165	184	3.83	0	303.85	0	13	60	182400	2	1004.45	2007.9	0	1.99	29.41	4557	4557	MS2	14/38	14	38	29jan_CC_Luiza_E1E2_EndoH.raw
High	A	12	EIIDLVLDR	3005	Unambiguous	Isoform of Q9BQE3, Tubulin alpha chain OS=Homo sapiens (Human) OX=9606 GN=TUBA1C PE=1 SV=1 - [F5H5D3_HUMAN]|Isoform of Q71U36, Tubulin alpha chain (Fragment) OS=Homo sapiens (Human) OX=9606 GN=TUBA1A PE=1 SV=1 - [F8VQQ4_HUMAN]|Isoform of Q71U36, Tubulin domain-containing protein (Fragment) OS=Homo sapiens (Human) OX=9606 GN=TUBA1A PE=1 SV=1 - [F8VRZ4_HUMAN]|Isoform of Q9BQE3, Tubulin domain-conta…	10	10	F5H5D3;F8VQQ4;F8VRZ4;F8VS66;Q71U36-2;P68363;Q71U36;Q9BQE3;F8VVB9;A0A1W2PQM2		HCD	1	0	1	1	68	87	2.16	0	577.27	0	7	48	864700	2	543.314	1085.62	0	0.23	29.44	4561	4561	MS2	2021-11-16	11	16	29jan_CC_Luiza_E1E2_EndoH.raw
High	A	12	TTGIVmDSGDGVTHTVPIYEGYALPHAILR	2998	Unambiguous	Isoform of P63261, Actin, cytoplasmic 2 (Fragment) OS=Homo sapiens (Human) OX=9606 GN=ACTG1 PE=1 SV=1 - [I3L1U9_HUMAN]|Actin, cytoplasmic 1 OS=Homo sapiens (Human) OX=9606 GN=ACTB PE=1 SV=1 - [ACTB_HUMAN]|Actin, cytoplasmic 2 OS=Homo sapiens (Human) OX=9606 GN=ACTG1 PE=1 SV=1 - [ACTG_HUMAN]|Isoform of P63261, Actin, cytoplasmic 2 (Fragment) OS=Homo sapiens (Human) OX=9606 GN=ACTG1 PE=1 SV=8 - [I3…	6	6	I3L1U9;P60709;P63261;I3L4N8;A0A2R8Y793;A0A2R8YEA7	M6(Oxidation)	HCD	1	0	1	1	157	158	4.25	0	274.53	0	13	26	189000	4	800.657	3199.61	0	-0.71	29.44	4562	4562	MS2	23/174	23	174	29jan_CC_Luiza_E1E2_EndoH.raw
High	A	12	TIGGGDDSFNTFFSETGAGK	3007	Unambiguous	Isoform of Q9BQE3, Tubulin alpha chain OS=Homo sapiens (Human) OX=9606 GN=TUBA1C PE=1 SV=1 - [F5H5D3_HUMAN]|Isoform of Q71U36, Tubulin alpha chain (Fragment) OS=Homo sapiens (Human) OX=9606 GN=TUBA1A PE=1 SV=1 - [F8VQQ4_HUMAN]|Isoform of P68363, Tubulin alpha-1B chain (Fragment) OS=Homo sapiens (Human) OX=9606 GN=TUBA1B PE=1 SV=1 - [F8VRK0_HUMAN]|Isoform of Q71U36, Tubulin domain-containing prote…	19	19	F5H5D3;F8VQQ4;F8VRK0;F8VRZ4;F8VS66;F8VWV9;F8VX09;F8VXZ7;F8W0F6;Q71U36-2;P68363;P0DPH7;P0DPH7-2;Q6PEY2;Q71U36;Q9BQE3;P68363-2;F8VVB9;A0A1W2PQM2		HCD	1	0	1	1	157	160	4	0	344.57	0	7	36	391100	2	1004.45	2007.9	0	0.96	29.44	4563	4563	MS2	14/38	14	38	29jan_CC_Luiza_E1E2_EndoH.raw
High	A	12	VHSSSEcAVTGTMGHFILAK	1312	Unambiguous	Isoform of B1B1B2, MayaroE2 OS=Homo sapiens (Human) OX=9606 GN=A1 PE=1 SV=1 - [MayaroE2_HUMAN]	1	1	B1B1B1	C7(Carbamidomethyl)	HCD	1	0	1	1	199	208	4.98	0	429.64	0	9	76	147500	4	533.763	2132.03	0	0.85	29.82	4630	4630	MS2	24/114	24	114	29jan_CC_Luiza_E1E2_EndoH.raw
High	A	12	cDVHSHSNVAVLQEVSIEAEGR	1841	Unambiguous	Isoform of A1A1A2, MayaroE1 OS=Homo sapiens (Human) OX=9606 GN=A1 PE=1 SV=1 - [MayaroE1_HUMAN]	1	1	A1A1A1	C1(Carbamidomethyl)	HCD	1	0	1	1	224	245	5.4	0	491.15	0	3	6	2969000	4	609.795	2436.16	0	-0.08	29.9	4644	4644	MS2	24/126	24	126	29jan_CC_Luiza_E1E2_EndoH.raw
High	A	12	cDVHSHSNVAVLQEVSIEAEGR	1841	Unambiguous	Isoform of A1A1A2, MayaroE1 OS=Homo sapiens (Human) OX=9606 GN=A1 PE=1 SV=1 - [MayaroE1_HUMAN]	1	1	A1A1A1	C1(Carbamidomethyl)	HCD	1	0	1	1	95	116	5.08	0	599.19	0	5	23	525100	3	812.722	2436.15	0	-2.05	29.91	4645	4645	MS2	21/84	21	84	29jan_CC_Luiza_E1E2_EndoH.raw
High	A	12	cDVHSHSNVAVLQEVSIEAEGR	1841	Unambiguous	Isoform of A1A1A2, MayaroE1 OS=Homo sapiens (Human) OX=9606 GN=A1 PE=1 SV=1 - [MayaroE1_HUMAN]	1	1	A1A1A1	C1(Carbamidomethyl)	HCD	1	0	1	1	185	214	5.17	0	493.23	0	3	6	2689000	4	609.795	2436.16	0	0.32	29.94	4650	4650	MS2	24/126	24	126	29jan_CC_Luiza_E1E2_EndoH.raw
High	A	12	cDVHSHSNVAVLQEVSIEAEGR	1841	Unambiguous	Isoform of A1A1A2, MayaroE1 OS=Homo sapiens (Human) OX=9606 GN=A1 PE=1 SV=1 - [MayaroE1_HUMAN]	1	1	A1A1A1	C1(Carbamidomethyl)	HCD	1	0	1	1	100	126	4.87	0	668.1	0	5	23	586700	3	812.722	2436.15	0	-2.05	29.95	4651	4651	MS2	22/84	22	84	29jan_CC_Luiza_E1E2_EndoH.raw
High	A	12	SYEAYVLNIVR	3139	Unambiguous	Sodium/potassium-transporting ATPase subunit beta-1 OS=Homo sapiens (Human) OX=9606 GN=ATP1B1 PE=1 SV=1 - [AT1B1_HUMAN]|Isoform of P05026, Isoform 2 of Sodium/potassium-transporting ATPase subunit beta-1 OS=Homo sapiens (Human) OX=9606 GN=ATP1B1 PE=1 SV=1 - [AT1B1-2_HUMAN]|Isoform of P05026, Sodium/potassium-transporting ATPase subunit beta (Fragment) OS=Homo sapiens (Human) OX=9606 GN=ATP1B1 PE=…	3	3	P05026;P05026-2;V9GYR2		HCD	1	0	1	1	111	103	2.64	0	549.6	0	14	53	454500	2	663.856	1326.7	0	-0.19	29.95	4652	4652	MS2	13/20	13	20	29jan_CC_Luiza_E1E2_EndoH.raw
High	A	12	AAVPSGASTGIYEALELR	3141	Unambiguous	Isoform of P09104, Isoform 2 of Gamma-enolase OS=Homo sapiens (Human) OX=9606 GN=ENO2 PE=1 SV=3 - [ENOG-2_HUMAN]|Isoform of P13929, Enolase_N domain-containing protein (Fragment) OS=Homo sapiens (Human) OX=9606 GN=ENO3 PE=1 SV=1 - [E5RG95_HUMAN]|Isoform of P13929, Beta-enolase (Fragment) OS=Homo sapiens (Human) OX=9606 GN=ENO3 PE=1 SV=1 - [E5RGZ4_HUMAN]|Isoform of P13929, Enolase_N domain-contain…	20	20	P09104-2;E5RG95;E5RGZ4;E5RI09;F5H0C8;F5H1C3;K7EKN2;K7EM90;K7EPM1;P06733;P09104;P13929;P13929-2;P13929-3;A0A2R8Y6G6;A0A2R8Y798;A0A2R8Y879;A0A2R8YEG5;A0A2R8YEM5;K7ERS8		HCD	1	0	1	1	196	174	4.43	0	1186.22	0	18	43	387300	2	902.973	1804.94	0	-2.45	29.95	4653	4653	MS2	17/34	17	34	29jan_CC_Luiza_E1E2_EndoH.raw
High	A	12	SVIHFSTASAAPSFIVSVcSSR	2730	Unambiguous	Isoform of A1A1A2, MayaroE1 OS=Homo sapiens (Human) OX=9606 GN=A1 PE=1 SV=1 - [MayaroE1_HUMAN]	1	1	A1A1A1	C19(Carbamidomethyl)	HCD	1	0	1	1	78	77	3.86	0	488.64	0	5	19	556300	2	1155.58	2310.16	0	1.61	29.97	4656	4656	MS2	17/42	17	42	29jan_CC_Luiza_E1E2_EndoH.raw
High	A	12	AAVPSGASTGIYEALELR	3141	Unambiguous	Isoform of P09104, Isoform 2 of Gamma-enolase OS=Homo sapiens (Human) OX=9606 GN=ENO2 PE=1 SV=3 - [ENOG-2_HUMAN]|Isoform of P13929, Enolase_N domain-containing protein (Fragment) OS=Homo sapiens (Human) OX=9606 GN=ENO3 PE=1 SV=1 - [E5RG95_HUMAN]|Isoform of P13929, Beta-enolase (Fragment) OS=Homo sapiens (Human) OX=9606 GN=ENO3 PE=1 SV=1 - [E5RGZ4_HUMAN]|Isoform of P13929, Enolase_N domain-contain…	20	20	P09104-2;E5RG95;E5RGZ4;E5RI09;F5H0C8;F5H1C3;K7EKN2;K7EM90;K7EPM1;P06733;P09104;P13929;P13929-2;P13929-3;A0A2R8Y6G6;A0A2R8Y798;A0A2R8Y879;A0A2R8YEG5;A0A2R8YEM5;K7ERS8		HCD	1	0	1	1	179	162	4.51	0	1171.55	0	12	32	520400	2	902.975	1804.94	0	-0.55	29.98	4657	4657	MS2	17/34	17	34	29jan_CC_Luiza_E1E2_EndoH.raw
High	A	12	SYEAYVLNIVR	3139	Unambiguous	Sodium/potassium-transporting ATPase subunit beta-1 OS=Homo sapiens (Human) OX=9606 GN=ATP1B1 PE=1 SV=1 - [AT1B1_HUMAN]|Isoform of P05026, Isoform 2 of Sodium/potassium-transporting ATPase subunit beta-1 OS=Homo sapiens (Human) OX=9606 GN=ATP1B1 PE=1 SV=1 - [AT1B1-2_HUMAN]|Isoform of P05026, Sodium/potassium-transporting ATPase subunit beta (Fragment) OS=Homo sapiens (Human) OX=9606 GN=ATP1B1 PE=…	3	3	P05026;P05026-2;V9GYR2		HCD	1	0	1	1	114	109	2.59	0	524.86	0	12	64	428200	2	663.857	1326.71	0	0.91	29.98	4658	4658	MS2	2021-12-20	12	20	29jan_CC_Luiza_E1E2_EndoH.raw
High	A	12	SVIHFSTASAAPSFIVSVcSSR	2730	Unambiguous	Isoform of A1A1A2, MayaroE1 OS=Homo sapiens (Human) OX=9606 GN=A1 PE=1 SV=1 - [MayaroE1_HUMAN]	1	1	A1A1A1	C19(Carbamidomethyl)	HCD	1	0	1	1	94	86	4.34	0	648.16	0	7	25	385200	2	1155.58	2310.16	0	1.29	30	4662	4662	MS2	20/42	20	42	29jan_CC_Luiza_E1E2_EndoH.raw
High	A	12	cPPGEVISVSFVDSK	2132	Unambiguous	Isoform of B1B1B2, MayaroE2 OS=Homo sapiens (Human) OX=9606 GN=A1 PE=1 SV=1 - [MayaroE2_HUMAN]	1	1	B1B1B1	C1(Carbamidomethyl)	HCD	1	0	1	1	66	58	2.66	0	620.57	0	80	63	130800	2	810.901	1620.8	0	1.13	30.03	4666	4666	MS2	22/28	22	28	29jan_CC_Luiza_E1E2_EndoH.raw
High	A	12	SVIHFSTASAAPSFIVSVcSSR	2730	Unambiguous	Isoform of A1A1A2, MayaroE1 OS=Homo sapiens (Human) OX=9606 GN=A1 PE=1 SV=1 - [MayaroE1_HUMAN]	1	1	A1A1A1	C19(Carbamidomethyl)	HCD	1	0	1	1	223	206	5.39	0	598.29	0	3	3	6413000	3	770.724	2310.16	0	1.47	30.04	4668	4668	MS2	23/84	23	84	29jan_CC_Luiza_E1E2_EndoH.raw
High	A	12	VHSSSEcAVTGTMGHFILAK	1312	Unambiguous	Isoform of B1B1B2, MayaroE2 OS=Homo sapiens (Human) OX=9606 GN=A1 PE=1 SV=1 - [MayaroE2_HUMAN]	1	1	B1B1B1	C7(Carbamidomethyl)	HCD	1	0	1	1	160	172	7.07	0	1465.02	0	29	57	212700	3	711.348	2132.03	0	1.11	30.06	4671	4671	MS2	31/76	31	76	29jan_CC_Luiza_E1E2_EndoH.raw
High	A	12	SVIHFSTASAAPSFIVSVcSSR	2730	Unambiguous	Isoform of A1A1A2, MayaroE1 OS=Homo sapiens (Human) OX=9606 GN=A1 PE=1 SV=1 - [MayaroE1_HUMAN]	1	1	A1A1A1	C19(Carbamidomethyl)	HCD	1	0	1	1	207	209	5.94	0	780.37	0	3	4	5234000	3	770.725	2310.16	0	2.18	30.07	4674	4674	MS2	25/84	25	84	29jan_CC_Luiza_E1E2_EndoH.raw
High	A	12	AMNcAVGNIPVSMDIADSAFTR	2554	Unambiguous	Isoform of A1A1A2, MayaroE1 OS=Homo sapiens (Human) OX=9606 GN=A1 PE=1 SV=1 - [MayaroE1_HUMAN]	1	1	A1A1A1	C4(Carbamidomethyl)	HCD	1	0	1	1	128	143	2.91	0	518.31	0	19	22	347100	2	1170.55	2340.09	0	3.21	30.09	4676	4676	MS2	18/42	18	42	29jan_CC_Luiza_E1E2_EndoH.raw
High	A	12	AMNcAVGNIPVSMDIADSAFTR	2554	Unambiguous	Isoform of A1A1A2, MayaroE1 OS=Homo sapiens (Human) OX=9606 GN=A1 PE=1 SV=1 - [MayaroE1_HUMAN]	1	1	A1A1A1	C4(Carbamidomethyl)	HCD	1	0	1	1	101	117	2.41	0	208	0	10	14	771300	2	1170.55	2340.08	0	2.16	30.11	4680	4680	MS2	13/42	13	42	29jan_CC_Luiza_E1E2_EndoH.raw
High	A	12	FTVRPHHGIELPcTTYQLTTAETSEEIDMHMPPDIPDR	2225	Unambiguous	Isoform of B1B1B2, MayaroE2 OS=Homo sapiens (Human) OX=9606 GN=A1 PE=1 SV=1 - [MayaroE2_HUMAN]	1	1	B1B1B1	C13(Carbamidomethyl)	HCD	1	0	1	1	251	210	3.88	0	111.63	0	17	2	1818000	5	887.827	4435.1	0	5.6	30.14	4686	4686	MS2	17/296	17	296	29jan_CC_Luiza_E1E2_EndoH.raw
High	A	12	FTVRPHHGIELPcTTYQLTTAETSEEIDMHMPPDIPDR	2225	Unambiguous	Isoform of B1B1B2, MayaroE2 OS=Homo sapiens (Human) OX=9606 GN=A1 PE=1 SV=1 - [MayaroE2_HUMAN]	1	1	B1B1B1	C13(Carbamidomethyl)	HCD	1	0	1	1	326	217	4.61	0	137.24	0	4	2	2045000	5	887.826	4435.1	0	5.12	30.17	4692	4692	MS2	18/296	18	296	29jan_CC_Luiza_E1E2_EndoH.raw
High	A	12	WQFNSPFVPR	2372	Unambiguous	Isoform of B1B1B2, MayaroE2 OS=Homo sapiens (Human) OX=9606 GN=A1 PE=1 SV=1 - [MayaroE2_HUMAN]	1	1	B1B1B1		HCD	1	0	1	1	235	271	3.46	0	557.23	0	4	15	2115000	2	639.325	1277.64	0	0.39	30.21	4698	4698	MS2	2021-12-18	12	18	29jan_CC_Luiza_E1E2_EndoH.raw
High	A	12	WQFNSPFVPR	2372	Unambiguous	Isoform of B1B1B2, MayaroE2 OS=Homo sapiens (Human) OX=9606 GN=A1 PE=1 SV=1 - [MayaroE2_HUMAN]	1	1	B1B1B1		HCD	1	0	1	1	236	269	3.16	0	580.14	0	4	7	4694000	2	639.325	1277.64	0	0.67	30.24	4704	4704	MS2	2021-12-18	12	18	29jan_CC_Luiza_E1E2_EndoH.raw
High	A	12	WQFNSPFVPR	2372	Unambiguous	Isoform of B1B1B2, MayaroE2 OS=Homo sapiens (Human) OX=9606 GN=A1 PE=1 SV=1 - [MayaroE2_HUMAN]	1	1	B1B1B1		HCD	1	0	1	1	236	268	2.49	0	368.91	0	4	7	4694000	2	639.325	1277.64	0	0.67	30.26	4708	4708	MS2	2021-10-18	10	18	29jan_CC_Luiza_E1E2_EndoH.raw
High	A	12	VHSSSEcAVTGTMGHFILAK	1312	Unambiguous	Isoform of B1B1B2, MayaroE2 OS=Homo sapiens (Human) OX=9606 GN=A1 PE=1 SV=1 - [MayaroE2_HUMAN]	1	1	B1B1B1	C7(Carbamidomethyl)	HCD	1	0	1	1	172	190	4.68	0	454.74	0	11	55	309400	4	533.763	2132.03	0	1.3	30.29	4712	4712	MS2	24/114	24	114	29jan_CC_Luiza_E1E2_EndoH.raw
High	A	12	WQFNSPFVPR	2372	Unambiguous	Isoform of B1B1B2, MayaroE2 OS=Homo sapiens (Human) OX=9606 GN=A1 PE=1 SV=1 - [MayaroE2_HUMAN]	1	1	B1B1B1		HCD	1	0	1	1	241	273	2.52	0	380.72	0	4	16	3325000	2	639.325	1277.64	0	0.48	30.29	4713	4713	MS2	2021-10-18	10	18	29jan_CC_Luiza_E1E2_EndoH.raw
High	A	12	FTVRPHHGIELPcTTYQLTTAETSEEIDMHMPPDIPDR	2225	Unambiguous	Isoform of B1B1B2, MayaroE2 OS=Homo sapiens (Human) OX=9606 GN=A1 PE=1 SV=1 - [MayaroE2_HUMAN]	1	1	B1B1B1	C13(Carbamidomethyl)	HCD	1	0	1	1	405	397	5.03	0	120.92	0	10	10	246300	6	740.024	4435.11	0	6.02	30.31	4716	4716	MS2	21/370	21	370	29jan_CC_Luiza_E1E2_EndoH.raw
High	A	12	TTGIVMDSGDGVTHTVPIYEGYALPHAILR	2998	Unambiguous	Isoform of P63261, Actin, cytoplasmic 2 (Fragment) OS=Homo sapiens (Human) OX=9606 GN=ACTG1 PE=1 SV=1 - [I3L1U9_HUMAN]|Actin, cytoplasmic 1 OS=Homo sapiens (Human) OX=9606 GN=ACTB PE=1 SV=1 - [ACTB_HUMAN]|Actin, cytoplasmic 2 OS=Homo sapiens (Human) OX=9606 GN=ACTG1 PE=1 SV=1 - [ACTG_HUMAN]|Isoform of P63261, Actin, cytoplasmic 2 (Fragment) OS=Homo sapiens (Human) OX=9606 GN=ACTG1 PE=1 SV=8 - [I3…	6	6	I3L1U9;P60709;P63261;I3L4N8;A0A2R8Y793;A0A2R8YEA7		HCD	1	0	1	1	137	151	5.09	0	372.28	0	47	28	137500	4	796.66	3183.62	0	1.44	30.32	4717	4717	MS2	29/174	29	174	29jan_CC_Luiza_E1E2_EndoH.raw
High	A	12	FTVRPHHGIELPcTTYQLTTAETSEEIDMHMPPDIPDR	2225	Unambiguous	Isoform of B1B1B2, MayaroE2 OS=Homo sapiens (Human) OX=9606 GN=A1 PE=1 SV=1 - [MayaroE2_HUMAN]	1	1	B1B1B1	C13(Carbamidomethyl)	HCD	1	0	1	1	370	374	5.22	0	189.22	0	14	12	257000	6	740.023	4435.1	0	4.95	30.34	4722	4722	MS2	25/370	25	370	29jan_CC_Luiza_E1E2_EndoH.raw
High	A	12	TTGIVMDSGDGVTHTVPIYEGYALPHAILR	2998	Unambiguous	Isoform of P63261, Actin, cytoplasmic 2 (Fragment) OS=Homo sapiens (Human) OX=9606 GN=ACTG1 PE=1 SV=1 - [I3L1U9_HUMAN]|Actin, cytoplasmic 1 OS=Homo sapiens (Human) OX=9606 GN=ACTB PE=1 SV=1 - [ACTB_HUMAN]|Actin, cytoplasmic 2 OS=Homo sapiens (Human) OX=9606 GN=ACTG1 PE=1 SV=1 - [ACTG_HUMAN]|Isoform of P63261, Actin, cytoplasmic 2 (Fragment) OS=Homo sapiens (Human) OX=9606 GN=ACTG1 PE=1 SV=8 - [I3…	6	6	I3L1U9;P60709;P63261;I3L4N8;A0A2R8Y793;A0A2R8YEA7		HCD	1	0	1	1	203	210	6.34	0	323.02	0	26	13	458000	4	796.659	3183.61	0	-0.47	30.35	4723	4723	MS2	23/174	23	174	29jan_CC_Luiza_E1E2_EndoH.raw
High	A	12	TTGIVMDSGDGVTHTVPIYEGYALPHAILR	2998	Unambiguous	Isoform of P63261, Actin, cytoplasmic 2 (Fragment) OS=Homo sapiens (Human) OX=9606 GN=ACTG1 PE=1 SV=1 - [I3L1U9_HUMAN]|Actin, cytoplasmic 1 OS=Homo sapiens (Human) OX=9606 GN=ACTB PE=1 SV=1 - [ACTB_HUMAN]|Actin, cytoplasmic 2 OS=Homo sapiens (Human) OX=9606 GN=ACTG1 PE=1 SV=1 - [ACTG_HUMAN]|Isoform of P63261, Actin, cytoplasmic 2 (Fragment) OS=Homo sapiens (Human) OX=9606 GN=ACTG1 PE=1 SV=8 - [I3…	6	6	I3L1U9;P60709;P63261;I3L4N8;A0A2R8Y793;A0A2R8YEA7		HCD	1	0	1	1	150	153	7.28	0	755.42	0	5	36	176100	3	1061.88	3183.61	0	0.01	30.39	4729	4729	MS2	29/116	29	116	29jan_CC_Luiza_E1E2_EndoH.raw
High	A	12	IQFASQIGLTK	1783	Unambiguous	Isoform of B1B1B2, MayaroE2 OS=Homo sapiens (Human) OX=9606 GN=A1 PE=1 SV=1 - [MayaroE2_HUMAN]	1	1	B1B1B1		HCD	1	0	1	1	52	54	2.91	0	871.63	0	46	39	746400	2	603.349	1205.69	0	1.1	30.41	4734	4734	MS2	17/20	17	20	29jan_CC_Luiza_E1E2_EndoH.raw
High	A	12	TTGIVMDSGDGVTHTVPIYEGYALPHAILR	2998	Unambiguous	Isoform of P63261, Actin, cytoplasmic 2 (Fragment) OS=Homo sapiens (Human) OX=9606 GN=ACTG1 PE=1 SV=1 - [I3L1U9_HUMAN]|Actin, cytoplasmic 1 OS=Homo sapiens (Human) OX=9606 GN=ACTB PE=1 SV=1 - [ACTB_HUMAN]|Actin, cytoplasmic 2 OS=Homo sapiens (Human) OX=9606 GN=ACTG1 PE=1 SV=1 - [ACTG_HUMAN]|Isoform of P63261, Actin, cytoplasmic 2 (Fragment) OS=Homo sapiens (Human) OX=9606 GN=ACTG1 PE=1 SV=8 - [I3…	6	6	I3L1U9;P60709;P63261;I3L4N8;A0A2R8Y793;A0A2R8YEA7		HCD	1	0	1	1	151	164	7.34	0	703.64	0	5	24	282900	3	1061.88	3183.62	0	1.16	30.42	4735	4735	MS2	28/116	28	116	29jan_CC_Luiza_E1E2_EndoH.raw
High	A	12	ALVFVDNHDNQRGHGAGGASILTFWDAR	3258	Unambiguous	Isoform of P19961, Isoform 2 of Alpha-amylase 2B OS=Homo sapiens (Human) OX=9606 GN=AMY2B PE=2 SV=1 - [AMY2B-2_HUMAN]|Alpha-amylase 1 OS=Homo sapiens (Human) OX=9606 GN=AMY1A PE=1 SV=2 - [AMY1_HUMAN]|Pancreatic alpha-amylase OS=Homo sapiens (Human) OX=9606 GN=AMY2A PE=1 SV=2 - [AMYP_HUMAN]|Alpha-amylase 2B OS=Homo sapiens (Human) OX=9606 GN=AMY2B PE=1 SV=1 - [AMY2B_HUMAN]	4	4	P19961-2;P04745;P04746;P19961		HCD	1	0	1	1	269	270	3.61	0	82.2	1	21	46	146000	5	605.704	3024.49	0	3.05	30.42	4736	4736	MS2	13/216	13	216	29jan_CC_Luiza_E1E2_EndoH.raw
High	A	12	VHSSSEcAVTGTMGHFILAK	1312	Unambiguous	Isoform of B1B1B2, MayaroE2 OS=Homo sapiens (Human) OX=9606 GN=A1 PE=1 SV=1 - [MayaroE2_HUMAN]	1	1	B1B1B1	C7(Carbamidomethyl)	HCD	1	0	1	1	156	179	7.21	0	1787.5	0	10	54	213600	3	711.348	2132.03	0	1.02	30.43	4738	4738	MS2	33/76	33	76	29jan_CC_Luiza_E1E2_EndoH.raw
High	A	12	IQFASQIGLTK	1783	Unambiguous	Isoform of B1B1B2, MayaroE2 OS=Homo sapiens (Human) OX=9606 GN=A1 PE=1 SV=1 - [MayaroE2_HUMAN]	1	1	B1B1B1		HCD	1	0	1	1	45	50	3.16	0	832.15	0	50	43	596100	2	603.349	1205.69	0	2.22	30.45	4740	4740	MS2	17/20	17	20	29jan_CC_Luiza_E1E2_EndoH.raw
High	A	12	ALVFVDNHDNQRGHGAGGASILTFWDAR	3258	Unambiguous	Isoform of P19961, Isoform 2 of Alpha-amylase 2B OS=Homo sapiens (Human) OX=9606 GN=AMY2B PE=2 SV=1 - [AMY2B-2_HUMAN]|Alpha-amylase 1 OS=Homo sapiens (Human) OX=9606 GN=AMY1A PE=1 SV=2 - [AMY1_HUMAN]|Pancreatic alpha-amylase OS=Homo sapiens (Human) OX=9606 GN=AMY2A PE=1 SV=2 - [AMYP_HUMAN]|Alpha-amylase 2B OS=Homo sapiens (Human) OX=9606 GN=AMY2B PE=1 SV=1 - [AMY2B_HUMAN]	4	4	P19961-2;P04745;P04746;P19961		HCD	1	0	1	1	269	247	4.9	0	187.44	1	23	35	133300	4	756.879	3024.5	0	4.15	30.46	4741	4741	MS2	17/162	17	162	29jan_CC_Luiza_E1E2_EndoH.raw
High	A	12	ALVFVDNHDNQRGHGAGGASILTFWDAR	3258	Unambiguous	Isoform of P19961, Isoform 2 of Alpha-amylase 2B OS=Homo sapiens (Human) OX=9606 GN=AMY2B PE=2 SV=1 - [AMY2B-2_HUMAN]|Alpha-amylase 1 OS=Homo sapiens (Human) OX=9606 GN=AMY1A PE=1 SV=2 - [AMY1_HUMAN]|Pancreatic alpha-amylase OS=Homo sapiens (Human) OX=9606 GN=AMY2A PE=1 SV=2 - [AMYP_HUMAN]|Alpha-amylase 2B OS=Homo sapiens (Human) OX=9606 GN=AMY2B PE=1 SV=1 - [AMY2B_HUMAN]	4	4	P19961-2;P04745;P04746;P19961		HCD	1	0	1	1	259	234	4.02	0	119.17	1	10	40	123400	5	605.704	3024.49	0	2.55	30.46	4742	4742	MS2	15/216	15	216	29jan_CC_Luiza_E1E2_EndoH.raw
High	A	12	AmNcAVGnIPVSMDIADSAFTR	2554	Unambiguous	Isoform of A1A1A2, MayaroE1 OS=Homo sapiens (Human) OX=9606 GN=A1 PE=1 SV=1 - [MayaroE1_HUMAN]	1	1	A1A1A1	M2(Oxidation); C4(Carbamidomethyl); N8(N-Glc Nac)	HCD	0.1662	0	1	1	199	187	3.25	0	508.32	0	6	51	128600	2	1280.08	2559.16	0	1.95	30.47	4744	4744	MS2	16/42	16	42	29jan_CC_Luiza_E1E2_EndoH.raw
High	A	12	AmncAVGNIPVSMDIADSAFTR	2554	Unconsidered	Isoform of A1A1A2, MayaroE1 OS=Homo sapiens (Human) OX=9606 GN=A1 PE=1 SV=1 - [MayaroE1_HUMAN]	1	1	A1A1A1	M2(Oxidation); N3(N-Glc Nac); C4(Carbamidomethyl)	HCD		0.1662	2	2	199	187	2.71	0	301.1	0	6	51	128600	2	1280.08	2559.16	0	1.95	30.47	4744	4744	MS2	13/42	13	42	29jan_CC_Luiza_E1E2_EndoH.raw
High	A	12	ALVFVDNHDNQRGHGAGGASILTFWDAR	3258	Unambiguous	Isoform of P19961, Isoform 2 of Alpha-amylase 2B OS=Homo sapiens (Human) OX=9606 GN=AMY2B PE=2 SV=1 - [AMY2B-2_HUMAN]|Alpha-amylase 1 OS=Homo sapiens (Human) OX=9606 GN=AMY1A PE=1 SV=2 - [AMY1_HUMAN]|Pancreatic alpha-amylase OS=Homo sapiens (Human) OX=9606 GN=AMY2A PE=1 SV=2 - [AMYP_HUMAN]|Alpha-amylase 2B OS=Homo sapiens (Human) OX=9606 GN=AMY2B PE=1 SV=1 - [AMY2B_HUMAN]	4	4	P19961-2;P04745;P04746;P19961		HCD	1	0	1	1	291	256	4.93	0	182.04	1	29	36	120200	4	756.879	3024.5	0	4.47	30.49	4748	4748	MS2	17/162	17	162	29jan_CC_Luiza_E1E2_EndoH.raw
High	A	12	IGFPWSEIR	3292	Unambiguous	Isoform of P35241, Isoform 5 of Radixin OS=Homo sapiens (Human) OX=9606 GN=RDX PE=1 SV=1 - [RADI-5_HUMAN]|Isoform of P35241, Isoform 4 of Radixin OS=Homo sapiens (Human) OX=9606 GN=RDX PE=1 SV=1 - [RADI-4_HUMAN]|Ezrin OS=Homo sapiens (Human) OX=9606 GN=EZR PE=1 SV=4 - [EZRI_HUMAN]|Moesin OS=Homo sapiens (Human) OX=9606 GN=MSN PE=1 SV=3 - [MOES_HUMAN]|Radixin OS=Homo sapiens (Human) OX=9606 GN=RDX…	8	8	P35241-5;P35241-4;P15311;P26038;P35241;E7EQR4;A0A2R8Y5S7;A0A2R8Y7M3		HCD	1	0	1	1	237	235	2.33	0	438.35	0	12	100	302300	2	552.796	1104.58	0	1.06	30.5	4750	4750	MS2	2021-11-16	11	16	29jan_CC_Luiza_E1E2_EndoH.raw
High	A	12	NSSYFVEWIPNNVK	3296	Unambiguous	Isoform of Q13509, Isoform 2 of Tubulin beta-3 chain OS=Homo sapiens (Human) OX=9606 GN=TUBB3 PE=1 SV=2 - [TBB3-2_HUMAN]|Isoform of Q9BUF5, Tubulin beta chain (Fragment) OS=Homo sapiens (Human) OX=9606 GN=TUBB6 PE=1 SV=1 - [K7ESM5_HUMAN]|Tubulin beta-4A chain OS=Homo sapiens (Human) OX=9606 GN=TUBB4A PE=1 SV=2 - [TBB4A_HUMAN]|Tubulin beta chain OS=Homo sapiens (Human) OX=9606 GN=TUBB PE=1 SV=2 - …	12	12	Q13509-2;K7ESM5;P04350;P07437;P68371;Q13509;Q13885;Q5JP53;Q5ST81;Q9BUF5;Q9BVA1;A0A0B4J269		HCD	1	0	1	1	214	200	3.06	0	372.86	0	10	61	327100	2	848.921	1696.83	0	1.11	30.55	4758	4758	MS2	13/26	13	26	29jan_CC_Luiza_E1E2_EndoH.raw
High	A	12	NSSYFVEWIPNNVK	3296	Unambiguous	Isoform of Q13509, Isoform 2 of Tubulin beta-3 chain OS=Homo sapiens (Human) OX=9606 GN=TUBB3 PE=1 SV=2 - [TBB3-2_HUMAN]|Isoform of Q9BUF5, Tubulin beta chain (Fragment) OS=Homo sapiens (Human) OX=9606 GN=TUBB6 PE=1 SV=1 - [K7ESM5_HUMAN]|Tubulin beta-4A chain OS=Homo sapiens (Human) OX=9606 GN=TUBB4A PE=1 SV=2 - [TBB4A_HUMAN]|Tubulin beta chain OS=Homo sapiens (Human) OX=9606 GN=TUBB PE=1 SV=2 - …	12	12	Q13509-2;K7ESM5;P04350;P07437;P68371;Q13509;Q13885;Q5JP53;Q5ST81;Q9BUF5;Q9BVA1;A0A0B4J269		HCD	1	0	1	1	140	135	3.17	0	364.25	0	5	24	846700	2	848.92	1696.83	0	-0.62	30.58	4764	4764	MS2	13/26	13	26	29jan_CC_Luiza_E1E2_EndoH.raw
High	A	12	AmNcAVGNIPVSMDIADSAFTR	2554	Unambiguous	Isoform of A1A1A2, MayaroE1 OS=Homo sapiens (Human) OX=9606 GN=A1 PE=1 SV=1 - [MayaroE1_HUMAN]	1	1	A1A1A1	M2(Oxidation); C4(Carbamidomethyl)	HCD	1	0	1	1	110	97	3.32	0	463.31	0	14	19	592800	2	1178.54	2356.07	0	-1.18	30.59	4765	4765	MS2	17/42	17	42	29jan_CC_Luiza_E1E2_EndoH.raw
High	A	12	AmNcAVGNIPVSMDIADSAFTR	2554	Unambiguous	Isoform of A1A1A2, MayaroE1 OS=Homo sapiens (Human) OX=9606 GN=A1 PE=1 SV=1 - [MayaroE1_HUMAN]	1	1	A1A1A1	M2(Oxidation); C4(Carbamidomethyl)	HCD	1	0	1	1	215	206	2.55	0	216.36	0	2	4	4136000	2	1178.54	2356.07	0	-0.56	30.62	4770	4770	MS2	1942-11-01	11	42	29jan_CC_Luiza_E1E2_EndoH.raw
High	A	12	AmNcAVGNIPVSMDIADSAFTR	2554	Unambiguous	Isoform of A1A1A2, MayaroE1 OS=Homo sapiens (Human) OX=9606 GN=A1 PE=1 SV=1 - [MayaroE1_HUMAN]	1	1	A1A1A1	M2(Oxidation); C4(Carbamidomethyl)	HCD	1	0	1	1	254	230	2.21	0	190.1	0	5	1	12140000	2	1178.54	2356.08	0	1.82	30.65	4776	4776	MS2	1942-10-01	10	42	29jan_CC_Luiza_E1E2_EndoH.raw
High	A	12	cDVHSHSNVAVLQEVSIEAEGR	1841	Unambiguous	Isoform of A1A1A2, MayaroE1 OS=Homo sapiens (Human) OX=9606 GN=A1 PE=1 SV=1 - [MayaroE1_HUMAN]	1	1	A1A1A1	C1(Carbamidomethyl)	HCD	1	0	1	1	209	235	5.32	0	512.16	0	3	8	2225000	4	609.796	2436.16	0	2.33	30.94	4830	4830	MS2	25/126	25	126	29jan_CC_Luiza_E1E2_EndoH.raw
High	A	12	cDVHSHSNVAVLQEVSIEAEGR	1841	Unambiguous	Isoform of A1A1A2, MayaroE1 OS=Homo sapiens (Human) OX=9606 GN=A1 PE=1 SV=1 - [MayaroE1_HUMAN]	1	1	A1A1A1	C1(Carbamidomethyl)	HCD	1	0	1	1	103	139	5.78	0	667.27	0	6	33	326400	3	812.724	2436.16	0	-0.55	30.96	4832	4832	MS2	22/84	22	84	29jan_CC_Luiza_E1E2_EndoH.raw
High	A	12	cDVHSHSNVAVLQEVSIEAEGR	1841	Unambiguous	Isoform of A1A1A2, MayaroE1 OS=Homo sapiens (Human) OX=9606 GN=A1 PE=1 SV=1 - [MayaroE1_HUMAN]	1	1	A1A1A1	C1(Carbamidomethyl)	HCD	1	0	1	1	221	234	5.83	0	637.79	0	3	6	2609000	4	609.796	2436.16	0	2.33	30.98	4836	4836	MS2	27/126	27	126	29jan_CC_Luiza_E1E2_EndoH.raw
High	A	12	cDVHSHSNVAVLQEVSIEAEGR	1841	Unambiguous	Isoform of A1A1A2, MayaroE1 OS=Homo sapiens (Human) OX=9606 GN=A1 PE=1 SV=1 - [MayaroE1_HUMAN]	1	1	A1A1A1	C1(Carbamidomethyl)	HCD	1	0	1	1	113	145	5.23	0	671.78	0	5	26	451200	3	812.723	2436.15	0	-1.15	30.99	4838	4838	MS2	22/84	22	84	29jan_CC_Luiza_E1E2_EndoH.raw
High	A	12	VHSSSEcAVTGTmGHFILAK	1312	Unambiguous	Isoform of B1B1B2, MayaroE2 OS=Homo sapiens (Human) OX=9606 GN=A1 PE=1 SV=1 - [MayaroE2_HUMAN]	1	1	B1B1B1	C7(Carbamidomethyl); M13(Oxidation)	HCD	1	0	1	1	219	226	4.14	0	285.53	0	19	63	175600	4	537.761	2148.02	0	0.82	31	4840	4840	MS2	21/114	21	114	29jan_CC_Luiza_E1E2_EndoH.raw
High	A	12	SVIHFSTASAAPSFIVSVcSSR	2730	Unambiguous	Isoform of A1A1A2, MayaroE1 OS=Homo sapiens (Human) OX=9606 GN=A1 PE=1 SV=1 - [MayaroE1_HUMAN]	1	1	A1A1A1	C19(Carbamidomethyl)	HCD	1	0	1	1	96	107	3.99	0	655.56	0	21	54	155000	2	1155.58	2310.16	0	2.13	31.03	4846	4846	MS2	19/42	19	42	29jan_CC_Luiza_E1E2_EndoH.raw
High	A	12	SVIHFSTASAAPSFIVSVcSSR	2730	Unambiguous	Isoform of A1A1A2, MayaroE1 OS=Homo sapiens (Human) OX=9606 GN=A1 PE=1 SV=1 - [MayaroE1_HUMAN]	1	1	A1A1A1	C19(Carbamidomethyl)	HCD	1	0	1	1	209	193	5.59	0	693.8	0	7	8	2213000	3	770.724	2310.16	0	1.78	31.08	4854	4854	MS2	24/84	24	84	29jan_CC_Luiza_E1E2_EndoH.raw
High	A	12	SVIHFSTASAAPSFIVSVcSSR	2730	Unambiguous	Isoform of A1A1A2, MayaroE1 OS=Homo sapiens (Human) OX=9606 GN=A1 PE=1 SV=1 - [MayaroE1_HUMAN]	1	1	A1A1A1	C19(Carbamidomethyl)	HCD	1	0	1	1	80	75	3.87	0	631.29	0	11	39	287000	2	1155.58	2310.16	0	2.87	31.1	4858	4858	MS2	20/42	20	42	29jan_CC_Luiza_E1E2_EndoH.raw
High	A	12	SVIHFSTASAAPSFIVSVcSSR	2730	Unambiguous	Isoform of A1A1A2, MayaroE1 OS=Homo sapiens (Human) OX=9606 GN=A1 PE=1 SV=1 - [MayaroE1_HUMAN]	1	1	A1A1A1	C19(Carbamidomethyl)	HCD	1	0	1	1	233	207	5.74	0	698.16	0	8	8	2103000	3	770.724	2310.16	0	0.83	31.12	4861	4861	MS2	24/84	24	84	29jan_CC_Luiza_E1E2_EndoH.raw
High	A	12	TATESFASDPILYRPVAVALDTK	3406	Unambiguous	Isoform of P14618, Pyruvate kinase OS=Homo sapiens (Human) OX=9606 GN=PKM PE=1 SV=1 - [H3BQ34_HUMAN]|Isoform of P14618, PK domain-containing protein (Fragment) OS=Homo sapiens (Human) OX=9606 GN=PKM PE=1 SV=1 - [H3BT25_HUMAN]|Isoform of P14618, PK domain-containing protein (Fragment) OS=Homo sapiens (Human) OX=9606 GN=PKM PE=1 SV=1 - [H3BTJ2_HUMAN]|Isoform of P14618, Pyruvate kinase (Fragment) OS…	8	8	H3BQ34;H3BT25;H3BTJ2;H3BTN5;H3BUW1;P14618;P14618-2;P14618-3		HCD	1	0	1	1	113	109	4.23	0	395.6	0	18	40	236900	3	822.436	2465.29	0	0.34	31.16	4867	4867	MS2	18/88	18	88	29jan_CC_Luiza_E1E2_EndoH.raw
High	A	12	ALESPERPFLAILGGAK	3412	Unambiguous	Isoform of P00558, Isoform 2 of Phosphoglycerate kinase 1 OS=Homo sapiens (Human) OX=9606 GN=PGK1 PE=1 SV=3 - [PGK1-2_HUMAN]|Phosphoglycerate kinase 1 OS=Homo sapiens (Human) OX=9606 GN=PGK1 PE=1 SV=3 - [PGK1_HUMAN]	2	2	P00558-2;P00558		HCD	1	0	1	1	32	31	3.88	0	619.84	0	27	64	222700	3	590.338	1769	0	2.04	31.16	4869	4869	MS2	24/64	24	64	29jan_CC_Luiza_E1E2_EndoH.raw
High	A	12	FTVRPHHGIELPcTTYQLTTAETSEEIDMHMPPDIPDR	2225	Unambiguous	Isoform of B1B1B2, MayaroE2 OS=Homo sapiens (Human) OX=9606 GN=A1 PE=1 SV=1 - [MayaroE2_HUMAN]	1	1	B1B1B1	C13(Carbamidomethyl)	HCD	1	0	1	1	247	198	3.73	0	118.05	0	5	14	244500	5	887.825	4435.1	0	3.95	31.2	4875	4875	MS2	18/296	18	296	29jan_CC_Luiza_E1E2_EndoH.raw
High	A	12	TATESFASDPILYRPVAVALDTK	3406	Unambiguous	Isoform of P14618, Pyruvate kinase OS=Homo sapiens (Human) OX=9606 GN=PKM PE=1 SV=1 - [H3BQ34_HUMAN]|Isoform of P14618, PK domain-containing protein (Fragment) OS=Homo sapiens (Human) OX=9606 GN=PKM PE=1 SV=1 - [H3BT25_HUMAN]|Isoform of P14618, PK domain-containing protein (Fragment) OS=Homo sapiens (Human) OX=9606 GN=PKM PE=1 SV=1 - [H3BTJ2_HUMAN]|Isoform of P14618, Pyruvate kinase (Fragment) OS…	8	8	H3BQ34;H3BT25;H3BTJ2;H3BTN5;H3BUW1;P14618;P14618-2;P14618-3		HCD	1	0	1	1	127	118	4.31	0	366.71	0	11	27	455400	3	822.435	2465.29	0	-0.25	31.2	4876	4876	MS2	18/88	18	88	29jan_CC_Luiza_E1E2_EndoH.raw
High	A	12	FTVRPHHGIELPcTTYQLTTAETSEEIDMHMPPDIPDR	2225	Unambiguous	Isoform of B1B1B2, MayaroE2 OS=Homo sapiens (Human) OX=9606 GN=A1 PE=1 SV=1 - [MayaroE2_HUMAN]	1	1	B1B1B1	C13(Carbamidomethyl)	HCD	1	0	1	1	298	240	4.14	0	130.98	0	5	13	234600	5	887.825	4435.1	0	4.22	31.22	4879	4879	MS2	18/296	18	296	29jan_CC_Luiza_E1E2_EndoH.raw
High	A	12	ALESPERPFLAILGGAK	3412	Unambiguous	Isoform of P00558, Isoform 2 of Phosphoglycerate kinase 1 OS=Homo sapiens (Human) OX=9606 GN=PGK1 PE=1 SV=3 - [PGK1-2_HUMAN]|Phosphoglycerate kinase 1 OS=Homo sapiens (Human) OX=9606 GN=PGK1 PE=1 SV=3 - [PGK1_HUMAN]	2	2	P00558-2;P00558		HCD	1	0	1	1	29	31	4.08	0	621.18	0	12	57	397300	3	590.338	1769	0	2.45	31.23	4881	4881	MS2	24/64	24	64	29jan_CC_Luiza_E1E2_EndoH.raw
High	A	12	WQFNSPFVPR	2372	Unambiguous	Isoform of B1B1B2, MayaroE2 OS=Homo sapiens (Human) OX=9606 GN=A1 PE=1 SV=1 - [MayaroE2_HUMAN]	1	1	B1B1B1		HCD	1	0	1	1	235	276	3.53	0	564.74	0	5	38	954400	2	639.325	1277.64	0	0.39	31.25	4884	4884	MS2	2021-12-18	12	18	29jan_CC_Luiza_E1E2_EndoH.raw
High	A	12	AMNcAVGnIPVSMDIADSAFTR	2554	Ambiguous	Isoform of A1A1A2, MayaroE1 OS=Homo sapiens (Human) OX=9606 GN=A1 PE=1 SV=1 - [MayaroE1_HUMAN]	1	1	A1A1A1	C4(Carbamidomethyl); N8(N-Glc Nac)	HCD	0.1454	0	1	1	147	166	3.37	0	659.57	0	7	52	121200	2	1272.08	2543.16	0	1.31	31.26	4887	4887	MS2	18/42	18	42	29jan_CC_Luiza_E1E2_EndoH.raw
High	A	12	AMncAVGNIPVSMDIADSAFTR	2554	Ambiguous	Isoform of A1A1A2, MayaroE1 OS=Homo sapiens (Human) OX=9606 GN=A1 PE=1 SV=1 - [MayaroE1_HUMAN]	1	1	A1A1A1	N3(N-Glc Nac); C4(Carbamidomethyl)	HCD		0.1454	2	2	147	166	2.88	0	421.02	0	7	52	121200	2	1272.08	2543.16	0	1.31	31.26	4887	4887	MS2	15/42	15	42	29jan_CC_Luiza_E1E2_EndoH.raw
High	A	12	cPPGEVISVSFVDSK	2132	Unambiguous	Isoform of B1B1B2, MayaroE2 OS=Homo sapiens (Human) OX=9606 GN=A1 PE=1 SV=1 - [MayaroE2_HUMAN]	1	1	B1B1B1	C1(Carbamidomethyl)	HCD	1	0	1	1	63	47	3.82	0	709.76	0	67	91	141000	2	810.9	1620.79	0	-0.98	31.27	4888	4888	MS2	23/28	23	28	29jan_CC_Luiza_E1E2_EndoH.raw
High	A	12	WQFNSPFVPR	2372	Unambiguous	Isoform of B1B1B2, MayaroE2 OS=Homo sapiens (Human) OX=9606 GN=A1 PE=1 SV=1 - [MayaroE2_HUMAN]	1	1	B1B1B1		HCD	1	0	1	1	230	261	3.13	0	569.18	0	4	31	1092000	2	639.326	1277.64	0	1.15	31.28	4890	4890	MS2	2021-12-18	12	18	29jan_CC_Luiza_E1E2_EndoH.raw
High	A	12	AMNcAVGnIPVSMDIADSAFTR	2554	Ambiguous	Isoform of A1A1A2, MayaroE1 OS=Homo sapiens (Human) OX=9606 GN=A1 PE=1 SV=1 - [MayaroE1_HUMAN]	1	1	A1A1A1	C4(Carbamidomethyl); N8(N-Glc Nac)	HCD	0.1115	0	1	1	186	267	2.69	0	410.36	0	2	20	388100	2	1272.09	2543.17	0	3.52	31.29	4891	4891	MS2	15/42	15	42	29jan_CC_Luiza_E1E2_EndoH.raw
High	A	12	AMncAVGNIPVSMDIADSAFTR	2554	Ambiguous	Isoform of A1A1A2, MayaroE1 OS=Homo sapiens (Human) OX=9606 GN=A1 PE=1 SV=1 - [MayaroE1_HUMAN]	1	1	A1A1A1	N3(N-Glc Nac); C4(Carbamidomethyl)	HCD		0.1115	2	2	186	267	2.39	0	255.49	0	2	20	388100	2	1272.09	2543.17	0	3.52	31.29	4891	4891	MS2	1942-12-01	12	42	29jan_CC_Luiza_E1E2_EndoH.raw
High	A	12	AmNcAVGNIPVSMDIADSAFTR	2554	Unambiguous	Isoform of A1A1A2, MayaroE1 OS=Homo sapiens (Human) OX=9606 GN=A1 PE=1 SV=1 - [MayaroE1_HUMAN]	1	1	A1A1A1	M2(Oxidation); C4(Carbamidomethyl)	HCD	1	0	1	1	200	175	3.82	0	389.1	0	6	11	843900	3	786.032	2356.08	0	3.5	31.31	4896	4896	MS2	19/84	19	84	29jan_CC_Luiza_E1E2_EndoH.raw
High	A	12	cPPGEVISVSFVDSK	2132	Unambiguous	Isoform of B1B1B2, MayaroE2 OS=Homo sapiens (Human) OX=9606 GN=A1 PE=1 SV=1 - [MayaroE2_HUMAN]	1	1	B1B1B1	C1(Carbamidomethyl)	HCD	1	0	1	1	51	48	3.49	0	722.62	0	70	66	144600	2	810.899	1620.79	0	-1.58	31.33	4899	4899	MS2	24/28	24	28	29jan_CC_Luiza_E1E2_EndoH.raw
High	A	12	AmNcAVGNIPVSMDIADSAFTR	2554	Unambiguous	Isoform of A1A1A2, MayaroE1 OS=Homo sapiens (Human) OX=9606 GN=A1 PE=1 SV=1 - [MayaroE1_HUMAN]	1	1	A1A1A1	M2(Oxidation); C4(Carbamidomethyl)	HCD	1	0	1	1	213	225	3.88	0	528.47	0	7	18	564000	3	786.033	2356.08	0	4.51	31.36	4903	4903	MS2	21/84	21	84	29jan_CC_Luiza_E1E2_EndoH.raw
High	A	12	FTVRPHHGIELPcTTYQLTTAETSEEIDMHMPPDIPDR	2225	Unambiguous	Isoform of B1B1B2, MayaroE2 OS=Homo sapiens (Human) OX=9606 GN=A1 PE=1 SV=1 - [MayaroE2_HUMAN]	1	1	B1B1B1	C13(Carbamidomethyl)	HCD	1	0	1	1	389	361	5.72	0	188.69	0	21	26	86340	6	740.022	4435.1	0	3.88	31.36	4904	4904	MS2	25/370	25	370	29jan_CC_Luiza_E1E2_EndoH.raw
High	A	12	LAPITSDPTEATAVGAVEASFK	3457	Unambiguous	Pyruvate kinase PKM OS=Homo sapiens (Human) OX=9606 GN=PKM PE=1 SV=4 - [KPYM_HUMAN]|Isoform of P14618, Isoform 3 of Pyruvate kinase PKM OS=Homo sapiens (Human) OX=9606 GN=PKM PE=1 SV=4 - [KPYM-3_HUMAN]|Isoform of P14618, Pyruvate kinase OS=Homo sapiens (Human) OX=9606 GN=PKM PE=1 SV=1 - [B4DNK4_HUMAN]	3	3	P14618;P14618-3;B4DNK4		HCD	1	0	1	1	101	104	3.49	0	591.83	0	11	42	269500	2	1088.06	2175.12	0	1.86	31.37	4906	4906	MS2	17/42	17	42	29jan_CC_Luiza_E1E2_EndoH.raw
High	A	12	LAPITSDPTEATAVGAVEASFK	3457	Unambiguous	Pyruvate kinase PKM OS=Homo sapiens (Human) OX=9606 GN=PKM PE=1 SV=4 - [KPYM_HUMAN]|Isoform of P14618, Isoform 3 of Pyruvate kinase PKM OS=Homo sapiens (Human) OX=9606 GN=PKM PE=1 SV=4 - [KPYM-3_HUMAN]|Isoform of P14618, Pyruvate kinase OS=Homo sapiens (Human) OX=9606 GN=PKM PE=1 SV=1 - [B4DNK4_HUMAN]	3	3	P14618;P14618-3;B4DNK4		HCD	1	0	1	1	100	104	3.49	0	536.67	0	12	40	319100	2	1088.07	2175.12	0	2.2	31.38	4908	4908	MS2	16/42	16	42	29jan_CC_Luiza_E1E2_EndoH.raw
High	A	12	FTVRPHHGIELPcTTYQLTTAETSEEIDMHMPPDIPDR	2225	Unambiguous	Isoform of B1B1B2, MayaroE2 OS=Homo sapiens (Human) OX=9606 GN=A1 PE=1 SV=1 - [MayaroE2_HUMAN]	1	1	B1B1B1	C13(Carbamidomethyl)	HCD	1	0	1	1	338	366	5	0	131.59	0	28	33	117300	6	740.022	4435.1	0	4.04	31.39	4909	4909	MS2	22/370	22	370	29jan_CC_Luiza_E1E2_EndoH.raw
High	A	12	LAPITSDPTEATAVGAVEASFK	3457	Unambiguous	Pyruvate kinase PKM OS=Homo sapiens (Human) OX=9606 GN=PKM PE=1 SV=4 - [KPYM_HUMAN]|Isoform of P14618, Isoform 3 of Pyruvate kinase PKM OS=Homo sapiens (Human) OX=9606 GN=PKM PE=1 SV=4 - [KPYM-3_HUMAN]|Isoform of P14618, Pyruvate kinase OS=Homo sapiens (Human) OX=9606 GN=PKM PE=1 SV=1 - [B4DNK4_HUMAN]	3	3	P14618;P14618-3;B4DNK4		HCD	1	0	1	1	152	159	4.98	0	342.75	0	15	51	282700	3	725.713	2175.13	0	3.37	31.4	4910	4910	MS2	20/84	20	84	29jan_CC_Luiza_E1E2_EndoH.raw
High	A	12	VHSSSEcAVTGTMGHFILAK	1312	Unambiguous	Isoform of B1B1B2, MayaroE2 OS=Homo sapiens (Human) OX=9606 GN=A1 PE=1 SV=1 - [MayaroE2_HUMAN]	1	1	B1B1B1	C7(Carbamidomethyl)	HCD	1	0	1	1	179	188	4.51	0	353.69	0	8	84	207500	4	533.763	2132.03	0	1.53	31.4	4912	4912	MS2	22/114	22	114	29jan_CC_Luiza_E1E2_EndoH.raw
High	A	12	LAPITSDPTEATAVGAVEASFK	3457	Unambiguous	Pyruvate kinase PKM OS=Homo sapiens (Human) OX=9606 GN=PKM PE=1 SV=4 - [KPYM_HUMAN]|Isoform of P14618, Isoform 3 of Pyruvate kinase PKM OS=Homo sapiens (Human) OX=9606 GN=PKM PE=1 SV=4 - [KPYM-3_HUMAN]|Isoform of P14618, Pyruvate kinase OS=Homo sapiens (Human) OX=9606 GN=PKM PE=1 SV=1 - [B4DNK4_HUMAN]	3	3	P14618;P14618-3;B4DNK4		HCD	1	0	1	1	133	144	3.99	0	266.1	0	12	38	390700	3	725.713	2175.12	0	2.78	31.42	4914	4914	MS2	18/84	18	84	29jan_CC_Luiza_E1E2_EndoH.raw
High	A	12	VHSSSEcAVTGTMGHFILAK	1312	Unambiguous	Isoform of B1B1B2, MayaroE2 OS=Homo sapiens (Human) OX=9606 GN=A1 PE=1 SV=1 - [MayaroE2_HUMAN]	1	1	B1B1B1	C7(Carbamidomethyl)	HCD	1	0	1	1	205	210	4.94	0	537.87	0	8	57	311400	4	533.763	2132.03	0	1.53	31.44	4918	4918	MS2	25/114	25	114	29jan_CC_Luiza_E1E2_EndoH.raw
High	A	12	AMNcAVGNIPVSMDIADSAFTR	2554	Unambiguous	Isoform of A1A1A2, MayaroE1 OS=Homo sapiens (Human) OX=9606 GN=A1 PE=1 SV=1 - [MayaroE1_HUMAN]	1	1	A1A1A1	C4(Carbamidomethyl)	HCD	1	0	1	1	187	179	4.68	0	445.53	0	9	23	595900	3	780.7	2340.09	0	3.41	31.46	4921	4921	MS2	24/84	24	84	29jan_CC_Luiza_E1E2_EndoH.raw
High	A	12	AMNcAVGNIPVSMDIADSAFTR	2554	Unambiguous	Isoform of A1A1A2, MayaroE1 OS=Homo sapiens (Human) OX=9606 GN=A1 PE=1 SV=1 - [MayaroE1_HUMAN]	1	1	A1A1A1	C4(Carbamidomethyl)	HCD	1	0	1	1	251	269	2.88	0	386.79	0	12	20	505400	2	1170.55	2340.08	0	2.06	31.46	4922	4922	MS2	14/42	14	42	29jan_CC_Luiza_E1E2_EndoH.raw
High	A	12	IQFASQIGLTK	1783	Unambiguous	Isoform of B1B1B2, MayaroE2 OS=Homo sapiens (Human) OX=9606 GN=A1 PE=1 SV=1 - [MayaroE2_HUMAN]	1	1	B1B1B1		HCD	1	0	1	1	48	56	3.02	0	688.16	0	52	50	509400	2	603.349	1205.69	0	2.02	31.47	4924	4924	MS2	15/20	15	20	29jan_CC_Luiza_E1E2_EndoH.raw
High	A	12	AMNcAVGNIPVSMDIADSAFTR	2554	Unambiguous	Isoform of A1A1A2, MayaroE1 OS=Homo sapiens (Human) OX=9606 GN=A1 PE=1 SV=1 - [MayaroE1_HUMAN]	1	1	A1A1A1	C4(Carbamidomethyl)	HCD	1	0	1	1	220	236	3.14	0	657.45	0	4	4	3888000	2	1170.54	2340.08	0	1.64	31.48	4926	4926	MS2	19/42	19	42	29jan_CC_Luiza_E1E2_EndoH.raw
High	A	12	AMNcAVGNIPVSMDIADSAFTR	2554	Unambiguous	Isoform of A1A1A2, MayaroE1 OS=Homo sapiens (Human) OX=9606 GN=A1 PE=1 SV=1 - [MayaroE1_HUMAN]	1	1	A1A1A1	C4(Carbamidomethyl)	HCD	1	0	1	1	214	213	4.97	0	783.69	0	5	5	3634000	3	780.699	2340.08	0	1.92	31.49	4927	4927	MS2	24/84	24	84	29jan_CC_Luiza_E1E2_EndoH.raw
High	A	12	AVFVDLEPTVIDEVR	3497	Unambiguous	Isoform of Q9BQE3, Tubulin alpha chain OS=Homo sapiens (Human) OX=9606 GN=TUBA1C PE=1 SV=1 - [F5H5D3_HUMAN]|Isoform of Q71U36, Tubulin alpha chain (Fragment) OS=Homo sapiens (Human) OX=9606 GN=TUBA1A PE=1 SV=1 - [F8VQQ4_HUMAN]|Isoform of P68363, Tubulin alpha-1B chain (Fragment) OS=Homo sapiens (Human) OX=9606 GN=TUBA1B PE=1 SV=1 - [F8VRK0_HUMAN]|Isoform of Q71U36, Tubulin domain-containing prote…	14	14	F5H5D3;F8VQQ4;F8VRK0;F8VRZ4;F8VS66;F8VWV9;F8VX09;Q71U36-2;P68363;Q71U36;Q9BQE3;P68363-2;F8VVB9;A0A1W2PQM2		HCD	1	0	1	1	132	130	3.95	0	590.71	0	14	34	601500	2	851.457	1701.91	0	0.47	31.56	4940	4940	MS2	15/28	15	28	29jan_CC_Luiza_E1E2_EndoH.raw
High	A	12	AVFVDLEPTVIDEVR	3497	Unambiguous	Isoform of Q9BQE3, Tubulin alpha chain OS=Homo sapiens (Human) OX=9606 GN=TUBA1C PE=1 SV=1 - [F5H5D3_HUMAN]|Isoform of Q71U36, Tubulin alpha chain (Fragment) OS=Homo sapiens (Human) OX=9606 GN=TUBA1A PE=1 SV=1 - [F8VQQ4_HUMAN]|Isoform of P68363, Tubulin alpha-1B chain (Fragment) OS=Homo sapiens (Human) OX=9606 GN=TUBA1B PE=1 SV=1 - [F8VRK0_HUMAN]|Isoform of Q71U36, Tubulin domain-containing prote…	14	14	F5H5D3;F8VQQ4;F8VRK0;F8VRZ4;F8VS66;F8VWV9;F8VX09;Q71U36-2;P68363;Q71U36;Q9BQE3;P68363-2;F8VVB9;A0A1W2PQM2		HCD	1	0	1	1	129	130	3.71	0	870.94	0	21	22	1004000	2	851.456	1701.91	0	-0.4	31.59	4945	4945	MS2	18/28	18	28	29jan_CC_Luiza_E1E2_EndoH.raw
High	A	12	VHSSSEcAVTGTMGHFILAK	1312	Unambiguous	Isoform of B1B1B2, MayaroE2 OS=Homo sapiens (Human) OX=9606 GN=A1 PE=1 SV=1 - [MayaroE2_HUMAN]	1	1	B1B1B1	C7(Carbamidomethyl)	HCD	1	0	1	1	147	170	6.79	0	1526.23	0	38	61	199100	3	711.347	2132.03	0	0.42	31.67	4960	4960	MS2	31/76	31	76	29jan_CC_Luiza_E1E2_EndoH.raw
High	A	12	IQFASQIGLTK	1783	Unambiguous	Isoform of B1B1B2, MayaroE2 OS=Homo sapiens (Human) OX=9606 GN=A1 PE=1 SV=1 - [MayaroE2_HUMAN]	1	1	B1B1B1		HCD	1	0	1	1	82	77	2.95	0	1079.08	0	62	70	355000	2	603.348	1205.69	0	0.5	31.7	4965	4965	MS2	19/20	19	20	29jan_CC_Luiza_E1E2_EndoH.raw
High	A	12	VHSSSEcAVTGTMGHFILAK	1312	Unambiguous	Isoform of B1B1B2, MayaroE2 OS=Homo sapiens (Human) OX=9606 GN=A1 PE=1 SV=1 - [MayaroE2_HUMAN]	1	1	B1B1B1	C7(Carbamidomethyl)	HCD	1	0	1	1	164	183	7.16	0	1520.53	0	16	78	199300	3	711.348	2132.03	0	0.94	31.73	4970	4970	MS2	31/76	31	76	29jan_CC_Luiza_E1E2_EndoH.raw
High	A	12	cDVHSHSNVAVLQEVSIEAEGR	1841	Unambiguous	Isoform of A1A1A2, MayaroE1 OS=Homo sapiens (Human) OX=9606 GN=A1 PE=1 SV=1 - [MayaroE1_HUMAN]	1	1	A1A1A1	C1(Carbamidomethyl)	HCD	1	0	1	1	213	237	5.9	0	562.78	0	2	6	2812000	4	609.796	2436.16	0	1.73	32	5017	5017	MS2	25/126	25	126	29jan_CC_Luiza_E1E2_EndoH.raw
High	A	12	cDVHSHSNVAVLQEVSIEAEGR	1841	Unambiguous	Isoform of A1A1A2, MayaroE1 OS=Homo sapiens (Human) OX=9606 GN=A1 PE=1 SV=1 - [MayaroE1_HUMAN]	1	1	A1A1A1	C1(Carbamidomethyl)	HCD	1	0	1	1	75	76	3.02	0	241.41	0	12	24	400300	3	812.722	2436.15	0	-2.5	32.01	5019	5019	MS2	23/84	23	84	29jan_CC_Luiza_E1E2_EndoH.raw
High	A	12	cDVHSHSNVAVLQEVSIEAEGR	1841	Unambiguous	Isoform of A1A1A2, MayaroE1 OS=Homo sapiens (Human) OX=9606 GN=A1 PE=1 SV=1 - [MayaroE1_HUMAN]	1	1	A1A1A1	C1(Carbamidomethyl)	HCD	1	0	1	1	204	227	5.47	0	553.78	0	2	5	3141000	4	609.795	2436.16	0	1.02	32.03	5022	5022	MS2	25/126	25	126	29jan_CC_Luiza_E1E2_EndoH.raw
High	A	12	cDVHSHSNVAVLQEVSIEAEGR	1841	Unambiguous	Isoform of A1A1A2, MayaroE1 OS=Homo sapiens (Human) OX=9606 GN=A1 PE=1 SV=1 - [MayaroE1_HUMAN]	1	1	A1A1A1	C1(Carbamidomethyl)	HCD	1	0	1	1	57	65	2.88	0	211.41	0	15	22	524600	3	812.722	2436.15	0	-2.43	32.04	5023	5023	MS2	22/84	22	84	29jan_CC_Luiza_E1E2_EndoH.raw
High	A	12	SVIHFSTASAAPSFIVSVcSSR	2730	Unambiguous	Isoform of A1A1A2, MayaroE1 OS=Homo sapiens (Human) OX=9606 GN=A1 PE=1 SV=1 - [MayaroE1_HUMAN]	1	1	A1A1A1	C19(Carbamidomethyl)	HCD	1	0	1	1	200	191	5.57	0	706.62	0	9	11	1411000	3	770.725	2310.16	0	2.97	32.14	5041	5041	MS2	24/84	24	84	29jan_CC_Luiza_E1E2_EndoH.raw
High	A	12	SVIHFSTASAAPSFIVSVcSSR	2730	Unambiguous	Isoform of A1A1A2, MayaroE1 OS=Homo sapiens (Human) OX=9606 GN=A1 PE=1 SV=1 - [MayaroE1_HUMAN]	1	1	A1A1A1	C19(Carbamidomethyl)	HCD	1	0	1	1	194	184	5.21	0	699.18	0	10	11	1190000	3	770.726	2310.16	0	3.69	32.17	5047	5047	MS2	24/84	24	84	29jan_CC_Luiza_E1E2_EndoH.raw
High	A	12	FTVRPHHGIELPcTTYQLTTAETSEEIDMHMPPDIPDR	2225	Unambiguous	Isoform of B1B1B2, MayaroE2 OS=Homo sapiens (Human) OX=9606 GN=A1 PE=1 SV=1 - [MayaroE2_HUMAN]	1	1	B1B1B1	C13(Carbamidomethyl)	HCD	1	0	1	1	346	238	3.65	0	106.14	0	6	18	161500	5	887.824	4435.09	0	2.44	32.24	5059	5059	MS2	16/296	16	296	29jan_CC_Luiza_E1E2_EndoH.raw
High	A	12	LHFFMPGFAPLTSR	3621	Unambiguous	Tubulin beta 8B OS=Homo sapiens (Human) OX=9606 GN=TUBB8B PE=1 SV=1 - [TBB8B_HUMAN]|Isoform of Q3ZCM7, Tubulin beta chain OS=Homo sapiens (Human) OX=9606 GN=TUBB8 PE=1 SV=1 - [A0A075B736_HUMAN]|Isoform of Q9BUF5, Tubulin beta chain (Fragment) OS=Homo sapiens (Human) OX=9606 GN=TUBB6 PE=1 SV=1 - [K7ESM5_HUMAN]|Tubulin beta-4A chain OS=Homo sapiens (Human) OX=9606 GN=TUBB4A PE=1 SV=2 - [TBB4A_HUMAN…	13	13	A6NNZ2;A0A075B736;K7ESM5;P04350;P07437;P68371;Q13885;Q3ZCM7;Q5JP53;Q5SQY0;Q5ST81;Q9BUF5;Q9BVA1		HCD	1	0	1	1	145	150	3.87	0	553.58	0	5	40	680700	3	540.951	1620.84	0	0.82	32.25	5061	5061	MS2	20/52	20	52	29jan_CC_Luiza_E1E2_EndoH.raw
High	A	12	LHFFMPGFAPLTSR	3621	Unambiguous	Tubulin beta 8B OS=Homo sapiens (Human) OX=9606 GN=TUBB8B PE=1 SV=1 - [TBB8B_HUMAN]|Isoform of Q3ZCM7, Tubulin beta chain OS=Homo sapiens (Human) OX=9606 GN=TUBB8 PE=1 SV=1 - [A0A075B736_HUMAN]|Isoform of Q9BUF5, Tubulin beta chain (Fragment) OS=Homo sapiens (Human) OX=9606 GN=TUBB6 PE=1 SV=1 - [K7ESM5_HUMAN]|Tubulin beta-4A chain OS=Homo sapiens (Human) OX=9606 GN=TUBB4A PE=1 SV=2 - [TBB4A_HUMAN…	13	13	A6NNZ2;A0A075B736;K7ESM5;P04350;P07437;P68371;Q13885;Q3ZCM7;Q5JP53;Q5SQY0;Q5ST81;Q9BUF5;Q9BVA1		HCD	1	0	1	1	155	157	3.46	0	542.04	0	2	25	1055000	3	540.951	1620.84	0	1.73	32.27	5065	5065	MS2	20/52	20	52	29jan_CC_Luiza_E1E2_EndoH.raw
High	A	12	FTVRPHHGIELPcTTYQLTTAETSEEIDMHMPPDIPDR	2225	Unambiguous	Isoform of B1B1B2, MayaroE2 OS=Homo sapiens (Human) OX=9606 GN=A1 PE=1 SV=1 - [MayaroE2_HUMAN]	1	1	B1B1B1	C13(Carbamidomethyl)	HCD	1	0	1	1	257	221	4.42	0	132.49	0	4	20	136700	5	887.827	4435.11	0.01	5.88	32.28	5067	5067	MS2	18/296	18	296	29jan_CC_Luiza_E1E2_EndoH.raw
High	A	12	WQFNSPFVPR	2372	Unambiguous	Isoform of B1B1B2, MayaroE2 OS=Homo sapiens (Human) OX=9606 GN=A1 PE=1 SV=1 - [MayaroE2_HUMAN]	1	1	B1B1B1		HCD	1	0	1	1	226	260	3.44	0	607.66	0	12	64	431900	2	639.326	1277.64	0	1.72	32.38	5085	5085	MS2	2021-12-18	12	18	29jan_CC_Luiza_E1E2_EndoH.raw
High	A	12	AmNcAVGNIPVSMDIADSAFTR	2554	Unambiguous	Isoform of A1A1A2, MayaroE1 OS=Homo sapiens (Human) OX=9606 GN=A1 PE=1 SV=1 - [MayaroE1_HUMAN]	1	1	A1A1A1	M2(Oxidation); C4(Carbamidomethyl)	HCD	1	0	1	1	215	226	4.01	0	506.15	0	33	29	237500	3	786.035	2356.09	0.01	6.76	32.41	5089	5089	MS2	20/84	20	84	29jan_CC_Luiza_E1E2_EndoH.raw
High	A	12	WQFNSPFVPR	2372	Unambiguous	Isoform of B1B1B2, MayaroE2 OS=Homo sapiens (Human) OX=9606 GN=A1 PE=1 SV=1 - [MayaroE2_HUMAN]	1	1	B1B1B1		HCD	1	0	1	1	226	257	3.31	0	570.46	0	14	65	349900	2	639.326	1277.65	0	2.01	32.41	5091	5091	MS2	2021-12-18	12	18	29jan_CC_Luiza_E1E2_EndoH.raw
High	A	12	AMNcAVGNIPVSMDIADSAFTR	2554	Unambiguous	Isoform of A1A1A2, MayaroE1 OS=Homo sapiens (Human) OX=9606 GN=A1 PE=1 SV=1 - [MayaroE1_HUMAN]	1	1	A1A1A1	C4(Carbamidomethyl)	HCD	1	0	1	1	193	185	4.67	0	659.55	0	3	9	1707000	3	780.699	2340.08	0	1.85	32.5	5106	5106	MS2	23/84	23	84	29jan_CC_Luiza_E1E2_EndoH.raw
High	A	12	AMNcAVGNIPVSMDIADSAFTR	2554	Unambiguous	Isoform of A1A1A2, MayaroE1 OS=Homo sapiens (Human) OX=9606 GN=A1 PE=1 SV=1 - [MayaroE1_HUMAN]	1	1	A1A1A1	C4(Carbamidomethyl)	HCD	1	0	1	1	218	224	2.87	0	356.19	0	6	12	832300	2	1170.55	2340.09	0	3.42	32.51	5108	5108	MS2	15/42	15	42	29jan_CC_Luiza_E1E2_EndoH.raw
High	A	12	AMNcAVGNIPVSMDIADSAFTR	2554	Unambiguous	Isoform of A1A1A2, MayaroE1 OS=Homo sapiens (Human) OX=9606 GN=A1 PE=1 SV=1 - [MayaroE1_HUMAN]	1	1	A1A1A1	C4(Carbamidomethyl)	HCD	1	0	1	1	198	202	4.82	0	711.64	0	3	9	1776000	3	780.7	2340.09	0	2.94	32.53	5112	5112	MS2	23/84	23	84	29jan_CC_Luiza_E1E2_EndoH.raw
High	A	12	AMNcAVGNIPVSMDIADSAFTR	2554	Unambiguous	Isoform of A1A1A2, MayaroE1 OS=Homo sapiens (Human) OX=9606 GN=A1 PE=1 SV=1 - [MayaroE1_HUMAN]	1	1	A1A1A1	C4(Carbamidomethyl)	HCD	1	0	1	1	225	227	2.39	0	304.82	0	3	10	1255000	2	1170.55	2340.09	0	4.15	32.54	5113	5113	MS2	14/42	14	42	29jan_CC_Luiza_E1E2_EndoH.raw
High	A	12	VHSSSEcAVTGTMGHFILAK	1312	Unambiguous	Isoform of B1B1B2, MayaroE2 OS=Homo sapiens (Human) OX=9606 GN=A1 PE=1 SV=1 - [MayaroE2_HUMAN]	1	1	B1B1B1	C7(Carbamidomethyl)	HCD	1	0	1	1	217	213	5.35	0	591.21	0	4	53	318200	4	533.763	2132.03	0	1.65	32.6	5124	5124	MS2	26/114	26	114	29jan_CC_Luiza_E1E2_EndoH.raw
High	A	12	VHSSSEcAVTGTMGHFILAK	1312	Unambiguous	Isoform of B1B1B2, MayaroE2 OS=Homo sapiens (Human) OX=9606 GN=A1 PE=1 SV=1 - [MayaroE2_HUMAN]	1	1	B1B1B1	C7(Carbamidomethyl)	HCD	1	0	1	1	197	219	4.51	0	642.75	0	4	47	362900	4	533.762	2132.03	0	0.16	32.65	5132	5132	MS2	27/114	27	114	29jan_CC_Luiza_E1E2_EndoH.raw
High	A	12	FTVRPHHGIELPcTTYQLTTAETSEEIDMHMPPDIPDR	2225	Unambiguous	Isoform of B1B1B2, MayaroE2 OS=Homo sapiens (Human) OX=9606 GN=A1 PE=1 SV=1 - [MayaroE2_HUMAN]	1	1	B1B1B1	C13(Carbamidomethyl)	HCD	1	0	1	1	211	223	3.82	0	82.83	0	19	37	105800	6	740.021	4435.09	0	1.9	32.65	5134	5134	MS2	24/370	24	370	29jan_CC_Luiza_E1E2_EndoH.raw
High	A	12	FTVRPHHGIELPcTTYQLTTAETSEEIDMHMPPDIPDR	2225	Unambiguous	Isoform of B1B1B2, MayaroE2 OS=Homo sapiens (Human) OX=9606 GN=A1 PE=1 SV=1 - [MayaroE2_HUMAN]	1	1	B1B1B1	C13(Carbamidomethyl)	HCD	1	0	1	1	156	139	3.98	0	27.02	0	30	54	31640	6	740.019	4435.08	0	0.16	32.68	5138	5138	MS2	16/370	16	370	29jan_CC_Luiza_E1E2_EndoH.raw
High	A	12	IQFASQIGLTK	1783	Unambiguous	Isoform of B1B1B2, MayaroE2 OS=Homo sapiens (Human) OX=9606 GN=A1 PE=1 SV=1 - [MayaroE2_HUMAN]	1	1	B1B1B1		HCD	1	0	1	1	45	54	3.08	0	1018.13	0	50	68	362700	2	603.35	1205.69	0	2.72	32.72	5145	5145	MS2	18/20	18	20	29jan_CC_Luiza_E1E2_EndoH.raw
High	A	12	IQFASQIGLTK	1783	Unambiguous	Isoform of B1B1B2, MayaroE2 OS=Homo sapiens (Human) OX=9606 GN=A1 PE=1 SV=1 - [MayaroE2_HUMAN]	1	1	B1B1B1		HCD	1	0	1	1	70	77	2.85	0	686.53	0	25	77	267200	2	603.35	1205.69	0	3.03	32.75	5150	5150	MS2	2021-12-20	12	20	29jan_CC_Luiza_E1E2_EndoH.raw
High	A	12	VHSSSEcAVTGTMGHFILAK	1312	Unambiguous	Isoform of B1B1B2, MayaroE2 OS=Homo sapiens (Human) OX=9606 GN=A1 PE=1 SV=1 - [MayaroE2_HUMAN]	1	1	B1B1B1	C7(Carbamidomethyl)	HCD	1	0	1	1	158	175	7.15	0	1289.87	0	36	83	97390	3	711.348	2132.03	0	1.71	32.83	5163	5163	MS2	31/76	31	76	29jan_CC_Luiza_E1E2_EndoH.raw
High	A	12	VHSSSEcAVTGTMGHFILAK	1312	Unambiguous	Isoform of B1B1B2, MayaroE2 OS=Homo sapiens (Human) OX=9606 GN=A1 PE=1 SV=1 - [MayaroE2_HUMAN]	1	1	B1B1B1	C7(Carbamidomethyl)	HCD	1	0	1	1	169	187	6.67	0	1011.07	0	34	63	126900	3	711.347	2132.03	0	-0.01	32.86	5168	5168	MS2	27/76	27	76	29jan_CC_Luiza_E1E2_EndoH.raw
High	A	12	cPPGEVISVSFVDSK	2132	Unambiguous	Isoform of B1B1B2, MayaroE2 OS=Homo sapiens (Human) OX=9606 GN=A1 PE=1 SV=1 - [MayaroE2_HUMAN]	1	1	B1B1B1	C1(Carbamidomethyl)	HCD	1	0	1	1	74	67	3.74	0	681.38	0	62	98	148500	2	810.902	1620.8	0	1.36	32.97	5187	5187	MS2	22/28	22	28	29jan_CC_Luiza_E1E2_EndoH.raw
High	A	12	DIENQYETQITQIEHEVSSSGQEVQSSAK	3725	Unambiguous	Isoform of P35527, IF rod domain-containing protein OS=Homo sapiens (Human) OX=9606 GN=KRT9 PE=1 SV=1 - [K7EQQ3_HUMAN]|Keratin, type I cytoskeletal 9 OS=Homo sapiens (Human) OX=9606 GN=KRT9 PE=1 SV=3 - [K1C9_HUMAN]	2	2	K7EQQ3;P35527		HCD	1	0	1	1	157	232	5.31	0	700.92	0	19	75	98320	3	1088.85	3264.52	0	2.41	32.98	5188	5188	MS2	26/112	26	112	29jan_CC_Luiza_E1E2_EndoH.raw
High	A	12	cPPGEVISVSFVDSK	2132	Unambiguous	Isoform of B1B1B2, MayaroE2 OS=Homo sapiens (Human) OX=9606 GN=A1 PE=1 SV=1 - [MayaroE2_HUMAN]	1	1	B1B1B1	C1(Carbamidomethyl)	HCD	1	0	1	1	68	65	3.81	0	719.55	0	59	101	204900	2	810.901	1620.79	0	0.53	33.01	5193	5193	MS2	23/28	23	28	29jan_CC_Luiza_E1E2_EndoH.raw
High	A	12	DIENQYETQITQIEHEVSSSGQEVQSSAK	3725	Unambiguous	Isoform of P35527, IF rod domain-containing protein OS=Homo sapiens (Human) OX=9606 GN=KRT9 PE=1 SV=1 - [K7EQQ3_HUMAN]|Keratin, type I cytoskeletal 9 OS=Homo sapiens (Human) OX=9606 GN=KRT9 PE=1 SV=3 - [K1C9_HUMAN]	2	2	K7EQQ3;P35527		HCD	1	0	1	1	162	210	5.15	0	695.27	0	12	64	102200	3	1088.85	3264.52	0	2.18	33.01	5194	5194	MS2	25/112	25	112	29jan_CC_Luiza_E1E2_EndoH.raw
High	A	12	cDVHSHSNVAVLQEVSIEAEGR	1841	Unambiguous	Isoform of A1A1A2, MayaroE1 OS=Homo sapiens (Human) OX=9606 GN=A1 PE=1 SV=1 - [MayaroE1_HUMAN]	1	1	A1A1A1	C1(Carbamidomethyl)	HCD	1	0	1	1	167	187	5.3	0	487.82	0	32	8	1481000	4	609.793	2436.15	0	-2.48	33.06	5202	5202	MS2	24/126	24	126	29jan_CC_Luiza_E1E2_EndoH.raw
High	A	12	cDVHSHSNVAVLQEVSIEAEGR	1841	Unambiguous	Isoform of A1A1A2, MayaroE1 OS=Homo sapiens (Human) OX=9606 GN=A1 PE=1 SV=1 - [MayaroE1_HUMAN]	1	1	A1A1A1	C1(Carbamidomethyl)	HCD	1	0	1	1	93	111	4.34	0	415.97	0	7	27	565000	3	812.724	2436.16	0	-0.17	33.07	5203	5203	MS2	22/84	22	84	29jan_CC_Luiza_E1E2_EndoH.raw
High	A	12	cDVHSHSNVAVLQEVSIEAEGR	1841	Unambiguous	Isoform of A1A1A2, MayaroE1 OS=Homo sapiens (Human) OX=9606 GN=A1 PE=1 SV=1 - [MayaroE1_HUMAN]	1	1	A1A1A1	C1(Carbamidomethyl)	HCD	1	0	1	1	169	190	4.98	0	444.74	0	39	8	1404000	4	609.794	2436.15	0	-1.48	33.09	5208	5208	MS2	23/126	23	126	29jan_CC_Luiza_E1E2_EndoH.raw
High	A	12	cDVHSHSNVAVLQEVSIEAEGR	1841	Unambiguous	Isoform of A1A1A2, MayaroE1 OS=Homo sapiens (Human) OX=9606 GN=A1 PE=1 SV=1 - [MayaroE1_HUMAN]	1	1	A1A1A1	C1(Carbamidomethyl)	HCD	1	0	1	1	108	113	4.42	0	492.82	0	7	28	477500	3	812.725	2436.16	0	0.88	33.11	5210	5210	MS2	23/84	23	84	29jan_CC_Luiza_E1E2_EndoH.raw
High	A	12	cPEALFQPSFLGmEScGIHETTFNSIMK	3744	Ambiguous	Actin, cytoplasmic 1 OS=Homo sapiens (Human) OX=9606 GN=ACTB PE=1 SV=1 - [ACTB_HUMAN]|Actin, cytoplasmic 2 OS=Homo sapiens (Human) OX=9606 GN=ACTG1 PE=1 SV=1 - [ACTG_HUMAN]|Isoform of P60709, Actin, cytoplasmic 1 (Fragment) OS=Homo sapiens (Human) OX=9606 GN=ACTB PE=1 SV=1 - [A0A2R8Y793_HUMAN]	3	3	P60709;P63261;A0A2R8Y793	C1(Carbamidomethyl); M13(Oxidation); C16(Carbamidomethyl)	HCD	0.1199	0	1	1	135	122	3.92	0	127.32	0	17	37	127500	3	1083.16	3247.46	0	0.2	33.17	5222	5222	MS2	14/108	14	108	29jan_CC_Luiza_E1E2_EndoH.raw
High	A	12	cPEALFQPSFLGMEScGIHETTFNSImK	3744	Ambiguous	Actin, cytoplasmic 1 OS=Homo sapiens (Human) OX=9606 GN=ACTB PE=1 SV=1 - [ACTB_HUMAN]|Actin, cytoplasmic 2 OS=Homo sapiens (Human) OX=9606 GN=ACTG1 PE=1 SV=1 - [ACTG_HUMAN]|Isoform of P60709, Actin, cytoplasmic 1 (Fragment) OS=Homo sapiens (Human) OX=9606 GN=ACTB PE=1 SV=1 - [A0A2R8Y793_HUMAN]	3	3	P60709;P63261;A0A2R8Y793	C1(Carbamidomethyl); C16(Carbamidomethyl); M27(Oxidation)	HCD		0.1199	2	2	135	122	3.45	0	58.42	0	17	37	127500	3	1083.16	3247.46	0	0.2	33.17	5222	5222	MS2	9/108	9	108	29jan_CC_Luiza_E1E2_EndoH.raw
High	A	12	SVIHFSTASAAPSFIVSVcSSR	2730	Unambiguous	Isoform of A1A1A2, MayaroE1 OS=Homo sapiens (Human) OX=9606 GN=A1 PE=1 SV=1 - [MayaroE1_HUMAN]	1	1	A1A1A1	C19(Carbamidomethyl)	HCD	1	0	1	1	205	194	5	0	641.43	0	2	14	1283000	3	770.725	2310.16	0	1.86	33.2	5227	5227	MS2	23/84	23	84	29jan_CC_Luiza_E1E2_EndoH.raw
High	A	12	cPEALFQPSFLGmEScGIHETTFNSIMK	3744	Unambiguous	Actin, cytoplasmic 1 OS=Homo sapiens (Human) OX=9606 GN=ACTB PE=1 SV=1 - [ACTB_HUMAN]|Actin, cytoplasmic 2 OS=Homo sapiens (Human) OX=9606 GN=ACTG1 PE=1 SV=1 - [ACTG_HUMAN]|Isoform of P60709, Actin, cytoplasmic 1 (Fragment) OS=Homo sapiens (Human) OX=9606 GN=ACTB PE=1 SV=1 - [A0A2R8Y793_HUMAN]	3	3	P60709;P63261;A0A2R8Y793	C1(Carbamidomethyl); M13(Oxidation); C16(Carbamidomethyl)	HCD	0.2343	0	1	1	207	203	4.14	0	179.63	0	13	31	156800	3	1083.16	3247.47	0	3.02	33.21	5229	5229	MS2	16/108	16	108	29jan_CC_Luiza_E1E2_EndoH.raw
High	A	12	cPEALFQPSFLGMEScGIHETTFNSImK	3744	Unconsidered	Actin, cytoplasmic 1 OS=Homo sapiens (Human) OX=9606 GN=ACTB PE=1 SV=1 - [ACTB_HUMAN]|Actin, cytoplasmic 2 OS=Homo sapiens (Human) OX=9606 GN=ACTG1 PE=1 SV=1 - [ACTG_HUMAN]|Isoform of P60709, Actin, cytoplasmic 1 (Fragment) OS=Homo sapiens (Human) OX=9606 GN=ACTB PE=1 SV=1 - [A0A2R8Y793_HUMAN]	3	3	P60709;P63261;A0A2R8Y793	C1(Carbamidomethyl); C16(Carbamidomethyl); M27(Oxidation)	HCD		0.2343	2	2	207	203	3.17	0	70.5	0	13	31	156800	3	1083.16	3247.47	0	3.02	33.21	5229	5229	MS2	10/108	10	108	29jan_CC_Luiza_E1E2_EndoH.raw
High	A	12	SVIHFSTASAAPSFIVSVcSSR	2730	Unambiguous	Isoform of A1A1A2, MayaroE1 OS=Homo sapiens (Human) OX=9606 GN=A1 PE=1 SV=1 - [MayaroE1_HUMAN]	1	1	A1A1A1	C19(Carbamidomethyl)	HCD	1	0	1	1	195	197	4.9	0	807.53	0	2	13	1397000	3	770.725	2310.16	0	2.1	33.23	5233	5233	MS2	25/84	25	84	29jan_CC_Luiza_E1E2_EndoH.raw
High	A	12	FTVRPHHGIELPcTTYQLTTAETSEEIDMHMPPDIPDR	2225	Unambiguous	Isoform of B1B1B2, MayaroE2 OS=Homo sapiens (Human) OX=9606 GN=A1 PE=1 SV=1 - [MayaroE2_HUMAN]	1	1	B1B1B1	C13(Carbamidomethyl)	HCD	1	0	1	1	232	255	3.39	0	72.44	0	3	28	112100	5	887.826	4435.1	0	4.77	33.31	5246	5246	MS2	14/296	14	296	29jan_CC_Luiza_E1E2_EndoH.raw
High	A	12	AGKPVIcATQMLESMIK	3761	Unambiguous	Isoform of P14618, Pyruvate kinase (Fragment) OS=Homo sapiens (Human) OX=9606 GN=PKM PE=1 SV=1 - [H3BTN5_HUMAN]|Pyruvate kinase PKM OS=Homo sapiens (Human) OX=9606 GN=PKM PE=1 SV=4 - [KPYM_HUMAN]|Isoform of P14618, Isoform M1 of Pyruvate kinase PKM OS=Homo sapiens (Human) OX=9606 GN=PKM PE=1 SV=4 - [KPYM-2_HUMAN]|Isoform of P14618, Isoform 3 of Pyruvate kinase PKM OS=Homo sapiens (Human) OX=9606 …	6	6	H3BTN5;P14618;P14618-2;P14618-3;B4DNK4;H3BR70	C7(Carbamidomethyl)	HCD	1	0	1	1	182	168	5.5	0	1201.69	0	6	87	215100	3	626.329	1876.97	0	0.89	33.31	5248	5248	MS2	24/64	24	64	29jan_CC_Luiza_E1E2_EndoH.raw
High	A	12	FTVRPHHGIELPcTTYQLTTAETSEEIDMHMPPDIPDR	2225	Unambiguous	Isoform of B1B1B2, MayaroE2 OS=Homo sapiens (Human) OX=9606 GN=A1 PE=1 SV=1 - [MayaroE2_HUMAN]	1	1	B1B1B1	C13(Carbamidomethyl)	HCD	1	0	1	1	214	146	3.54	0	136.95	0	6	32	73470	5	887.827	4435.11	0.01	6.22	33.34	5252	5252	MS2	19/296	19	296	29jan_CC_Luiza_E1E2_EndoH.raw
High	A	12	AGKPVIcATQMLESMIK	3761	Unambiguous	Isoform of P14618, Pyruvate kinase (Fragment) OS=Homo sapiens (Human) OX=9606 GN=PKM PE=1 SV=1 - [H3BTN5_HUMAN]|Pyruvate kinase PKM OS=Homo sapiens (Human) OX=9606 GN=PKM PE=1 SV=4 - [KPYM_HUMAN]|Isoform of P14618, Isoform M1 of Pyruvate kinase PKM OS=Homo sapiens (Human) OX=9606 GN=PKM PE=1 SV=4 - [KPYM-2_HUMAN]|Isoform of P14618, Isoform 3 of Pyruvate kinase PKM OS=Homo sapiens (Human) OX=9606 …	6	6	H3BTN5;P14618;P14618-2;P14618-3;B4DNK4;H3BR70	C7(Carbamidomethyl)	HCD	1	0	1	1	176	173	5.69	0	1096.66	0	5	81	248500	3	626.328	1876.97	0	0.5	33.34	5253	5253	MS2	23/64	23	64	29jan_CC_Luiza_E1E2_EndoH.raw
High	A	12	EATLSLHPIHPTLLSYR	2055	Unambiguous	Isoform of B1B1B2, MayaroE2 OS=Homo sapiens (Human) OX=9606 GN=A1 PE=1 SV=1 - [MayaroE2_HUMAN]	1	1	B1B1B1		HCD	1	0	1	1	75	62	4.3	0	698.75	0	1	149	122600	4	487.772	1948.07	0	1.42	33.42	5265	5265	MS2	23/96	23	96	29jan_CC_Luiza_E1E2_EndoH.raw
High	A	12	WQFNSPFVPR	2372	Unambiguous	Isoform of B1B1B2, MayaroE2 OS=Homo sapiens (Human) OX=9606 GN=A1 PE=1 SV=1 - [MayaroE2_HUMAN]	1	1	B1B1B1		HCD	1	0	1	1	242	279	3.46	0	541	0	14	98	319900	2	639.325	1277.64	0	0.58	33.44	5268	5268	MS2	2021-12-18	12	18	29jan_CC_Luiza_E1E2_EndoH.raw
High	A	12	EATLSLHPIHPTLLSYR	2055	Unambiguous	Isoform of B1B1B2, MayaroE2 OS=Homo sapiens (Human) OX=9606 GN=A1 PE=1 SV=1 - [MayaroE2_HUMAN]	1	1	B1B1B1		HCD	1	0	1	1	70	58	4.17	0	690.92	0	1	159	108100	4	487.773	1948.07	0	1.92	33.46	5271	5271	MS2	24/96	24	96	29jan_CC_Luiza_E1E2_EndoH.raw
High	A	12	AmNcAVGNIPVSMDIADSAFTR	2554	Unambiguous	Isoform of A1A1A2, MayaroE1 OS=Homo sapiens (Human) OX=9606 GN=A1 PE=1 SV=1 - [MayaroE1_HUMAN]	1	1	A1A1A1	M2(Oxidation); C4(Carbamidomethyl)	HCD	1	0	1	1	210	218	4.42	0	580.32	0	44	93	65450	3	786.032	2356.08	0	3.42	33.46	5272	5272	MS2	21/84	21	84	29jan_CC_Luiza_E1E2_EndoH.raw
High	A	12	WQFNSPFVPR	2372	Unambiguous	Isoform of B1B1B2, MayaroE2 OS=Homo sapiens (Human) OX=9606 GN=A1 PE=1 SV=1 - [MayaroE2_HUMAN]	1	1	B1B1B1		HCD	1	0	1	1	229	260	3.23	0	568.36	0	12	86	333000	2	639.326	1277.64	0	1.05	33.49	5275	5275	MS2	2021-12-18	12	18	29jan_CC_Luiza_E1E2_EndoH.raw
High	A	12	AmNcAVGNIPVSMDIADSAFTR	2554	Unambiguous	Isoform of A1A1A2, MayaroE1 OS=Homo sapiens (Human) OX=9606 GN=A1 PE=1 SV=1 - [MayaroE1_HUMAN]	1	1	A1A1A1	M2(Oxidation); C4(Carbamidomethyl)	HCD	1	0	1	1	212	213	4.22	0	475.4	0	30	72	66600	3	786.031	2356.08	0	1.79	33.5	5278	5278	MS2	20/84	20	84	29jan_CC_Luiza_E1E2_EndoH.raw
High	A	12	AMNcAVGNIPVSMDIADSAFTR	2554	Unambiguous	Isoform of A1A1A2, MayaroE1 OS=Homo sapiens (Human) OX=9606 GN=A1 PE=1 SV=1 - [MayaroE1_HUMAN]	1	1	A1A1A1	C4(Carbamidomethyl)	HCD	1	0	1	1	165	171	4.69	0	614.88	0	5	32	446200	3	780.7	2340.09	0	3.65	33.56	5287	5287	MS2	22/84	22	84	29jan_CC_Luiza_E1E2_EndoH.raw
High	A	12	AMNcAVGNIPVSMDIADSAFTR	2554	Unambiguous	Isoform of A1A1A2, MayaroE1 OS=Homo sapiens (Human) OX=9606 GN=A1 PE=1 SV=1 - [MayaroE1_HUMAN]	1	1	A1A1A1	C4(Carbamidomethyl)	HCD	1	0	1	1	176	181	4.49	0	885.66	0	5	31	420800	3	780.7	2340.09	0	3.33	33.59	5292	5292	MS2	25/84	25	84	29jan_CC_Luiza_E1E2_EndoH.raw
High	A	12	WQFNSPFVPR	2372	Unambiguous	Isoform of B1B1B2, MayaroE2 OS=Homo sapiens (Human) OX=9606 GN=A1 PE=1 SV=1 - [MayaroE2_HUMAN]	1	1	B1B1B1		HCD	1	0	1	1	226	262	2.39	0	294.88	0	2	24	2617000	2	639.326	1277.64	0	1.15	33.61	5296	5296	MS2	2021-09-18	9	18	29jan_CC_Luiza_E1E2_EndoH.raw
High	A	12	WQFNSPFVPR	2372	Unambiguous	Isoform of B1B1B2, MayaroE2 OS=Homo sapiens (Human) OX=9606 GN=A1 PE=1 SV=1 - [MayaroE2_HUMAN]	1	1	B1B1B1		HCD	1	0	1	1	226	259	2.2	0	285.16	0	3	11	5670000	2	639.326	1277.64	0	1.05	33.63	5298	5298	MS2	2021-09-18	9	18	29jan_CC_Luiza_E1E2_EndoH.raw
High	A	12	FTVRPHHGIELPcTTYQLTTAETSEEIDmHMPPDIPDR	2225	Ambiguous	Isoform of B1B1B2, MayaroE2 OS=Homo sapiens (Human) OX=9606 GN=A1 PE=1 SV=1 - [MayaroE2_HUMAN]	1	1	B1B1B1	C13(Carbamidomethyl); M29(Oxidation)	HCD	0.0129	0	1	1	266	293	4.66	0	124.33	0	10	41	118700	6	742.69	4451.11	0.01	7.01	33.63	5299	5299	MS2	23/370	23	370	29jan_CC_Luiza_E1E2_EndoH.raw
High	A	12	FTVRPHHGIELPcTTYQLTTAETSEEIDMHmPPDIPDR	2225	Ambiguous	Isoform of B1B1B2, MayaroE2 OS=Homo sapiens (Human) OX=9606 GN=A1 PE=1 SV=1 - [MayaroE2_HUMAN]	1	1	B1B1B1	C13(Carbamidomethyl); M31(Oxidation)	HCD		0.0129	2	2	266	293	4.6	0	139.07	0	10	41	118700	6	742.69	4451.11	0.01	7.01	33.63	5299	5299	MS2	24/370	24	370	29jan_CC_Luiza_E1E2_EndoH.raw
High	A	12	SGPFGQIFRPDNFVFGQSGAGNNWAK	3809	Unambiguous	Isoform of P04350, Tubulin domain-containing protein (Fragment) OS=Homo sapiens (Human) OX=9606 GN=TUBB4A PE=1 SV=1 - [M0QY85_HUMAN]|Isoform of P04350, Tubulin beta chain (Fragment) OS=Homo sapiens (Human) OX=9606 GN=TUBB4A PE=1 SV=1 - [M0R1I1_HUMAN]|Isoform of P04350, Tubulin domain-containing protein (Fragment) OS=Homo sapiens (Human) OX=9606 GN=TUBB4A PE=1 SV=1 - [M0R278_HUMAN]|Tubulin beta-4A…	11	11	M0QY85;M0R1I1;M0R278;P04350;P07437;P68371;Q13885;Q5JP53;Q5ST81;Q9BVA1;M0QZL7		HCD	1	0	1	1	264	322	5.43	0	433.05	0	11	27	351700	3	933.453	2798.34	0	0.27	33.7	5310	5310	MS2	19/100	19	100	29jan_CC_Luiza_E1E2_EndoH.raw
High	A	12	VHSSSEcAVTGTMGHFILAK	1312	Unambiguous	Isoform of B1B1B2, MayaroE2 OS=Homo sapiens (Human) OX=9606 GN=A1 PE=1 SV=1 - [MayaroE2_HUMAN]	1	1	B1B1B1	C7(Carbamidomethyl)	HCD	1	0	1	1	220	217	5.76	0	580.2	0	4	66	243800	4	533.763	2132.03	0	0.85	33.75	5317	5317	MS2	26/114	26	114	29jan_CC_Luiza_E1E2_EndoH.raw
High	A	12	SGPFGQIFRPDNFVFGQSGAGNNWAK	3809	Unambiguous	Isoform of P04350, Tubulin domain-containing protein (Fragment) OS=Homo sapiens (Human) OX=9606 GN=TUBB4A PE=1 SV=1 - [M0QY85_HUMAN]|Isoform of P04350, Tubulin beta chain (Fragment) OS=Homo sapiens (Human) OX=9606 GN=TUBB4A PE=1 SV=1 - [M0R1I1_HUMAN]|Isoform of P04350, Tubulin domain-containing protein (Fragment) OS=Homo sapiens (Human) OX=9606 GN=TUBB4A PE=1 SV=1 - [M0R278_HUMAN]|Tubulin beta-4A…	11	11	M0QY85;M0R1I1;M0R278;P04350;P07437;P68371;Q13885;Q5JP53;Q5ST81;Q9BVA1;M0QZL7		HCD	1	0	1	1	294	323	6.07	0	578.68	0	10	27	326200	3	933.452	2798.34	0	-0.91	33.75	5318	5318	MS2	21/100	21	100	29jan_CC_Luiza_E1E2_EndoH.raw
High	A	12	FTVRPHHGIELPcTTYQLTTAETSEEIDMHMPPDIPDR	2225	Unambiguous	Isoform of B1B1B2, MayaroE2 OS=Homo sapiens (Human) OX=9606 GN=A1 PE=1 SV=1 - [MayaroE2_HUMAN]	1	1	B1B1B1	C13(Carbamidomethyl)	HCD	1	0	1	1	397	351	4.63	0	115.78	0	14	55	60770	6	740.019	4435.08	0	0	33.76	5319	5319	MS2	21/370	21	370	29jan_CC_Luiza_E1E2_EndoH.raw
High	A	12	VHSSSEcAVTGTmGHFILAK	1312	Unambiguous	Isoform of B1B1B2, MayaroE2 OS=Homo sapiens (Human) OX=9606 GN=A1 PE=1 SV=1 - [MayaroE2_HUMAN]	1	1	B1B1B1	C7(Carbamidomethyl); M13(Oxidation)	HCD	1	0	1	1	233	224	4.24	0	323.36	0	14	84	164400	4	537.761	2148.02	0	0.82	33.76	5320	5320	MS2	23/114	23	114	29jan_CC_Luiza_E1E2_EndoH.raw
High	A	12	VHSSSEcAVTGTMGHFILAK	1312	Unambiguous	Isoform of B1B1B2, MayaroE2 OS=Homo sapiens (Human) OX=9606 GN=A1 PE=1 SV=1 - [MayaroE2_HUMAN]	1	1	B1B1B1	C7(Carbamidomethyl)	HCD	1	0	1	1	220	237	5.52	0	538.58	0	5	77	224700	4	533.763	2132.03	0	2.68	33.78	5323	5323	MS2	25/114	25	114	29jan_CC_Luiza_E1E2_EndoH.raw
High	A	12	IQFASQIGLTK	1783	Unambiguous	Isoform of B1B1B2, MayaroE2 OS=Homo sapiens (Human) OX=9606 GN=A1 PE=1 SV=1 - [MayaroE2_HUMAN]	1	1	B1B1B1		HCD	1	0	1	1	44	48	3.09	0	888.27	0	53	97	201700	2	603.351	1205.7	0	5.66	33.79	5324	5324	MS2	17/20	17	20	29jan_CC_Luiza_E1E2_EndoH.raw
High	A	12	FTVRPHHGIELPcTTYQLTTAETSEEIDMHMPPDIPDR	2225	Unambiguous	Isoform of B1B1B2, MayaroE2 OS=Homo sapiens (Human) OX=9606 GN=A1 PE=1 SV=1 - [MayaroE2_HUMAN]	1	1	B1B1B1	C13(Carbamidomethyl)	HCD	1	0	1	1	395	378	4.78	0	160.41	0	13	58	43750	6	740.022	4435.09	0	3.46	33.8	5326	5326	MS2	23/370	23	370	29jan_CC_Luiza_E1E2_EndoH.raw
High	A	12	VHIPFPLInTTcR	2411	Unambiguous	Isoform of B1B1B2, MayaroE2 OS=Homo sapiens (Human) OX=9606 GN=A1 PE=1 SV=1 - [MayaroE2_HUMAN]	1	1	B1B1B1	N9(N-Glc Nac); C12(Carbamidomethyl)	HCD	1	0	1	1	98	96	2.66	0	245.91	0	6	71	345500	3	590.98	1770.92	0	2.29	33.9	5341	5341	MS2	13/48	13	48	29jan_CC_Luiza_E1E2_EndoH.raw
High	A	12	VHSSSEcAVTGTMGHFILAK	1312	Unambiguous	Isoform of B1B1B2, MayaroE2 OS=Homo sapiens (Human) OX=9606 GN=A1 PE=1 SV=1 - [MayaroE2_HUMAN]	1	1	B1B1B1	C7(Carbamidomethyl)	HCD	1	0	1	1	154	164	6.99	0	1368.73	0	8	132	103900	3	711.349	2132.03	0	2.74	33.95	5350	5350	MS2	30/76	30	76	29jan_CC_Luiza_E1E2_EndoH.raw
High	A	12	VTILELFR	3862	Unambiguous	Solute carrier family 2, facilitated glucose transporter member 1 OS=Homo sapiens (Human) OX=9606 GN=SLC2A1 PE=1 SV=2 - [GTR1_HUMAN]	1	1	P11166		HCD	1	0	1	1	38	34	2.41	0	438.68	0	9	224	154800	2	495.804	990.6	0	2.18	33.97	5353	5353	MS2	2021-08-14	8	14	29jan_CC_Luiza_E1E2_EndoH.raw
High	A	12	VHSSSEcAVTGTMGHFILAK	1312	Unambiguous	Isoform of B1B1B2, MayaroE2 OS=Homo sapiens (Human) OX=9606 GN=A1 PE=1 SV=1 - [MayaroE2_HUMAN]	1	1	B1B1B1	C7(Carbamidomethyl)	HCD	1	0	1	1	165	191	7.19	0	1268.21	0	10	78	184500	3	711.348	2132.03	0	1.54	34.01	5359	5359	MS2	29/76	29	76	29jan_CC_Luiza_E1E2_EndoH.raw
High	A	12	AMNcAVGNIPVSmDIADSAFTR	2554	Unambiguous	Isoform of A1A1A2, MayaroE1 OS=Homo sapiens (Human) OX=9606 GN=A1 PE=1 SV=1 - [MayaroE1_HUMAN]	1	1	A1A1A1	C4(Carbamidomethyl); M13(Oxidation)	HCD	1	0	1	1	155	122	2.28	0	360.41	0	8	54	180300	2	1178.54	2356.08	0	3.69	34.05	5365	5365	MS2	15/42	15	42	29jan_CC_Luiza_E1E2_EndoH.raw
High	A	12	AmNcAVGNIPVSmDIADSAFTR	2554	Unambiguous	Isoform of A1A1A2, MayaroE1 OS=Homo sapiens (Human) OX=9606 GN=A1 PE=1 SV=1 - [MayaroE1_HUMAN]	1	1	A1A1A1	M2(Oxidation); C4(Carbamidomethyl); M13(Oxidation)	HCD	1	0	1	1	158	163	4.67	0	718.81	0	35	54	124200	3	791.362	2372.07	0	2.04	34.06	5366	5366	MS2	23/84	23	84	29jan_CC_Luiza_E1E2_EndoH.raw
High	A	12	KDGNASGTTLLEALDcILPPTRPTDKPLR	3878	Unambiguous	Elongation factor 1-alpha 1 OS=Homo sapiens (Human) OX=9606 GN=EEF1A1 PE=1 SV=1 - [EF1A1_HUMAN]|Putative elongation factor 1-alpha-like 3 OS=Homo sapiens (Human) OX=9606 GN=EEF1A1P5 PE=5 SV=1 - [EF1A3_HUMAN]|Isoform of P68104, Isoform 2 of Elongation factor 1-alpha 1 OS=Homo sapiens (Human) OX=9606 GN=EEF1A1 PE=1 SV=1 - [EF1A1-2_HUMAN]|Isoform of P68104, Elongation factor 1-alpha OS=Homo sapiens …	5	5	P68104;Q5VTE0;P68104-2;A0A087WV01;A0A087WVQ9	C16(Carbamidomethyl)	HCD	1	0	1	1	20	22	3.81	0	104.16	1	6	53	156800	5	630.739	3149.66	0	0.52	34.09	5372	5372	MS2	21/224	21	224	29jan_CC_Luiza_E1E2_EndoH.raw
High	A	12	cPPGEVISVSFVDSK	2132	Unambiguous	Isoform of B1B1B2, MayaroE2 OS=Homo sapiens (Human) OX=9606 GN=A1 PE=1 SV=1 - [MayaroE2_HUMAN]	1	1	B1B1B1	C1(Carbamidomethyl)	HCD	1	0	1	1	56	47	3.65	0	738.59	0	63	144	96220	2	810.902	1620.8	0	2.04	34.1	5374	5374	MS2	24/28	24	28	29jan_CC_Luiza_E1E2_EndoH.raw
High	A	12	cDVHSHSNVAVLQEVSIEAEGR	1841	Unambiguous	Isoform of A1A1A2, MayaroE1 OS=Homo sapiens (Human) OX=9606 GN=A1 PE=1 SV=1 - [MayaroE1_HUMAN]	1	1	A1A1A1	C1(Carbamidomethyl)	HCD	1	0	1	1	205	230	5.03	0	463.82	0	5	6	2707000	4	609.796	2436.16	0	1.43	34.12	5376	5376	MS2	23/126	23	126	29jan_CC_Luiza_E1E2_EndoH.raw
High	A	12	cDVHSHSNVAVLQEVSIEAEGR	1841	Unambiguous	Isoform of A1A1A2, MayaroE1 OS=Homo sapiens (Human) OX=9606 GN=A1 PE=1 SV=1 - [MayaroE1_HUMAN]	1	1	A1A1A1	C1(Carbamidomethyl)	HCD	1	0	1	1	142	174	4.15	0	450.29	0	17	33	353200	3	812.725	2436.16	0	1.18	34.13	5378	5378	MS2	22/84	22	84	29jan_CC_Luiza_E1E2_EndoH.raw
High	A	12	AmNcAVGNIPVSmDIADSAFTR	2554	Unambiguous	Isoform of A1A1A2, MayaroE1 OS=Homo sapiens (Human) OX=9606 GN=A1 PE=1 SV=1 - [MayaroE1_HUMAN]	1	1	A1A1A1	M2(Oxidation); C4(Carbamidomethyl); M13(Oxidation)	HCD	1	0	1	1	152	156	4.31	0	467.26	0	25	26	434700	3	791.362	2372.07	0	1.66	34.13	5379	5379	MS2	20/84	20	84	29jan_CC_Luiza_E1E2_EndoH.raw
High	A	12	cDVHSHSNVAVLQEVSIEAEGR	1841	Unambiguous	Isoform of A1A1A2, MayaroE1 OS=Homo sapiens (Human) OX=9606 GN=A1 PE=1 SV=1 - [MayaroE1_HUMAN]	1	1	A1A1A1	C1(Carbamidomethyl)	HCD	1	0	1	1	204	230	5.48	0	568.41	0	5	7	2203000	4	609.796	2436.16	0	1.93	34.15	5382	5382	MS2	26/126	26	126	29jan_CC_Luiza_E1E2_EndoH.raw
High	A	12	cDVHSHSNVAVLQEVSIEAEGR	1841	Unambiguous	Isoform of A1A1A2, MayaroE1 OS=Homo sapiens (Human) OX=9606 GN=A1 PE=1 SV=1 - [MayaroE1_HUMAN]	1	1	A1A1A1	C1(Carbamidomethyl)	HCD	1	0	1	1	133	159	3.87	0	397.63	0	17	41	234200	3	812.725	2436.16	0	0.88	34.16	5383	5383	MS2	22/84	22	84	29jan_CC_Luiza_E1E2_EndoH.raw
High	A	12	NLDLDSIIAEVK	3905	Unambiguous	Isoform of P13647, IF rod domain-containing protein (Fragment) OS=Homo sapiens (Human) OX=9606 GN=KRT5 PE=1 SV=1 - [H0YI76_HUMAN]|Isoform of P13647, IF rod domain-containing protein (Fragment) OS=Homo sapiens (Human) OX=9606 GN=KRT5 PE=1 SV=1 - [H0YIN9_HUMAN]|Keratin, type II cytoskeletal 75 OS=Homo sapiens (Human) OX=9606 GN=KRT75 PE=1 SV=2 - [K2C75_HUMAN]|Keratin, type II cytoskeletal 6A OS=Hom…	9	9	H0YI76;H0YIN9;O95678;P02538;P04259;P13647;P35908;P48668;Q5XKE5		HCD	1	0	1	1	230	200	2.96	0	481.6	0	22	231	92830	2	665.367	1329.73	0	1.22	34.21	5392	5392	MS2	13/22	13	22	29jan_CC_Luiza_E1E2_EndoH.raw
High	A	12	NLDLDSIIAEVK	3905	Unambiguous	Isoform of P13647, IF rod domain-containing protein (Fragment) OS=Homo sapiens (Human) OX=9606 GN=KRT5 PE=1 SV=1 - [H0YI76_HUMAN]|Isoform of P13647, IF rod domain-containing protein (Fragment) OS=Homo sapiens (Human) OX=9606 GN=KRT5 PE=1 SV=1 - [H0YIN9_HUMAN]|Keratin, type II cytoskeletal 75 OS=Homo sapiens (Human) OX=9606 GN=KRT75 PE=1 SV=2 - [K2C75_HUMAN]|Keratin, type II cytoskeletal 6A OS=Hom…	9	9	H0YI76;H0YIN9;O95678;P02538;P04259;P13647;P35908;P48668;Q5XKE5		HCD	1	0	1	1	234	203	3.07	0	394.03	0	10	105	316300	2	665.368	1329.73	0	1.77	34.23	5394	5394	MS2	2021-12-22	12	22	29jan_CC_Luiza_E1E2_EndoH.raw
High	A	12	SLDLDSIIAEVK	3910	Unambiguous	Keratin, type II cytoskeletal 1 OS=Homo sapiens (Human) OX=9606 GN=KRT1 PE=1 SV=6 - [K2C1_HUMAN]	1	1	P04264		HCD	1	0	1	1	145	137	3.68	0	450.64	0	8	108	284900	2	651.862	1302.72	0	1.36	34.24	5395	5395	MS2	14/22	14	22	29jan_CC_Luiza_E1E2_EndoH.raw
High	A	12	SVIHFSTASAAPSFIVSVcSSR	2730	Unambiguous	Isoform of A1A1A2, MayaroE1 OS=Homo sapiens (Human) OX=9606 GN=A1 PE=1 SV=1 - [MayaroE1_HUMAN]	1	1	A1A1A1	C19(Carbamidomethyl)	HCD	1	0	1	1	212	209	5.24	0	628.3	0	4	19	891200	3	770.725	2310.16	0	2.82	34.27	5401	5401	MS2	22/84	22	84	29jan_CC_Luiza_E1E2_EndoH.raw
High	A	12	SVIHFSTASAAPSFIVSVcSSR	2730	Unambiguous	Isoform of A1A1A2, MayaroE1 OS=Homo sapiens (Human) OX=9606 GN=A1 PE=1 SV=1 - [MayaroE1_HUMAN]	1	1	A1A1A1	C19(Carbamidomethyl)	HCD	1	0	1	1	201	188	5.83	0	756.62	0	4	22	779300	3	770.726	2310.16	0	3.45	34.3	5406	5406	MS2	24/84	24	84	29jan_CC_Luiza_E1E2_EndoH.raw
High	A	12	DVWGIEGPIDAAFTR	3935	Unambiguous	Vitronectin OS=Homo sapiens (Human) OX=9606 GN=VTN PE=1 SV=1 - [VTNC_HUMAN]	1	1	P04004		HCD	1	0	1	1	239	242	3.31	0	769.53	0	21	149	109900	2	823.914	1646.82	0	1.51	34.35	5415	5415	MS2	16/28	16	28	29jan_CC_Luiza_E1E2_EndoH.raw
High	A	12	DVWGIEGPIDAAFTR	3935	Unambiguous	Vitronectin OS=Homo sapiens (Human) OX=9606 GN=VTN PE=1 SV=1 - [VTNC_HUMAN]	1	1	P04004		HCD	1	0	1	1	231	216	3.81	0	753.44	0	13	123	148900	2	823.916	1646.82	0	4.4	34.39	5421	5421	MS2	16/28	16	28	29jan_CC_Luiza_E1E2_EndoH.raw
High	A	12	EATLSLHPIHPTLLSYR	2055	Unambiguous	Isoform of B1B1B2, MayaroE2 OS=Homo sapiens (Human) OX=9606 GN=A1 PE=1 SV=1 - [MayaroE2_HUMAN]	1	1	B1B1B1		HCD	1	0	1	1	86	71	4.25	0	865.56	0	11	139	132600	4	487.773	1948.07	0	1.92	34.47	5433	5433	MS2	26/96	26	96	29jan_CC_Luiza_E1E2_EndoH.raw
High	A	12	WQFNSPFVPR	2372	Unambiguous	Isoform of B1B1B2, MayaroE2 OS=Homo sapiens (Human) OX=9606 GN=A1 PE=1 SV=1 - [MayaroE2_HUMAN]	1	1	B1B1B1		HCD	1	0	1	1	232	262	3.51	0	565	0	3	78	453200	2	639.325	1277.64	0	0.29	34.5	5437	5437	MS2	2021-12-18	12	18	29jan_CC_Luiza_E1E2_EndoH.raw
High	A	12	AmNcAVGNIPVSMDIADSAFTR	2554	Unambiguous	Isoform of A1A1A2, MayaroE1 OS=Homo sapiens (Human) OX=9606 GN=A1 PE=1 SV=1 - [MayaroE1_HUMAN]	1	1	A1A1A1	M2(Oxidation); C4(Carbamidomethyl)	HCD	1	0	1	1	197	184	4.15	0	627.6	0	32	65	109200	3	786.031	2356.08	0	1.79	34.5	5438	5438	MS2	22/84	22	84	29jan_CC_Luiza_E1E2_EndoH.raw
High	A	12	EATLSLHPIHPTLLSYR	2055	Unambiguous	Isoform of B1B1B2, MayaroE2 OS=Homo sapiens (Human) OX=9606 GN=A1 PE=1 SV=1 - [MayaroE2_HUMAN]	1	1	B1B1B1		HCD	1	0	1	1	72	61	4.22	0	770.72	0	9	115	156000	4	487.772	1948.07	0	1.1	34.51	5440	5440	MS2	24/96	24	96	29jan_CC_Luiza_E1E2_EndoH.raw
High	A	12	WQFNSPFVPR	2372	Unambiguous	Isoform of B1B1B2, MayaroE2 OS=Homo sapiens (Human) OX=9606 GN=A1 PE=1 SV=1 - [MayaroE2_HUMAN]	1	1	B1B1B1		HCD	1	0	1	1	231	256	3.7	0	523.2	0	4	99	336300	2	639.326	1277.64	0	1.53	34.52	5442	5442	MS2	2021-12-18	12	18	29jan_CC_Luiza_E1E2_EndoH.raw
High	A	12	VHSSSEcAVTGTmGHFILAK	1312	Unambiguous	Isoform of B1B1B2, MayaroE2 OS=Homo sapiens (Human) OX=9606 GN=A1 PE=1 SV=1 - [MayaroE2_HUMAN]	1	1	B1B1B1	C7(Carbamidomethyl); M13(Oxidation)	HCD	1	0	1	1	242	227	4.54	0	291.36	0	22	145	79670	4	537.762	2148.03	0	2.18	34.58	5451	5451	MS2	21/114	21	114	29jan_CC_Luiza_E1E2_EndoH.raw
High	A	12	AMNcAVGNIPVSMDIADSAFTR	2554	Unambiguous	Isoform of A1A1A2, MayaroE1 OS=Homo sapiens (Human) OX=9606 GN=A1 PE=1 SV=1 - [MayaroE1_HUMAN]	1	1	A1A1A1	C4(Carbamidomethyl)	HCD	1	0	1	1	177	194	4.26	0	758.94	0	5	65	183700	3	780.701	2340.09	0	3.8	34.61	5455	5455	MS2	24/84	24	84	29jan_CC_Luiza_E1E2_EndoH.raw
High	A	12	AMNcAVGNIPVSMDIADSAFTR	2554	Unambiguous	Isoform of A1A1A2, MayaroE1 OS=Homo sapiens (Human) OX=9606 GN=A1 PE=1 SV=1 - [MayaroE1_HUMAN]	1	1	A1A1A1	C4(Carbamidomethyl)	HCD	1	0	1	1	166	169	4.83	0	691.32	0	4	50	278300	3	780.7	2340.08	0	2.47	34.64	5460	5460	MS2	23/84	23	84	29jan_CC_Luiza_E1E2_EndoH.raw
High	A	12	WQFNSPFVPR	2372	Unambiguous	Isoform of B1B1B2, MayaroE2 OS=Homo sapiens (Human) OX=9606 GN=A1 PE=1 SV=1 - [MayaroE2_HUMAN]	1	1	B1B1B1		HCD	1	0	1	1	226	262	2.23	0	294.65	0	3	28	2080000	2	639.326	1277.64	0	0.86	34.66	5464	5464	MS2	2021-09-18	9	18	29jan_CC_Luiza_E1E2_EndoH.raw
High	A	12	GVGTDEAcLIEILASR	3972	Unambiguous	Isoform of P50995, Isoform 2 of Annexin A11 OS=Homo sapiens (Human) OX=9606 GN=ANXA11 PE=1 SV=1 - [ANX11-2_HUMAN]|Annexin A11 OS=Homo sapiens (Human) OX=9606 GN=ANXA11 PE=1 SV=1 - [ANX11_HUMAN]	2	2	P50995-2;P50995	C8(Carbamidomethyl)	HCD	1	0	1	1	225	203	4.93	0	1324.68	0	24	90	258800	2	852.437	1703.87	0	2.06	34.72	5473	5473	MS2	17/30	17	30	29jan_CC_Luiza_E1E2_EndoH.raw
High	A	12	VHSSSEcAVTGTmGHFILAK	1312	Unambiguous	Isoform of B1B1B2, MayaroE2 OS=Homo sapiens (Human) OX=9606 GN=A1 PE=1 SV=1 - [MayaroE2_HUMAN]	1	1	B1B1B1	C7(Carbamidomethyl); M13(Oxidation)	HCD	1	0	1	1	242	238	4.49	0	344.35	0	25	152	64820	4	537.762	2148.03	0	2.75	34.77	5481	5481	MS2	24/114	24	114	29jan_CC_Luiza_E1E2_EndoH.raw
High	A	12	TLGREPVFDEQWITTQTEVTIPVPVEGVEYR	3983	Unambiguous	Isoform of B1B1B2, MayaroE2 OS=Homo sapiens (Human) OX=9606 GN=A1 PE=1 SV=1 - [MayaroE2_HUMAN]	1	1	B1B1B1		HCD	1	0	1	1	21	21	3.16	0	91.89	1	5	24	223100	3	1196.95	3588.83	0	0.79	34.79	5484	5484	MS2	15/120	15	120	29jan_CC_Luiza_E1E2_EndoH.raw
High	A	12	cPEALFQPSFLGMEScGIHETTFNSIMK	3744	Unambiguous	Actin, cytoplasmic 1 OS=Homo sapiens (Human) OX=9606 GN=ACTB PE=1 SV=1 - [ACTB_HUMAN]|Actin, cytoplasmic 2 OS=Homo sapiens (Human) OX=9606 GN=ACTG1 PE=1 SV=1 - [ACTG_HUMAN]|Isoform of P60709, Actin, cytoplasmic 1 (Fragment) OS=Homo sapiens (Human) OX=9606 GN=ACTB PE=1 SV=1 - [A0A2R8Y793_HUMAN]	3	3	P60709;P63261;A0A2R8Y793	C1(Carbamidomethyl); C16(Carbamidomethyl)	HCD	1	0	1	1	197	249	5.41	0	481.26	0	18	54	98970	3	1077.83	3231.47	0	1.31	34.8	5485	5485	MS2	25/108	25	108	29jan_CC_Luiza_E1E2_EndoH.raw
High	A	12	VHSSSEcAVTGTMGHFILAK	1312	Unambiguous	Isoform of B1B1B2, MayaroE2 OS=Homo sapiens (Human) OX=9606 GN=A1 PE=1 SV=1 - [MayaroE2_HUMAN]	1	1	B1B1B1	C7(Carbamidomethyl)	HCD	1	0	1	1	177	210	4.1	0	359.01	0	10	87	197800	4	533.762	2132.03	0	0.16	34.81	5488	5488	MS2	22/114	22	114	29jan_CC_Luiza_E1E2_EndoH.raw
High	A	12	cPEALFQPSFLGMEScGIHETTFNSIMK	3744	Unambiguous	Actin, cytoplasmic 1 OS=Homo sapiens (Human) OX=9606 GN=ACTB PE=1 SV=1 - [ACTB_HUMAN]|Actin, cytoplasmic 2 OS=Homo sapiens (Human) OX=9606 GN=ACTG1 PE=1 SV=1 - [ACTG_HUMAN]|Isoform of P60709, Actin, cytoplasmic 1 (Fragment) OS=Homo sapiens (Human) OX=9606 GN=ACTB PE=1 SV=1 - [A0A2R8Y793_HUMAN]	3	3	P60709;P63261;A0A2R8Y793	C1(Carbamidomethyl); C16(Carbamidomethyl)	HCD	1	0	1	1	228	282	5.92	0	381.51	0	8	45	132800	3	1077.83	3231.47	0	3.01	34.84	5491	5491	MS2	23/108	23	108	29jan_CC_Luiza_E1E2_EndoH.raw
High	A	12	IQFASQIGLTK	1783	Unambiguous	Isoform of B1B1B2, MayaroE2 OS=Homo sapiens (Human) OX=9606 GN=A1 PE=1 SV=1 - [MayaroE2_HUMAN]	1	1	B1B1B1		HCD	1	0	1	1	44	49	3.17	0	1013.24	0	50	96	260500	2	603.35	1205.69	0	3.64	34.84	5492	5492	MS2	18/20	18	20	29jan_CC_Luiza_E1E2_EndoH.raw
High	A	12	VHSSSEcAVTGTMGHFILAK	1312	Unambiguous	Isoform of B1B1B2, MayaroE2 OS=Homo sapiens (Human) OX=9606 GN=A1 PE=1 SV=1 - [MayaroE2_HUMAN]	1	1	B1B1B1	C7(Carbamidomethyl)	HCD	1	0	1	1	203	213	5.66	0	528.61	0	6	120	142100	4	533.763	2132.03	0	1.53	34.85	5494	5494	MS2	25/114	25	114	29jan_CC_Luiza_E1E2_EndoH.raw
High	A	12	GHYTEGAELVDSVLDVVR	4001	Unambiguous	Isoform of Q13509, Isoform 2 of Tubulin beta-3 chain OS=Homo sapiens (Human) OX=9606 GN=TUBB3 PE=1 SV=2 - [TBB3-2_HUMAN]|Isoform of Q13509, Tubulin beta chain (Fragment) OS=Homo sapiens (Human) OX=9606 GN=TUBB3 PE=1 SV=1 - [G3V2A3_HUMAN]|Tubulin beta chain OS=Homo sapiens (Human) OX=9606 GN=TUBB PE=1 SV=2 - [TBB5_HUMAN]|Tubulin beta-4B chain OS=Homo sapiens (Human) OX=9606 GN=TUBB4B PE=1 SV=1 - […	10	10	Q13509-2;G3V2A3;P07437;P68371;Q13509;Q13885;Q5JP53;Q5ST81;Q9BVA1;A0A0B4J269		HCD	1	0	1	1	218	183	4.89	0	1345.3	0	10	91	160400	2	979.999	1958.99	0	4.41	34.88	5498	5498	MS2	24/34	24	34	29jan_CC_Luiza_E1E2_EndoH.raw
High	A	12	IQFASQIGLTK	1783	Unambiguous	Isoform of B1B1B2, MayaroE2 OS=Homo sapiens (Human) OX=9606 GN=A1 PE=1 SV=1 - [MayaroE2_HUMAN]	1	1	B1B1B1		HCD	1	0	1	1	41	47	3.04	0	1032.35	0	50	161	128500	2	603.351	1205.69	0	4.95	34.89	5500	5500	MS2	18/20	18	20	29jan_CC_Luiza_E1E2_EndoH.raw
High	A	12	FTVRPHHGIELPcTTYQLTTAETSEEIDMHMPPDIPDR	2225	Unambiguous	Isoform of B1B1B2, MayaroE2 OS=Homo sapiens (Human) OX=9606 GN=A1 PE=1 SV=1 - [MayaroE2_HUMAN]	1	1	B1B1B1	C13(Carbamidomethyl)	HCD	1	0	1	1	329	251	4.89	0	162.87	0	22	104	30890	6	740.021	4435.09	0	2.64	35.1	5535	5535	MS2	23/370	23	370	29jan_CC_Luiza_E1E2_EndoH.raw
High	A	12	VHSSSEcAVTGTMGHFILAK	1312	Unambiguous	Isoform of B1B1B2, MayaroE2 OS=Homo sapiens (Human) OX=9606 GN=A1 PE=1 SV=1 - [MayaroE2_HUMAN]	1	1	B1B1B1	C7(Carbamidomethyl)	HCD	1	0	1	1	147	174	7.18	0	1321.96	0	10	150	69460	3	711.348	2132.03	0	2.05	35.11	5536	5536	MS2	30/76	30	76	29jan_CC_Luiza_E1E2_EndoH.raw
High	A	12	FTVRPHHGIELPcTTYQLTTAETSEEIDMHMPPDIPDR	2225	Unambiguous	Isoform of B1B1B2, MayaroE2 OS=Homo sapiens (Human) OX=9606 GN=A1 PE=1 SV=1 - [MayaroE2_HUMAN]	1	1	B1B1B1	C13(Carbamidomethyl)	HCD	1	0	1	1	357	368	5.32	0	119.87	0	19	91	26690	6	740.023	4435.1	0	4.37	35.15	5542	5542	MS2	21/370	21	370	29jan_CC_Luiza_E1E2_EndoH.raw
High	A	12	cDVHSHSNVAVLQEVSIEAEGR	1841	Unambiguous	Isoform of A1A1A2, MayaroE1 OS=Homo sapiens (Human) OX=9606 GN=A1 PE=1 SV=1 - [MayaroE1_HUMAN]	1	1	A1A1A1	C1(Carbamidomethyl)	HCD	1	0	1	1	202	231	5.46	0	478.74	0	4	10	1702000	4	609.797	2436.17	0	3.53	35.16	5544	5544	MS2	24/126	24	126	29jan_CC_Luiza_E1E2_EndoH.raw
High	A	12	cDVHSHSNVAVLQEVSIEAEGR	1841	Unambiguous	Isoform of A1A1A2, MayaroE1 OS=Homo sapiens (Human) OX=9606 GN=A1 PE=1 SV=1 - [MayaroE1_HUMAN]	1	1	A1A1A1	C1(Carbamidomethyl)	HCD	1	0	1	1	153	157	3.97	0	310.01	0	9	56	278900	3	812.725	2436.16	0	1.41	35.18	5546	5546	MS2	20/84	20	84	29jan_CC_Luiza_E1E2_EndoH.raw
High	A	12	VHSSSEcAVTGTMGHFILAK	1312	Unambiguous	Isoform of B1B1B2, MayaroE2 OS=Homo sapiens (Human) OX=9606 GN=A1 PE=1 SV=1 - [MayaroE2_HUMAN]	1	1	B1B1B1	C7(Carbamidomethyl)	HCD	1	0	1	1	146	172	7.15	0	1651.08	0	7	128	102600	3	711.349	2132.03	0	2.91	35.18	5548	5548	MS2	32/76	32	76	29jan_CC_Luiza_E1E2_EndoH.raw
High	A	12	cDVHSHSNVAVLQEVSIEAEGR	1841	Unambiguous	Isoform of A1A1A2, MayaroE1 OS=Homo sapiens (Human) OX=9606 GN=A1 PE=1 SV=1 - [MayaroE1_HUMAN]	1	1	A1A1A1	C1(Carbamidomethyl)	HCD	1	0	1	1	204	225	5.7	0	492.87	0	4	16	1111000	4	609.798	2436.17	0	5.23	35.2	5550	5550	MS2	24/126	24	126	29jan_CC_Luiza_E1E2_EndoH.raw
High	A	12	cDVHSHSNVAVLQEVSIEAEGR	1841	Unambiguous	Isoform of A1A1A2, MayaroE1 OS=Homo sapiens (Human) OX=9606 GN=A1 PE=1 SV=1 - [MayaroE1_HUMAN]	1	1	A1A1A1	C1(Carbamidomethyl)	HCD	1	0	1	1	151	166	4.18	0	264.67	0	13	81	148200	3	812.727	2436.17	0	4.11	35.21	5551	5551	MS2	20/84	20	84	29jan_CC_Luiza_E1E2_EndoH.raw
High	A	12	THNLEPYFESFINNLR	4056	Unambiguous	Keratin, type II cytoskeletal 1 OS=Homo sapiens (Human) OX=9606 GN=KRT1 PE=1 SV=6 - [K2C1_HUMAN]	1	1	P04264		HCD	1	0	1	1	197	188	4.59	0	903.39	0	3	56	366800	3	665.332	1993.98	0	2.42	35.25	5557	5557	MS2	23/60	23	60	29jan_CC_Luiza_E1E2_EndoH.raw
High	A	12	THNLEPYFESFINNLR	4056	Unambiguous	Keratin, type II cytoskeletal 1 OS=Homo sapiens (Human) OX=9606 GN=KRT1 PE=1 SV=6 - [K2C1_HUMAN]	1	1	P04264		HCD	1	0	1	1	180	192	4.82	0	948.33	0	3	55	350400	3	665.331	1993.98	0	0.77	35.27	5562	5562	MS2	23/60	23	60	29jan_CC_Luiza_E1E2_EndoH.raw
High	A	12	SVIHFSTASAAPSFIVSVcSSR	2730	Unambiguous	Isoform of A1A1A2, MayaroE1 OS=Homo sapiens (Human) OX=9606 GN=A1 PE=1 SV=1 - [MayaroE1_HUMAN]	1	1	A1A1A1	C19(Carbamidomethyl)	HCD	1	0	1	1	207	214	5.27	0	705.9	0	3	26	697300	3	770.725	2310.16	0	2.34	35.31	5568	5568	MS2	24/84	24	84	29jan_CC_Luiza_E1E2_EndoH.raw
High	A	12	SVIHFSTASAAPSFIVSVcSSR	2730	Unambiguous	Isoform of A1A1A2, MayaroE1 OS=Homo sapiens (Human) OX=9606 GN=A1 PE=1 SV=1 - [MayaroE1_HUMAN]	1	1	A1A1A1	C19(Carbamidomethyl)	HCD	1	0	1	1	213	196	5.38	0	780.46	0	3	29	576900	3	770.725	2310.16	0	2.89	35.35	5574	5574	MS2	25/84	25	84	29jan_CC_Luiza_E1E2_EndoH.raw
High	A	12	LcYVALDFEQEMATAASSSSLEK	4073	Unambiguous	Actin, cytoplasmic 1 OS=Homo sapiens (Human) OX=9606 GN=ACTB PE=1 SV=1 - [ACTB_HUMAN]|Actin, cytoplasmic 2 OS=Homo sapiens (Human) OX=9606 GN=ACTG1 PE=1 SV=1 - [ACTG_HUMAN]|POTE ankyrin domain family member E OS=Homo sapiens (Human) OX=9606 GN=POTEE PE=2 SV=3 - [POTEE_HUMAN]|Isoform of P63261, Actin, cytoplasmic 2 (Fragment) OS=Homo sapiens (Human) OX=9606 GN=ACTG1 PE=1 SV=8 - [I3L4N8_HUMAN]|Isof…	6	6	P60709;P63261;Q6S8J3;I3L4N8;A0A2R8Y793;A0A2R8YEA7	C2(Carbamidomethyl)	HCD	1	0	1	1	234	233	2.91	0	451.22	0	6	86	147500	3	850.732	2550.18	0	2.5	35.4	5582	5582	MS2	18/88	18	88	29jan_CC_Luiza_E1E2_EndoH.raw
High	A	12	LcYVALDFEQEMATAASSSSLEK	4073	Unambiguous	Actin, cytoplasmic 1 OS=Homo sapiens (Human) OX=9606 GN=ACTB PE=1 SV=1 - [ACTB_HUMAN]|Actin, cytoplasmic 2 OS=Homo sapiens (Human) OX=9606 GN=ACTG1 PE=1 SV=1 - [ACTG_HUMAN]|POTE ankyrin domain family member E OS=Homo sapiens (Human) OX=9606 GN=POTEE PE=2 SV=3 - [POTEE_HUMAN]|Isoform of P63261, Actin, cytoplasmic 2 (Fragment) OS=Homo sapiens (Human) OX=9606 GN=ACTG1 PE=1 SV=8 - [I3L4N8_HUMAN]|Isof…	6	6	P60709;P63261;Q6S8J3;I3L4N8;A0A2R8Y793;A0A2R8YEA7	C2(Carbamidomethyl)	HCD	1	0	1	1	209	218	2.8	0	370.3	0	6	96	118000	3	850.732	2550.18	0	2.43	35.44	5589	5589	MS2	16/88	16	88	29jan_CC_Luiza_E1E2_EndoH.raw
High	A	12	cPPGEVISVSFVDSK	2132	Unambiguous	Isoform of B1B1B2, MayaroE2 OS=Homo sapiens (Human) OX=9606 GN=A1 PE=1 SV=1 - [MayaroE2_HUMAN]	1	1	B1B1B1	C1(Carbamidomethyl)	HCD	1	0	1	1	59	49	4.5	0	666.38	0	66	227	55980	2	810.903	1620.8	0	2.94	35.49	5596	5596	MS2	23/28	23	28	29jan_CC_Luiza_E1E2_EndoH.raw
High	A	12	WQFNSPFVPR	2372	Unambiguous	Isoform of B1B1B2, MayaroE2 OS=Homo sapiens (Human) OX=9606 GN=A1 PE=1 SV=1 - [MayaroE2_HUMAN]	1	1	B1B1B1		HCD	1	0	1	1	229	257	3.09	0	576.68	0	8	106	305300	2	639.326	1277.65	0	2.2	35.54	5604	5604	MS2	2021-12-18	12	18	29jan_CC_Luiza_E1E2_EndoH.raw
High	A	12	FTVRPHHGIELPcTTYQLTTAETSEEIDmHmPPDIPDR	2225	Unambiguous	Isoform of B1B1B2, MayaroE2 OS=Homo sapiens (Human) OX=9606 GN=A1 PE=1 SV=1 - [MayaroE2_HUMAN]	1	1	B1B1B1	C13(Carbamidomethyl); M29(Oxidation); M31(Oxidation)	HCD	1	0	1	1	162	196	3.72	0	123.47	0	7	47	63330	5	894.224	4467.09	0	5.27	35.55	5605	5605	MS2	18/296	18	296	29jan_CC_Luiza_E1E2_EndoH.raw
High	A	12	FTVRPHHGIELPcTTYQLTTAETSEEIDmHmPPDIPDR	2225	Unambiguous	Isoform of B1B1B2, MayaroE2 OS=Homo sapiens (Human) OX=9606 GN=A1 PE=1 SV=1 - [MayaroE2_HUMAN]	1	1	B1B1B1	C13(Carbamidomethyl); M29(Oxidation); M31(Oxidation)	HCD	1	0	1	1	252	173	4.35	0	46.96	0	8	73	50400	6	745.356	4467.1	0.01	7	35.57	5608	5608	MS2	20/370	20	370	29jan_CC_Luiza_E1E2_EndoH.raw
High	A	12	FTVRPHHGIELPcTTYQLTTAETSEEIDmHmPPDIPDR	2225	Unambiguous	Isoform of B1B1B2, MayaroE2 OS=Homo sapiens (Human) OX=9606 GN=A1 PE=1 SV=1 - [MayaroE2_HUMAN]	1	1	B1B1B1	C13(Carbamidomethyl); M29(Oxidation); M31(Oxidation)	HCD	1	0	1	1	220	241	5.36	0	198.49	0	5	30	152000	5	894.226	4467.1	0.01	7.52	35.59	5611	5611	MS2	21/296	21	296	29jan_CC_Luiza_E1E2_EndoH.raw
High	A	12	WQFNSPFVPR	2372	Unambiguous	Isoform of B1B1B2, MayaroE2 OS=Homo sapiens (Human) OX=9606 GN=A1 PE=1 SV=1 - [MayaroE2_HUMAN]	1	1	B1B1B1		HCD	1	0	1	1	227	257	3.13	0	579.09	0	7	83	364700	2	639.326	1277.65	0	2.01	35.59	5612	5612	MS2	2021-12-18	12	18	29jan_CC_Luiza_E1E2_EndoH.raw
High	A	12	FIFGPVSTAWTPFDTK	4112	Unambiguous	Isoform of A1A1A2, MayaroE1 OS=Homo sapiens (Human) OX=9606 GN=A1 PE=1 SV=1 - [MayaroE1_HUMAN]	1	1	A1A1A1		HCD	1	0	1	1	190	185	3.17	0	335.75	0	9	68	296400	2	907.466	1813.92	0	4.53	35.67	5623	5623	MS2	2021-12-30	12	30	29jan_CC_Luiza_E1E2_EndoH.raw
High	A	12	AMNcAVGNIPVSMDIADSAFTR	2554	Unambiguous	Isoform of A1A1A2, MayaroE1 OS=Homo sapiens (Human) OX=9606 GN=A1 PE=1 SV=1 - [MayaroE1_HUMAN]	1	1	A1A1A1	C4(Carbamidomethyl)	HCD	1	0	1	1	156	174	4.23	0	692.29	0	15	105	113500	3	780.702	2340.09	0	5.05	35.67	5624	5624	MS2	23/84	23	84	29jan_CC_Luiza_E1E2_EndoH.raw
High	A	12	FIFGPVSTAWTPFDTK	4112	Unambiguous	Isoform of A1A1A2, MayaroE1 OS=Homo sapiens (Human) OX=9606 GN=A1 PE=1 SV=1 - [MayaroE1_HUMAN]	1	1	A1A1A1		HCD	1	0	1	1	189	187	2.98	0	295.32	0	4	13	1788000	2	907.465	1813.92	0	3.99	35.7	5628	5628	MS2	2021-11-30	11	30	29jan_CC_Luiza_E1E2_EndoH.raw
High	A	12	DALSDLALHFLNK	4118	Unambiguous	T-complex protein 1 subunit delta OS=Homo sapiens (Human) OX=9606 GN=CCT4 PE=1 SV=4 - [TCPD_HUMAN]|Isoform of P50991, Isoform 2 of T-complex protein 1 subunit delta OS=Homo sapiens (Human) OX=9606 GN=CCT4 PE=1 SV=4 - [TCPD-2_HUMAN]	2	2	P50991;P50991-2		HCD	1	0	1	1	105	107	4.33	0	795.34	0	3	139	203600	3	486.266	1456.78	0	2.43	35.71	5629	5629	MS2	20/48	20	48	29jan_CC_Luiza_E1E2_EndoH.raw
High	A	12	AMNcAVGNIPVSMDIADSAFTR	2554	Unambiguous	Isoform of A1A1A2, MayaroE1 OS=Homo sapiens (Human) OX=9606 GN=A1 PE=1 SV=1 - [MayaroE1_HUMAN]	1	1	A1A1A1	C4(Carbamidomethyl)	HCD	1	0	1	1	174	189	3.95	0	518.94	0	16	109	125400	3	780.701	2340.09	0	4.11	35.71	5630	5630	MS2	20/84	20	84	29jan_CC_Luiza_E1E2_EndoH.raw
High	A	12	FIFGPVSTAWTPFDTK	4112	Unambiguous	Isoform of A1A1A2, MayaroE1 OS=Homo sapiens (Human) OX=9606 GN=A1 PE=1 SV=1 - [MayaroE1_HUMAN]	1	1	A1A1A1		HCD	1	0	1	1	194	177	3.13	0	289.24	0	10	20	977600	3	605.311	1813.92	0	2.1	35.74	5634	5634	MS2	16/60	16	60	29jan_CC_Luiza_E1E2_EndoH.raw
High	A	12	DALSDLALHFLNK	4118	Unambiguous	T-complex protein 1 subunit delta OS=Homo sapiens (Human) OX=9606 GN=CCT4 PE=1 SV=4 - [TCPD_HUMAN]|Isoform of P50991, Isoform 2 of T-complex protein 1 subunit delta OS=Homo sapiens (Human) OX=9606 GN=CCT4 PE=1 SV=4 - [TCPD-2_HUMAN]	2	2	P50991;P50991-2		HCD	1	0	1	1	108	115	4	0	878.04	0	12	51	509400	3	486.265	1456.78	0	0.48	35.75	5635	5635	MS2	21/48	21	48	29jan_CC_Luiza_E1E2_EndoH.raw
High	A	12	FIFGPVSTAWTPFDTK	4112	Unambiguous	Isoform of A1A1A2, MayaroE1 OS=Homo sapiens (Human) OX=9606 GN=A1 PE=1 SV=1 - [MayaroE1_HUMAN]	1	1	A1A1A1		HCD	1	0	1	1	197	188	3.26	0	630.23	0	33	3	4614000	3	605.309	1813.91	0	-2.04	35.77	5640	5640	MS2	22/60	22	60	29jan_CC_Luiza_E1E2_EndoH.raw
High	A	12	EPVFDEQWITTQTEVTIPVPVEGVEYR	4139	Unambiguous	Isoform of B1B1B2, MayaroE2 OS=Homo sapiens (Human) OX=9606 GN=A1 PE=1 SV=1 - [MayaroE2_HUMAN]	1	1	B1B1B1		HCD	1	0	1	1	78	88	2.76	0	240.46	0	10	26	124500	2	1581.28	3161.55	-0.01	-5.7	36.01	5683	5683	MS2	14/52	14	52	29jan_CC_Luiza_E1E2_EndoH.raw
High	A	12	EPVFDEQWITTQTEVTIPVPVEGVEYR	4139	Unambiguous	Isoform of B1B1B2, MayaroE2 OS=Homo sapiens (Human) OX=9606 GN=A1 PE=1 SV=1 - [MayaroE2_HUMAN]	1	1	B1B1B1		HCD	1	0	1	1	85	88	3.16	0	292.17	0	12	4	956800	2	1581.28	3161.56	-0.01	-3.23	36.05	5689	5689	MS2	15/52	15	52	29jan_CC_Luiza_E1E2_EndoH.raw
High	A	12	cDVHSHSNVAVLQEVSIEAEGR	1841	Unambiguous	Isoform of A1A1A2, MayaroE1 OS=Homo sapiens (Human) OX=9606 GN=A1 PE=1 SV=1 - [MayaroE1_HUMAN]	1	1	A1A1A1	C1(Carbamidomethyl)	HCD	1	0	1	1	164	181	5.19	0	462.1	0	19	33	422800	4	609.794	2436.15	0	-1.58	36.23	5724	5724	MS2	25/126	25	126	29jan_CC_Luiza_E1E2_EndoH.raw
High	A	12	cDVHSHSNVAVLQEVSIEAEGR	1841	Unambiguous	Isoform of A1A1A2, MayaroE1 OS=Homo sapiens (Human) OX=9606 GN=A1 PE=1 SV=1 - [MayaroE1_HUMAN]	1	1	A1A1A1	C1(Carbamidomethyl)	HCD	1	0	1	1	174	189	5.28	0	488.56	0	19	29	538500	4	609.794	2436.15	0	-1.18	36.26	5730	5730	MS2	24/126	24	126	29jan_CC_Luiza_E1E2_EndoH.raw
High	A	12	cDVHSHSNVAVLQEVSIEAEGR	1841	Unambiguous	Isoform of A1A1A2, MayaroE1 OS=Homo sapiens (Human) OX=9606 GN=A1 PE=1 SV=1 - [MayaroE1_HUMAN]	1	1	A1A1A1	C1(Carbamidomethyl)	HCD	1	0	1	1	103	133	4.5	0	723.44	0	6	90	109800	3	812.725	2436.16	0	1.03	36.34	5743	5743	MS2	24/84	24	84	29jan_CC_Luiza_E1E2_EndoH.raw
High	A	12	SVIHFSTASAAPSFIVSVcSSR	2730	Unambiguous	Isoform of A1A1A2, MayaroE1 OS=Homo sapiens (Human) OX=9606 GN=A1 PE=1 SV=1 - [MayaroE1_HUMAN]	1	1	A1A1A1	C19(Carbamidomethyl)	HCD	1	0	1	1	227	195	5.15	0	791.67	0	6	67	211900	3	770.724	2310.16	0	1.31	36.36	5748	5748	MS2	25/84	25	84	29jan_CC_Luiza_E1E2_EndoH.raw
High	A	12	cDVHSHSNVAVLQEVSIEAEGR	1841	Unambiguous	Isoform of A1A1A2, MayaroE1 OS=Homo sapiens (Human) OX=9606 GN=A1 PE=1 SV=1 - [MayaroE1_HUMAN]	1	1	A1A1A1	C1(Carbamidomethyl)	HCD	1	0	1	1	105	141	4.51	0	709.24	0	2	93	135300	3	812.724	2436.16	0	0.5	36.39	5752	5752	MS2	23/84	23	84	29jan_CC_Luiza_E1E2_EndoH.raw
High	A	12	SVIHFSTASAAPSFIVSVcSSR	2730	Unambiguous	Isoform of A1A1A2, MayaroE1 OS=Homo sapiens (Human) OX=9606 GN=A1 PE=1 SV=1 - [MayaroE1_HUMAN]	1	1	A1A1A1	C19(Carbamidomethyl)	HCD	1	0	1	1	155	130	5.49	0	728.74	0	3	60	248100	3	770.724	2310.16	0	1.55	36.4	5754	5754	MS2	24/84	24	84	29jan_CC_Luiza_E1E2_EndoH.raw
High	A	12	DGNASGTTLLEALDcILPPTRPTDKPLR	4175	Unambiguous	Elongation factor 1-alpha 1 OS=Homo sapiens (Human) OX=9606 GN=EEF1A1 PE=1 SV=1 - [EF1A1_HUMAN]|Putative elongation factor 1-alpha-like 3 OS=Homo sapiens (Human) OX=9606 GN=EEF1A1P5 PE=5 SV=1 - [EF1A3_HUMAN]|Isoform of P68104, Isoform 2 of Elongation factor 1-alpha 1 OS=Homo sapiens (Human) OX=9606 GN=EEF1A1 PE=1 SV=1 - [EF1A1-2_HUMAN]|Isoform of P68104, Elongation factor 1-alpha OS=Homo sapiens …	5	5	P68104;Q5VTE0;P68104-2;A0A087WV01;A0A087WVQ9	C15(Carbamidomethyl)	HCD	1	0	1	1	43	36	5.49	0	328.24	0	19	77	94640	4	756.149	3021.57	0	2.1	36.48	5768	5768	MS2	26/162	26	162	29jan_CC_Luiza_E1E2_EndoH.raw
High	A	12	IQFASQIGLTK	1783	Unambiguous	Isoform of B1B1B2, MayaroE2 OS=Homo sapiens (Human) OX=9606 GN=A1 PE=1 SV=1 - [MayaroE2_HUMAN]	1	1	B1B1B1		HCD	1	0	1	1	46	51	3.03	0	1004.06	0	62	127	127900	2	603.35	1205.69	0	3.33	36.49	5770	5770	MS2	18/20	18	20	29jan_CC_Luiza_E1E2_EndoH.raw
High	A	12	DGNASGTTLLEALDcILPPTRPTDKPLR	4175	Unambiguous	Elongation factor 1-alpha 1 OS=Homo sapiens (Human) OX=9606 GN=EEF1A1 PE=1 SV=1 - [EF1A1_HUMAN]|Putative elongation factor 1-alpha-like 3 OS=Homo sapiens (Human) OX=9606 GN=EEF1A1P5 PE=5 SV=1 - [EF1A3_HUMAN]|Isoform of P68104, Isoform 2 of Elongation factor 1-alpha 1 OS=Homo sapiens (Human) OX=9606 GN=EEF1A1 PE=1 SV=1 - [EF1A1-2_HUMAN]|Isoform of P68104, Elongation factor 1-alpha OS=Homo sapiens …	5	5	P68104;Q5VTE0;P68104-2;A0A087WV01;A0A087WVQ9	C15(Carbamidomethyl)	HCD	1	0	1	1	23	28	5.56	0	388.08	0	6	46	249600	4	756.148	3021.57	0	0.65	36.51	5773	5773	MS2	29/162	29	162	29jan_CC_Luiza_E1E2_EndoH.raw
High	A	12	IQFASQIGLTK	1783	Unambiguous	Isoform of B1B1B2, MayaroE2 OS=Homo sapiens (Human) OX=9606 GN=A1 PE=1 SV=1 - [MayaroE2_HUMAN]	1	1	B1B1B1		HCD	1	0	1	1	40	47	2.98	0	994.47	0	53	109	207000	2	603.35	1205.69	0	2.52	36.52	5776	5776	MS2	18/20	18	20	29jan_CC_Luiza_E1E2_EndoH.raw
High	A	12	WQFNSPFVPR	2372	Unambiguous	Isoform of B1B1B2, MayaroE2 OS=Homo sapiens (Human) OX=9606 GN=A1 PE=1 SV=1 - [MayaroE2_HUMAN]	1	1	B1B1B1		HCD	1	0	1	1	231	263	3.35	0	580.27	0	16	137	182300	2	639.326	1277.64	0	1.82	36.62	5792	5792	MS2	2021-12-18	12	18	29jan_CC_Luiza_E1E2_EndoH.raw
High	A	12	WQFNSPFVPR	2372	Unambiguous	Isoform of B1B1B2, MayaroE2 OS=Homo sapiens (Human) OX=9606 GN=A1 PE=1 SV=1 - [MayaroE2_HUMAN]	1	1	B1B1B1		HCD	1	0	1	1	228	256	3.38	0	575.55	0	12	154	144000	2	639.326	1277.64	0	1.72	36.66	5798	5798	MS2	2021-12-18	12	18	29jan_CC_Luiza_E1E2_EndoH.raw
High	A	12	cLTPYALTPGAVVPVTIGVLccAPK	4219	Unambiguous	Isoform of B1B1B2, MayaroE2 OS=Homo sapiens (Human) OX=9606 GN=A1 PE=1 SV=1 - [MayaroE2_HUMAN]	1	1	B1B1B1	C1(Carbamidomethyl); C21(Carbamidomethyl); C22(Carbamidomethyl)	HCD	1	0	1	1	65	30	3.36	0	390.25	0	9	57	178700	3	886.471	2657.4	0	3.96	36.69	5802	5802	MS2	19/96	19	96	29jan_CC_Luiza_E1E2_EndoH.raw
High	A	12	VHSSSEcAVTGTMGHFILAK	1312	Unambiguous	Isoform of B1B1B2, MayaroE2 OS=Homo sapiens (Human) OX=9606 GN=A1 PE=1 SV=1 - [MayaroE2_HUMAN]	1	1	B1B1B1	C7(Carbamidomethyl)	HCD	1	0	1	1	225	216	5.43	0	519.76	0	6	119	128700	4	533.763	2132.03	0	2.33	36.71	5806	5806	MS2	25/114	25	114	29jan_CC_Luiza_E1E2_EndoH.raw
High	A	12	cLTPYALTPGAVVPVTIGVLccAPK	4219	Unambiguous	Isoform of B1B1B2, MayaroE2 OS=Homo sapiens (Human) OX=9606 GN=A1 PE=1 SV=1 - [MayaroE2_HUMAN]	1	1	B1B1B1	C1(Carbamidomethyl); C21(Carbamidomethyl); C22(Carbamidomethyl)	HCD	1	0	1	1	54	32	4.28	0	682.59	0	3	24	570400	3	886.47	2657.39	0	2.86	36.73	5808	5808	MS2	25/96	25	96	29jan_CC_Luiza_E1E2_EndoH.raw
High	A	12	VHSSSEcAVTGTMGHFILAK	1312	Unambiguous	Isoform of B1B1B2, MayaroE2 OS=Homo sapiens (Human) OX=9606 GN=A1 PE=1 SV=1 - [MayaroE2_HUMAN]	1	1	B1B1B1	C7(Carbamidomethyl)	HCD	1	0	1	1	188	202	5.35	0	609.53	0	7	89	190000	4	533.763	2132.03	0	0.96	36.74	5811	5811	MS2	27/114	27	114	29jan_CC_Luiza_E1E2_EndoH.raw
High	A	12	MAVTFIGNSTAIQELFK	4232	Unambiguous	Tubulin beta chain OS=Homo sapiens (Human) OX=9606 GN=TUBB PE=1 SV=2 - [TBB5_HUMAN]|Isoform of P07437, Tubulin beta chain OS=Homo sapiens (Human) OX=9606 GN=TUBB PE=1 SV=1 - [Q5JP53_HUMAN]|Isoform of P07437, Tubulin beta chain OS=Homo sapiens (Human) OX=9606 GN=TUBB PE=1 SV=1 - [Q5ST81_HUMAN]	3	3	P07437;Q5JP53;Q5ST81		HCD	1	0	1	1	86	98	4.99	0	1292.6	0	79	114	83970	2	935.494	1869.98	0	1.68	36.78	5816	5816	MS2	20/32	20	32	29jan_CC_Luiza_E1E2_EndoH.raw
High	A	12	cLTPYALTPGAVVPVTIGVLccAPK	4219	Unambiguous	Isoform of B1B1B2, MayaroE2 OS=Homo sapiens (Human) OX=9606 GN=A1 PE=1 SV=1 - [MayaroE2_HUMAN]	1	1	B1B1B1	C1(Carbamidomethyl); C21(Carbamidomethyl); C22(Carbamidomethyl)	HCD	1	0	1	1	38	50	2.81	0	310.32	0	4	101	42390	2	1329.2	2657.39	0	-0.44	36.78	5817	5817	MS2	15/48	15	48	29jan_CC_Luiza_E1E2_EndoH.raw
High	A	12	cLTPYALTPGAVVPVTIGVLccAPK	4219	Unambiguous	Isoform of B1B1B2, MayaroE2 OS=Homo sapiens (Human) OX=9606 GN=A1 PE=1 SV=1 - [MayaroE2_HUMAN]	1	1	B1B1B1	C1(Carbamidomethyl); C21(Carbamidomethyl); C22(Carbamidomethyl)	HCD	1	0	1	1	35	39	2.69	0	271.8	0	4	85	66740	2	1329.2	2657.4	0.01	4.89	36.81	5821	5821	MS2	14/48	14	48	29jan_CC_Luiza_E1E2_EndoH.raw
High	A	12	FIFGPVSTAWTPFDTK	4112	Unambiguous	Isoform of A1A1A2, MayaroE1 OS=Homo sapiens (Human) OX=9606 GN=A1 PE=1 SV=1 - [MayaroE1_HUMAN]	1	1	A1A1A1		HCD	1	0	1	1	181	170	3.13	0	291.15	0	6	7	3136000	2	907.464	1813.92	0	2.17	36.84	5826	5826	MS2	2021-11-30	11	30	29jan_CC_Luiza_E1E2_EndoH.raw
High	A	12	FIFGPVSTAWTPFDTK	4112	Unambiguous	Isoform of A1A1A2, MayaroE1 OS=Homo sapiens (Human) OX=9606 GN=A1 PE=1 SV=1 - [MayaroE1_HUMAN]	1	1	A1A1A1		HCD	1	0	1	1	219	191	2.7	0	193.9	0	13	65	230000	3	605.312	1813.92	0	3.81	36.85	5827	5827	MS2	13/60	13	60	29jan_CC_Luiza_E1E2_EndoH.raw
High	A	12	FIFGPVSTAWTPFDTK	4112	Unambiguous	Isoform of A1A1A2, MayaroE1 OS=Homo sapiens (Human) OX=9606 GN=A1 PE=1 SV=1 - [MayaroE1_HUMAN]	1	1	A1A1A1		HCD	1	0	1	1	178	171	3.41	0	327.55	0	6	6	3507000	2	907.464	1813.92	0	2.44	36.87	5832	5832	MS2	2021-12-30	12	30	29jan_CC_Luiza_E1E2_EndoH.raw
High	A	12	EATLSLHPIHPTLLSYR	2055	Unambiguous	Isoform of B1B1B2, MayaroE2 OS=Homo sapiens (Human) OX=9606 GN=A1 PE=1 SV=1 - [MayaroE2_HUMAN]	1	1	B1B1B1		HCD	1	0	1	1	67	57	4.21	0	891.06	0	3	145	149100	4	487.773	1948.07	0	1.79	36.92	5839	5839	MS2	27/96	27	96	29jan_CC_Luiza_E1E2_EndoH.raw
High	A	12	AMNcAVGNIPVSMDIADSAFTR	2554	Unambiguous	Isoform of A1A1A2, MayaroE1 OS=Homo sapiens (Human) OX=9606 GN=A1 PE=1 SV=1 - [MayaroE1_HUMAN]	1	1	A1A1A1	C4(Carbamidomethyl)	HCD	1	0	1	1	210	217	3.56	0	403.07	0	25	133	52660	3	780.702	2340.09	0	5.44	36.93	5841	5841	MS2	19/84	19	84	29jan_CC_Luiza_E1E2_EndoH.raw
High	A	12	EATLSLHPIHPTLLSYR	2055	Unambiguous	Isoform of B1B1B2, MayaroE2 OS=Homo sapiens (Human) OX=9606 GN=A1 PE=1 SV=1 - [MayaroE2_HUMAN]	1	1	B1B1B1		HCD	1	0	1	1	77	68	4.51	0	1012.76	0	7	165	92300	4	487.773	1948.07	0	2.8	36.96	5845	5845	MS2	27/96	27	96	29jan_CC_Luiza_E1E2_EndoH.raw
High	A	12	VHSSSEcAVTGTMGHFILAK	1312	Unambiguous	Isoform of B1B1B2, MayaroE2 OS=Homo sapiens (Human) OX=9606 GN=A1 PE=1 SV=1 - [MayaroE2_HUMAN]	1	1	B1B1B1	C7(Carbamidomethyl)	HCD	1	0	1	1	155	151	6.66	0	1556	0	12	217	51350	3	711.351	2132.04	0	5.15	36.98	5848	5848	MS2	31/76	31	76	29jan_CC_Luiza_E1E2_EndoH.raw
High	A	12	VHSSSEcAVTGTmGHFILAK	1312	Unambiguous	Isoform of B1B1B2, MayaroE2 OS=Homo sapiens (Human) OX=9606 GN=A1 PE=1 SV=1 - [MayaroE2_HUMAN]	1	1	B1B1B1	C7(Carbamidomethyl); M13(Oxidation)	HCD	1	0	1	1	190	199	4.44	0	309.4	0	18	118	84010	4	537.76	2148.02	0	-0.66	37.05	5857	5857	MS2	22/114	22	114	29jan_CC_Luiza_E1E2_EndoH.raw
High	A	12	AMNcAVGNIPVSMDIADSAFTR	2554	Unambiguous	Isoform of A1A1A2, MayaroE1 OS=Homo sapiens (Human) OX=9606 GN=A1 PE=1 SV=1 - [MayaroE1_HUMAN]	1	1	A1A1A1	C4(Carbamidomethyl)	HCD	1	0	1	1	151	185	3.46	0	525.69	0	20	126	82350	3	780.699	2340.08	0	2.39	37.05	5858	5858	MS2	20/84	20	84	29jan_CC_Luiza_E1E2_EndoH.raw
High	A	12	cDVHSHSNVAVLQEVSIEAEGR	1841	Unambiguous	Isoform of A1A1A2, MayaroE1 OS=Homo sapiens (Human) OX=9606 GN=A1 PE=1 SV=1 - [MayaroE1_HUMAN]	1	1	A1A1A1	C1(Carbamidomethyl)	HCD	1	0	1	1	191	218	5.54	0	538.2	0	3	14	1160000	4	609.797	2436.17	0	3.93	37.27	5892	5892	MS2	25/126	25	126	29jan_CC_Luiza_E1E2_EndoH.raw
High	A	12	cDVHSHSNVAVLQEVSIEAEGR	1841	Unambiguous	Isoform of A1A1A2, MayaroE1 OS=Homo sapiens (Human) OX=9606 GN=A1 PE=1 SV=1 - [MayaroE1_HUMAN]	1	1	A1A1A1	C1(Carbamidomethyl)	HCD	1	0	1	1	199	221	5.77	0	584.33	0	2	17	1021000	4	609.798	2436.17	0	4.63	37.3	5898	5898	MS2	26/126	26	126	29jan_CC_Luiza_E1E2_EndoH.raw
High	A	12	cDVHSHSNVAVLQEVSIEAEGR	1841	Unambiguous	Isoform of A1A1A2, MayaroE1 OS=Homo sapiens (Human) OX=9606 GN=A1 PE=1 SV=1 - [MayaroE1_HUMAN]	1	1	A1A1A1	C1(Carbamidomethyl)	HCD	1	0	1	1	162	179	4.17	0	317.67	0	12	100	79060	3	812.726	2436.16	0	2.83	37.38	5910	5910	MS2	19/84	19	84	29jan_CC_Luiza_E1E2_EndoH.raw
High	A	12	SVIHFSTASAAPSFIVSVcSSR	2730	Unambiguous	Isoform of A1A1A2, MayaroE1 OS=Homo sapiens (Human) OX=9606 GN=A1 PE=1 SV=1 - [MayaroE1_HUMAN]	1	1	A1A1A1	C19(Carbamidomethyl)	HCD	1	0	1	1	184	182	5.83	0	637.97	0	6	52	229000	3	770.726	2310.16	0	3.37	37.43	5917	5917	MS2	23/84	23	84	29jan_CC_Luiza_E1E2_EndoH.raw
High	A	12	cDVHSHSNVAVLQEVSIEAEGR	1841	Unambiguous	Isoform of A1A1A2, MayaroE1 OS=Homo sapiens (Human) OX=9606 GN=A1 PE=1 SV=1 - [MayaroE1_HUMAN]	1	1	A1A1A1	C1(Carbamidomethyl)	HCD	1	0	1	1	108	112	3.64	0	418.84	0	9	93	107600	3	812.725	2436.16	0	1.63	37.44	5920	5920	MS2	21/84	21	84	29jan_CC_Luiza_E1E2_EndoH.raw
High	A	12	SVIHFSTASAAPSFIVSVcSSR	2730	Unambiguous	Isoform of A1A1A2, MayaroE1 OS=Homo sapiens (Human) OX=9606 GN=A1 PE=1 SV=1 - [MayaroE1_HUMAN]	1	1	A1A1A1	C19(Carbamidomethyl)	HCD	1	0	1	1	204	190	5.54	0	648.85	0	4	49	347100	3	770.726	2310.16	0	3.45	37.47	5923	5923	MS2	24/84	24	84	29jan_CC_Luiza_E1E2_EndoH.raw
High	A	12	NYSPYYNTIDDLKDQIVDLTVGNNK	4322	Unambiguous	Keratin, type I cytoskeletal 9 OS=Homo sapiens (Human) OX=9606 GN=KRT9 PE=1 SV=3 - [K1C9_HUMAN]	1	1	P35527		HCD	1	0	1	1	150	107	4.57	0	441.71	1	20	114	60190	3	968.145	2902.42	0	3.29	37.47	5925	5925	MS2	21/96	21	96	29jan_CC_Luiza_E1E2_EndoH.raw
High	A	12	NYSPYYNTIDDLKDQIVDLTVGNNK	4322	Unambiguous	Keratin, type I cytoskeletal 9 OS=Homo sapiens (Human) OX=9606 GN=KRT9 PE=1 SV=3 - [K1C9_HUMAN]	1	1	P35527		HCD	1	0	1	1	153	140	4.66	0	462.77	1	22	97	60390	3	968.143	2902.41	0	1.21	37.51	5931	5931	MS2	21/96	21	96	29jan_CC_Luiza_E1E2_EndoH.raw
High	A	12	IQFASQIGLTK	1783	Unambiguous	Isoform of B1B1B2, MayaroE2 OS=Homo sapiens (Human) OX=9606 GN=A1 PE=1 SV=1 - [MayaroE2_HUMAN]	1	1	B1B1B1		HCD	1	0	1	1	51	62	3.09	0	892.45	0	51	152	155000	2	603.351	1205.69	0	4.95	37.55	5937	5937	MS2	17/20	17	20	29jan_CC_Luiza_E1E2_EndoH.raw
High	A	12	IQFASQIGLTK	1783	Unambiguous	Isoform of B1B1B2, MayaroE2 OS=Homo sapiens (Human) OX=9606 GN=A1 PE=1 SV=1 - [MayaroE2_HUMAN]	1	1	B1B1B1		HCD	1	0	1	1	58	68	2.8	0	657.89	0	57	147	136200	2	603.351	1205.7	0	5.26	37.58	5942	5942	MS2	14/20	14	20	29jan_CC_Luiza_E1E2_EndoH.raw
High	A	12	FTVRPHHGIELPcTTYQLTTAETSEEIDMHMPPDIPDR	2225	Unambiguous	Isoform of B1B1B2, MayaroE2 OS=Homo sapiens (Human) OX=9606 GN=A1 PE=1 SV=1 - [MayaroE2_HUMAN]	1	1	B1B1B1	C13(Carbamidomethyl)	HCD	1	0	1	1	201	100	3.65	0	63.52	0	10	64	34080	5	887.827	4435.11	0.01	6.43	37.68	5958	5958	MS2	16/296	16	296	29jan_CC_Luiza_E1E2_EndoH.raw
High	A	12	WQFNSPFVPR	2372	Unambiguous	Isoform of B1B1B2, MayaroE2 OS=Homo sapiens (Human) OX=9606 GN=A1 PE=1 SV=1 - [MayaroE2_HUMAN]	1	1	B1B1B1		HCD	1	0	1	1	238	264	3.39	0	604.41	0	8	171	151600	2	639.326	1277.64	0	1.72	37.71	5962	5962	MS2	2021-12-18	12	18	29jan_CC_Luiza_E1E2_EndoH.raw
High	A	12	LISQIVSSITASLR	4344	Unambiguous	Isoform of P68366, Isoform 2 of Tubulin alpha-4A chain OS=Homo sapiens (Human) OX=9606 GN=TUBA4A PE=1 SV=1 - [TBA4A-2_HUMAN]|Isoform of Q9NY65, Tubulin alpha chain (Fragment) OS=Homo sapiens (Human) OX=9606 GN=TUBA8 PE=1 SV=1 - [C9J2C0_HUMAN]|Isoform of P68366, Tubulin domain-containing protein (Fragment) OS=Homo sapiens (Human) OX=9606 GN=TUBA4A PE=1 SV=1 - [C9JDS9_HUMAN]|Isoform of Q9BQE3, Tubu…	12	12	P68366-2;C9J2C0;C9JDS9;F5H5D3;P68363;P68366;Q9BQE3;Q9H853;Q9NY65;Q9NY65-2;P68363-2;F8VVB9		HCD	1	0	1	1	20	27	3.34	0	463	0	0	99	318100	3	496.632	1487.88	0	2.2	37.73	5965	5965	MS2	18/52	18	52	29jan_CC_Luiza_E1E2_EndoH.raw
High	A	12	LISQIVSSITASLR	4344	Unambiguous	Isoform of P68366, Isoform 2 of Tubulin alpha-4A chain OS=Homo sapiens (Human) OX=9606 GN=TUBA4A PE=1 SV=1 - [TBA4A-2_HUMAN]|Isoform of Q9NY65, Tubulin alpha chain (Fragment) OS=Homo sapiens (Human) OX=9606 GN=TUBA8 PE=1 SV=1 - [C9J2C0_HUMAN]|Isoform of P68366, Tubulin domain-containing protein (Fragment) OS=Homo sapiens (Human) OX=9606 GN=TUBA4A PE=1 SV=1 - [C9JDS9_HUMAN]|Isoform of Q9BQE3, Tubu…	12	12	P68366-2;C9J2C0;C9JDS9;F5H5D3;P68363;P68366;Q9BQE3;Q9H853;Q9NY65;Q9NY65-2;P68363-2;F8VVB9		HCD	1	0	1	1	10	18	3.79	0	900.25	0	15	88	237000	2	744.446	1487.88	0	3.67	37.74	5966	5966	MS2	16/26	16	26	29jan_CC_Luiza_E1E2_EndoH.raw
High	A	12	LISQIVSSITASLR	4344	Unambiguous	Isoform of P68366, Isoform 2 of Tubulin alpha-4A chain OS=Homo sapiens (Human) OX=9606 GN=TUBA4A PE=1 SV=1 - [TBA4A-2_HUMAN]|Isoform of Q9NY65, Tubulin alpha chain (Fragment) OS=Homo sapiens (Human) OX=9606 GN=TUBA8 PE=1 SV=1 - [C9J2C0_HUMAN]|Isoform of P68366, Tubulin domain-containing protein (Fragment) OS=Homo sapiens (Human) OX=9606 GN=TUBA4A PE=1 SV=1 - [C9JDS9_HUMAN]|Isoform of Q9BQE3, Tubu…	12	12	P68366-2;C9J2C0;C9JDS9;F5H5D3;P68363;P68366;Q9BQE3;Q9H853;Q9NY65;Q9NY65-2;P68363-2;F8VVB9		HCD	1	0	1	1	19	29	3.92	0	471.5	0	4	132	216000	3	496.632	1487.88	0	1.22	37.77	5972	5972	MS2	18/52	18	52	29jan_CC_Luiza_E1E2_EndoH.raw
High	A	12	LISQIVSSITASLR	4344	Unambiguous	Isoform of P68366, Isoform 2 of Tubulin alpha-4A chain OS=Homo sapiens (Human) OX=9606 GN=TUBA4A PE=1 SV=1 - [TBA4A-2_HUMAN]|Isoform of Q9NY65, Tubulin alpha chain (Fragment) OS=Homo sapiens (Human) OX=9606 GN=TUBA8 PE=1 SV=1 - [C9J2C0_HUMAN]|Isoform of P68366, Tubulin domain-containing protein (Fragment) OS=Homo sapiens (Human) OX=9606 GN=TUBA4A PE=1 SV=1 - [C9JDS9_HUMAN]|Isoform of Q9BQE3, Tubu…	12	12	P68366-2;C9J2C0;C9JDS9;F5H5D3;P68363;P68366;Q9BQE3;Q9H853;Q9NY65;Q9NY65-2;P68363-2;F8VVB9		HCD	1	0	1	1	7	19	4.48	0	1237.12	0	63	121	149000	2	744.446	1487.88	0	3.34	37.78	5973	5973	MS2	18/26	18	26	29jan_CC_Luiza_E1E2_EndoH.raw
High	A	12	FTVRPHHGIELPcTTYQLTTAETSEEIDMHMPPDIPDR	2225	Unambiguous	Isoform of B1B1B2, MayaroE2 OS=Homo sapiens (Human) OX=9606 GN=A1 PE=1 SV=1 - [MayaroE2_HUMAN]	1	1	B1B1B1	C13(Carbamidomethyl)	HCD	1	0	1	1	196	151	4.08	0	89.1	0	14	80	32000	5	887.825	4435.1	0	3.95	37.78	5974	5974	MS2	17/296	17	296	29jan_CC_Luiza_E1E2_EndoH.raw
High	A	12	WQFNSPFVPR	2372	Unambiguous	Isoform of B1B1B2, MayaroE2 OS=Homo sapiens (Human) OX=9606 GN=A1 PE=1 SV=1 - [MayaroE2_HUMAN]	1	1	B1B1B1		HCD	1	0	1	1	229	258	3.15	0	539.98	0	9	231	111100	2	639.326	1277.65	0	2.01	37.82	5979	5979	MS2	2021-12-18	12	18	29jan_CC_Luiza_E1E2_EndoH.raw
High	A	12	VHSSSEcAVTGTMGHFILAK	1312	Unambiguous	Isoform of B1B1B2, MayaroE2 OS=Homo sapiens (Human) OX=9606 GN=A1 PE=1 SV=1 - [MayaroE2_HUMAN]	1	1	B1B1B1	C7(Carbamidomethyl)	HCD	1	0	1	1	204	216	5.41	0	489.82	0	3	112	156000	4	533.763	2132.03	0	1.07	37.88	5989	5989	MS2	25/114	25	114	29jan_CC_Luiza_E1E2_EndoH.raw
High	A	12	FIFGPVSTAWTPFDTK	4112	Unambiguous	Isoform of A1A1A2, MayaroE1 OS=Homo sapiens (Human) OX=9606 GN=A1 PE=1 SV=1 - [MayaroE1_HUMAN]	1	1	A1A1A1		HCD	1	0	1	1	155	142	3.19	0	325.17	0	5	24	852300	2	907.465	1813.92	0	3.79	37.91	5994	5994	MS2	2021-12-30	12	30	29jan_CC_Luiza_E1E2_EndoH.raw
High	A	12	VHSSSEcAVTGTMGHFILAK	1312	Unambiguous	Isoform of B1B1B2, MayaroE2 OS=Homo sapiens (Human) OX=9606 GN=A1 PE=1 SV=1 - [MayaroE2_HUMAN]	1	1	B1B1B1	C7(Carbamidomethyl)	HCD	1	0	1	1	219	229	5.69	0	722.32	0	5	110	138500	4	533.762	2132.03	0	0.39	37.92	5995	5995	MS2	28/114	28	114	29jan_CC_Luiza_E1E2_EndoH.raw
High	A	12	VHSSSEcAVTGTmGHFILAK	1312	Unambiguous	Isoform of B1B1B2, MayaroE2 OS=Homo sapiens (Human) OX=9606 GN=A1 PE=1 SV=1 - [MayaroE2_HUMAN]	1	1	B1B1B1	C7(Carbamidomethyl); M13(Oxidation)	HCD	1	0	1	1	238	235	4.33	0	268.77	0	22	129	86300	4	537.761	2148.02	0	0.02	37.94	5998	5998	MS2	20/114	20	114	29jan_CC_Luiza_E1E2_EndoH.raw
High	A	12	FIFGPVSTAWTPFDTK	4112	Unambiguous	Isoform of A1A1A2, MayaroE1 OS=Homo sapiens (Human) OX=9606 GN=A1 PE=1 SV=1 - [MayaroE1_HUMAN]	1	1	A1A1A1		HCD	1	0	1	1	169	164	3.51	0	389.69	0	5	20	1207000	2	907.466	1813.92	0	4.53	37.95	6000	6000	MS2	13/30	13	30	29jan_CC_Luiza_E1E2_EndoH.raw
High	A	12	FIFGPVSTAWTPFDTK	4112	Unambiguous	Isoform of A1A1A2, MayaroE1 OS=Homo sapiens (Human) OX=9606 GN=A1 PE=1 SV=1 - [MayaroE1_HUMAN]	1	1	A1A1A1		HCD	1	0	1	1	181	161	2.17	0	226.56	0	8	25	1298000	2	907.465	1813.92	0	4.12	38	6007	6007	MS2	2021-10-30	10	30	29jan_CC_Luiza_E1E2_EndoH.raw
High	A	12	EATLSLHPIHPTLLSYR	2055	Unambiguous	Isoform of B1B1B2, MayaroE2 OS=Homo sapiens (Human) OX=9606 GN=A1 PE=1 SV=1 - [MayaroE2_HUMAN]	1	1	B1B1B1		HCD	1	0	1	1	73	64	4.1	0	861.52	0	1	170	103100	4	487.772	1948.07	0	0.35	38.04	6015	6015	MS2	24/96	24	96	29jan_CC_Luiza_E1E2_EndoH.raw
High	A	12	EATLSLHPIHPTLLSYR	2055	Unambiguous	Isoform of B1B1B2, MayaroE2 OS=Homo sapiens (Human) OX=9606 GN=A1 PE=1 SV=1 - [MayaroE2_HUMAN]	1	1	B1B1B1		HCD	1	0	1	1	69	60	4.07	0	727.41	0	3	154	107300	4	487.772	1948.07	0	0.16	38.1	6024	6024	MS2	24/96	24	96	29jan_CC_Luiza_E1E2_EndoH.raw
High	A	12	VHSSSEcAVTGTmGHFILAK	1312	Unambiguous	Isoform of B1B1B2, MayaroE2 OS=Homo sapiens (Human) OX=9606 GN=A1 PE=1 SV=1 - [MayaroE2_HUMAN]	1	1	B1B1B1	C7(Carbamidomethyl); M13(Oxidation)	HCD	1	0	1	1	204	211	4.1	0	377.53	0	21	168	81770	4	537.761	2148.02	0	-0.43	38.13	6028	6028	MS2	24/114	24	114	29jan_CC_Luiza_E1E2_EndoH.raw
High	A	12	EPVFDEQWITTQTEVTIPVPVEGVEYR	4139	Unambiguous	Isoform of B1B1B2, MayaroE2 OS=Homo sapiens (Human) OX=9606 GN=A1 PE=1 SV=1 - [MayaroE2_HUMAN]	1	1	B1B1B1		HCD	1	0	1	1	38	29	2.74	0	49.25	0	3	20	438800	3	1054.53	3161.58	0	3.12	38.18	6036	6036	MS2	12/104	12	104	29jan_CC_Luiza_E1E2_EndoH.raw
High	A	12	ISGWTQALPDMVVSHLFGK	4416	Unambiguous	Protein NDRG1 OS=Homo sapiens (Human) OX=9606 GN=NDRG1 PE=1 SV=1 - [NDRG1_HUMAN]|Isoform of Q92597, Isoform 2 of Protein NDRG1 OS=Homo sapiens (Human) OX=9606 GN=NDRG1 PE=1 SV=1 - [NDRG1-2_HUMAN]|Isoform of Q92597, Isoform 3 of Protein NDRG1 OS=Homo sapiens (Human) OX=9606 GN=NDRG1 PE=1 SV=1 - [NDRG1-3_HUMAN]	3	3	Q92597;Q92597-2;Q92597-3		HCD	1	0	1	1	135	120	5.1	0	776.54	0	36	136	66330	3	696.033	2086.08	0	2.5	38.24	6046	6046	MS2	26/72	26	72	29jan_CC_Luiza_E1E2_EndoH.raw
High	A	12	FTVRPHHGIELPcTTYQLTTAETSEEIDMHMPPDIPDR	2225	Unambiguous	Isoform of B1B1B2, MayaroE2 OS=Homo sapiens (Human) OX=9606 GN=A1 PE=1 SV=1 - [MayaroE2_HUMAN]	1	1	B1B1B1	C13(Carbamidomethyl)	HCD	1	0	1	1	423	326	4.8	0	162.73	0	25	129	27760	6	740.021	4435.09	0	2.06	38.28	6052	6052	MS2	24/370	24	370	29jan_CC_Luiza_E1E2_EndoH.raw
High	A	12	VHSSSEcAVTGTMGHFILAK	1312	Unambiguous	Isoform of B1B1B2, MayaroE2 OS=Homo sapiens (Human) OX=9606 GN=A1 PE=1 SV=1 - [MayaroE2_HUMAN]	1	1	B1B1B1	C7(Carbamidomethyl)	HCD	1	0	1	1	156	172	7.44	0	1794.25	0	9	140	102800	3	711.349	2132.03	0	2.48	38.31	6057	6057	MS2	33/76	33	76	29jan_CC_Luiza_E1E2_EndoH.raw
High	A	12	cDVHSHSNVAVLQEVSIEAEGR	1841	Unambiguous	Isoform of A1A1A2, MayaroE1 OS=Homo sapiens (Human) OX=9606 GN=A1 PE=1 SV=1 - [MayaroE1_HUMAN]	1	1	A1A1A1	C1(Carbamidomethyl)	HCD	1	0	1	1	213	233	5.7	0	595.24	0	3	11	1500000	4	609.797	2436.17	0	3.73	38.34	6061	6061	MS2	26/126	26	126	29jan_CC_Luiza_E1E2_EndoH.raw
High	A	12	cDVHSHSNVAVLQEVSIEAEGR	1841	Unambiguous	Isoform of A1A1A2, MayaroE1 OS=Homo sapiens (Human) OX=9606 GN=A1 PE=1 SV=1 - [MayaroE1_HUMAN]	1	1	A1A1A1	C1(Carbamidomethyl)	HCD	1	0	1	1	206	228	5.56	0	442.27	0	3	12	1433000	4	609.797	2436.17	0	3.63	38.37	6067	6067	MS2	23/126	23	126	29jan_CC_Luiza_E1E2_EndoH.raw
High	A	12	cDVHSHSNVAVLQEVSIEAEGR	1841	Unambiguous	Isoform of A1A1A2, MayaroE1 OS=Homo sapiens (Human) OX=9606 GN=A1 PE=1 SV=1 - [MayaroE1_HUMAN]	1	1	A1A1A1	C1(Carbamidomethyl)	HCD	1	0	1	1	116	125	4.28	0	435.42	0	9	87	117500	3	812.726	2436.16	0	2.76	38.44	6078	6078	MS2	21/84	21	84	29jan_CC_Luiza_E1E2_EndoH.raw
High	A	12	VHSSSEcAVTGTMGHFILAK	1312	Unambiguous	Isoform of B1B1B2, MayaroE2 OS=Homo sapiens (Human) OX=9606 GN=A1 PE=1 SV=1 - [MayaroE2_HUMAN]	1	1	B1B1B1	C7(Carbamidomethyl)	HCD	1	0	1	1	146	141	7.21	0	1483.68	0	9	213	48270	3	711.351	2132.04	0	5.23	38.46	6082	6082	MS2	31/76	31	76	29jan_CC_Luiza_E1E2_EndoH.raw
High	A	12	SVIHFSTASAAPSFIVSVcSSR	2730	Unambiguous	Isoform of A1A1A2, MayaroE1 OS=Homo sapiens (Human) OX=9606 GN=A1 PE=1 SV=1 - [MayaroE1_HUMAN]	1	1	A1A1A1	C19(Carbamidomethyl)	HCD	1	0	1	1	217	192	5.68	0	825.88	0	3	32	515900	3	770.724	2310.16	0	1.78	38.48	6084	6084	MS2	26/84	26	84	29jan_CC_Luiza_E1E2_EndoH.raw
High	A	12	cDVHSHSNVAVLQEVSIEAEGR	1841	Unambiguous	Isoform of A1A1A2, MayaroE1 OS=Homo sapiens (Human) OX=9606 GN=A1 PE=1 SV=1 - [MayaroE1_HUMAN]	1	1	A1A1A1	C1(Carbamidomethyl)	HCD	1	0	1	1	103	113	4.32	0	605.09	0	6	52	239600	3	812.725	2436.16	0	0.8	38.5	6088	6088	MS2	23/84	23	84	29jan_CC_Luiza_E1E2_EndoH.raw
High	A	12	SVIHFSTASAAPSFIVSVcSSR	2730	Unambiguous	Isoform of A1A1A2, MayaroE1 OS=Homo sapiens (Human) OX=9606 GN=A1 PE=1 SV=1 - [MayaroE1_HUMAN]	1	1	A1A1A1	C19(Carbamidomethyl)	HCD	1	0	1	1	204	196	5.6	0	704.39	0	4	43	407900	3	770.726	2310.16	0	3.29	38.53	6092	6092	MS2	24/84	24	84	29jan_CC_Luiza_E1E2_EndoH.raw
High	A	12	IQFASQIGLTK	1783	Unambiguous	Isoform of B1B1B2, MayaroE2 OS=Homo sapiens (Human) OX=9606 GN=A1 PE=1 SV=1 - [MayaroE2_HUMAN]	1	1	B1B1B1		HCD	1	0	1	1	50	60	2.92	0	705.62	0	52	95	185000	2	603.349	1205.69	0	0.8	38.61	6105	6105	MS2	15/20	15	20	29jan_CC_Luiza_E1E2_EndoH.raw
High	A	12	IQFASQIGLTK	1783	Unambiguous	Isoform of B1B1B2, MayaroE2 OS=Homo sapiens (Human) OX=9606 GN=A1 PE=1 SV=1 - [MayaroE2_HUMAN]	1	1	B1B1B1		HCD	1	0	1	1	50	57	2.91	0	712.58	0	49	88	224700	2	603.347	1205.69	0	-1.33	38.64	6112	6112	MS2	15/20	15	20	29jan_CC_Luiza_E1E2_EndoH.raw
High	A	12	LTDAPIISELLcTVSTcTHSSDFGGVAVLSYK	4503	Unambiguous	Isoform of A1A1A2, MayaroE1 OS=Homo sapiens (Human) OX=9606 GN=A1 PE=1 SV=1 - [MayaroE1_HUMAN]	1	1	A1A1A1	C12(Carbamidomethyl); C17(Carbamidomethyl)	HCD	1	0	1	1	61	85	3.77	0	237.73	0	3	43	120000	3	1147.91	3441.71	0.01	4.57	38.76	6132	6132	MS2	18/124	18	124	29jan_CC_Luiza_E1E2_EndoH.raw
High	A	12	LTDAPIISELLcTVSTcTHSSDFGGVAVLSYK	4503	Unambiguous	Isoform of A1A1A2, MayaroE1 OS=Homo sapiens (Human) OX=9606 GN=A1 PE=1 SV=1 - [MayaroE1_HUMAN]	1	1	A1A1A1	C12(Carbamidomethyl); C17(Carbamidomethyl)	HCD	1	0	1	1	46	69	3.89	0	212.48	0	5	21	245400	3	1147.91	3441.7	0	3.4	38.8	6139	6139	MS2	17/124	17	124	29jan_CC_Luiza_E1E2_EndoH.raw
High	A	12	LTDAPIISELLcTVSTcTHSSDFGGVAVLSYK	4503	Unambiguous	Isoform of A1A1A2, MayaroE1 OS=Homo sapiens (Human) OX=9606 GN=A1 PE=1 SV=1 - [MayaroE1_HUMAN]	1	1	A1A1A1	C12(Carbamidomethyl); C17(Carbamidomethyl)	HCD	1	0	1	1	64	85	5.33	0	229.71	0	8	61	95130	4	861.181	3441.7	0	2.92	38.81	6141	6141	MS2	22/186	22	186	29jan_CC_Luiza_E1E2_EndoH.raw
High	A	12	LTDAPIISELLcTVSTcTHSSDFGGVAVLSYK	4503	Unambiguous	Isoform of A1A1A2, MayaroE1 OS=Homo sapiens (Human) OX=9606 GN=A1 PE=1 SV=1 - [MayaroE1_HUMAN]	1	1	A1A1A1	C12(Carbamidomethyl); C17(Carbamidomethyl)	HCD	1	0	1	1	51	76	4.95	0	291.18	0	5	47	123400	4	861.181	3441.7	0	3.34	38.84	6146	6146	MS2	24/186	24	186	29jan_CC_Luiza_E1E2_EndoH.raw
High	A	12	SGNTFRPEVHLLPPPSEELALNELVTLTcLAR	4511	Unambiguous	Immunoglobulin heavy constant alpha 1 OS=Homo sapiens (Human) OX=9606 GN=IGHA1 PE=1 SV=2 - [IGHA1_HUMAN]|Isoform of P01877, Immunoglobulin heavy constant alpha 2 (Fragment) OS=Homo sapiens (Human) OX=9606 GN=IGHA2 PE=1 SV=1 - [A0A0G2JMB2_HUMAN]|Immunoglobulin heavy constant alpha 2 OS=Homo sapiens (Human) OX=9606 GN=IGHA2 PE=1 SV=4 - [IGHA2_HUMAN]|Isoform of P01876, Immunoglobulin heavy constant …	5	5	P01876;A0A0G2JMB2;P01877;A0A286YEY1;A0A286YEY5	C29(Carbamidomethyl)	HCD	1	0	1	1	41	40	3.62	0	132.54	0	24	53	85670	4	894.227	3573.89	0	3.73	38.91	6157	6157	MS2	18/186	18	186	29jan_CC_Luiza_E1E2_EndoH.raw
High	A	12	SGNTFRPEVHLLPPPSEELALNELVTLTcLAR	4511	Unambiguous	Immunoglobulin heavy constant alpha 1 OS=Homo sapiens (Human) OX=9606 GN=IGHA1 PE=1 SV=2 - [IGHA1_HUMAN]|Isoform of P01877, Immunoglobulin heavy constant alpha 2 (Fragment) OS=Homo sapiens (Human) OX=9606 GN=IGHA2 PE=1 SV=1 - [A0A0G2JMB2_HUMAN]|Immunoglobulin heavy constant alpha 2 OS=Homo sapiens (Human) OX=9606 GN=IGHA2 PE=1 SV=4 - [IGHA2_HUMAN]|Isoform of P01876, Immunoglobulin heavy constant …	5	5	P01876;A0A0G2JMB2;P01877;A0A286YEY1;A0A286YEY5	C29(Carbamidomethyl)	HCD	1	0	1	1	30	33	3.56	0	158.05	0	26	59	98440	4	894.229	3573.89	0	5.43	38.94	6163	6163	MS2	20/186	20	186	29jan_CC_Luiza_E1E2_EndoH.raw
High	A	12	VHSSSEcAVTGTMGHFILAK	1312	Unambiguous	Isoform of B1B1B2, MayaroE2 OS=Homo sapiens (Human) OX=9606 GN=A1 PE=1 SV=1 - [MayaroE2_HUMAN]	1	1	B1B1B1	C7(Carbamidomethyl)	HCD	1	0	1	1	184	198	5.58	0	621.25	0	3	128	125400	4	533.764	2132.03	0	2.91	38.95	6165	6165	MS2	26/114	26	114	29jan_CC_Luiza_E1E2_EndoH.raw
High	A	12	WQFNSPFVPR	2372	Unambiguous	Isoform of B1B1B2, MayaroE2 OS=Homo sapiens (Human) OX=9606 GN=A1 PE=1 SV=1 - [MayaroE2_HUMAN]	1	1	B1B1B1		HCD	1	0	1	1	229	259	3.44	0	601.01	0	6	203	117700	2	639.326	1277.64	0	1.72	38.96	6166	6166	MS2	2021-12-18	12	18	29jan_CC_Luiza_E1E2_EndoH.raw
High	A	12	FIFGPVSTAWTPFDTK	4112	Unambiguous	Isoform of A1A1A2, MayaroE1 OS=Homo sapiens (Human) OX=9606 GN=A1 PE=1 SV=1 - [MayaroE1_HUMAN]	1	1	A1A1A1		HCD	1	0	1	1	152	156	3.22	0	382.46	0	8	56	410100	2	907.466	1813.93	0	5.13	38.97	6168	6168	MS2	13/30	13	30	29jan_CC_Luiza_E1E2_EndoH.raw
High	A	12	WQFNSPFVPR	2372	Unambiguous	Isoform of B1B1B2, MayaroE2 OS=Homo sapiens (Human) OX=9606 GN=A1 PE=1 SV=1 - [MayaroE2_HUMAN]	1	1	B1B1B1		HCD	1	0	1	1	230	255	3.41	0	537.83	0	10	234	116400	2	639.327	1277.65	0	3.16	38.99	6171	6171	MS2	2021-12-18	12	18	29jan_CC_Luiza_E1E2_EndoH.raw
High	A	12	FIFGPVSTAWTPFDTK	4112	Unambiguous	Isoform of A1A1A2, MayaroE1 OS=Homo sapiens (Human) OX=9606 GN=A1 PE=1 SV=1 - [MayaroE1_HUMAN]	1	1	A1A1A1		HCD	1	0	1	1	177	179	2.42	0	336.98	0	13	46	404500	2	907.466	1813.92	0	4.86	39.01	6174	6174	MS2	2021-12-30	12	30	29jan_CC_Luiza_E1E2_EndoH.raw
High	A	12	VHSSSEcAVTGTMGHFILAK	1312	Unambiguous	Isoform of B1B1B2, MayaroE2 OS=Homo sapiens (Human) OX=9606 GN=A1 PE=1 SV=1 - [MayaroE2_HUMAN]	1	1	B1B1B1	C7(Carbamidomethyl)	HCD	1	0	1	1	226	238	4.82	0	603.44	0	10	139	107200	4	533.764	2132.03	0	3.37	39.04	6178	6178	MS2	26/114	26	114	29jan_CC_Luiza_E1E2_EndoH.raw
High	A	12	LTDAPIISELLcTVSTcTHSSDFGGVAVLSYKVEK	4529	Unambiguous	Isoform of A1A1A2, MayaroE1 OS=Homo sapiens (Human) OX=9606 GN=A1 PE=1 SV=1 - [MayaroE1_HUMAN]	1	1	A1A1A1	C12(Carbamidomethyl); C17(Carbamidomethyl)	HCD	1	0	1	1	91	75	5.52	0	70.04	1	8	72	45010	4	950.235	3797.92	0	5.17	39.06	6181	6181	MS2	15/204	15	204	29jan_CC_Luiza_E1E2_EndoH.raw
High	A	12	LTDAPIISELLcTVSTcTHSSDFGGVAVLSYKVEK	4529	Unambiguous	Isoform of A1A1A2, MayaroE1 OS=Homo sapiens (Human) OX=9606 GN=A1 PE=1 SV=1 - [MayaroE1_HUMAN]	1	1	A1A1A1	C12(Carbamidomethyl); C17(Carbamidomethyl)	HCD	1	0	1	1	91	78	5.38	0	86.47	1	4	33	166800	4	950.235	3797.92	0	5.23	39.09	6186	6186	MS2	17/204	17	204	29jan_CC_Luiza_E1E2_EndoH.raw
High	A	12	FGVEQDVDmVFASFIR	4547	Unambiguous	Isoform of P14618, Pyruvate kinase OS=Homo sapiens (Human) OX=9606 GN=PKM PE=1 SV=1 - [H3BQ34_HUMAN]|Isoform of P14618, Pyruvate kinase (Fragment) OS=Homo sapiens (Human) OX=9606 GN=PKM PE=1 SV=1 - [H3BTN5_HUMAN]|Pyruvate kinase PKM OS=Homo sapiens (Human) OX=9606 GN=PKM PE=1 SV=4 - [KPYM_HUMAN]|Isoform of P14618, Isoform M1 of Pyruvate kinase PKM OS=Homo sapiens (Human) OX=9606 GN=PKM PE=1 SV=4 …	7	7	H3BQ34;H3BTN5;P14618;P14618-2;P14618-3;B4DNK4;H3BR70	M9(Oxidation)	HCD	1	0	1	1	153	159	3.83	0	538.37	0	6	124	152800	3	625.971	1875.9	0	1.25	39.36	6231	6231	MS2	20/60	20	60	29jan_CC_Luiza_E1E2_EndoH.raw
High	A	12	cDVHSHSNVAVLQEVSIEAEGR	1841	Unambiguous	Isoform of A1A1A2, MayaroE1 OS=Homo sapiens (Human) OX=9606 GN=A1 PE=1 SV=1 - [MayaroE1_HUMAN]	1	1	A1A1A1	C1(Carbamidomethyl)	HCD	1	0	1	1	196	225	5.41	0	453.53	0	8	12	1289000	4	609.797	2436.16	0	3.03	39.38	6234	6234	MS2	23/126	23	126	29jan_CC_Luiza_E1E2_EndoH.raw
High	A	12	cDVHSHSNVAVLQEVSIEAEGR	1841	Unambiguous	Isoform of A1A1A2, MayaroE1 OS=Homo sapiens (Human) OX=9606 GN=A1 PE=1 SV=1 - [MayaroE1_HUMAN]	1	1	A1A1A1	C1(Carbamidomethyl)	HCD	1	0	1	1	164	199	4.73	0	483.1	0	7	8	1936000	4	609.795	2436.16	0	0.22	39.41	6240	6240	MS2	24/126	24	126	29jan_CC_Luiza_E1E2_EndoH.raw
High	A	12	cDVHSHSNVAVLQEVSIEAEGR	1841	Unambiguous	Isoform of A1A1A2, MayaroE1 OS=Homo sapiens (Human) OX=9606 GN=A1 PE=1 SV=1 - [MayaroE1_HUMAN]	1	1	A1A1A1	C1(Carbamidomethyl)	HCD	1	0	1	1	112	125	4.72	0	562.43	0	8	74	171100	3	812.727	2436.17	0	3.81	39.53	6259	6259	MS2	22/84	22	84	29jan_CC_Luiza_E1E2_EndoH.raw
High	A	12	SVIHFSTASAAPSFIVSVcSSR	2730	Unambiguous	Isoform of A1A1A2, MayaroE1 OS=Homo sapiens (Human) OX=9606 GN=A1 PE=1 SV=1 - [MayaroE1_HUMAN]	1	1	A1A1A1	C19(Carbamidomethyl)	HCD	1	0	1	1	151	135	5.9	0	716.19	0	3	52	323000	3	770.727	2310.17	0	4.64	39.57	6266	6266	MS2	24/84	24	84	29jan_CC_Luiza_E1E2_EndoH.raw
High	A	12	cDVHSHSNVAVLQEVSIEAEGR	1841	Unambiguous	Isoform of A1A1A2, MayaroE1 OS=Homo sapiens (Human) OX=9606 GN=A1 PE=1 SV=1 - [MayaroE1_HUMAN]	1	1	A1A1A1	C1(Carbamidomethyl)	HCD	1	0	1	1	105	120	4.95	0	505.65	0	6	72	181000	3	812.727	2436.17	0	4.19	39.57	6267	6267	MS2	21/84	21	84	29jan_CC_Luiza_E1E2_EndoH.raw
High	A	12	SVIHFSTASAAPSFIVSVcSSR	2730	Unambiguous	Isoform of A1A1A2, MayaroE1 OS=Homo sapiens (Human) OX=9606 GN=A1 PE=1 SV=1 - [MayaroE1_HUMAN]	1	1	A1A1A1	C19(Carbamidomethyl)	HCD	1	0	1	1	187	192	5.53	0	776.84	0	3	44	373900	3	770.727	2310.17	0	4.72	39.6	6272	6272	MS2	25/84	25	84	29jan_CC_Luiza_E1E2_EndoH.raw
High	A	12	LTDAPIISELLcTVSTcTHSSDFGGVAVLSYK	4503	Unambiguous	Isoform of A1A1A2, MayaroE1 OS=Homo sapiens (Human) OX=9606 GN=A1 PE=1 SV=1 - [MayaroE1_HUMAN]	1	1	A1A1A1	C12(Carbamidomethyl); C17(Carbamidomethyl)	HCD	1	0	1	1	71	100	5.92	0	483.68	0	12	3	2560000	4	861.183	3441.71	0	5.11	39.86	6319	6319	MS2	28/186	28	186	29jan_CC_Luiza_E1E2_EndoH.raw
High	A	12	LTDAPIISELLcTVSTcTHSSDFGGVAVLSYK	4503	Unambiguous	Isoform of A1A1A2, MayaroE1 OS=Homo sapiens (Human) OX=9606 GN=A1 PE=1 SV=1 - [MayaroE1_HUMAN]	1	1	A1A1A1	C12(Carbamidomethyl); C17(Carbamidomethyl)	HCD	1	0	1	1	68	89	3.71	0	179.46	0	7	3	2969000	4	861.183	3441.71	0	5.04	39.89	6324	6324	MS2	19/186	19	186	29jan_CC_Luiza_E1E2_EndoH.raw
High	A	12	IQFASQIGLTK	1783	Unambiguous	Isoform of B1B1B2, MayaroE2 OS=Homo sapiens (Human) OX=9606 GN=A1 PE=1 SV=1 - [MayaroE2_HUMAN]	1	1	B1B1B1		HCD	1	0	1	1	45	53	3.28	0	1016.41	0	45	97	313500	2	603.35	1205.69	0	2.62	40	6344	6344	MS2	18/20	18	20	29jan_CC_Luiza_E1E2_EndoH.raw
High	A	12	YcVQLSQIQAQISALEEQLQQIR	4619	Unambiguous	Keratin, type I cytoskeletal 10 OS=Homo sapiens (Human) OX=9606 GN=KRT10 PE=1 SV=6 - [K1C10_HUMAN]	1	1	P13645	C2(Carbamidomethyl)	HCD	1	0	1	1	121	105	3.99	0	817.77	0	27	49	134600	3	916.147	2746.43	0	2.36	40	6345	6345	MS2	22/88	22	88	29jan_CC_Luiza_E1E2_EndoH.raw
High	A	12	IQFASQIGLTK	1783	Unambiguous	Isoform of B1B1B2, MayaroE2 OS=Homo sapiens (Human) OX=9606 GN=A1 PE=1 SV=1 - [MayaroE2_HUMAN]	1	1	B1B1B1		HCD	1	0	1	1	57	62	3.21	0	961.52	0	47	84	334800	2	603.35	1205.69	0	3.13	40.03	6350	6350	MS2	18/20	18	20	29jan_CC_Luiza_E1E2_EndoH.raw
High	A	12	FIFGPVSTAWTPFDTK	4112	Unambiguous	Isoform of A1A1A2, MayaroE1 OS=Homo sapiens (Human) OX=9606 GN=A1 PE=1 SV=1 - [MayaroE1_HUMAN]	1	1	A1A1A1		HCD	1	0	1	1	180	172	3.4	0	391.4	0	15	70	281400	2	907.465	1813.92	0	4.12	40.04	6351	6351	MS2	13/30	13	30	29jan_CC_Luiza_E1E2_EndoH.raw
High	A	12	FIFGPVSTAWTPFDTK	4112	Unambiguous	Isoform of A1A1A2, MayaroE1 OS=Homo sapiens (Human) OX=9606 GN=A1 PE=1 SV=1 - [MayaroE1_HUMAN]	1	1	A1A1A1		HCD	1	0	1	1	172	162	3.09	0	288.24	0	11	75	218200	2	907.465	1813.92	0	3.38	40.06	6355	6355	MS2	2021-11-30	11	30	29jan_CC_Luiza_E1E2_EndoH.raw
High	A	12	FGVEQDVDMVFASFIR	4547	Unambiguous	Isoform of P14618, Pyruvate kinase OS=Homo sapiens (Human) OX=9606 GN=PKM PE=1 SV=1 - [H3BQ34_HUMAN]|Isoform of P14618, Pyruvate kinase (Fragment) OS=Homo sapiens (Human) OX=9606 GN=PKM PE=1 SV=1 - [H3BTN5_HUMAN]|Pyruvate kinase PKM OS=Homo sapiens (Human) OX=9606 GN=PKM PE=1 SV=4 - [KPYM_HUMAN]|Isoform of P14618, Isoform M1 of Pyruvate kinase PKM OS=Homo sapiens (Human) OX=9606 GN=PKM PE=1 SV=4 …	7	7	H3BQ34;H3BTN5;P14618;P14618-2;P14618-3;B4DNK4;H3BR70		HCD	1	0	1	1	149	170	3.77	0	517.43	0	6	78	293100	3	620.639	1859.9	0	1.71	40.14	6368	6368	MS2	20/60	20	60	29jan_CC_Luiza_E1E2_EndoH.raw
High	A	12	FGVEQDVDMVFASFIR	4547	Unambiguous	Isoform of P14618, Pyruvate kinase OS=Homo sapiens (Human) OX=9606 GN=PKM PE=1 SV=1 - [H3BQ34_HUMAN]|Isoform of P14618, Pyruvate kinase (Fragment) OS=Homo sapiens (Human) OX=9606 GN=PKM PE=1 SV=1 - [H3BTN5_HUMAN]|Pyruvate kinase PKM OS=Homo sapiens (Human) OX=9606 GN=PKM PE=1 SV=4 - [KPYM_HUMAN]|Isoform of P14618, Isoform M1 of Pyruvate kinase PKM OS=Homo sapiens (Human) OX=9606 GN=PKM PE=1 SV=4 …	7	7	H3BQ34;H3BTN5;P14618;P14618-2;P14618-3;B4DNK4;H3BR70		HCD	1	0	1	1	129	170	3.87	0	469.5	0	12	111	135200	3	620.64	1859.9	0	2.4	40.17	6374	6374	MS2	19/60	19	60	29jan_CC_Luiza_E1E2_EndoH.raw
High	A	12	VPSTEAEALASSLMGLFEK	4641	Unambiguous	Rab GDP dissociation inhibitor beta OS=Homo sapiens (Human) OX=9606 GN=GDI2 PE=1 SV=2 - [GDIB_HUMAN]|Isoform of P50395, Rab GDP dissociation inhibitor (Fragment) OS=Homo sapiens (Human) OX=9606 GN=GDI2 PE=1 SV=1 - [Q5SX86_HUMAN]|Isoform of P50395, Rab GDP dissociation inhibitor (Fragment) OS=Homo sapiens (Human) OX=9606 GN=GDI2 PE=1 SV=1 - [Q5SX87_HUMAN]|Isoform of P50395, Rab GDP dissociation in…	5	5	P50395;Q5SX86;Q5SX87;Q5SX90;V9GYF8		HCD	1	0	1	1	186	162	4.06	0	647.23	0	3	118	160300	3	660.674	1980.01	0	3.64	40.24	6384	6384	MS2	20/72	20	72	29jan_CC_Luiza_E1E2_EndoH.raw
High	A	12	VHSSSEcAVTGTMGHFILAK	1312	Unambiguous	Isoform of B1B1B2, MayaroE2 OS=Homo sapiens (Human) OX=9606 GN=A1 PE=1 SV=1 - [MayaroE2_HUMAN]	1	1	B1B1B1	C7(Carbamidomethyl)	HCD	1	0	1	1	212	224	5.73	0	598.76	0	7	135	112000	4	533.764	2132.03	0	3.14	40.26	6386	6386	MS2	26/114	26	114	29jan_CC_Luiza_E1E2_EndoH.raw
High	A	12	VPSTEAEALASSLMGLFEK	4641	Unambiguous	Rab GDP dissociation inhibitor beta OS=Homo sapiens (Human) OX=9606 GN=GDI2 PE=1 SV=2 - [GDIB_HUMAN]|Isoform of P50395, Rab GDP dissociation inhibitor (Fragment) OS=Homo sapiens (Human) OX=9606 GN=GDI2 PE=1 SV=1 - [Q5SX86_HUMAN]|Isoform of P50395, Rab GDP dissociation inhibitor (Fragment) OS=Homo sapiens (Human) OX=9606 GN=GDI2 PE=1 SV=1 - [Q5SX87_HUMAN]|Isoform of P50395, Rab GDP dissociation in…	5	5	P50395;Q5SX86;Q5SX87;Q5SX90;V9GYF8		HCD	1	0	1	1	148	132	3.7	0	694.16	0	2	76	306000	3	660.674	1980.01	0	3.37	40.29	6392	6392	MS2	21/72	21	72	29jan_CC_Luiza_E1E2_EndoH.raw
High	A	12	FTVRPHHGIELPcTTYQLTTAETSEEIDMHMPPDIPDR	2225	Unambiguous	Isoform of B1B1B2, MayaroE2 OS=Homo sapiens (Human) OX=9606 GN=A1 PE=1 SV=1 - [MayaroE2_HUMAN]	1	1	B1B1B1	C13(Carbamidomethyl)	HCD	1	0	1	1	255	197	3.5	0	89.42	0	7	83	21200	5	887.829	4435.11	0.01	7.87	40.34	6399	6399	MS2	17/296	17	296	29jan_CC_Luiza_E1E2_EndoH.raw
High	A	12	VHSSSEcAVTGTMGHFILAK	1312	Unambiguous	Isoform of B1B1B2, MayaroE2 OS=Homo sapiens (Human) OX=9606 GN=A1 PE=1 SV=1 - [MayaroE2_HUMAN]	1	1	B1B1B1	C7(Carbamidomethyl)	HCD	1	0	1	1	190	215	4.8	0	433.07	0	18	117	142400	4	533.764	2132.03	0	3.94	40.34	6400	6400	MS2	23/114	23	114	29jan_CC_Luiza_E1E2_EndoH.raw
High	A	12	WQFNSPFVPR	2372	Unambiguous	Isoform of B1B1B2, MayaroE2 OS=Homo sapiens (Human) OX=9606 GN=A1 PE=1 SV=1 - [MayaroE2_HUMAN]	1	1	B1B1B1		HCD	1	0	1	1	243	262	3.37	0	590.66	0	7	235	110400	2	639.327	1277.65	0	3.54	40.41	6410	6410	MS2	2021-12-18	12	18	29jan_CC_Luiza_E1E2_EndoH.raw
High	A	12	cDVHSHSNVAVLQEVSIEAEGR	1841	Unambiguous	Isoform of A1A1A2, MayaroE1 OS=Homo sapiens (Human) OX=9606 GN=A1 PE=1 SV=1 - [MayaroE1_HUMAN]	1	1	A1A1A1	C1(Carbamidomethyl)	HCD	1	0	1	1	204	210	5.05	0	527.18	0	2	13	1354000	4	609.798	2436.17	0	4.93	40.44	6414	6414	MS2	25/126	25	126	29jan_CC_Luiza_E1E2_EndoH.raw
High	A	12	VHSSSEcAVTGTMGHFILAK	1312	Unambiguous	Isoform of B1B1B2, MayaroE2 OS=Homo sapiens (Human) OX=9606 GN=A1 PE=1 SV=1 - [MayaroE2_HUMAN]	1	1	B1B1B1	C7(Carbamidomethyl)	HCD	1	0	1	1	146	172	7.29	0	1541.34	0	8	145	91300	3	711.349	2132.03	0	2.91	40.46	6417	6417	MS2	31/76	31	76	29jan_CC_Luiza_E1E2_EndoH.raw
High	A	12	cDVHSHSNVAVLQEVSIEAEGR	1841	Unambiguous	Isoform of A1A1A2, MayaroE1 OS=Homo sapiens (Human) OX=9606 GN=A1 PE=1 SV=1 - [MayaroE1_HUMAN]	1	1	A1A1A1	C1(Carbamidomethyl)	HCD	1	0	1	1	194	221	5.03	0	557.01	0	3	14	1223000	4	609.798	2436.17	0	4.63	40.47	6420	6420	MS2	26/126	26	126	29jan_CC_Luiza_E1E2_EndoH.raw
High	A	12	cDVHSHSNVAVLQEVSIEAEGR	1841	Unambiguous	Isoform of A1A1A2, MayaroE1 OS=Homo sapiens (Human) OX=9606 GN=A1 PE=1 SV=1 - [MayaroE1_HUMAN]	1	1	A1A1A1	C1(Carbamidomethyl)	HCD	1	0	1	1	98	119	5.05	0	602.6	0	5	66	217600	3	812.727	2436.17	0	4.04	40.59	6438	6438	MS2	22/84	22	84	29jan_CC_Luiza_E1E2_EndoH.raw
High	A	12	EATLSLHPIHPTLLSYR	2055	Unambiguous	Isoform of B1B1B2, MayaroE2 OS=Homo sapiens (Human) OX=9606 GN=A1 PE=1 SV=1 - [MayaroE2_HUMAN]	1	1	B1B1B1		HCD	1	0	1	1	71	57	4.16	0	719.84	0	3	218	86870	4	487.774	1948.07	0	4.11	40.62	6442	6442	MS2	24/96	24	96	29jan_CC_Luiza_E1E2_EndoH.raw
High	A	12	SVIHFSTASAAPSFIVSVcSSR	2730	Unambiguous	Isoform of A1A1A2, MayaroE1 OS=Homo sapiens (Human) OX=9606 GN=A1 PE=1 SV=1 - [MayaroE1_HUMAN]	1	1	A1A1A1	C19(Carbamidomethyl)	HCD	1	0	1	1	187	199	5.65	0	741.69	0	5	53	336100	3	770.728	2310.17	0	5.91	40.65	6445	6445	MS2	24/84	24	84	29jan_CC_Luiza_E1E2_EndoH.raw
High	A	12	cDVHSHSNVAVLQEVSIEAEGR	1841	Unambiguous	Isoform of A1A1A2, MayaroE1 OS=Homo sapiens (Human) OX=9606 GN=A1 PE=1 SV=1 - [MayaroE1_HUMAN]	1	1	A1A1A1	C1(Carbamidomethyl)	HCD	1	0	1	1	124	137	4.25	0	560.19	0	6	83	181100	3	812.728	2436.17	0	5.31	40.65	6446	6446	MS2	22/84	22	84	29jan_CC_Luiza_E1E2_EndoH.raw
High	A	12	VHSSSEcAVTGTmGHFILAK	1312	Unambiguous	Isoform of B1B1B2, MayaroE2 OS=Homo sapiens (Human) OX=9606 GN=A1 PE=1 SV=1 - [MayaroE2_HUMAN]	1	1	B1B1B1	C7(Carbamidomethyl); M13(Oxidation)	HCD	1	0	1	1	231	246	4.47	0	368.21	0	11	197	68860	4	537.764	2148.03	0	5.25	40.65	6447	6447	MS2	23/114	23	114	29jan_CC_Luiza_E1E2_EndoH.raw
High	A	12	EATLSLHPIHPTLLSYR	2055	Unambiguous	Isoform of B1B1B2, MayaroE2 OS=Homo sapiens (Human) OX=9606 GN=A1 PE=1 SV=1 - [MayaroE2_HUMAN]	1	1	B1B1B1		HCD	1	0	1	1	62	55	4.09	0	720.85	0	4	262	68320	4	487.774	1948.07	0	4.74	40.66	6448	6448	MS2	24/96	24	96	29jan_CC_Luiza_E1E2_EndoH.raw
High	A	12	SVIHFSTASAAPSFIVSVcSSR	2730	Unambiguous	Isoform of A1A1A2, MayaroE1 OS=Homo sapiens (Human) OX=9606 GN=A1 PE=1 SV=1 - [MayaroE1_HUMAN]	1	1	A1A1A1	C19(Carbamidomethyl)	HCD	1	0	1	1	180	181	5.53	0	625.55	0	4	47	368300	3	770.727	2310.17	0	5.11	40.69	6451	6451	MS2	23/84	23	84	29jan_CC_Luiza_E1E2_EndoH.raw
High	A	12	VHSSSEcAVTGTMGHFILAK	1312	Unambiguous	Isoform of B1B1B2, MayaroE2 OS=Homo sapiens (Human) OX=9606 GN=A1 PE=1 SV=1 - [MayaroE2_HUMAN]	1	1	B1B1B1	C7(Carbamidomethyl)	HCD	1	0	1	1	149	165	7.18	0	1928.72	0	12	194	82450	3	711.35	2132.04	0	4.03	40.7	6453	6453	MS2	34/76	34	76	29jan_CC_Luiza_E1E2_EndoH.raw
High	A	12	VHSSSEcAVTGTmGHFILAK	1312	Unambiguous	Isoform of B1B1B2, MayaroE2 OS=Homo sapiens (Human) OX=9606 GN=A1 PE=1 SV=1 - [MayaroE2_HUMAN]	1	1	B1B1B1	C7(Carbamidomethyl); M13(Oxidation)	HCD	1	0	1	1	236	242	4.44	0	315.83	0	19	145	99660	4	537.763	2148.03	0	3.32	40.73	6458	6458	MS2	22/114	22	114	29jan_CC_Luiza_E1E2_EndoH.raw
High	A	12	VHSSSEcAVTGTmGHFILAK	1312	Unambiguous	Isoform of B1B1B2, MayaroE2 OS=Homo sapiens (Human) OX=9606 GN=A1 PE=1 SV=1 - [MayaroE2_HUMAN]	1	1	B1B1B1	C7(Carbamidomethyl); M13(Oxidation)	HCD	1	0	1	1	147	141	6.82	0	1221.11	0	21	167	55290	3	716.683	2148.03	0	6.08	40.78	6465	6465	MS2	30/76	30	76	29jan_CC_Luiza_E1E2_EndoH.raw
High	A	12	LTDAPIISELLcTVSTcTHSSDFGGVAVLSYK	4503	Unambiguous	Isoform of A1A1A2, MayaroE1 OS=Homo sapiens (Human) OX=9606 GN=A1 PE=1 SV=1 - [MayaroE1_HUMAN]	1	1	A1A1A1	C12(Carbamidomethyl); C17(Carbamidomethyl)	HCD	1	0	1	1	69	60	3.21	0	191.75	0	3	11	692000	3	1147.91	3441.72	0.01	7.23	40.88	6480	6480	MS2	16/124	16	124	29jan_CC_Luiza_E1E2_EndoH.raw
High	A	12	LTDAPIISELLcTVSTcTHSSDFGGVAVLSYK	4503	Unambiguous	Isoform of A1A1A2, MayaroE1 OS=Homo sapiens (Human) OX=9606 GN=A1 PE=1 SV=1 - [MayaroE1_HUMAN]	1	1	A1A1A1	C12(Carbamidomethyl); C17(Carbamidomethyl)	HCD	1	0	1	1	48	67	3.42	0	164.3	0	3	13	589400	3	1147.91	3441.71	0.01	6.48	40.92	6486	6486	MS2	15/124	15	124	29jan_CC_Luiza_E1E2_EndoH.raw
High	A	12	LTDAPIISELLcTVSTcTHSSDFGGVAVLSYK	4503	Unambiguous	Isoform of A1A1A2, MayaroE1 OS=Homo sapiens (Human) OX=9606 GN=A1 PE=1 SV=1 - [MayaroE1_HUMAN]	1	1	A1A1A1	C12(Carbamidomethyl); C17(Carbamidomethyl)	HCD	1	0	1	1	88	105	5.47	0	380.7	0	3	49	152800	4	861.184	3441.71	0.01	6.11	40.93	6488	6488	MS2	25/186	25	186	29jan_CC_Luiza_E1E2_EndoH.raw
High	A	12	VHSSSEcAVTGTmGHFILAK	1312	Unambiguous	Isoform of B1B1B2, MayaroE2 OS=Homo sapiens (Human) OX=9606 GN=A1 PE=1 SV=1 - [MayaroE2_HUMAN]	1	1	B1B1B1	C7(Carbamidomethyl); M13(Oxidation)	HCD	1	0	1	1	144	130	6.32	0	735.42	0	22	182	52120	3	716.682	2148.03	0	4.8	40.93	6489	6489	MS2	25/76	25	76	29jan_CC_Luiza_E1E2_EndoH.raw
High	A	12	AMNcAVGNIPVSMDIADSAFTR	2554	Unambiguous	Isoform of A1A1A2, MayaroE1 OS=Homo sapiens (Human) OX=9606 GN=A1 PE=1 SV=1 - [MayaroE1_HUMAN]	1	1	A1A1A1	C4(Carbamidomethyl)	HCD	1	0	1	1	143	156	4.17	0	387.22	0	17	229	33340	3	780.703	2340.09	0.01	6.77	40.94	6490	6490	MS2	18/84	18	84	29jan_CC_Luiza_E1E2_EndoH.raw
High	A	12	LTDAPIISELLcTVSTcTHSSDFGGVAVLSYK	4503	Unambiguous	Isoform of A1A1A2, MayaroE1 OS=Homo sapiens (Human) OX=9606 GN=A1 PE=1 SV=1 - [MayaroE1_HUMAN]	1	1	A1A1A1	C12(Carbamidomethyl); C17(Carbamidomethyl)	HCD	1	0	1	1	79	115	5.25	0	374.37	0	3	45	200800	4	861.183	3441.71	0	5.11	40.96	6492	6492	MS2	25/186	25	186	29jan_CC_Luiza_E1E2_EndoH.raw
High	A	12	cPPGEVISVSFVDSK	2132	Unambiguous	Isoform of B1B1B2, MayaroE2 OS=Homo sapiens (Human) OX=9606 GN=A1 PE=1 SV=1 - [MayaroE2_HUMAN]	1	1	B1B1B1	C1(Carbamidomethyl)	HCD	1	0	1	1	58	52	4.45	0	726.86	0	62	316	49950	2	810.905	1620.8	0	5.43	40.97	6494	6494	MS2	24/28	24	28	29jan_CC_Luiza_E1E2_EndoH.raw
High	A	12	FTVRPHHGIELPcTTYQLTTAETSEEIDMHMPPDIPDR	2225	Unambiguous	Isoform of B1B1B2, MayaroE2 OS=Homo sapiens (Human) OX=9606 GN=A1 PE=1 SV=1 - [MayaroE2_HUMAN]	1	1	B1B1B1	C13(Carbamidomethyl)	HCD	1	0	1	1	364	325	4.57	0	212.97	0	15	148	17950	6	740.025	4435.12	0.01	8.17	41.02	6500	6500	MS2	27/370	27	370	29jan_CC_Luiza_E1E2_EndoH.raw
High	A	12	IQFASQIGLTK	1783	Unambiguous	Isoform of B1B1B2, MayaroE2 OS=Homo sapiens (Human) OX=9606 GN=A1 PE=1 SV=1 - [MayaroE2_HUMAN]	1	1	B1B1B1		HCD	1	0	1	1	52	55	3.13	0	1127.5	0	43	119	230500	2	603.352	1205.7	0	5.86	41.05	6504	6504	MS2	19/20	19	20	29jan_CC_Luiza_E1E2_EndoH.raw
High	A	12	cPPGEVISVSFVDSK	2132	Unambiguous	Isoform of B1B1B2, MayaroE2 OS=Homo sapiens (Human) OX=9606 GN=A1 PE=1 SV=1 - [MayaroE2_HUMAN]	1	1	B1B1B1	C1(Carbamidomethyl)	HCD	1	0	1	1	59	50	3.96	0	638.17	0	67	249	48410	2	810.905	1620.8	0	5.65	41.07	6508	6508	MS2	23/28	23	28	29jan_CC_Luiza_E1E2_EndoH.raw
High	A	12	FIFGPVSTAWTPFDTK	4112	Unambiguous	Isoform of A1A1A2, MayaroE1 OS=Homo sapiens (Human) OX=9606 GN=A1 PE=1 SV=1 - [MayaroE1_HUMAN]	1	1	A1A1A1		HCD	1	0	1	1	171	164	3.36	0	374.12	0	4	55	420400	2	907.465	1813.92	0	4.06	41.09	6510	6510	MS2	13/30	13	30	29jan_CC_Luiza_E1E2_EndoH.raw
High	A	12	IQFASQIGLTK	1783	Unambiguous	Isoform of B1B1B2, MayaroE2 OS=Homo sapiens (Human) OX=9606 GN=A1 PE=1 SV=1 - [MayaroE2_HUMAN]	1	1	B1B1B1		HCD	1	0	1	1	40	49	3.19	0	872.19	0	50	113	233300	2	603.351	1205.7	0	5.15	41.1	6511	6511	MS2	17/20	17	20	29jan_CC_Luiza_E1E2_EndoH.raw
High	A	12	FTVRPHHGIELPcTTYQLTTAETSEEIDMHMPPDIPDR	2225	Unambiguous	Isoform of B1B1B2, MayaroE2 OS=Homo sapiens (Human) OX=9606 GN=A1 PE=1 SV=1 - [MayaroE2_HUMAN]	1	1	B1B1B1	C13(Carbamidomethyl)	HCD	1	0	1	1	429	353	4.73	0	119.65	0	17	152	10880	6	740.021	4435.09	0	2.47	41.11	6514	6514	MS2	22/370	22	370	29jan_CC_Luiza_E1E2_EndoH.raw
High	A	12	FIFGPVSTAWTPFDTK	4112	Unambiguous	Isoform of A1A1A2, MayaroE1 OS=Homo sapiens (Human) OX=9606 GN=A1 PE=1 SV=1 - [MayaroE1_HUMAN]	1	1	A1A1A1		HCD	1	0	1	1	174	168	3.44	0	372.37	0	4	42	554800	2	907.465	1813.92	0	3.18	41.13	6516	6516	MS2	13/30	13	30	29jan_CC_Luiza_E1E2_EndoH.raw
High	A	12	AMNcAVGNIPVSMDIADSAFTR	2554	Unambiguous	Isoform of A1A1A2, MayaroE1 OS=Homo sapiens (Human) OX=9606 GN=A1 PE=1 SV=1 - [MayaroE1_HUMAN]	1	1	A1A1A1	C4(Carbamidomethyl)	HCD	1	0	1	1	147	155	3.78	0	385.6	0	14	228	33540	3	780.701	2340.09	0	4.9	41.14	6518	6518	MS2	18/84	18	84	29jan_CC_Luiza_E1E2_EndoH.raw
High	A	12	FTVRPHHGIELPcTTYQLTTAETSEEIDMHMPPDIPDR	2225	Unambiguous	Isoform of B1B1B2, MayaroE2 OS=Homo sapiens (Human) OX=9606 GN=A1 PE=1 SV=1 - [MayaroE2_HUMAN]	1	1	B1B1B1	C13(Carbamidomethyl)	HCD	1	0	1	1	234	171	3.82	0	93.27	0	9	91	27430	5	887.827	4435.11	0.01	6.22	41.35	6545	6545	MS2	17/296	17	296	29jan_CC_Luiza_E1E2_EndoH.raw
High	A	12	VHSSSEcAVTGTMGHFILAK	1312	Unambiguous	Isoform of B1B1B2, MayaroE2 OS=Homo sapiens (Human) OX=9606 GN=A1 PE=1 SV=1 - [MayaroE2_HUMAN]	1	1	B1B1B1	C7(Carbamidomethyl)	HCD	1	0	1	1	217	228	5.69	0	477.04	0	5	148	98770	4	533.764	2132.03	0	3.82	41.36	6546	6546	MS2	24/114	24	114	29jan_CC_Luiza_E1E2_EndoH.raw
High	A	12	FTVRPHHGIELPcTTYQLTTAETSEEIDMHMPPDIPDR	2225	Unambiguous	Isoform of B1B1B2, MayaroE2 OS=Homo sapiens (Human) OX=9606 GN=A1 PE=1 SV=1 - [MayaroE2_HUMAN]	1	1	B1B1B1	C13(Carbamidomethyl)	HCD	1	0	1	1	268	152	3.17	0	72.4	0	6	77	28190	5	887.829	4435.12	0.01	8.42	41.39	6550	6550	MS2	14/296	14	296	29jan_CC_Luiza_E1E2_EndoH.raw
High	A	12	VHSSSEcAVTGTMGHFILAK	1312	Unambiguous	Isoform of B1B1B2, MayaroE2 OS=Homo sapiens (Human) OX=9606 GN=A1 PE=1 SV=1 - [MayaroE2_HUMAN]	1	1	B1B1B1	C7(Carbamidomethyl)	HCD	1	0	1	1	203	227	5.25	0	555.03	0	4	132	131200	4	533.764	2132.03	0	3.71	41.39	6551	6551	MS2	25/114	25	114	29jan_CC_Luiza_E1E2_EndoH.raw
High	A	12	WQFNSPFVPR	2372	Unambiguous	Isoform of B1B1B2, MayaroE2 OS=Homo sapiens (Human) OX=9606 GN=A1 PE=1 SV=1 - [MayaroE2_HUMAN]	1	1	B1B1B1		HCD	1	0	1	1	244	260	3.05	0	566.84	0	10	267	106200	2	639.327	1277.65	0	3.54	41.42	6554	6554	MS2	2021-12-18	12	18	29jan_CC_Luiza_E1E2_EndoH.raw
High	A	12	WQFNSPFVPR	2372	Unambiguous	Isoform of B1B1B2, MayaroE2 OS=Homo sapiens (Human) OX=9606 GN=A1 PE=1 SV=1 - [MayaroE2_HUMAN]	1	1	B1B1B1		HCD	1	0	1	1	254	291	3.04	0	555.25	0	14	248	94910	2	639.327	1277.65	0	2.49	41.43	6556	6556	MS2	2021-12-18	12	18	29jan_CC_Luiza_E1E2_EndoH.raw
High	A	12	cDVHSHSNVAVLQEVSIEAEGR	1841	Unambiguous	Isoform of A1A1A2, MayaroE1 OS=Homo sapiens (Human) OX=9606 GN=A1 PE=1 SV=1 - [MayaroE1_HUMAN]	1	1	A1A1A1	C1(Carbamidomethyl)	HCD	1	0	1	1	207	211	5.36	0	575.75	0	4	18	967400	4	609.798	2436.17	0	5.63	41.49	6561	6561	MS2	26/126	26	126	29jan_CC_Luiza_E1E2_EndoH.raw
High	A	12	cDVHSHSNVAVLQEVSIEAEGR	1841	Unambiguous	Isoform of A1A1A2, MayaroE1 OS=Homo sapiens (Human) OX=9606 GN=A1 PE=1 SV=1 - [MayaroE1_HUMAN]	1	1	A1A1A1	C1(Carbamidomethyl)	HCD	1	0	1	1	209	223	5.58	0	505.07	0	3	17	1006000	4	609.798	2436.17	0	5.23	41.52	6564	6564	MS2	24/126	24	126	29jan_CC_Luiza_E1E2_EndoH.raw
High	A	12	cDVHSHSNVAVLQEVSIEAEGR	1841	Unambiguous	Isoform of A1A1A2, MayaroE1 OS=Homo sapiens (Human) OX=9606 GN=A1 PE=1 SV=1 - [MayaroE1_HUMAN]	1	1	A1A1A1	C1(Carbamidomethyl)	HCD	1	0	1	1	113	139	4.54	0	564.92	0	6	74	183500	3	812.727	2436.17	0	4.04	41.65	6578	6578	MS2	21/84	21	84	29jan_CC_Luiza_E1E2_EndoH.raw
High	A	12	EATLSLHPIHPTLLSYR	2055	Unambiguous	Isoform of B1B1B2, MayaroE2 OS=Homo sapiens (Human) OX=9606 GN=A1 PE=1 SV=1 - [MayaroE2_HUMAN]	1	1	B1B1B1		HCD	1	0	1	1	74	59	4.39	0	732.21	0	2	232	96220	4	487.774	1948.07	0	3.61	41.68	6582	6582	MS2	24/96	24	96	29jan_CC_Luiza_E1E2_EndoH.raw
High	A	12	SVIHFSTASAAPSFIVSVcSSR	2730	Unambiguous	Isoform of A1A1A2, MayaroE1 OS=Homo sapiens (Human) OX=9606 GN=A1 PE=1 SV=1 - [MayaroE1_HUMAN]	1	1	A1A1A1	C19(Carbamidomethyl)	HCD	1	0	1	1	195	191	5.38	0	789.48	0	2	54	347500	3	770.727	2310.17	0	4.64	41.7	6585	6585	MS2	25/84	25	84	29jan_CC_Luiza_E1E2_EndoH.raw
High	A	12	cDVHSHSNVAVLQEVSIEAEGR	1841	Unambiguous	Isoform of A1A1A2, MayaroE1 OS=Homo sapiens (Human) OX=9606 GN=A1 PE=1 SV=1 - [MayaroE1_HUMAN]	1	1	A1A1A1	C1(Carbamidomethyl)	HCD	1	0	1	1	113	137	4.42	0	635.81	0	3	75	196500	3	812.727	2436.17	0	3.81	41.71	6586	6586	MS2	23/84	23	84	29jan_CC_Luiza_E1E2_EndoH.raw
High	A	12	EATLSLHPIHPTLLSYR	2055	Unambiguous	Isoform of B1B1B2, MayaroE2 OS=Homo sapiens (Human) OX=9606 GN=A1 PE=1 SV=1 - [MayaroE2_HUMAN]	1	1	B1B1B1		HCD	1	0	1	1	84	70	4.7	0	761.35	0	5	231	83400	4	487.773	1948.07	0	3.55	41.71	6587	6587	MS2	24/96	24	96	29jan_CC_Luiza_E1E2_EndoH.raw
High	A	12	SVIHFSTASAAPSFIVSVcSSR	2730	Unambiguous	Isoform of A1A1A2, MayaroE1 OS=Homo sapiens (Human) OX=9606 GN=A1 PE=1 SV=1 - [MayaroE1_HUMAN]	1	1	A1A1A1	C19(Carbamidomethyl)	HCD	1	0	1	1	192	197	5.77	0	700.87	0	2	56	307200	3	770.727	2310.17	0	4.56	41.74	6591	6591	MS2	24/84	24	84	29jan_CC_Luiza_E1E2_EndoH.raw
High	A	12	VHSSSEcAVTGTmGHFILAK	1312	Unambiguous	Isoform of B1B1B2, MayaroE2 OS=Homo sapiens (Human) OX=9606 GN=A1 PE=1 SV=1 - [MayaroE2_HUMAN]	1	1	B1B1B1	C7(Carbamidomethyl); M13(Oxidation)	HCD	1	0	1	1	220	214	4.65	0	279.38	0	22	138	73750	4	537.763	2148.03	0	4	41.75	6592	6592	MS2	21/114	21	114	29jan_CC_Luiza_E1E2_EndoH.raw
High	A	12	VHSSSEcAVTGTMGHFILAK	1312	Unambiguous	Isoform of B1B1B2, MayaroE2 OS=Homo sapiens (Human) OX=9606 GN=A1 PE=1 SV=1 - [MayaroE2_HUMAN]	1	1	B1B1B1	C7(Carbamidomethyl)	HCD	1	0	1	1	142	145	7.25	0	1616.7	0	10	222	71270	3	711.351	2132.04	0	5.66	41.75	6593	6593	MS2	32/76	32	76	29jan_CC_Luiza_E1E2_EndoH.raw
High	A	12	VHSSSEcAVTGTmGHFILAK	1312	Unambiguous	Isoform of B1B1B2, MayaroE2 OS=Homo sapiens (Human) OX=9606 GN=A1 PE=1 SV=1 - [MayaroE2_HUMAN]	1	1	B1B1B1	C7(Carbamidomethyl); M13(Oxidation)	HCD	1	0	1	1	245	249	4.91	0	360.16	0	26	142	68720	4	537.763	2148.03	0	3.32	41.79	6597	6597	MS2	23/114	23	114	29jan_CC_Luiza_E1E2_EndoH.raw
High	A	12	VHSSSEcAVTGTMGHFILAK	1312	Unambiguous	Isoform of B1B1B2, MayaroE2 OS=Homo sapiens (Human) OX=9606 GN=A1 PE=1 SV=1 - [MayaroE2_HUMAN]	1	1	B1B1B1	C7(Carbamidomethyl)	HCD	1	0	1	1	142	149	7.04	0	1765.96	0	10	181	69800	3	711.35	2132.04	0	4.29	41.8	6598	6598	MS2	33/76	33	76	29jan_CC_Luiza_E1E2_EndoH.raw
High	A	12	LTDAPIISELLcTVSTcTHSSDFGGVAVLSYK	4503	Unambiguous	Isoform of A1A1A2, MayaroE1 OS=Homo sapiens (Human) OX=9606 GN=A1 PE=1 SV=1 - [MayaroE1_HUMAN]	1	1	A1A1A1	C12(Carbamidomethyl); C17(Carbamidomethyl)	HCD	1	0	1	1	52	57	3.09	0	155.01	0	3	14	538300	3	1147.91	3441.71	0.01	6.38	41.95	6612	6612	MS2	15/124	15	124	29jan_CC_Luiza_E1E2_EndoH.raw
High	A	12	VHSSSEcAVTGTmGHFILAK	1312	Unambiguous	Isoform of B1B1B2, MayaroE2 OS=Homo sapiens (Human) OX=9606 GN=A1 PE=1 SV=1 - [MayaroE2_HUMAN]	1	1	B1B1B1	C7(Carbamidomethyl); M13(Oxidation)	HCD	1	0	1	1	138	140	6.8	0	868.4	0	18	189	61620	3	716.683	2148.03	0	5.66	41.97	6614	6614	MS2	27/76	27	76	29jan_CC_Luiza_E1E2_EndoH.raw
High	A	12	LTDAPIISELLcTVSTcTHSSDFGGVAVLSYK	4503	Unambiguous	Isoform of A1A1A2, MayaroE1 OS=Homo sapiens (Human) OX=9606 GN=A1 PE=1 SV=1 - [MayaroE1_HUMAN]	1	1	A1A1A1	C12(Carbamidomethyl); C17(Carbamidomethyl)	HCD	1	0	1	1	77	110	4.14	0	440.62	0	3	15	521100	3	1147.91	3441.71	0.01	5.53	41.98	6616	6616	MS2	21/124	21	124	29jan_CC_Luiza_E1E2_EndoH.raw
High	A	12	LTDAPIISELLcTVSTcTHSSDFGGVAVLSYK	4503	Unambiguous	Isoform of A1A1A2, MayaroE1 OS=Homo sapiens (Human) OX=9606 GN=A1 PE=1 SV=1 - [MayaroE1_HUMAN]	1	1	A1A1A1	C12(Carbamidomethyl); C17(Carbamidomethyl)	HCD	1	0	1	1	71	107	5.49	0	319.29	0	3	53	143400	4	861.184	3441.71	0.01	6.04	41.99	6617	6617	MS2	23/186	23	186	29jan_CC_Luiza_E1E2_EndoH.raw
High	A	12	VHSSSEcAVTGTmGHFILAK	1312	Unambiguous	Isoform of B1B1B2, MayaroE2 OS=Homo sapiens (Human) OX=9606 GN=A1 PE=1 SV=1 - [MayaroE2_HUMAN]	1	1	B1B1B1	C7(Carbamidomethyl); M13(Oxidation)	HCD	1	0	1	1	156	164	6.37	0	965.79	0	18	179	69170	3	716.682	2148.03	0	4.04	42.01	6620	6620	MS2	28/76	28	76	29jan_CC_Luiza_E1E2_EndoH.raw
High	A	12	LTDAPIISELLcTVSTcTHSSDFGGVAVLSYK	4503	Unambiguous	Isoform of A1A1A2, MayaroE1 OS=Homo sapiens (Human) OX=9606 GN=A1 PE=1 SV=1 - [MayaroE1_HUMAN]	1	1	A1A1A1	C12(Carbamidomethyl); C17(Carbamidomethyl)	HCD	1	0	1	1	88	113	4.87	0	227.36	0	3	53	144100	4	861.183	3441.71	0	5.75	42.02	6622	6622	MS2	20/186	20	186	29jan_CC_Luiza_E1E2_EndoH.raw
High	A	12	IQFASQIGLTK	1783	Unambiguous	Isoform of B1B1B2, MayaroE2 OS=Homo sapiens (Human) OX=9606 GN=A1 PE=1 SV=1 - [MayaroE2_HUMAN]	1	1	B1B1B1		HCD	1	0	1	1	54	57	2.94	0	984.86	0	51	133	182800	2	603.352	1205.7	0	6.27	42.1	6634	6634	MS2	18/20	18	20	29jan_CC_Luiza_E1E2_EndoH.raw
High	A	12	FIFGPVSTAWTPFDTK	4112	Unambiguous	Isoform of A1A1A2, MayaroE1 OS=Homo sapiens (Human) OX=9606 GN=A1 PE=1 SV=1 - [MayaroE1_HUMAN]	1	1	A1A1A1		HCD	1	0	1	1	175	167	3.22	0	329.09	0	4	26	885300	2	907.466	1813.92	0	4.32	42.15	6640	6640	MS2	2021-12-30	12	30	29jan_CC_Luiza_E1E2_EndoH.raw
High	A	12	IQFASQIGLTK	1783	Unambiguous	Isoform of B1B1B2, MayaroE2 OS=Homo sapiens (Human) OX=9606 GN=A1 PE=1 SV=1 - [MayaroE2_HUMAN]	1	1	B1B1B1		HCD	1	0	1	1	51	55	3.12	0	1123.68	0	47	117	243200	2	603.351	1205.7	0	5.46	42.16	6641	6641	MS2	19/20	19	20	29jan_CC_Luiza_E1E2_EndoH.raw
High	A	12	AMNcAVGNIPVSMDIADSAFTR	2554	Unambiguous	Isoform of A1A1A2, MayaroE1 OS=Homo sapiens (Human) OX=9606 GN=A1 PE=1 SV=1 - [MayaroE1_HUMAN]	1	1	A1A1A1	C4(Carbamidomethyl)	HCD	1	0	1	1	161	171	4.27	0	526.51	0	22	225	42220	3	780.703	2340.09	0.01	6.46	42.17	6644	6644	MS2	20/84	20	84	29jan_CC_Luiza_E1E2_EndoH.raw
High	A	12	FIFGPVSTAWTPFDTK	4112	Unambiguous	Isoform of A1A1A2, MayaroE1 OS=Homo sapiens (Human) OX=9606 GN=A1 PE=1 SV=1 - [MayaroE1_HUMAN]	1	1	A1A1A1		HCD	1	0	1	1	170	166	3.22	0	283.92	0	3	22	1049000	2	907.466	1813.92	0	4.39	42.19	6646	6646	MS2	2021-11-30	11	30	29jan_CC_Luiza_E1E2_EndoH.raw
High	A	12	FTVRPHHGIELPcTTYQLTTAETSEEIDMHMPPDIPDR	2225	Unambiguous	Isoform of B1B1B2, MayaroE2 OS=Homo sapiens (Human) OX=9606 GN=A1 PE=1 SV=1 - [MayaroE2_HUMAN]	1	1	B1B1B1	C13(Carbamidomethyl)	HCD	1	0	1	1	323	314	5.31	0	157.96	0	16	149	18190	6	740.022	4435.09	0	3.13	42.2	6647	6647	MS2	23/370	23	370	29jan_CC_Luiza_E1E2_EndoH.raw
High	A	12	AMNcAVGNIPVSMDIADSAFTR	2554	Unambiguous	Isoform of A1A1A2, MayaroE1 OS=Homo sapiens (Human) OX=9606 GN=A1 PE=1 SV=1 - [MayaroE1_HUMAN]	1	1	A1A1A1	C4(Carbamidomethyl)	HCD	1	0	1	1	183	206	4.63	0	624.4	0	20	220	49350	3	780.702	2340.09	0	5.37	42.21	6649	6649	MS2	22/84	22	84	29jan_CC_Luiza_E1E2_EndoH.raw
High	A	12	FIFGPVSTAWTPFDTK	4112	Unambiguous	Isoform of A1A1A2, MayaroE1 OS=Homo sapiens (Human) OX=9606 GN=A1 PE=1 SV=1 - [MayaroE1_HUMAN]	1	1	A1A1A1		HCD	1	0	1	1	201	172	3.44	0	348.59	0	9	122	139300	3	605.313	1813.93	0	5.43	42.37	6670	6670	MS2	17/60	17	60	29jan_CC_Luiza_E1E2_EndoH.raw
High	A	12	WQFNSPFVPR	2372	Unambiguous	Isoform of B1B1B2, MayaroE2 OS=Homo sapiens (Human) OX=9606 GN=A1 PE=1 SV=1 - [MayaroE2_HUMAN]	1	1	B1B1B1		HCD	1	0	1	1	222	256	3.07	0	587.5	0	5	2	16960000	2	639.326	1277.64	0	1.25	42.47	6687	6687	MS2	2021-12-18	12	18	29jan_CC_Luiza_E1E2_EndoH.raw
High	A	12	WQFNSPFVPR	2372	Unambiguous	Isoform of B1B1B2, MayaroE2 OS=Homo sapiens (Human) OX=9606 GN=A1 PE=1 SV=1 - [MayaroE2_HUMAN]	1	1	B1B1B1		HCD	1	0	1	1	222	257	2.56	0	361.65	0	5	2	16960000	2	639.326	1277.64	0	1.25	42.48	6688	6688	MS2	2021-10-18	10	18	29jan_CC_Luiza_E1E2_EndoH.raw
High	A	12	AMNcAVGNIPVSmDIADSAFTR	2554	Unambiguous	Isoform of A1A1A2, MayaroE1 OS=Homo sapiens (Human) OX=9606 GN=A1 PE=1 SV=1 - [MayaroE1_HUMAN]	1	1	A1A1A1	C4(Carbamidomethyl); M13(Oxidation)	HCD	1	0	1	1	175	179	4.67	0	698.68	0	3	20	916300	3	786.031	2356.08	0	1.63	42.49	6690	6690	MS2	24/84	24	84	29jan_CC_Luiza_E1E2_EndoH.raw
High	A	12	WQFNSPFVPR	2372	Unambiguous	Isoform of B1B1B2, MayaroE2 OS=Homo sapiens (Human) OX=9606 GN=A1 PE=1 SV=1 - [MayaroE2_HUMAN]	1	1	B1B1B1		HCD	1	0	1	1	232	261	2.99	0	636.57	0	4	4	8560000	2	639.326	1277.64	0	1.53	42.5	6693	6693	MS2	2021-12-18	12	18	29jan_CC_Luiza_E1E2_EndoH.raw
High	A	12	AMNcAVGNIPVSmDIADSAFTR	2554	Unambiguous	Isoform of A1A1A2, MayaroE1 OS=Homo sapiens (Human) OX=9606 GN=A1 PE=1 SV=1 - [MayaroE1_HUMAN]	1	1	A1A1A1	C4(Carbamidomethyl); M13(Oxidation)	HCD	1	0	1	1	196	177	4.33	0	645.54	0	3	23	822500	3	786.031	2356.08	0	2.02	42.52	6695	6695	MS2	23/84	23	84	29jan_CC_Luiza_E1E2_EndoH.raw
High	A	12	WQFNSPFVPR	2372	Unambiguous	Isoform of B1B1B2, MayaroE2 OS=Homo sapiens (Human) OX=9606 GN=A1 PE=1 SV=1 - [MayaroE2_HUMAN]	1	1	B1B1B1		HCD	1	0	1	1	220	254	2.3	0	325.69	0	4	4	8560000	2	639.326	1277.64	0	1.53	42.52	6696	6696	MS2	2021-10-18	10	18	29jan_CC_Luiza_E1E2_EndoH.raw
High	A	12	VHIPFPLInTTcR	2411	Unambiguous	Isoform of B1B1B2, MayaroE2 OS=Homo sapiens (Human) OX=9606 GN=A1 PE=1 SV=1 - [MayaroE2_HUMAN]	1	1	B1B1B1	N9(N-Glc Nac); C12(Carbamidomethyl)	HCD	1	0	1	1	86	88	2.6	0	338.39	0	3	33	765100	3	590.979	1770.92	0	1.57	42.52	6697	6697	MS2	15/48	15	48	29jan_CC_Luiza_E1E2_EndoH.raw
High	A	12	cDVHSHSNVAVLQEVSIEAEGR	1841	Unambiguous	Isoform of A1A1A2, MayaroE1 OS=Homo sapiens (Human) OX=9606 GN=A1 PE=1 SV=1 - [MayaroE1_HUMAN]	1	1	A1A1A1	C1(Carbamidomethyl)	HCD	1	0	1	1	248	259	5.54	0	494.54	0	2	15	1144000	4	609.797	2436.16	0	2.83	42.54	6699	6699	MS2	24/126	24	126	29jan_CC_Luiza_E1E2_EndoH.raw
High	A	12	VHIPFPLInTTcR	2411	Unambiguous	Isoform of B1B1B2, MayaroE2 OS=Homo sapiens (Human) OX=9606 GN=A1 PE=1 SV=1 - [MayaroE2_HUMAN]	1	1	B1B1B1	N9(N-Glc Nac); C12(Carbamidomethyl)	HCD	1	0	1	1	94	92	3.37	0	437.22	0	3	95	259900	3	590.98	1770.93	0	2.71	42.56	6703	6703	MS2	17/48	17	48	29jan_CC_Luiza_E1E2_EndoH.raw
High	A	12	cDVHSHSNVAVLQEVSIEAEGR	1841	Unambiguous	Isoform of A1A1A2, MayaroE1 OS=Homo sapiens (Human) OX=9606 GN=A1 PE=1 SV=1 - [MayaroE1_HUMAN]	1	1	A1A1A1	C1(Carbamidomethyl)	HCD	1	0	1	1	200	227	5.44	0	552.91	0	4	16	1090000	4	609.797	2436.17	0	3.43	42.57	6705	6705	MS2	25/126	25	126	29jan_CC_Luiza_E1E2_EndoH.raw
High	A	12	GEVYNQDFPPYGAGQPGR	1580	Unambiguous	Isoform of A1A1A2, MayaroE1 OS=Homo sapiens (Human) OX=9606 GN=A1 PE=1 SV=1 - [MayaroE1_HUMAN]	1	1	A1A1A1		HCD	1	0	1	1	174	167	3.76	0	539.64	0	3	31	689000	2	976.452	1951.9	0	2.17	42.58	6706	6706	MS2	16/34	16	34	29jan_CC_Luiza_E1E2_EndoH.raw
High	A	12	VHSSSEcAVTGTMGHFILAK	1312	Unambiguous	Isoform of B1B1B2, MayaroE2 OS=Homo sapiens (Human) OX=9606 GN=A1 PE=1 SV=1 - [MayaroE2_HUMAN]	1	1	B1B1B1	C7(Carbamidomethyl)	HCD	1	0	1	1	195	206	4.83	0	589.46	0	10	44	384600	4	533.763	2132.03	0	2.68	42.59	6708	6708	MS2	27/114	27	114	29jan_CC_Luiza_E1E2_EndoH.raw
High	A	12	GEVYNQDFPPYGAGQPGR	1580	Unambiguous	Isoform of A1A1A2, MayaroE1 OS=Homo sapiens (Human) OX=9606 GN=A1 PE=1 SV=1 - [MayaroE1_HUMAN]	1	1	A1A1A1		HCD	1	0	1	1	218	203	3.85	0	584.04	0	4	93	193300	2	976.454	1951.9	0	3.86	42.62	6712	6712	MS2	16/34	16	34	29jan_CC_Luiza_E1E2_EndoH.raw
High	A	12	VHSSSEcAVTGTMGHFILAK	1312	Unambiguous	Isoform of B1B1B2, MayaroE2 OS=Homo sapiens (Human) OX=9606 GN=A1 PE=1 SV=1 - [MayaroE2_HUMAN]	1	1	B1B1B1	C7(Carbamidomethyl)	HCD	1	0	1	1	232	227	5.35	0	529.2	0	8	95	195900	4	533.764	2132.04	0	4.28	42.62	6713	6713	MS2	24/114	24	114	29jan_CC_Luiza_E1E2_EndoH.raw
High	A	12	cPPGEVISVSFVDSK	2132	Unambiguous	Isoform of B1B1B2, MayaroE2 OS=Homo sapiens (Human) OX=9606 GN=A1 PE=1 SV=1 - [MayaroE2_HUMAN]	1	1	B1B1B1	C1(Carbamidomethyl)	HCD	1	0	1	1	265	231	3.71	0	453.1	0	12	144	120300	3	540.938	1620.8	0	2.63	42.63	6714	6714	MS2	16/56	16	56	29jan_CC_Luiza_E1E2_EndoH.raw
High	A	12	cPPGEVISVSFVDSK	2132	Unambiguous	Isoform of B1B1B2, MayaroE2 OS=Homo sapiens (Human) OX=9606 GN=A1 PE=1 SV=1 - [MayaroE2_HUMAN]	1	1	B1B1B1	C1(Carbamidomethyl)	HCD	1	0	1	1	201	179	3.18	0	599.48	0	9	123	185200	3	540.937	1620.8	0	2.18	42.65	6717	6717	MS2	18/56	18	56	29jan_CC_Luiza_E1E2_EndoH.raw
High	A	12	FTVRPHHGIELPcTTYQLTTAETSEEIDMHMPPDIPDR	2225	Unambiguous	Isoform of B1B1B2, MayaroE2 OS=Homo sapiens (Human) OX=9606 GN=A1 PE=1 SV=1 - [MayaroE2_HUMAN]	1	1	B1B1B1	C13(Carbamidomethyl)	HCD	1	0	1	1	132	77	3.21	0	64.99	0	9	99	25220	5	887.828	4435.11	0.01	7.11	42.7	6724	6724	MS2	17/296	17	296	29jan_CC_Luiza_E1E2_EndoH.raw
High	A	12	cDVHSHSNVAVLQEVSIEAEGR	1841	Unambiguous	Isoform of A1A1A2, MayaroE1 OS=Homo sapiens (Human) OX=9606 GN=A1 PE=1 SV=1 - [MayaroE1_HUMAN]	1	1	A1A1A1	C1(Carbamidomethyl)	HCD	1	0	1	1	111	119	4.17	0	621.76	0	14	69	180200	3	812.726	2436.16	0	2.83	42.73	6729	6729	MS2	22/84	22	84	29jan_CC_Luiza_E1E2_EndoH.raw
High	A	12	EATLSLHPIHPTLLSYR	2055	Unambiguous	Isoform of B1B1B2, MayaroE2 OS=Homo sapiens (Human) OX=9606 GN=A1 PE=1 SV=1 - [MayaroE2_HUMAN]	1	1	B1B1B1		HCD	1	0	1	1	65	55	4.38	0	771.91	0	5	159	135500	4	487.773	1948.07	0	2.67	42.74	6731	6731	MS2	24/96	24	96	29jan_CC_Luiza_E1E2_EndoH.raw
High	A	12	SVIHFSTASAAPSFIVSVcSSR	2730	Unambiguous	Isoform of A1A1A2, MayaroE1 OS=Homo sapiens (Human) OX=9606 GN=A1 PE=1 SV=1 - [MayaroE1_HUMAN]	1	1	A1A1A1	C19(Carbamidomethyl)	HCD	1	0	1	1	202	194	5.03	0	651.72	0	3	58	299400	3	770.727	2310.17	0	4.56	42.78	6736	6736	MS2	23/84	23	84	29jan_CC_Luiza_E1E2_EndoH.raw
High	A	12	cDVHSHSNVAVLQEVSIEAEGR	1841	Unambiguous	Isoform of A1A1A2, MayaroE1 OS=Homo sapiens (Human) OX=9606 GN=A1 PE=1 SV=1 - [MayaroE1_HUMAN]	1	1	A1A1A1	C1(Carbamidomethyl)	HCD	1	0	1	1	116	115	4.37	0	378.48	0	13	91	148300	3	812.726	2436.16	0	2.61	42.78	6737	6737	MS2	19/84	19	84	29jan_CC_Luiza_E1E2_EndoH.raw
High	A	12	EATLSLHPIHPTLLSYR	2055	Unambiguous	Isoform of B1B1B2, MayaroE2 OS=Homo sapiens (Human) OX=9606 GN=A1 PE=1 SV=1 - [MayaroE2_HUMAN]	1	1	B1B1B1		HCD	1	0	1	1	66	56	4.4	0	797.65	0	1	206	99550	4	487.773	1948.07	0	2.8	42.79	6738	6738	MS2	25/96	25	96	29jan_CC_Luiza_E1E2_EndoH.raw
High	A	12	SVIHFSTASAAPSFIVSVcSSR	2730	Unambiguous	Isoform of A1A1A2, MayaroE1 OS=Homo sapiens (Human) OX=9606 GN=A1 PE=1 SV=1 - [MayaroE1_HUMAN]	1	1	A1A1A1	C19(Carbamidomethyl)	HCD	1	0	1	1	205	196	5.38	0	702.01	0	2	63	258500	3	770.727	2310.17	0	4.64	42.82	6742	6742	MS2	24/84	24	84	29jan_CC_Luiza_E1E2_EndoH.raw
High	A	12	VHSSSEcAVTGTMGHFILAK	1312	Unambiguous	Isoform of B1B1B2, MayaroE2 OS=Homo sapiens (Human) OX=9606 GN=A1 PE=1 SV=1 - [MayaroE2_HUMAN]	1	1	B1B1B1	C7(Carbamidomethyl)	HCD	1	0	1	1	167	172	6.78	0	1743.42	0	4	113	175600	3	711.35	2132.03	0	3.94	42.82	6743	6743	MS2	33/76	33	76	29jan_CC_Luiza_E1E2_EndoH.raw
High	A	12	VHSSSEcAVTGTmGHFILAK	1312	Unambiguous	Isoform of B1B1B2, MayaroE2 OS=Homo sapiens (Human) OX=9606 GN=A1 PE=1 SV=1 - [MayaroE2_HUMAN]	1	1	B1B1B1	C7(Carbamidomethyl); M13(Oxidation)	HCD	1	0	1	1	207	233	4.33	0	339.31	0	34	94	99870	4	537.763	2148.03	0	4.91	42.83	6744	6744	MS2	23/114	23	114	29jan_CC_Luiza_E1E2_EndoH.raw
High	A	12	VHSSSEcAVTGTMGHFILAK	1312	Unambiguous	Isoform of B1B1B2, MayaroE2 OS=Homo sapiens (Human) OX=9606 GN=A1 PE=1 SV=1 - [MayaroE2_HUMAN]	1	1	B1B1B1	C7(Carbamidomethyl)	HCD	1	0	1	1	144	161	6.57	0	1824.31	0	9	150	108800	3	711.35	2132.04	0	4.55	42.85	6747	6747	MS2	33/76	33	76	29jan_CC_Luiza_E1E2_EndoH.raw
High	A	12	VHSSSEcAVTGTmGHFILAK	1312	Unambiguous	Isoform of B1B1B2, MayaroE2 OS=Homo sapiens (Human) OX=9606 GN=A1 PE=1 SV=1 - [MayaroE2_HUMAN]	1	1	B1B1B1	C7(Carbamidomethyl); M13(Oxidation)	HCD	1	0	1	1	221	235	4.27	0	381.28	0	25	133	99670	4	537.763	2148.03	0	3.66	42.86	6748	6748	MS2	25/114	25	114	29jan_CC_Luiza_E1E2_EndoH.raw
High	A	12	LTDAPIISELLcTVSTcTHSSDFGGVAVLSYK	4503	Unambiguous	Isoform of A1A1A2, MayaroE1 OS=Homo sapiens (Human) OX=9606 GN=A1 PE=1 SV=1 - [MayaroE1_HUMAN]	1	1	A1A1A1	C12(Carbamidomethyl); C17(Carbamidomethyl)	HCD	1	0	1	1	67	93	3.42	0	421.21	0	2	19	424200	3	1147.91	3441.71	0.01	6.38	42.99	6761	6761	MS2	21/124	21	124	29jan_CC_Luiza_E1E2_EndoH.raw
High	A	12	VHSSSEcAVTGTmGHFILAK	1312	Unambiguous	Isoform of B1B1B2, MayaroE2 OS=Homo sapiens (Human) OX=9606 GN=A1 PE=1 SV=1 - [MayaroE2_HUMAN]	1	1	B1B1B1	C7(Carbamidomethyl); M13(Oxidation)	HCD	1	0	1	1	183	173	5.79	0	900.03	0	23	243	48490	3	716.682	2148.03	0	4.89	43	6762	6762	MS2	27/76	27	76	29jan_CC_Luiza_E1E2_EndoH.raw
High	A	12	LTDAPIISELLcTVSTcTHSSDFGGVAVLSYK	4503	Unambiguous	Isoform of A1A1A2, MayaroE1 OS=Homo sapiens (Human) OX=9606 GN=A1 PE=1 SV=1 - [MayaroE1_HUMAN]	1	1	A1A1A1	C12(Carbamidomethyl); C17(Carbamidomethyl)	HCD	1	0	1	1	58	81	3.23	0	357.61	0	3	27	276800	3	1147.91	3441.72	0.01	6.8	43.02	6764	6764	MS2	20/124	20	124	29jan_CC_Luiza_E1E2_EndoH.raw
High	A	12	EATLSLHPIHPTLLSYR	2055	Unambiguous	Isoform of B1B1B2, MayaroE2 OS=Homo sapiens (Human) OX=9606 GN=A1 PE=1 SV=1 - [MayaroE2_HUMAN]	1	1	B1B1B1		HCD	1	0	1	1	76	52	5.31	0	1204.27	0	6	318	59840	3	650.029	1948.07	0	3.65	43.03	6765	6765	MS2	23/64	23	64	29jan_CC_Luiza_E1E2_EndoH.raw
High	A	12	LTDAPIISELLcTVSTcTHSSDFGGVAVLSYK	4503	Unambiguous	Isoform of A1A1A2, MayaroE1 OS=Homo sapiens (Human) OX=9606 GN=A1 PE=1 SV=1 - [MayaroE1_HUMAN]	1	1	A1A1A1	C12(Carbamidomethyl); C17(Carbamidomethyl)	HCD	1	0	1	1	87	106	4.66	0	291.2	0	5	104	51820	4	861.184	3441.71	0.01	5.97	43.05	6767	6767	MS2	23/186	23	186	29jan_CC_Luiza_E1E2_EndoH.raw
High	A	12	EATLSLHPIHPTLLSYR	2055	Unambiguous	Isoform of B1B1B2, MayaroE2 OS=Homo sapiens (Human) OX=9606 GN=A1 PE=1 SV=1 - [MayaroE2_HUMAN]	1	1	B1B1B1		HCD	1	0	1	1	71	48	5.17	0	1223.77	0	3	158	137300	3	650.029	1948.07	0	3.18	43.06	6768	6768	MS2	24/64	24	64	29jan_CC_Luiza_E1E2_EndoH.raw
High	A	12	VHSSSEcAVTGTmGHFILAK	1312	Unambiguous	Isoform of B1B1B2, MayaroE2 OS=Homo sapiens (Human) OX=9606 GN=A1 PE=1 SV=1 - [MayaroE2_HUMAN]	1	1	B1B1B1	C7(Carbamidomethyl); M13(Oxidation)	HCD	1	0	1	1	125	140	6.03	0	806.23	0	29	212	38640	3	716.682	2148.03	0	5.15	43.07	6770	6770	MS2	26/76	26	76	29jan_CC_Luiza_E1E2_EndoH.raw
High	A	12	LTDAPIISELLcTVSTcTHSSDFGGVAVLSYK	4503	Unambiguous	Isoform of A1A1A2, MayaroE1 OS=Homo sapiens (Human) OX=9606 GN=A1 PE=1 SV=1 - [MayaroE1_HUMAN]	1	1	A1A1A1	C12(Carbamidomethyl); C17(Carbamidomethyl)	HCD	1	0	1	1	82	110	4.92	0	298.65	0	2	111	53940	4	861.183	3441.71	0	5.75	43.09	6772	6772	MS2	23/186	23	186	29jan_CC_Luiza_E1E2_EndoH.raw
High	A	12	cPPGEVISVSFVDSK	2132	Unambiguous	Isoform of B1B1B2, MayaroE2 OS=Homo sapiens (Human) OX=9606 GN=A1 PE=1 SV=1 - [MayaroE2_HUMAN]	1	1	B1B1B1	C1(Carbamidomethyl)	HCD	1	0	1	1	66	59	4.2	0	618.98	0	9	120	212800	2	810.903	1620.8	0	3.32	43.13	6777	6777	MS2	22/28	22	28	29jan_CC_Luiza_E1E2_EndoH.raw
High	A	12	GEVYNQDFPPYGAGQPGR	1580	Unambiguous	Isoform of A1A1A2, MayaroE1 OS=Homo sapiens (Human) OX=9606 GN=A1 PE=1 SV=1 - [MayaroE1_HUMAN]	1	1	A1A1A1		HCD	1	0	1	1	215	229	2.63	0	202.01	0	3	54	1174000	2	976.454	1951.9	0	4.05	43.14	6778	6778	MS2	1934-10-01	10	34	29jan_CC_Luiza_E1E2_EndoH.raw
High	A	12	GEVYNQDFPPYGAGQPGR	1580	Unambiguous	Isoform of A1A1A2, MayaroE1 OS=Homo sapiens (Human) OX=9606 GN=A1 PE=1 SV=1 - [MayaroE1_HUMAN]	1	1	A1A1A1		HCD	1	0	1	1	114	110	2.96	0	193.33	0	12	168	91640	3	651.304	1951.9	0	2.29	43.15	6781	6781	MS2	13/68	13	68	29jan_CC_Luiza_E1E2_EndoH.raw
High	A	12	cPPGEVISVSFVDSK	2132	Unambiguous	Isoform of B1B1B2, MayaroE2 OS=Homo sapiens (Human) OX=9606 GN=A1 PE=1 SV=1 - [MayaroE2_HUMAN]	1	1	B1B1B1	C1(Carbamidomethyl)	HCD	1	0	1	1	254	230	3.96	0	782.95	0	7	108	250700	2	810.903	1620.8	0	3.39	43.17	6783	6783	MS2	15/28	15	28	29jan_CC_Luiza_E1E2_EndoH.raw
High	A	12	IQFASQIGLTK	1783	Unambiguous	Isoform of B1B1B2, MayaroE2 OS=Homo sapiens (Human) OX=9606 GN=A1 PE=1 SV=1 - [MayaroE2_HUMAN]	1	1	B1B1B1		HCD	1	0	1	1	52	57	2.88	0	1132.49	0	49	139	195500	2	603.351	1205.69	0	5.05	43.18	6784	6784	MS2	19/20	19	20	29jan_CC_Luiza_E1E2_EndoH.raw
High	A	12	IQFASQIGLTK	1783	Unambiguous	Isoform of B1B1B2, MayaroE2 OS=Homo sapiens (Human) OX=9606 GN=A1 PE=1 SV=1 - [MayaroE2_HUMAN]	1	1	B1B1B1		HCD	1	0	1	1	41	46	2.91	0	1016.05	0	51	177	141200	2	603.351	1205.69	0	4.95	43.21	6789	6789	MS2	18/20	18	20	29jan_CC_Luiza_E1E2_EndoH.raw
High	A	12	FIFGPVSTAWTPFDTK	4112	Unambiguous	Isoform of A1A1A2, MayaroE1 OS=Homo sapiens (Human) OX=9606 GN=A1 PE=1 SV=1 - [MayaroE1_HUMAN]	1	1	A1A1A1		HCD	1	0	1	1	154	158	3.04	0	288.49	0	7	150	125000	2	907.466	1813.93	0	5.06	43.22	6790	6790	MS2	2021-11-30	11	30	29jan_CC_Luiza_E1E2_EndoH.raw
High	A	12	FIFGPVSTAWTPFDTK	4112	Unambiguous	Isoform of A1A1A2, MayaroE1 OS=Homo sapiens (Human) OX=9606 GN=A1 PE=1 SV=1 - [MayaroE1_HUMAN]	1	1	A1A1A1		HCD	1	0	1	1	153	143	3.39	0	347.83	0	3	157	108500	2	907.465	1813.92	0	3.92	43.25	6795	6795	MS2	2021-12-30	12	30	29jan_CC_Luiza_E1E2_EndoH.raw
High	A	12	FTVRPHHGIELPcTTYQLTTAETSEEIDMHMPPDIPDR	2225	Unambiguous	Isoform of B1B1B2, MayaroE2 OS=Homo sapiens (Human) OX=9606 GN=A1 PE=1 SV=1 - [MayaroE2_HUMAN]	1	1	B1B1B1	C13(Carbamidomethyl)	HCD	1	0	1	1	336	319	4.81	0	109.28	0	20	202	13570	6	740.024	4435.11	0.01	6.93	43.28	6799	6799	MS2	20/370	20	370	29jan_CC_Luiza_E1E2_EndoH.raw
High	A	12	FTVRPHHGIELPcTTYQLTTAETSEEIDMHMPPDIPDR	2225	Unambiguous	Isoform of B1B1B2, MayaroE2 OS=Homo sapiens (Human) OX=9606 GN=A1 PE=1 SV=1 - [MayaroE2_HUMAN]	1	1	B1B1B1	C13(Carbamidomethyl)	HCD	1	0	1	1	402	297	4.53	0	114.72	0	22	167	16350	6	740.025	4435.11	0.01	7.35	43.3	6801	6801	MS2	20/370	20	370	29jan_CC_Luiza_E1E2_EndoH.raw
High	A	12	FTVRPHHGIELPcTTYQLTTAETSEEIDmHMPPDIPDR	2225	Ambiguous	Isoform of B1B1B2, MayaroE2 OS=Homo sapiens (Human) OX=9606 GN=A1 PE=1 SV=1 - [MayaroE2_HUMAN]	1	1	B1B1B1	C13(Carbamidomethyl); M29(Oxidation)	HCD	0.0207	0	1	1	250	287	3.86	0	84.41	0	21	187	17160	6	742.691	4451.11	0.01	8.08	43.31	6802	6802	MS2	20/370	20	370	29jan_CC_Luiza_E1E2_EndoH.raw
High	A	12	FTVRPHHGIELPcTTYQLTTAETSEEIDMHmPPDIPDR	2225	Ambiguous	Isoform of B1B1B2, MayaroE2 OS=Homo sapiens (Human) OX=9606 GN=A1 PE=1 SV=1 - [MayaroE2_HUMAN]	1	1	B1B1B1	C13(Carbamidomethyl); M31(Oxidation)	HCD		0.0207	2	2	250	287	3.78	0	83.94	0	21	187	17160	6	742.691	4451.11	0.01	8.08	43.31	6802	6802	MS2	20/370	20	370	29jan_CC_Luiza_E1E2_EndoH.raw
High	A	12	AMNcAVGNIPVSMDIADSAFTR	2554	Unambiguous	Isoform of A1A1A2, MayaroE1 OS=Homo sapiens (Human) OX=9606 GN=A1 PE=1 SV=1 - [MayaroE1_HUMAN]	1	1	A1A1A1	C4(Carbamidomethyl)	HCD	1	0	1	1	161	186	4.53	0	578.49	0	15	256	34530	3	780.702	2340.09	0	5.99	43.44	6816	6816	MS2	21/84	21	84	29jan_CC_Luiza_E1E2_EndoH.raw
High	A	12	AMNcAVGNIPVSMDIADSAFTR	2554	Unambiguous	Isoform of A1A1A2, MayaroE1 OS=Homo sapiens (Human) OX=9606 GN=A1 PE=1 SV=1 - [MayaroE1_HUMAN]	1	1	A1A1A1	C4(Carbamidomethyl)	HCD	1	0	1	1	155	167	4.51	0	561.42	0	13	246	43770	3	780.702	2340.09	0	5.52	43.48	6820	6820	MS2	21/84	21	84	29jan_CC_Luiza_E1E2_EndoH.raw
High	A	12	WQFNSPFVPR	2372	Unambiguous	Isoform of B1B1B2, MayaroE2 OS=Homo sapiens (Human) OX=9606 GN=A1 PE=1 SV=1 - [MayaroE2_HUMAN]	1	1	B1B1B1		HCD	1	0	1	1	231	255	3.16	0	573.96	0	22	387	53890	2	639.327	1277.65	0	3.25	43.52	6824	6824	MS2	2021-12-18	12	18	29jan_CC_Luiza_E1E2_EndoH.raw
High	A	12	WQFNSPFVPR	2372	Unambiguous	Isoform of B1B1B2, MayaroE2 OS=Homo sapiens (Human) OX=9606 GN=A1 PE=1 SV=1 - [MayaroE2_HUMAN]	1	1	B1B1B1		HCD	1	0	1	1	241	258	3.35	0	578.51	0	28	408	46710	2	639.327	1277.65	0	3.54	43.56	6827	6827	MS2	2021-12-18	12	18	29jan_CC_Luiza_E1E2_EndoH.raw
High	A	12	cDVHSHSNVAVLQEVSIEAEGR	1841	Unambiguous	Isoform of A1A1A2, MayaroE1 OS=Homo sapiens (Human) OX=9606 GN=A1 PE=1 SV=1 - [MayaroE1_HUMAN]	1	1	A1A1A1	C1(Carbamidomethyl)	HCD	1	0	1	1	215	235	5.39	0	455.97	0	4	27	617800	4	609.798	2436.17	0	5.33	43.58	6829	6829	MS2	23/126	23	126	29jan_CC_Luiza_E1E2_EndoH.raw
High	A	12	cDVHSHSNVAVLQEVSIEAEGR	1841	Unambiguous	Isoform of A1A1A2, MayaroE1 OS=Homo sapiens (Human) OX=9606 GN=A1 PE=1 SV=1 - [MayaroE1_HUMAN]	1	1	A1A1A1	C1(Carbamidomethyl)	HCD	1	0	1	1	199	232	5.76	0	497.73	0	2	28	613200	4	609.798	2436.17	0	5.23	43.6	6831	6831	MS2	24/126	24	126	29jan_CC_Luiza_E1E2_EndoH.raw
High	A	12	VHSSSEcAVTGTMGHFILAK	1312	Unambiguous	Isoform of B1B1B2, MayaroE2 OS=Homo sapiens (Human) OX=9606 GN=A1 PE=1 SV=1 - [MayaroE2_HUMAN]	1	1	B1B1B1	C7(Carbamidomethyl)	HCD	1	0	1	1	199	212	5.55	0	600.27	0	6	174	101400	4	533.764	2132.03	0	3.82	43.63	6834	6834	MS2	26/114	26	114	29jan_CC_Luiza_E1E2_EndoH.raw
High	A	12	VHSSSEcAVTGTMGHFILAK	1312	Unambiguous	Isoform of B1B1B2, MayaroE2 OS=Homo sapiens (Human) OX=9606 GN=A1 PE=1 SV=1 - [MayaroE2_HUMAN]	1	1	B1B1B1	C7(Carbamidomethyl)	HCD	1	0	1	1	232	229	5.58	0	545.5	0	9	180	81030	4	533.765	2132.04	0	4.62	43.66	6837	6837	MS2	25/114	25	114	29jan_CC_Luiza_E1E2_EndoH.raw
High	A	12	FTVRPHHGIELPcTTYQLTTAETSEEIDMHMPPDIPDR	2225	Unambiguous	Isoform of B1B1B2, MayaroE2 OS=Homo sapiens (Human) OX=9606 GN=A1 PE=1 SV=1 - [MayaroE2_HUMAN]	1	1	B1B1B1	C13(Carbamidomethyl)	HCD	1	0	1	1	266	235	3.59	0	91.6	0	3	101	30420	5	887.826	4435.1	0	4.98	43.7	6841	6841	MS2	16/296	16	296	29jan_CC_Luiza_E1E2_EndoH.raw
High	A	12	cDVHSHSNVAVLQEVSIEAEGR	1841	Unambiguous	Isoform of A1A1A2, MayaroE1 OS=Homo sapiens (Human) OX=9606 GN=A1 PE=1 SV=1 - [MayaroE1_HUMAN]	1	1	A1A1A1	C1(Carbamidomethyl)	HCD	1	0	1	1	122	155	5.11	0	580.97	0	5	72	230700	3	812.727	2436.17	0	3.28	43.78	6851	6851	MS2	21/84	21	84	29jan_CC_Luiza_E1E2_EndoH.raw
High	A	12	cDVHSHSNVAVLQEVSIEAEGR	1841	Unambiguous	Isoform of A1A1A2, MayaroE1 OS=Homo sapiens (Human) OX=9606 GN=A1 PE=1 SV=1 - [MayaroE1_HUMAN]	1	1	A1A1A1	C1(Carbamidomethyl)	HCD	1	0	1	1	119	151	4.78	0	859.54	0	5	91	184800	3	812.727	2436.17	0	4.19	43.81	6854	6854	MS2	25/84	25	84	29jan_CC_Luiza_E1E2_EndoH.raw
High	A	12	SVIHFSTASAAPSFIVSVcSSR	2730	Unambiguous	Isoform of A1A1A2, MayaroE1 OS=Homo sapiens (Human) OX=9606 GN=A1 PE=1 SV=1 - [MayaroE1_HUMAN]	1	1	A1A1A1	C19(Carbamidomethyl)	HCD	1	0	1	1	192	193	5.74	0	795.91	0	3	77	246000	3	770.727	2310.17	0	4.8	43.84	6857	6857	MS2	25/84	25	84	29jan_CC_Luiza_E1E2_EndoH.raw
High	A	12	SVIHFSTASAAPSFIVSVcSSR	2730	Unambiguous	Isoform of A1A1A2, MayaroE1 OS=Homo sapiens (Human) OX=9606 GN=A1 PE=1 SV=1 - [MayaroE1_HUMAN]	1	1	A1A1A1	C19(Carbamidomethyl)	HCD	1	0	1	1	182	193	5.59	0	660.43	0	5	95	182400	3	770.727	2310.17	0	4.88	43.88	6862	6862	MS2	24/84	24	84	29jan_CC_Luiza_E1E2_EndoH.raw
High	A	12	VHSSSEcAVTGTmGHFILAK	1312	Unambiguous	Isoform of B1B1B2, MayaroE2 OS=Homo sapiens (Human) OX=9606 GN=A1 PE=1 SV=1 - [MayaroE2_HUMAN]	1	1	B1B1B1	C7(Carbamidomethyl); M13(Oxidation)	HCD	1	0	1	1	126	140	3.27	0	158.44	0	30	190	48890	4	537.763	2148.03	0	4.34	43.88	6864	6864	MS2	21/114	21	114	29jan_CC_Luiza_E1E2_EndoH.raw
High	A	12	VHSSSEcAVTGTmGHFILAK	1312	Unambiguous	Isoform of B1B1B2, MayaroE2 OS=Homo sapiens (Human) OX=9606 GN=A1 PE=1 SV=1 - [MayaroE2_HUMAN]	1	1	B1B1B1	C7(Carbamidomethyl); M13(Oxidation)	HCD	1	0	1	1	101	128	3.33	0	132.36	0	38	215	24480	4	537.763	2148.03	0	4.8	43.93	6868	6868	MS2	21/114	21	114	29jan_CC_Luiza_E1E2_EndoH.raw
High	A	12	EATLSLHPIHPTLLSYR	2055	Unambiguous	Isoform of B1B1B2, MayaroE2 OS=Homo sapiens (Human) OX=9606 GN=A1 PE=1 SV=1 - [MayaroE2_HUMAN]	1	1	B1B1B1		HCD	1	0	1	1	67	55	4.37	0	746.52	0	6	348	44480	4	487.774	1948.07	0	3.67	43.98	6873	6873	MS2	24/96	24	96	29jan_CC_Luiza_E1E2_EndoH.raw
High	A	12	LTDAPIISELLcTVSTcTHSSDFGGVAVLSYK	4503	Unambiguous	Isoform of A1A1A2, MayaroE1 OS=Homo sapiens (Human) OX=9606 GN=A1 PE=1 SV=1 - [MayaroE1_HUMAN]	1	1	A1A1A1	C12(Carbamidomethyl); C17(Carbamidomethyl)	HCD	1	0	1	1	49	84	3.88	0	361.53	0	3	30	271900	3	1147.91	3441.71	0.01	5.53	44.03	6877	6877	MS2	21/124	21	124	29jan_CC_Luiza_E1E2_EndoH.raw
High	A	12	LTDAPIISELLcTVSTcTHSSDFGGVAVLSYK	4503	Unambiguous	Isoform of A1A1A2, MayaroE1 OS=Homo sapiens (Human) OX=9606 GN=A1 PE=1 SV=1 - [MayaroE1_HUMAN]	1	1	A1A1A1	C12(Carbamidomethyl); C17(Carbamidomethyl)	HCD	1	0	1	1	75	89	3.92	0	526.77	0	3	40	187800	3	1147.91	3441.71	0.01	6.16	44.06	6880	6880	MS2	23/124	23	124	29jan_CC_Luiza_E1E2_EndoH.raw
High	A	12	LTDAPIISELLcTVSTcTHSSDFGGVAVLSYK	4503	Unambiguous	Isoform of A1A1A2, MayaroE1 OS=Homo sapiens (Human) OX=9606 GN=A1 PE=1 SV=1 - [MayaroE1_HUMAN]	1	1	A1A1A1	C12(Carbamidomethyl); C17(Carbamidomethyl)	HCD	1	0	1	1	92	100	5.35	0	285.24	0	1	50	157900	4	861.183	3441.71	0	5.54	44.11	6884	6884	MS2	22/186	22	186	29jan_CC_Luiza_E1E2_EndoH.raw
High	A	12	LTDAPIISELLcTVSTcTHSSDFGGVAVLSYK	4503	Unambiguous	Isoform of A1A1A2, MayaroE1 OS=Homo sapiens (Human) OX=9606 GN=A1 PE=1 SV=1 - [MayaroE1_HUMAN]	1	1	A1A1A1	C12(Carbamidomethyl); C17(Carbamidomethyl)	HCD	1	0	1	1	73	96	5.84	0	291.73	0	2	56	145200	4	861.183	3441.71	0.01	5.89	44.13	6886	6886	MS2	23/186	23	186	29jan_CC_Luiza_E1E2_EndoH.raw
High	A	12	IQFASQIGLTK	1783	Unambiguous	Isoform of B1B1B2, MayaroE2 OS=Homo sapiens (Human) OX=9606 GN=A1 PE=1 SV=1 - [MayaroE2_HUMAN]	1	1	B1B1B1		HCD	1	0	1	1	44	50	3.17	0	1008.1	0	51	232	110700	2	603.352	1205.7	0	5.76	44.22	6894	6894	MS2	18/20	18	20	29jan_CC_Luiza_E1E2_EndoH.raw
High	A	12	IQFASQIGLTK	1783	Unambiguous	Isoform of B1B1B2, MayaroE2 OS=Homo sapiens (Human) OX=9606 GN=A1 PE=1 SV=1 - [MayaroE2_HUMAN]	1	1	B1B1B1		HCD	1	0	1	1	43	47	3.01	0	1030.89	0	48	297	88930	2	603.351	1205.7	0	5.36	44.25	6897	6897	MS2	18/20	18	20	29jan_CC_Luiza_E1E2_EndoH.raw
High	A	12	FIFGPVSTAWTPFDTK	4112	Unambiguous	Isoform of A1A1A2, MayaroE1 OS=Homo sapiens (Human) OX=9606 GN=A1 PE=1 SV=1 - [MayaroE1_HUMAN]	1	1	A1A1A1		HCD	1	0	1	1	132	117	3.21	0	324.58	0	9	221	75530	2	907.466	1813.92	0	4.93	44.27	6899	6899	MS2	2021-12-30	12	30	29jan_CC_Luiza_E1E2_EndoH.raw
High	A	12	FIFGPVSTAWTPFDTK	4112	Unambiguous	Isoform of A1A1A2, MayaroE1 OS=Homo sapiens (Human) OX=9606 GN=A1 PE=1 SV=1 - [MayaroE1_HUMAN]	1	1	A1A1A1		HCD	1	0	1	1	150	145	3.01	0	330.44	0	12	195	77580	2	907.467	1813.93	0.01	6.07	44.3	6901	6901	MS2	2021-12-30	12	30	29jan_CC_Luiza_E1E2_EndoH.raw
High	A	12	cDVHSHSNVAVLQEVSIEAEGR	1841	Unambiguous	Isoform of A1A1A2, MayaroE1 OS=Homo sapiens (Human) OX=9606 GN=A1 PE=1 SV=1 - [MayaroE1_HUMAN]	1	1	A1A1A1	C1(Carbamidomethyl)	HCD	1	0	1	1	187	205	5.22	0	588.99	0	4	34	509500	4	609.798	2436.17	0	5.23	44.61	6926	6926	MS2	26/126	26	126	29jan_CC_Luiza_E1E2_EndoH.raw
High	A	12	WQFNSPFVPR	2372	Unambiguous	Isoform of B1B1B2, MayaroE2 OS=Homo sapiens (Human) OX=9606 GN=A1 PE=1 SV=1 - [MayaroE2_HUMAN]	1	1	B1B1B1		HCD	1	0	1	1	230	260	3.14	0	590.42	0	14	435	56720	2	639.327	1277.65	0	3.25	44.62	6927	6927	MS2	2021-12-18	12	18	29jan_CC_Luiza_E1E2_EndoH.raw
High	A	12	cDVHSHSNVAVLQEVSIEAEGR	1841	Unambiguous	Isoform of A1A1A2, MayaroE1 OS=Homo sapiens (Human) OX=9606 GN=A1 PE=1 SV=1 - [MayaroE1_HUMAN]	1	1	A1A1A1	C1(Carbamidomethyl)	HCD	1	0	1	1	192	217	5.08	0	528.4	0	3	40	453800	4	609.798	2436.17	0	4.53	44.64	6929	6929	MS2	25/126	25	126	29jan_CC_Luiza_E1E2_EndoH.raw
High	A	12	VHSSSEcAVTGTMGHFILAK	1312	Unambiguous	Isoform of B1B1B2, MayaroE2 OS=Homo sapiens (Human) OX=9606 GN=A1 PE=1 SV=1 - [MayaroE2_HUMAN]	1	1	B1B1B1	C7(Carbamidomethyl)	HCD	1	0	1	1	168	173	4.15	0	302.33	0	9	269	62160	4	533.765	2132.04	0	4.74	44.67	6932	6932	MS2	20/114	20	114	29jan_CC_Luiza_E1E2_EndoH.raw
High	A	12	WQFNSPFVPR	2372	Unambiguous	Isoform of B1B1B2, MayaroE2 OS=Homo sapiens (Human) OX=9606 GN=A1 PE=1 SV=1 - [MayaroE2_HUMAN]	1	1	B1B1B1		HCD	1	0	1	1	239	252	3.06	0	605.28	0	14	411	69350	2	639.328	1277.65	0	4.4	44.73	6937	6937	MS2	2021-12-18	12	18	29jan_CC_Luiza_E1E2_EndoH.raw
High	A	12	VHSSSEcAVTGTMGHFILAK	1312	Unambiguous	Isoform of B1B1B2, MayaroE2 OS=Homo sapiens (Human) OX=9606 GN=A1 PE=1 SV=1 - [MayaroE2_HUMAN]	1	1	B1B1B1	C7(Carbamidomethyl)	HCD	1	0	1	1	184	214	4.62	0	436.3	0	10	277	54980	4	533.764	2132.03	0	3.82	44.77	6940	6940	MS2	23/114	23	114	29jan_CC_Luiza_E1E2_EndoH.raw
High	A	12	cDVHSHSNVAVLQEVSIEAEGR	1841	Unambiguous	Isoform of A1A1A2, MayaroE1 OS=Homo sapiens (Human) OX=9606 GN=A1 PE=1 SV=1 - [MayaroE1_HUMAN]	1	1	A1A1A1	C1(Carbamidomethyl)	HCD	1	0	1	1	119	151	4.52	0	610.21	0	4	113	145300	3	812.728	2436.17	0	4.56	44.83	6945	6945	MS2	21/84	21	84	29jan_CC_Luiza_E1E2_EndoH.raw
High	A	12	cDVHSHSNVAVLQEVSIEAEGR	1841	Unambiguous	Isoform of A1A1A2, MayaroE1 OS=Homo sapiens (Human) OX=9606 GN=A1 PE=1 SV=1 - [MayaroE1_HUMAN]	1	1	A1A1A1	C1(Carbamidomethyl)	HCD	1	0	1	1	96	135	4.48	0	658.34	0	4	92	178500	3	812.728	2436.17	0	4.94	44.85	6947	6947	MS2	22/84	22	84	29jan_CC_Luiza_E1E2_EndoH.raw
High	A	12	SVIHFSTASAAPSFIVSVcSSR	2730	Unambiguous	Isoform of A1A1A2, MayaroE1 OS=Homo sapiens (Human) OX=9606 GN=A1 PE=1 SV=1 - [MayaroE1_HUMAN]	1	1	A1A1A1	C19(Carbamidomethyl)	HCD	1	0	1	1	179	188	5.1	0	701.03	0	3	118	147200	3	770.727	2310.17	0	5.27	44.89	6951	6951	MS2	24/84	24	84	29jan_CC_Luiza_E1E2_EndoH.raw
High	A	12	SVIHFSTASAAPSFIVSVcSSR	2730	Unambiguous	Isoform of A1A1A2, MayaroE1 OS=Homo sapiens (Human) OX=9606 GN=A1 PE=1 SV=1 - [MayaroE1_HUMAN]	1	1	A1A1A1	C19(Carbamidomethyl)	HCD	1	0	1	1	193	189	5.34	0	679.78	0	3	107	155600	3	770.727	2310.17	0	5.51	44.91	6954	6954	MS2	24/84	24	84	29jan_CC_Luiza_E1E2_EndoH.raw
High	A	12	LTDAPIISELLcTVSTcTHSSDFGGVAVLSYK	4503	Unambiguous	Isoform of A1A1A2, MayaroE1 OS=Homo sapiens (Human) OX=9606 GN=A1 PE=1 SV=1 - [MayaroE1_HUMAN]	1	1	A1A1A1	C12(Carbamidomethyl); C17(Carbamidomethyl)	HCD	1	0	1	1	78	100	3.53	0	389.2	0	8	71	75550	3	1147.9	3441.7	0	2.01	45.1	6974	6974	MS2	22/124	22	124	29jan_CC_Luiza_E1E2_EndoH.raw
High	A	12	LTDAPIISELLcTVSTcTHSSDFGGVAVLSYK	4503	Unambiguous	Isoform of A1A1A2, MayaroE1 OS=Homo sapiens (Human) OX=9606 GN=A1 PE=1 SV=1 - [MayaroE1_HUMAN]	1	1	A1A1A1	C12(Carbamidomethyl); C17(Carbamidomethyl)	HCD	1	0	1	1	78	95	4.48	0	309.04	0	3	59	140800	4	861.179	3441.69	0	0.72	45.15	6980	6980	MS2	23/186	23	186	29jan_CC_Luiza_E1E2_EndoH.raw
High	A	12	LTDAPIISELLcTVSTcTHSSDFGGVAVLSYK	4503	Unambiguous	Isoform of A1A1A2, MayaroE1 OS=Homo sapiens (Human) OX=9606 GN=A1 PE=1 SV=1 - [MayaroE1_HUMAN]	1	1	A1A1A1	C12(Carbamidomethyl); C17(Carbamidomethyl)	HCD	1	0	1	1	59	93	3.79	0	148.61	0	5	59	76270	3	1147.9	3441.7	0	1.16	45.16	6981	6981	MS2	15/124	15	124	29jan_CC_Luiza_E1E2_EndoH.raw
High	A	12	LTDAPIISELLcTVSTcTHSSDFGGVAVLSYK	4503	Unambiguous	Isoform of A1A1A2, MayaroE1 OS=Homo sapiens (Human) OX=9606 GN=A1 PE=1 SV=1 - [MayaroE1_HUMAN]	1	1	A1A1A1	C12(Carbamidomethyl); C17(Carbamidomethyl)	HCD	1	0	1	1	68	112	4.19	0	194.6	0	4	81	101800	4	861.181	3441.7	0	3.34	45.19	6985	6985	MS2	19/186	19	186	29jan_CC_Luiza_E1E2_EndoH.raw
High	A	12	IQFASQIGLTK	1783	Unambiguous	Isoform of B1B1B2, MayaroE2 OS=Homo sapiens (Human) OX=9606 GN=A1 PE=1 SV=1 - [MayaroE2_HUMAN]	1	1	B1B1B1		HCD	1	0	1	1	42	48	2.82	0	890.88	0	50	357	74480	2	603.35	1205.69	0	3.94	45.26	6991	6991	MS2	17/20	17	20	29jan_CC_Luiza_E1E2_EndoH.raw
High	A	12	IQFASQIGLTK	1783	Unambiguous	Isoform of B1B1B2, MayaroE2 OS=Homo sapiens (Human) OX=9606 GN=A1 PE=1 SV=1 - [MayaroE2_HUMAN]	1	1	B1B1B1		HCD	1	0	1	1	55	58	2.76	0	1100.1	0	46	298	94380	2	603.351	1205.69	0	4.34	45.29	6993	6993	MS2	19/20	19	20	29jan_CC_Luiza_E1E2_EndoH.raw
High	A	12	FIFGPVSTAWTPFDTK	4112	Unambiguous	Isoform of A1A1A2, MayaroE1 OS=Homo sapiens (Human) OX=9606 GN=A1 PE=1 SV=1 - [MayaroE1_HUMAN]	1	1	A1A1A1		HCD	1	0	1	1	151	154	3.26	0	439.23	0	14	310	54370	2	907.466	1813.92	0	4.86	45.32	6996	6996	MS2	14/30	14	30	29jan_CC_Luiza_E1E2_EndoH.raw
High	A	12	FIFGPVSTAWTPFDTK	4112	Unambiguous	Isoform of A1A1A2, MayaroE1 OS=Homo sapiens (Human) OX=9606 GN=A1 PE=1 SV=1 - [MayaroE1_HUMAN]	1	1	A1A1A1		HCD	1	0	1	1	144	139	2.51	0	356.62	0	8	228	82700	2	907.466	1813.92	0	4.66	45.35	6998	6998	MS2	13/30	13	30	29jan_CC_Luiza_E1E2_EndoH.raw
High	A	12	cDVHSHSNVAVLQEVSIEAEGR	1841	Unambiguous	Isoform of A1A1A2, MayaroE1 OS=Homo sapiens (Human) OX=9606 GN=A1 PE=1 SV=1 - [MayaroE1_HUMAN]	1	1	A1A1A1	C1(Carbamidomethyl)	HCD	1	0	1	1	181	208	4.68	0	532.49	0	4	45	378500	4	609.798	2436.17	0	5.23	45.67	7023	7023	MS2	25/126	25	126	29jan_CC_Luiza_E1E2_EndoH.raw
High	A	12	cDVHSHSNVAVLQEVSIEAEGR	1841	Unambiguous	Isoform of A1A1A2, MayaroE1 OS=Homo sapiens (Human) OX=9606 GN=A1 PE=1 SV=1 - [MayaroE1_HUMAN]	1	1	A1A1A1	C1(Carbamidomethyl)	HCD	1	0	1	1	184	214	4.65	0	528.59	0	4	59	283600	4	609.798	2436.17	0	4.53	45.7	7026	7026	MS2	25/126	25	126	29jan_CC_Luiza_E1E2_EndoH.raw
High	A	12	cDVHSHSNVAVLQEVSIEAEGR	1841	Unambiguous	Isoform of A1A1A2, MayaroE1 OS=Homo sapiens (Human) OX=9606 GN=A1 PE=1 SV=1 - [MayaroE1_HUMAN]	1	1	A1A1A1	C1(Carbamidomethyl)	HCD	1	0	1	1	117	142	4.67	0	571.96	0	5	162	100800	3	812.727	2436.17	0	3.74	45.86	7039	7039	MS2	21/84	21	84	29jan_CC_Luiza_E1E2_EndoH.raw
High	A	12	cDVHSHSNVAVLQEVSIEAEGR	1841	Unambiguous	Isoform of A1A1A2, MayaroE1 OS=Homo sapiens (Human) OX=9606 GN=A1 PE=1 SV=1 - [MayaroE1_HUMAN]	1	1	A1A1A1	C1(Carbamidomethyl)	HCD	1	0	1	1	103	131	4.73	0	784.17	0	5	155	104500	3	812.727	2436.17	0	4.04	45.88	7041	7041	MS2	24/84	24	84	29jan_CC_Luiza_E1E2_EndoH.raw
High	A	12	SVIHFSTASAAPSFIVSVcSSR	2730	Unambiguous	Isoform of A1A1A2, MayaroE1 OS=Homo sapiens (Human) OX=9606 GN=A1 PE=1 SV=1 - [MayaroE1_HUMAN]	1	1	A1A1A1	C19(Carbamidomethyl)	HCD	1	0	1	1	185	187	5.38	0	717.29	0	5	203	81230	3	770.727	2310.17	0	5.43	45.92	7044	7044	MS2	23/84	23	84	29jan_CC_Luiza_E1E2_EndoH.raw
High	A	12	SVIHFSTASAAPSFIVSVcSSR	2730	Unambiguous	Isoform of A1A1A2, MayaroE1 OS=Homo sapiens (Human) OX=9606 GN=A1 PE=1 SV=1 - [MayaroE1_HUMAN]	1	1	A1A1A1	C19(Carbamidomethyl)	HCD	1	0	1	1	176	180	5.46	0	720.14	0	7	175	98980	3	770.726	2310.16	0	4.24	45.95	7047	7047	MS2	24/84	24	84	29jan_CC_Luiza_E1E2_EndoH.raw
High	A	12	VHSSSEcAVTGTMGHFILAK	1312	Unambiguous	Isoform of B1B1B2, MayaroE2 OS=Homo sapiens (Human) OX=9606 GN=A1 PE=1 SV=1 - [MayaroE2_HUMAN]	1	1	B1B1B1	C7(Carbamidomethyl)	HCD	1	0	1	1	208	222	4.85	0	467.66	0	9	268	67000	4	533.764	2132.03	0	3.48	45.95	7048	7048	MS2	24/114	24	114	29jan_CC_Luiza_E1E2_EndoH.raw
High	A	12	VHSSSEcAVTGTMGHFILAK	1312	Unambiguous	Isoform of B1B1B2, MayaroE2 OS=Homo sapiens (Human) OX=9606 GN=A1 PE=1 SV=1 - [MayaroE2_HUMAN]	1	1	B1B1B1	C7(Carbamidomethyl)	HCD	1	0	1	1	181	206	5.15	0	788.98	0	6	257	62320	4	533.764	2132.03	0	3.71	45.97	7050	7050	MS2	28/114	28	114	29jan_CC_Luiza_E1E2_EndoH.raw
High	A	12	LTDAPIISELLcTVSTcTHSSDFGGVAVLSYK	4503	Unambiguous	Isoform of A1A1A2, MayaroE1 OS=Homo sapiens (Human) OX=9606 GN=A1 PE=1 SV=1 - [MayaroE1_HUMAN]	1	1	A1A1A1	C12(Carbamidomethyl); C17(Carbamidomethyl)	HCD	1	0	1	1	58	79	3.39	0	414.94	0	5	62	97330	3	1147.91	3441.71	0.01	5.63	46.17	7065	7065	MS2	21/124	21	124	29jan_CC_Luiza_E1E2_EndoH.raw
High	A	12	LTDAPIISELLcTVSTcTHSSDFGGVAVLSYK	4503	Unambiguous	Isoform of A1A1A2, MayaroE1 OS=Homo sapiens (Human) OX=9606 GN=A1 PE=1 SV=1 - [MayaroE1_HUMAN]	1	1	A1A1A1	C12(Carbamidomethyl); C17(Carbamidomethyl)	HCD	1	0	1	1	54	78	3.14	0	123.72	0	2	75	95020	3	1147.91	3441.71	0.01	5.95	46.19	7067	7067	MS2	13/124	13	124	29jan_CC_Luiza_E1E2_EndoH.raw
High	A	12	LTDAPIISELLcTVSTcTHSSDFGGVAVLSYK	4503	Unambiguous	Isoform of A1A1A2, MayaroE1 OS=Homo sapiens (Human) OX=9606 GN=A1 PE=1 SV=1 - [MayaroE1_HUMAN]	1	1	A1A1A1	C12(Carbamidomethyl); C17(Carbamidomethyl)	HCD	1	0	1	1	73	99	4.12	0	198.39	0	3	95	90500	4	861.184	3441.71	0.01	5.97	46.21	7069	7069	MS2	19/186	19	186	29jan_CC_Luiza_E1E2_EndoH.raw
High	A	12	LTDAPIISELLcTVSTcTHSSDFGGVAVLSYK	4503	Unambiguous	Isoform of A1A1A2, MayaroE1 OS=Homo sapiens (Human) OX=9606 GN=A1 PE=1 SV=1 - [MayaroE1_HUMAN]	1	1	A1A1A1	C12(Carbamidomethyl); C17(Carbamidomethyl)	HCD	1	0	1	1	87	108	4.66	0	271.56	0	3	94	88990	4	861.183	3441.71	0	5.33	46.23	7071	7071	MS2	22/186	22	186	29jan_CC_Luiza_E1E2_EndoH.raw
High	A	12	IQFASQIGLTK	1783	Unambiguous	Isoform of B1B1B2, MayaroE2 OS=Homo sapiens (Human) OX=9606 GN=A1 PE=1 SV=1 - [MayaroE2_HUMAN]	1	1	B1B1B1		HCD	1	0	1	1	43	46	3.04	0	764.39	0	47	289	92840	2	603.351	1205.69	0	4.85	46.3	7077	7077	MS2	16/20	16	20	29jan_CC_Luiza_E1E2_EndoH.raw
High	A	12	WQFNSPFVPR	2372	Unambiguous	Isoform of B1B1B2, MayaroE2 OS=Homo sapiens (Human) OX=9606 GN=A1 PE=1 SV=1 - [MayaroE2_HUMAN]	1	1	B1B1B1		HCD	1	0	1	1	234	254	3.37	0	596.55	0	12	447	65740	2	639.328	1277.65	0	4.02	46.33	7079	7079	MS2	2021-12-18	12	18	29jan_CC_Luiza_E1E2_EndoH.raw
High	A	12	FIFGPVSTAWTPFDTK	4112	Unambiguous	Isoform of A1A1A2, MayaroE1 OS=Homo sapiens (Human) OX=9606 GN=A1 PE=1 SV=1 - [MayaroE1_HUMAN]	1	1	A1A1A1		HCD	1	0	1	1	139	130	2.97	0	346.36	0	8	233	73310	2	907.466	1813.92	0	4.32	46.36	7083	7083	MS2	2021-12-30	12	30	29jan_CC_Luiza_E1E2_EndoH.raw
High	A	12	IQFASQIGLTK	1783	Unambiguous	Isoform of B1B1B2, MayaroE2 OS=Homo sapiens (Human) OX=9606 GN=A1 PE=1 SV=1 - [MayaroE2_HUMAN]	1	1	B1B1B1		HCD	1	0	1	1	45	53	2.73	0	999.74	0	49	304	83510	2	603.351	1205.69	0	4.24	46.38	7084	7084	MS2	18/20	18	20	29jan_CC_Luiza_E1E2_EndoH.raw
High	A	12	FIFGPVSTAWTPFDTK	4112	Unambiguous	Isoform of A1A1A2, MayaroE1 OS=Homo sapiens (Human) OX=9606 GN=A1 PE=1 SV=1 - [MayaroE1_HUMAN]	1	1	A1A1A1		HCD	1	0	1	1	173	169	3.22	0	394.07	0	7	255	65620	2	907.465	1813.92	0	3.99	46.4	7086	7086	MS2	13/30	13	30	29jan_CC_Luiza_E1E2_EndoH.raw
High	A	12	WQFNSPFVPR	2372	Unambiguous	Isoform of B1B1B2, MayaroE2 OS=Homo sapiens (Human) OX=9606 GN=A1 PE=1 SV=1 - [MayaroE2_HUMAN]	1	1	B1B1B1		HCD	1	0	1	1	228	255	2.97	0	619.39	0	17	419	63440	2	639.327	1277.65	0	2.68	46.45	7090	7090	MS2	2021-12-18	12	18	29jan_CC_Luiza_E1E2_EndoH.raw
High	A	12	EATLSLHPIHPTLLSYR	2055	Unambiguous	Isoform of B1B1B2, MayaroE2 OS=Homo sapiens (Human) OX=9606 GN=A1 PE=1 SV=1 - [MayaroE2_HUMAN]	1	1	B1B1B1		HCD	1	0	1	1	63	56	3.94	0	614.47	0	4	326	64030	4	487.773	1948.07	0	2.98	46.55	7098	7098	MS2	22/96	22	96	29jan_CC_Luiza_E1E2_EndoH.raw
High	A	12	EATLSLHPIHPTLLSYR	2055	Unambiguous	Isoform of B1B1B2, MayaroE2 OS=Homo sapiens (Human) OX=9606 GN=A1 PE=1 SV=1 - [MayaroE2_HUMAN]	1	1	B1B1B1		HCD	1	0	1	1	60	51	4.07	0	1171.59	0	6	335	53790	4	487.773	1948.07	0	3.05	46.7	7110	7110	MS2	28/96	28	96	29jan_CC_Luiza_E1E2_EndoH.raw
High	A	12	cDVHSHSNVAVLQEVSIEAEGR	1841	Unambiguous	Isoform of A1A1A2, MayaroE1 OS=Homo sapiens (Human) OX=9606 GN=A1 PE=1 SV=1 - [MayaroE1_HUMAN]	1	1	A1A1A1	C1(Carbamidomethyl)	HCD	1	0	1	1	189	192	4.79	0	488.48	0	4	60	268800	4	609.797	2436.17	0	3.93	46.72	7112	7112	MS2	24/126	24	126	29jan_CC_Luiza_E1E2_EndoH.raw
High	A	12	cDVHSHSNVAVLQEVSIEAEGR	1841	Unambiguous	Isoform of A1A1A2, MayaroE1 OS=Homo sapiens (Human) OX=9606 GN=A1 PE=1 SV=1 - [MayaroE1_HUMAN]	1	1	A1A1A1	C1(Carbamidomethyl)	HCD	1	0	1	1	185	193	5.21	0	510.62	0	4	58	291000	4	609.797	2436.17	0	3.93	46.74	7114	7114	MS2	25/126	25	126	29jan_CC_Luiza_E1E2_EndoH.raw
High	A	12	cDVHSHSNVAVLQEVSIEAEGR	1841	Unambiguous	Isoform of A1A1A2, MayaroE1 OS=Homo sapiens (Human) OX=9606 GN=A1 PE=1 SV=1 - [MayaroE1_HUMAN]	1	1	A1A1A1	C1(Carbamidomethyl)	HCD	1	0	1	1	108	151	4.7	0	615.48	0	7	156	93480	3	812.727	2436.17	0	3.51	46.89	7127	7127	MS2	21/84	21	84	29jan_CC_Luiza_E1E2_EndoH.raw
High	A	12	SVIHFSTASAAPSFIVSVcSSR	2730	Unambiguous	Isoform of A1A1A2, MayaroE1 OS=Homo sapiens (Human) OX=9606 GN=A1 PE=1 SV=1 - [MayaroE1_HUMAN]	1	1	A1A1A1	C19(Carbamidomethyl)	HCD	1	0	1	1	194	181	4.95	0	506.48	0	7	183	81960	3	770.725	2310.16	0	3.05	46.95	7132	7132	MS2	21/84	21	84	29jan_CC_Luiza_E1E2_EndoH.raw
High	A	12	cDVHSHSNVAVLQEVSIEAEGR	1841	Unambiguous	Isoform of A1A1A2, MayaroE1 OS=Homo sapiens (Human) OX=9606 GN=A1 PE=1 SV=1 - [MayaroE1_HUMAN]	1	1	A1A1A1	C1(Carbamidomethyl)	HCD	1	0	1	1	95	130	3.62	0	709.26	0	6	163	101500	3	812.727	2436.17	0	3.44	46.96	7133	7133	MS2	23/84	23	84	29jan_CC_Luiza_E1E2_EndoH.raw
High	A	12	SVIHFSTASAAPSFIVSVcSSR	2730	Unambiguous	Isoform of A1A1A2, MayaroE1 OS=Homo sapiens (Human) OX=9606 GN=A1 PE=1 SV=1 - [MayaroE1_HUMAN]	1	1	A1A1A1	C19(Carbamidomethyl)	HCD	1	0	1	1	192	188	5.33	0	740.12	0	3	214	75350	3	770.726	2310.16	0	3.61	46.99	7136	7136	MS2	24/84	24	84	29jan_CC_Luiza_E1E2_EndoH.raw
High	A	12	LTDAPIISELLcTVSTcTHSSDFGGVAVLSYK	4503	Unambiguous	Isoform of A1A1A2, MayaroE1 OS=Homo sapiens (Human) OX=9606 GN=A1 PE=1 SV=1 - [MayaroE1_HUMAN]	1	1	A1A1A1	C12(Carbamidomethyl); C17(Carbamidomethyl)	HCD	1	0	1	1	54	73	3.57	0	158.1	0	3	52	120400	3	1147.91	3441.71	0.01	5.63	47.22	7156	7156	MS2	15/124	15	124	29jan_CC_Luiza_E1E2_EndoH.raw
High	A	12	LTDAPIISELLcTVSTcTHSSDFGGVAVLSYK	4503	Unambiguous	Isoform of A1A1A2, MayaroE1 OS=Homo sapiens (Human) OX=9606 GN=A1 PE=1 SV=1 - [MayaroE1_HUMAN]	1	1	A1A1A1	C12(Carbamidomethyl); C17(Carbamidomethyl)	HCD	1	0	1	1	59	72	3.7	0	198.66	0	2	62	94910	3	1147.91	3441.71	0.01	5.74	47.24	7158	7158	MS2	16/124	16	124	29jan_CC_Luiza_E1E2_EndoH.raw
High	A	12	LTDAPIISELLcTVSTcTHSSDFGGVAVLSYK	4503	Unambiguous	Isoform of A1A1A2, MayaroE1 OS=Homo sapiens (Human) OX=9606 GN=A1 PE=1 SV=1 - [MayaroE1_HUMAN]	1	1	A1A1A1	C12(Carbamidomethyl); C17(Carbamidomethyl)	HCD	1	0	1	1	86	97	4.92	0	232.04	0	4	85	90180	4	861.183	3441.71	0	5.11	47.25	7159	7159	MS2	21/186	21	186	29jan_CC_Luiza_E1E2_EndoH.raw
High	A	12	LTDAPIISELLcTVSTcTHSSDFGGVAVLSYK	4503	Unambiguous	Isoform of A1A1A2, MayaroE1 OS=Homo sapiens (Human) OX=9606 GN=A1 PE=1 SV=1 - [MayaroE1_HUMAN]	1	1	A1A1A1	C12(Carbamidomethyl); C17(Carbamidomethyl)	HCD	1	0	1	1	64	95	5.27	0	400.94	0	3	97	87570	4	861.183	3441.71	0	5.26	47.27	7162	7162	MS2	26/186	26	186	29jan_CC_Luiza_E1E2_EndoH.raw
High	A	12	IQFASQIGLTK	1783	Unambiguous	Isoform of B1B1B2, MayaroE2 OS=Homo sapiens (Human) OX=9606 GN=A1 PE=1 SV=1 - [MayaroE2_HUMAN]	1	1	B1B1B1		HCD	1	0	1	1	45	55	3.06	0	865.22	0	52	265	104000	2	603.35	1205.69	0	2.93	47.41	7174	7174	MS2	17/20	17	20	29jan_CC_Luiza_E1E2_EndoH.raw
High	A	12	FIFGPVSTAWTPFDTK	4112	Unambiguous	Isoform of A1A1A2, MayaroE1 OS=Homo sapiens (Human) OX=9606 GN=A1 PE=1 SV=1 - [MayaroE1_HUMAN]	1	1	A1A1A1		HCD	1	0	1	1	148	141	3.3	0	363.49	0	8	210	71450	2	907.465	1813.92	0	3.25	47.42	7175	7175	MS2	13/30	13	30	29jan_CC_Luiza_E1E2_EndoH.raw
High	A	12	IQFASQIGLTK	1783	Unambiguous	Isoform of B1B1B2, MayaroE2 OS=Homo sapiens (Human) OX=9606 GN=A1 PE=1 SV=1 - [MayaroE2_HUMAN]	1	1	B1B1B1		HCD	1	0	1	1	52	57	3.07	0	983.58	0	50	190	150300	2	603.348	1205.69	0	0.4	47.48	7181	7181	MS2	18/20	18	20	29jan_CC_Luiza_E1E2_EndoH.raw
High	A	12	FIFGPVSTAWTPFDTK	4112	Unambiguous	Isoform of A1A1A2, MayaroE1 OS=Homo sapiens (Human) OX=9606 GN=A1 PE=1 SV=1 - [MayaroE1_HUMAN]	1	1	A1A1A1		HCD	1	0	1	1	139	138	2.57	0	386.04	0	20	158	108900	2	907.462	1813.92	0	0.83	47.49	7182	7182	MS2	13/30	13	30	29jan_CC_Luiza_E1E2_EndoH.raw
High	A	12	WQFNSPFVPR	2372	Unambiguous	Isoform of B1B1B2, MayaroE2 OS=Homo sapiens (Human) OX=9606 GN=A1 PE=1 SV=1 - [MayaroE2_HUMAN]	1	1	B1B1B1		HCD	1	0	1	1	236	265	2.69	0	625.97	0	23	224	123500	2	639.324	1277.64	0	-1.14	47.49	7183	7183	MS2	2021-12-18	12	18	29jan_CC_Luiza_E1E2_EndoH.raw
High	A	12	WQFNSPFVPR	2372	Unambiguous	Isoform of B1B1B2, MayaroE2 OS=Homo sapiens (Human) OX=9606 GN=A1 PE=1 SV=1 - [MayaroE2_HUMAN]	1	1	B1B1B1		HCD	1	0	1	1	228	257	3.04	0	604.42	0	15	314	94030	2	639.326	1277.65	0	1.91	47.51	7186	7186	MS2	2021-12-18	12	18	29jan_CC_Luiza_E1E2_EndoH.raw
High	A	12	YAEGHDIAEAAR	699	Unambiguous	Isoform of B1B1B2, MayaroE2 OS=Homo sapiens (Human) OX=9606 GN=A1 PE=1 SV=1 - [MayaroE2_HUMAN]	1	1	B1B1B1		HCD	1	0	1	1	103	123	4.22	0	377.04	0	7	390	69910	3	434.875	1302.61	0	2.02	47.56	7190	7190	MS2	17/44	17	44	29jan_CC_Luiza_E1E2_EndoH.raw
High	A	12	YAEGHDIAEAAR	699	Unambiguous	Isoform of B1B1B2, MayaroE2 OS=Homo sapiens (Human) OX=9606 GN=A1 PE=1 SV=1 - [MayaroE2_HUMAN]	1	1	B1B1B1		HCD	1	0	1	1	106	128	4.12	0	422.48	0	7	393	72100	3	434.875	1302.61	0	1.67	47.61	7195	7195	MS2	17/44	17	44	29jan_CC_Luiza_E1E2_EndoH.raw
High	A	12	EATLSLHPIHPTLLSYR	2055	Unambiguous	Isoform of B1B1B2, MayaroE2 OS=Homo sapiens (Human) OX=9606 GN=A1 PE=1 SV=1 - [MayaroE2_HUMAN]	1	1	B1B1B1		HCD	1	0	1	1	81	69	4.13	0	856.75	0	7	280	57550	4	487.773	1948.07	0	2.73	47.74	7207	7207	MS2	25/96	25	96	29jan_CC_Luiza_E1E2_EndoH.raw
High	A	12	cDVHSHSNVAVLQEVSIEAEGR	1841	Unambiguous	Isoform of A1A1A2, MayaroE1 OS=Homo sapiens (Human) OX=9606 GN=A1 PE=1 SV=1 - [MayaroE1_HUMAN]	1	1	A1A1A1	C1(Carbamidomethyl)	HCD	1	0	1	1	181	194	4.64	0	395.78	0	5	63	263200	4	609.796	2436.16	0	1.83	47.75	7209	7209	MS2	23/126	23	126	29jan_CC_Luiza_E1E2_EndoH.raw
High	A	12	EATLSLHPIHPTLLSYR	2055	Unambiguous	Isoform of B1B1B2, MayaroE2 OS=Homo sapiens (Human) OX=9606 GN=A1 PE=1 SV=1 - [MayaroE2_HUMAN]	1	1	B1B1B1		HCD	1	0	1	1	84	71	3.93	0	908.05	0	5	267	69240	4	487.773	1948.07	0	1.79	47.77	7210	7210	MS2	26/96	26	96	29jan_CC_Luiza_E1E2_EndoH.raw
High	A	12	cDVHSHSNVAVLQEVSIEAEGR	1841	Unambiguous	Isoform of A1A1A2, MayaroE1 OS=Homo sapiens (Human) OX=9606 GN=A1 PE=1 SV=1 - [MayaroE1_HUMAN]	1	1	A1A1A1	C1(Carbamidomethyl)	HCD	1	0	1	1	163	174	4.55	0	390.66	0	6	59	265300	4	609.796	2436.16	0	1.93	47.83	7216	7216	MS2	23/126	23	126	29jan_CC_Luiza_E1E2_EndoH.raw
High	A	12	FGDIQSR	676	Unambiguous	Isoform of A1A1A2, MayaroE1 OS=Homo sapiens (Human) OX=9606 GN=A1 PE=1 SV=1 - [MayaroE1_HUMAN]	1	1	A1A1A1		HCD	1	0	1	1	182	177	2.21	0	250.07	0	9	529	65980	2	411.71	822.412	0	2.11	47.94	7228	7228	MS2	2021-08-12	8	12	29jan_CC_Luiza_E1E2_EndoH.raw
High	A	12	cDVHSHSNVAVLQEVSIEAEGR	1841	Unambiguous	Isoform of A1A1A2, MayaroE1 OS=Homo sapiens (Human) OX=9606 GN=A1 PE=1 SV=1 - [MayaroE1_HUMAN]	1	1	A1A1A1	C1(Carbamidomethyl)	HCD	1	0	1	1	97	124	3.87	0	716.93	0	18	197	56710	3	812.726	2436.16	0	2.46	47.96	7230	7230	MS2	23/84	23	84	29jan_CC_Luiza_E1E2_EndoH.raw
High	A	12	SVIHFSTASAAPSFIVSVcSSR	2730	Unambiguous	Isoform of A1A1A2, MayaroE1 OS=Homo sapiens (Human) OX=9606 GN=A1 PE=1 SV=1 - [MayaroE1_HUMAN]	1	1	A1A1A1	C19(Carbamidomethyl)	HCD	1	0	1	1	164	159	5.18	0	515.29	0	7	206	62090	3	770.726	2310.16	0	3.29	48.02	7235	7235	MS2	24/84	24	84	29jan_CC_Luiza_E1E2_EndoH.raw
High	A	12	TILSQQSGNVK	750	Unambiguous	Isoform of B1B1B2, MayaroE2 OS=Homo sapiens (Human) OX=9606 GN=A1 PE=1 SV=1 - [MayaroE2_HUMAN]	1	1	B1B1B1		HCD	1	0	1	1	124	137	2.71	0	268.59	0	13	492	55590	2	587.826	1174.65	0	2.56	48.03	7237	7237	MS2	2021-11-20	11	20	29jan_CC_Luiza_E1E2_EndoH.raw
High	A	12	SVIHFSTASAAPSFIVSVcSSR	2730	Unambiguous	Isoform of A1A1A2, MayaroE1 OS=Homo sapiens (Human) OX=9606 GN=A1 PE=1 SV=1 - [MayaroE1_HUMAN]	1	1	A1A1A1	C19(Carbamidomethyl)	HCD	1	0	1	1	76	59	4.43	0	234.59	0	9	195	69700	3	770.725	2310.16	0	2.97	48.07	7240	7240	MS2	22/84	22	84	29jan_CC_Luiza_E1E2_EndoH.raw
High	A	12	TILSQQSGNVK	750	Unambiguous	Isoform of B1B1B2, MayaroE2 OS=Homo sapiens (Human) OX=9606 GN=A1 PE=1 SV=1 - [MayaroE2_HUMAN]	1	1	B1B1B1		HCD	1	0	1	1	126	140	2.83	0	271.55	0	19	484	57930	2	587.826	1174.65	0	2.14	48.09	7243	7243	MS2	2021-11-20	11	20	29jan_CC_Luiza_E1E2_EndoH.raw
High	A	12	FGDIQSR	676	Unambiguous	Isoform of A1A1A2, MayaroE1 OS=Homo sapiens (Human) OX=9606 GN=A1 PE=1 SV=1 - [MayaroE1_HUMAN]	1	1	A1A1A1		HCD	1	0	1	1	133	134	2.2	0	251.69	0	11	473	75540	2	411.709	822.411	0	0.7	48.13	7246	7246	MS2	2021-08-12	8	12	29jan_CC_Luiza_E1E2_EndoH.raw
High	A	12	VPLAPEALVR	1633	Unambiguous	Isoform of B1B1B2, MayaroE2 OS=Homo sapiens (Human) OX=9606 GN=A1 PE=1 SV=1 - [MayaroE2_HUMAN]	1	1	B1B1B1		HCD	1	0	1	1	19	13	2.12	0	465.71	0	48	224	144400	2	532.827	1064.65	0	1.23	48.18	7250	7250	MS2	14/18	14	18	29jan_CC_Luiza_E1E2_EndoH.raw
High	A	12	VPLAPEALVR	1633	Unambiguous	Isoform of B1B1B2, MayaroE2 OS=Homo sapiens (Human) OX=9606 GN=A1 PE=1 SV=1 - [MayaroE2_HUMAN]	1	1	B1B1B1		HCD	1	0	1	1	20	15	2.62	0	572.9	0	17	247	124600	2	532.828	1064.65	0	1.92	48.21	7253	7253	MS2	15/18	15	18	29jan_CC_Luiza_E1E2_EndoH.raw
High	A	12	LTDAPIISELLcTVSTcTHSSDFGGVAVLSYK	4503	Unambiguous	Isoform of A1A1A2, MayaroE1 OS=Homo sapiens (Human) OX=9606 GN=A1 PE=1 SV=1 - [MayaroE1_HUMAN]	1	1	A1A1A1	C12(Carbamidomethyl); C17(Carbamidomethyl)	HCD	1	0	1	1	72	97	3.41	0	193.5	0	2	64	74310	3	1147.91	3441.7	0	3.72	48.25	7257	7257	MS2	16/124	16	124	29jan_CC_Luiza_E1E2_EndoH.raw
High	A	12	LTDAPIISELLcTVSTcTHSSDFGGVAVLSYK	4503	Unambiguous	Isoform of A1A1A2, MayaroE1 OS=Homo sapiens (Human) OX=9606 GN=A1 PE=1 SV=1 - [MayaroE1_HUMAN]	1	1	A1A1A1	C12(Carbamidomethyl); C17(Carbamidomethyl)	HCD	1	0	1	1	57	73	3.35	0	263.52	0	2	47	118500	3	1147.91	3441.71	0	3.93	48.29	7261	7261	MS2	18/124	18	124	29jan_CC_Luiza_E1E2_EndoH.raw
High	A	12	LTDAPIISELLcTVSTcTHSSDFGGVAVLSYK	4503	Unambiguous	Isoform of A1A1A2, MayaroE1 OS=Homo sapiens (Human) OX=9606 GN=A1 PE=1 SV=1 - [MayaroE1_HUMAN]	1	1	A1A1A1	C12(Carbamidomethyl); C17(Carbamidomethyl)	HCD	1	0	1	1	59	98	5.34	0	326.66	0	15	104	48720	4	861.181	3441.7	0	3.41	48.3	7262	7262	MS2	24/186	24	186	29jan_CC_Luiza_E1E2_EndoH.raw
High	A	12	EATLSLHPIHPTLLSYR	2055	Unambiguous	Isoform of B1B1B2, MayaroE2 OS=Homo sapiens (Human) OX=9606 GN=A1 PE=1 SV=1 - [MayaroE2_HUMAN]	1	1	B1B1B1		HCD	1	0	1	1	46	30	4.73	0	383.42	0	34	290	40440	3	650.029	1948.07	0	3.74	48.32	7265	7265	MS2	23/64	23	64	29jan_CC_Luiza_E1E2_EndoH.raw
High	A	12	LTDAPIISELLcTVSTcTHSSDFGGVAVLSYK	4503	Unambiguous	Isoform of A1A1A2, MayaroE1 OS=Homo sapiens (Human) OX=9606 GN=A1 PE=1 SV=1 - [MayaroE1_HUMAN]	1	1	A1A1A1	C12(Carbamidomethyl); C17(Carbamidomethyl)	HCD	1	0	1	1	58	85	4.31	0	261.23	0	12	109	67560	4	861.182	3441.71	0	4.05	48.35	7268	7268	MS2	22/186	22	186	29jan_CC_Luiza_E1E2_EndoH.raw
High	A	12	APFGcTIQTNPVR	1487	Unambiguous	Isoform of A1A1A2, MayaroE1 OS=Homo sapiens (Human) OX=9606 GN=A1 PE=1 SV=1 - [MayaroE1_HUMAN]	1	1	A1A1A1	C5(Carbamidomethyl)	HCD	1	0	1	1	227	187	4.14	0	927.8	0	17	370	61660	2	730.871	1460.74	0	2.74	48.37	7271	7271	MS2	15/24	15	24	29jan_CC_Luiza_E1E2_EndoH.raw
High	A	12	LWSQLTTEGR	1511	Unambiguous	Isoform of B1B1B2, MayaroE2 OS=Homo sapiens (Human) OX=9606 GN=A1 PE=1 SV=1 - [MayaroE2_HUMAN]	1	1	B1B1B1		HCD	1	0	1	1	146	156	2.87	0	207.32	0	71	323	85750	2	595.814	1190.62	0	2.91	48.41	7274	7274	MS2	2021-11-18	11	18	29jan_CC_Luiza_E1E2_EndoH.raw
High	A	12	APFGcTIQTNPVR	1487	Unambiguous	Isoform of A1A1A2, MayaroE1 OS=Homo sapiens (Human) OX=9606 GN=A1 PE=1 SV=1 - [MayaroE1_HUMAN]	1	1	A1A1A1	C5(Carbamidomethyl)	HCD	1	0	1	1	202	175	3.9	0	747.54	0	13	402	53030	2	730.873	1460.74	0	4.32	48.42	7275	7275	MS2	13/24	13	24	29jan_CC_Luiza_E1E2_EndoH.raw
High	A	12	EATLSLHPIHPTLLSYR	2055	Unambiguous	Isoform of B1B1B2, MayaroE2 OS=Homo sapiens (Human) OX=9606 GN=A1 PE=1 SV=1 - [MayaroE2_HUMAN]	1	1	B1B1B1		HCD	1	0	1	1	43	29	4.64	0	315.49	0	35	312	43510	3	650.028	1948.07	0	1.49	48.46	7279	7279	MS2	22/64	22	64	29jan_CC_Luiza_E1E2_EndoH.raw
High	A	12	LWSQLTTEGR	1511	Unambiguous	Isoform of B1B1B2, MayaroE2 OS=Homo sapiens (Human) OX=9606 GN=A1 PE=1 SV=1 - [MayaroE2_HUMAN]	1	1	B1B1B1		HCD	1	0	1	1	127	126	2.75	0	172.44	0	72	269	94150	2	595.813	1190.62	0	1.98	48.47	7280	7280	MS2	2021-10-18	10	18	29jan_CC_Luiza_E1E2_EndoH.raw
High	A	12	IQFASQIGLTK	1783	Unambiguous	Isoform of B1B1B2, MayaroE2 OS=Homo sapiens (Human) OX=9606 GN=A1 PE=1 SV=1 - [MayaroE2_HUMAN]	1	1	B1B1B1		HCD	1	0	1	1	65	70	2.67	0	691.24	0	8	192	177300	2	603.349	1205.69	0	2.22	48.5	7284	7284	MS2	2021-12-20	12	20	29jan_CC_Luiza_E1E2_EndoH.raw
High	A	12	FIFGPVSTAWTPFDTK	4112	Unambiguous	Isoform of A1A1A2, MayaroE1 OS=Homo sapiens (Human) OX=9606 GN=A1 PE=1 SV=1 - [MayaroE1_HUMAN]	1	1	A1A1A1		HCD	1	0	1	1	186	180	3.01	0	400.74	0	5	124	141300	2	907.465	1813.92	0	3.18	48.51	7285	7285	MS2	13/30	13	30	29jan_CC_Luiza_E1E2_EndoH.raw
High	A	12	FIFGPVSTAWTPFDTK	4112	Unambiguous	Isoform of A1A1A2, MayaroE1 OS=Homo sapiens (Human) OX=9606 GN=A1 PE=1 SV=1 - [MayaroE1_HUMAN]	1	1	A1A1A1		HCD	1	0	1	1	171	162	2.95	0	450.58	0	8	116	160600	2	907.465	1813.92	0	3.38	48.55	7290	7290	MS2	14/30	14	30	29jan_CC_Luiza_E1E2_EndoH.raw
High	A	12	IQFASQIGLTK	1783	Unambiguous	Isoform of B1B1B2, MayaroE2 OS=Homo sapiens (Human) OX=9606 GN=A1 PE=1 SV=1 - [MayaroE2_HUMAN]	1	1	B1B1B1		HCD	1	0	1	1	65	70	2.75	0	685.98	0	9	174	178500	2	603.349	1205.69	0	2.12	48.56	7291	7291	MS2	2021-12-20	12	20	29jan_CC_Luiza_E1E2_EndoH.raw
High	A	12	WQFNSPFVPR	2372	Unambiguous	Isoform of B1B1B2, MayaroE2 OS=Homo sapiens (Human) OX=9606 GN=A1 PE=1 SV=1 - [MayaroE2_HUMAN]	1	1	B1B1B1		HCD	1	0	1	1	222	256	3.2	0	592.03	0	20	221	132500	2	639.326	1277.64	0	1.53	48.57	7293	7293	MS2	2021-12-18	12	18	29jan_CC_Luiza_E1E2_EndoH.raw
High	A	12	WQFNSPFVPR	2372	Unambiguous	Isoform of B1B1B2, MayaroE2 OS=Homo sapiens (Human) OX=9606 GN=A1 PE=1 SV=1 - [MayaroE2_HUMAN]	1	1	B1B1B1		HCD	1	0	1	1	226	256	3.13	0	622.46	0	21	230	132700	2	639.326	1277.65	0	2.01	48.61	7297	7297	MS2	2021-12-18	12	18	29jan_CC_Luiza_E1E2_EndoH.raw
High	A	12	YAEGHDIAEAAR	699	Unambiguous	Isoform of B1B1B2, MayaroE2 OS=Homo sapiens (Human) OX=9606 GN=A1 PE=1 SV=1 - [MayaroE2_HUMAN]	1	1	B1B1B1		HCD	1	0	1	1	100	120	4.15	0	443.78	0	9	256	102100	3	434.875	1302.61	0	1.88	48.62	7299	7299	MS2	18/44	18	44	29jan_CC_Luiza_E1E2_EndoH.raw
High	A	12	YAEGHDIAEAAR	699	Unambiguous	Isoform of B1B1B2, MayaroE2 OS=Homo sapiens (Human) OX=9606 GN=A1 PE=1 SV=1 - [MayaroE2_HUMAN]	1	1	B1B1B1		HCD	1	0	1	1	100	119	3.74	0	437.05	0	9	290	107400	3	434.875	1302.61	0	2.16	48.66	7304	7304	MS2	18/44	18	44	29jan_CC_Luiza_E1E2_EndoH.raw
High	A	12	cDVHSHSNVAVLQEVSIEAEGR	1841	Unambiguous	Isoform of A1A1A2, MayaroE1 OS=Homo sapiens (Human) OX=9606 GN=A1 PE=1 SV=1 - [MayaroE1_HUMAN]	1	1	A1A1A1	C1(Carbamidomethyl)	HCD	1	0	1	1	103	134	3.24	0	157.9	0	14	92	142600	4	609.795	2436.16	0	1.02	48.87	7326	7326	MS2	19/126	19	126	29jan_CC_Luiza_E1E2_EndoH.raw
High	A	12	cDVHSHSNVAVLQEVSIEAEGR	1841	Unambiguous	Isoform of A1A1A2, MayaroE1 OS=Homo sapiens (Human) OX=9606 GN=A1 PE=1 SV=1 - [MayaroE1_HUMAN]	1	1	A1A1A1	C1(Carbamidomethyl)	HCD	1	0	1	1	91	107	3.42	0	156.56	0	11	81	158800	4	609.795	2436.16	0	1.02	48.9	7331	7331	MS2	20/126	20	126	29jan_CC_Luiza_E1E2_EndoH.raw
High	A	12	SVIHFSTASAAPSFIVSVcSSR	2730	Unambiguous	Isoform of A1A1A2, MayaroE1 OS=Homo sapiens (Human) OX=9606 GN=A1 PE=1 SV=1 - [MayaroE1_HUMAN]	1	1	A1A1A1	C19(Carbamidomethyl)	HCD	1	0	1	1	138	114	5.2	0	446.51	0	8	276	64800	3	770.724	2310.16	0	0.83	49.13	7356	7356	MS2	26/84	26	84	29jan_CC_Luiza_E1E2_EndoH.raw
High	A	12	SVIHFSTASAAPSFIVSVcSSR	2730	Unambiguous	Isoform of A1A1A2, MayaroE1 OS=Homo sapiens (Human) OX=9606 GN=A1 PE=1 SV=1 - [MayaroE1_HUMAN]	1	1	A1A1A1	C19(Carbamidomethyl)	HCD	1	0	1	1	128	102	4.98	0	235.21	0	13	254	61570	3	770.724	2310.16	0	0.6	49.18	7361	7361	MS2	21/84	21	84	29jan_CC_Luiza_E1E2_EndoH.raw
High	A	12	VPLAPEALVR	1633	Unambiguous	Isoform of B1B1B2, MayaroE2 OS=Homo sapiens (Human) OX=9606 GN=A1 PE=1 SV=1 - [MayaroE2_HUMAN]	1	1	B1B1B1		HCD	1	0	1	1	13	11	2.69	0	610.95	0	24	356	69870	2	532.827	1064.65	0	0.31	49.25	7367	7367	MS2	2021-12-18	12	18	29jan_CC_Luiza_E1E2_EndoH.raw
High	A	12	VPLAPEALVR	1633	Unambiguous	Isoform of B1B1B2, MayaroE2 OS=Homo sapiens (Human) OX=9606 GN=A1 PE=1 SV=1 - [MayaroE2_HUMAN]	1	1	B1B1B1		HCD	1	0	1	1	13	10	2.62	0	607.4	0	23	363	73820	2	532.827	1064.65	0	0.31	49.29	7370	7370	MS2	2021-12-18	12	18	29jan_CC_Luiza_E1E2_EndoH.raw
High	A	12	LTDAPIISELLcTVSTcTHSSDFGGVAVLSYK	4503	Unambiguous	Isoform of A1A1A2, MayaroE1 OS=Homo sapiens (Human) OX=9606 GN=A1 PE=1 SV=1 - [MayaroE1_HUMAN]	1	1	A1A1A1	C12(Carbamidomethyl); C17(Carbamidomethyl)	HCD	1	0	1	1	54	75	3.48	0	171.57	0	1	98	40270	3	1147.91	3441.71	0	4.04	49.32	7373	7373	MS2	15/124	15	124	29jan_CC_Luiza_E1E2_EndoH.raw
High	A	12	LTDAPIISELLcTVSTcTHSSDFGGVAVLSYK	4503	Unambiguous	Isoform of A1A1A2, MayaroE1 OS=Homo sapiens (Human) OX=9606 GN=A1 PE=1 SV=1 - [MayaroE1_HUMAN]	1	1	A1A1A1	C12(Carbamidomethyl); C17(Carbamidomethyl)	HCD	1	0	1	1	67	105	4.48	0	489.08	0	1	92	42460	3	1147.91	3441.71	0.01	4.99	49.35	7376	7376	MS2	23/124	23	124	29jan_CC_Luiza_E1E2_EndoH.raw
High	A	12	LTDAPIISELLcTVSTcTHSSDFGGVAVLSYK	4503	Unambiguous	Isoform of A1A1A2, MayaroE1 OS=Homo sapiens (Human) OX=9606 GN=A1 PE=1 SV=1 - [MayaroE1_HUMAN]	1	1	A1A1A1	C12(Carbamidomethyl); C17(Carbamidomethyl)	HCD	1	0	1	1	57	90	4.89	0	257.22	0	29	116	41730	4	861.18	3441.7	0	1.57	49.36	7377	7377	MS2	23/186	23	186	29jan_CC_Luiza_E1E2_EndoH.raw
High	A	12	LTDAPIISELLcTVSTcTHSSDFGGVAVLSYK	4503	Unambiguous	Isoform of A1A1A2, MayaroE1 OS=Homo sapiens (Human) OX=9606 GN=A1 PE=1 SV=1 - [MayaroE1_HUMAN]	1	1	A1A1A1	C12(Carbamidomethyl); C17(Carbamidomethyl)	HCD	1	0	1	1	52	69	4.81	0	204.58	0	28	123	47170	4	861.18	3441.7	0	1.35	49.38	7380	7380	MS2	21/186	21	186	29jan_CC_Luiza_E1E2_EndoH.raw
High	A	12	FIFGPVSTAWTPFDTK	4112	Unambiguous	Isoform of A1A1A2, MayaroE1 OS=Homo sapiens (Human) OX=9606 GN=A1 PE=1 SV=1 - [MayaroE1_HUMAN]	1	1	A1A1A1		HCD	1	0	1	1	130	116	2.89	0	352.09	0	39	185	63210	2	907.464	1813.92	0	2.31	49.55	7394	7394	MS2	14/30	14	30	29jan_CC_Luiza_E1E2_EndoH.raw
High	A	12	IQFASQIGLTK	1783	Unambiguous	Isoform of B1B1B2, MayaroE2 OS=Homo sapiens (Human) OX=9606 GN=A1 PE=1 SV=1 - [MayaroE2_HUMAN]	1	1	B1B1B1		HCD	1	0	1	1	41	49	2.81	0	1001.61	0	23	300	78150	2	603.349	1205.69	0	2.12	49.57	7395	7395	MS2	18/20	18	20	29jan_CC_Luiza_E1E2_EndoH.raw
High	A	12	IQFASQIGLTK	1783	Unambiguous	Isoform of B1B1B2, MayaroE2 OS=Homo sapiens (Human) OX=9606 GN=A1 PE=1 SV=1 - [MayaroE2_HUMAN]	1	1	B1B1B1		HCD	1	0	1	1	41	48	2.91	0	867.08	0	20	331	77720	2	603.349	1205.69	0	1.91	49.58	7397	7397	MS2	17/20	17	20	29jan_CC_Luiza_E1E2_EndoH.raw
High	A	12	FIFGPVSTAWTPFDTK	4112	Unambiguous	Isoform of A1A1A2, MayaroE1 OS=Homo sapiens (Human) OX=9606 GN=A1 PE=1 SV=1 - [MayaroE1_HUMAN]	1	1	A1A1A1		HCD	1	0	1	1	114	111	3.48	0	614.35	0	29	199	59760	2	907.464	1813.92	0	3.05	49.6	7398	7398	MS2	16/30	16	30	29jan_CC_Luiza_E1E2_EndoH.raw
[truncated: 19 more rows]
